# Supplementary material for: Gene coexpression networks reveal a broad role for lncRNAs in inflammatory bowel disease
Source: JCI Insight. 2024 Feb 8;9(3):e168988. doi: 10.1172/jci.insight.168988 (PMC10967393; doi:10.1172/jci.insight.168988)
Supplement: Supplemental table 1 [file jciinsight-9-168988-s060.xlsx]

## Sheet: DEG_analysis
	Gene	lncRNA	Location	Model	grp	est	pval	adj_pval	log2_diff
1	A4GNT	FALSE	Ileum	Unadjusted	Inflamed CD vs. Control	0.894957	1.01875e-09	5.16832e-08	1.29115
2	AADAC	FALSE	Ileum	Unadjusted	Inflamed CD vs. Control	-0.993358	5.67793e-08	1.73778e-06	-1.43311
3	AATK	FALSE	Ileum	Unadjusted	Inflamed CD vs. Control	-0.724466	6.81107e-10	3.60249e-08	-1.04518
4	ABCA8	FALSE	Ileum	Unadjusted	Inflamed CD vs. Control	-0.80753	2.35158e-10	1.42679e-08	-1.16502
5	ABCB1	FALSE	Ileum	Unadjusted	Inflamed CD vs. Control	-0.787482	4.94994e-16	1.38949e-13	-1.1361
6	ABCC2	FALSE	Ileum	Unadjusted	Inflamed CD vs. Control	-0.700998	1.32954e-06	2.66522e-05	-1.01133
7	ABCG2	FALSE	Ileum	Unadjusted	Inflamed CD vs. Control	-0.762943	1.80157e-11	1.51668e-09	-1.10069
8	ACE	FALSE	Ileum	Unadjusted	Inflamed CD vs. Control	-0.812938	9.06774e-13	1.09749e-10	-1.17282
9	ACOD1	FALSE	Ileum	Unadjusted	Inflamed CD vs. Control	0.945758	1.71896e-06	3.32362e-05	1.36444
10	ACOT12	FALSE	Ileum	Unadjusted	Inflamed CD vs. Control	-1.01624	9.23729e-11	6.37209e-09	-1.46612
11	ACOX2	FALSE	Ileum	Unadjusted	Inflamed CD vs. Control	-0.710906	2.83757e-17	1.03705e-14	-1.02562
12	ACP3	FALSE	Ileum	Unadjusted	Inflamed CD vs. Control	0.709347	1.32569e-16	4.18804e-14	1.02337
13	ADAM23	FALSE	Ileum	Unadjusted	Inflamed CD vs. Control	-0.725366	3.64294e-07	8.70299e-06	-1.04648
14	ADAM29	FALSE	Ileum	Unadjusted	Inflamed CD vs. Control	-1.02693	6.87346e-06	0.000110462	-1.48155
15	ADAMTS4	FALSE	Ileum	Unadjusted	Inflamed CD vs. Control	0.822364	7.8852e-05	0.000905447	1.18642
16	ADGRF1	FALSE	Ileum	Unadjusted	Non-Inflamed CD vs. Control	0.765745	0.000100779	0.0011136	1.10474
17	ADGRF1	FALSE	Ileum	Unadjusted	Inflamed CD vs. Control	1.50787	5.20373e-13	6.71692e-11	2.1754
18	ADGRG4	FALSE	Ileum	Unadjusted	Inflamed CD vs. Control	-0.697318	2.97585e-09	1.3088e-07	-1.00602
19	ADRA1B	FALSE	Ileum	Unadjusted	Inflamed CD vs. Control	-0.77765	2.1698e-10	1.33036e-08	-1.12191
20	ADRB1	FALSE	Ileum	Unadjusted	Inflamed CD vs. Control	-0.763127	4.70766e-19	2.39744e-16	-1.10096
21	AFF2	FALSE	Ileum	Unadjusted	Inflamed CD vs. Control	1.09224	6.37482e-12	6.00709e-10	1.57577
22	AFF3	FALSE	Ileum	Unadjusted	Inflamed CD vs. Control	-0.911285	2.1721e-07	5.59041e-06	-1.31471
23	AGT	FALSE	Ileum	Unadjusted	Inflamed CD vs. Control	-0.760433	1.01266e-12	1.20684e-10	-1.09707
24	AGXT2	FALSE	Ileum	Unadjusted	Inflamed CD vs. Control	-1.62153	3.35727e-26	9.48124e-23	-2.33937
25	AICDA	FALSE	Ileum	Unadjusted	Inflamed CD vs. Control	-0.999919	2.26199e-05	0.000307836	-1.44258
26	AK1	FALSE	Ileum	Unadjusted	Inflamed CD vs. Control	1.15289	3.07986e-11	2.41199e-09	1.66328
27	AKR1C1	FALSE	Ileum	Unadjusted	Non-Inflamed CD vs. Control	0.783109	2.31723e-08	7.99238e-07	1.12979
28	AKR1C1	FALSE	Ileum	Unadjusted	Inflamed CD vs. Control	1.21183	2.09649e-16	6.36424e-14	1.7483
29	ALDH1A2	FALSE	Ileum	Unadjusted	Inflamed CD vs. Control	1.13877	8.59181e-11	5.98297e-09	1.6429
30	ALDH1L1	FALSE	Ileum	Unadjusted	Inflamed CD vs. Control	0.845835	8.63294e-08	2.48932e-06	1.22028
31	ALDH1L1-AS2	TRUE	Ileum	Unadjusted	Inflamed CD vs. Control	0.797047	0.00120907	0.00923068	1.1499
32	ALDH3B2	FALSE	Ileum	Unadjusted	Inflamed CD vs. Control	0.864472	6.24347e-05	0.000739998	1.24717
33	ALDOC	FALSE	Ileum	Unadjusted	Inflamed CD vs. Control	-0.960668	7.07857e-17	2.37298e-14	-1.38595
34	ALPP	FALSE	Ileum	Unadjusted	Inflamed CD vs. Control	-0.832569	1.69844e-05	0.000240046	-1.20114
35	ANGPTL6	FALSE	Ileum	Unadjusted	Inflamed CD vs. Control	-0.781645	1.44102e-14	2.79783e-12	-1.12768
36	ANKRD22	FALSE	Ileum	Unadjusted	Inflamed CD vs. Control	0.749759	5.64867e-14	9.2194e-12	1.08167
37	ANO3	FALSE	Ileum	Unadjusted	Inflamed CD vs. Control	-0.757922	1.19474e-10	7.90793e-09	-1.09345
38	ANXA10	FALSE	Ileum	Unadjusted	Inflamed CD vs. Control	0.9503	2.79902e-07	6.9064e-06	1.37099
39	APOA1	FALSE	Ileum	Unadjusted	Inflamed CD vs. Control	-1.39562	1.11394e-10	7.46321e-09	-2.01345
40	APOA4	FALSE	Ileum	Unadjusted	Inflamed CD vs. Control	-0.770996	0.000152352	0.00159086	-1.11231
41	APOB	FALSE	Ileum	Unadjusted	Inflamed CD vs. Control	-1.0987	5.18969e-09	2.13345e-07	-1.58509
42	APOBEC3A	FALSE	Ileum	Unadjusted	Inflamed CD vs. Control	1.37634	3.0227e-14	5.32515e-12	1.98564
43	APOC3	FALSE	Ileum	Unadjusted	Inflamed CD vs. Control	-0.979453	1.30238e-05	0.00019105	-1.41305
44	APOM	FALSE	Ileum	Unadjusted	Inflamed CD vs. Control	-0.794635	1.97055e-16	6.04097e-14	-1.14642
45	AQP10	FALSE	Ileum	Unadjusted	Non-Inflamed CD vs. Control	0.948473	2.83119e-07	6.97101e-06	1.36836
46	AQP10	FALSE	Ileum	Unadjusted	Inflamed CD vs. Control	1.10799	9.73515e-09	3.68658e-07	1.59849
47	AQP4-AS1	TRUE	Ileum	Unadjusted	Non-Inflamed CD vs. Control	0.771184	0.00228077	0.0157121	1.11258
48	AQP5	FALSE	Ileum	Unadjusted	Inflamed CD vs. Control	1.3938	4.67976e-12	4.60539e-10	2.01083
49	AQP7	FALSE	Ileum	Unadjusted	Inflamed CD vs. Control	-0.796835	2.32715e-13	3.30104e-11	-1.14959
50	AQP9	FALSE	Ileum	Unadjusted	Non-Inflamed CD vs. Control	0.824574	0.000389541	0.00354628	1.18961
51	AQP9	FALSE	Ileum	Unadjusted	Inflamed CD vs. Control	2.53885	6.50706e-25	1.26339e-21	3.66279
52	AR	FALSE	Ileum	Unadjusted	Inflamed CD vs. Control	-0.748086	9.25888e-11	6.37754e-09	-1.07926
53	ARHGAP36	FALSE	Ileum	Unadjusted	Non-Inflamed UC vs. Control	0.724771	6.5629e-06	0.000106174	1.04562
54	ASB4	FALSE	Ileum	Unadjusted	Inflamed CD vs. Control	-0.800072	0.000341528	0.00317271	-1.15426
55	ASB5	FALSE	Ileum	Unadjusted	Inflamed CD vs. Control	-0.786723	0.000154373	0.00160836	-1.135
56	ASIC5	FALSE	Ileum	Unadjusted	Non-Inflamed CD vs. Control	1.31122	5.77856e-11	4.24042e-09	1.89169
57	ASIC5	FALSE	Ileum	Unadjusted	Inflamed CD vs. Control	1.65426	4.13617e-18	1.76014e-15	2.38659
58	ASPA	FALSE	Ileum	Unadjusted	Inflamed CD vs. Control	-1.00122	4.1428e-17	1.45146e-14	-1.44445
59	ASXL3	FALSE	Ileum	Unadjusted	Inflamed CD vs. Control	-0.877955	3.32336e-18	1.45408e-15	-1.26662
60	ATRNL1	FALSE	Ileum	Unadjusted	Inflamed CD vs. Control	-1.11705	7.85351e-10	4.09803e-08	-1.61157
61	AXDND1	FALSE	Ileum	Unadjusted	Inflamed CD vs. Control	0.729615	9.26601e-06	0.000142335	1.05261
62	BACH2	FALSE	Ileum	Unadjusted	Non-Inflamed CD vs. Control	-0.761871	0.000128783	0.00137495	-1.09915
63	BACH2	FALSE	Ileum	Unadjusted	Inflamed CD vs. Control	-0.88677	2.07257e-05	0.000285265	-1.27934
64	BAIAP3	FALSE	Ileum	Unadjusted	Inflamed CD vs. Control	-0.863804	2.27681e-19	1.24086e-16	-1.24621
65	BCHE	FALSE	Ileum	Unadjusted	Inflamed CD vs. Control	-0.809308	1.35104e-09	6.5715e-08	-1.16758
66	BCO2	FALSE	Ileum	Unadjusted	Inflamed CD vs. Control	-0.80229	4.03819e-15	8.98184e-13	-1.15746
67	BEST4	FALSE	Ileum	Unadjusted	Inflamed CD vs. Control	-0.768084	1.63626e-12	1.8197e-10	-1.10811
68	BMP3	FALSE	Ileum	Unadjusted	Inflamed CD vs. Control	-0.70878	1.03636e-13	1.59117e-11	-1.02255
69	BPIFB1	FALSE	Ileum	Unadjusted	Inflamed CD vs. Control	2.52249	2.49033e-19	1.34934e-16	3.63918
70	BRINP2	FALSE	Ileum	Unadjusted	Inflamed CD vs. Control	-1.54921	5.22917e-07	1.18688e-05	-2.23504
71	BTNL2	FALSE	Ileum	Unadjusted	Inflamed CD vs. Control	-1.19598	1.87729e-07	4.92171e-06	-1.72543
72	C10orf99	FALSE	Ileum	Unadjusted	Inflamed CD vs. Control	-1.48237	5.91337e-25	1.17255e-21	-2.13861
73	C12orf42	FALSE	Ileum	Unadjusted	Non-Inflamed CD vs. Control	-0.784522	0.000521078	0.00453977	-1.13183
74	C12orf42	FALSE	Ileum	Unadjusted	Inflamed CD vs. Control	-1.03127	1.11199e-05	0.000166692	-1.48781
75	C17orf113	FALSE	Ileum	Unadjusted	Inflamed CD vs. Control	-0.764402	5.00408e-29	2.33177e-25	-1.1028
76	C17orf78	FALSE	Ileum	Unadjusted	Inflamed CD vs. Control	-0.759043	1.00927e-05	0.000153471	-1.09507
77	C2	FALSE	Ileum	Unadjusted	Inflamed CD vs. Control	0.82632	1.83954e-29	1.1429e-25	1.19213
78	C21orf62	FALSE	Ileum	Unadjusted	Inflamed CD vs. Control	-0.69721	7.46775e-06	0.000118622	-1.00586
79	C2CD4A	FALSE	Ileum	Unadjusted	Non-Inflamed CD vs. Control	0.713641	1.34449e-11	1.17212e-09	1.02957
80	C2CD4A	FALSE	Ileum	Unadjusted	Inflamed CD vs. Control	1.27522	2.23101e-29	1.26392e-25	1.83975
81	C3orf85	FALSE	Ileum	Unadjusted	Inflamed CD vs. Control	-0.694285	2.12122e-09	9.76714e-08	-1.00164
82	C4BPB	FALSE	Ileum	Unadjusted	Inflamed CD vs. Control	1.07477	2.37362e-22	2.40445e-19	1.55057
83	C6	FALSE	Ileum	Unadjusted	Inflamed CD vs. Control	-1.21528	3.09776e-11	2.42194e-09	-1.75327
84	C6orf58	FALSE	Ileum	Unadjusted	Inflamed CD vs. Control	1.0793	1.95121e-06	3.69374e-05	1.5571
85	C9orf24	FALSE	Ileum	Unadjusted	Inflamed CD vs. Control	-1.40838	1.26741e-14	2.51847e-12	-2.03187
86	CA2	FALSE	Ileum	Unadjusted	Inflamed CD vs. Control	0.772236	2.37904e-08	8.17532e-07	1.1141
87	CA7	FALSE	Ileum	Unadjusted	Inflamed CD vs. Control	-0.803268	6.14941e-14	9.90866e-12	-1.15887
88	CA9	FALSE	Ileum	Unadjusted	Non-Inflamed CD vs. Control	0.766504	2.51406e-09	1.13297e-07	1.10583
89	CA9	FALSE	Ileum	Unadjusted	Inflamed CD vs. Control	0.792105	3.34091e-09	1.45154e-07	1.14277
90	CADM3	FALSE	Ileum	Unadjusted	Inflamed CD vs. Control	-0.793828	9.47012e-11	6.48947e-09	-1.14525
91	CARD14	FALSE	Ileum	Unadjusted	Inflamed CD vs. Control	0.725776	5.62871e-13	7.2056e-11	1.04707
92	CBS	FALSE	Ileum	Unadjusted	Inflamed CD vs. Control	-0.971721	1.05281e-20	7.54741e-18	-1.4019
93	CBSL	FALSE	Ileum	Unadjusted	Inflamed CD vs. Control	-1.01194	7.52179e-08	2.20646e-06	-1.45992
94	CCL11	FALSE	Ileum	Unadjusted	Inflamed CD vs. Control	0.713442	5.93865e-10	3.18886e-08	1.02928
95	CCL20	FALSE	Ileum	Unadjusted	Inflamed CD vs. Control	1.05584	2.40466e-11	1.94702e-09	1.52326
96	CCL21	FALSE	Ileum	Unadjusted	Inflamed CD vs. Control	-0.959756	4.74538e-08	1.48504e-06	-1.38463
97	CCL23	FALSE	Ileum	Unadjusted	Non-Inflamed CD vs. Control	-0.705664	0.000357879	0.00330127	-1.01806
98	CCL23	FALSE	Ileum	Unadjusted	Inflamed CD vs. Control	-0.83657	4.45042e-05	0.000552862	-1.20691
99	CCL28	FALSE	Ileum	Unadjusted	Inflamed CD vs. Control	0.903492	3.14408e-21	2.44177e-18	1.30346
100	CCNO	FALSE	Ileum	Unadjusted	Inflamed CD vs. Control	0.944457	2.1488e-14	3.96548e-12	1.36256
101	CCR3	FALSE	Ileum	Unadjusted	Inflamed CD vs. Control	0.851486	7.19821e-14	1.14498e-11	1.22843
102	CD22	FALSE	Ileum	Unadjusted	Non-Inflamed CD vs. Control	-0.817197	3.00448e-05	0.000393592	-1.17897
103	CD22	FALSE	Ileum	Unadjusted	Inflamed CD vs. Control	-0.917096	7.331e-06	0.000116729	-1.32309
104	CD300E	FALSE	Ileum	Unadjusted	Inflamed CD vs. Control	1.17701	7.09322e-12	6.61715e-10	1.69807
105	CD79B	FALSE	Ileum	Unadjusted	Non-Inflamed CD vs. Control	-0.710119	8.75094e-05	0.000989858	-1.02449
106	CDHR1	FALSE	Ileum	Unadjusted	Inflamed CD vs. Control	-1.98715	6.65223e-39	2.06651e-34	-2.86685
107	CDK20	FALSE	Ileum	Unadjusted	Inflamed CD vs. Control	-0.781709	3.49336e-23	4.12106e-20	-1.12777
108	CDKN2B-AS1	TRUE	Ileum	Unadjusted	Inflamed CD vs. Control	-1.34036	2.06491e-20	1.39449e-17	-1.93372
109	CEACAM4	FALSE	Ileum	Unadjusted	Inflamed CD vs. Control	0.771458	1.81424e-09	8.51349e-08	1.11298
110	CEACAM5	FALSE	Ileum	Unadjusted	Inflamed CD vs. Control	1.02715	6.895e-17	2.32819e-14	1.48186
111	CEACAM6	FALSE	Ileum	Unadjusted	Inflamed CD vs. Control	0.738405	1.26606e-10	8.29698e-09	1.06529
112	CECR3	TRUE	Ileum	Unadjusted	Inflamed CD vs. Control	-0.747264	3.2767e-14	5.74007e-12	-1.07807
113	CENPS-CORT	FALSE	Ileum	Unadjusted	Non-Inflamed CD vs. Control	0.706332	0.000287789	0.00274434	1.01902
114	CFAP65	FALSE	Ileum	Unadjusted	Inflamed CD vs. Control	-1.04675	1.70785e-09	8.07952e-08	-1.51013
115	CFB	FALSE	Ileum	Unadjusted	Inflamed CD vs. Control	0.727568	5.43404e-17	1.85504e-14	1.04966
116	CFI	FALSE	Ileum	Unadjusted	Inflamed CD vs. Control	1.30459	5.72689e-40	2.66859e-35	1.88212
117	CHAD	FALSE	Ileum	Unadjusted	Inflamed CD vs. Control	-0.729524	3.12916e-17	1.11733e-14	-1.05248
118	CHAT	FALSE	Ileum	Unadjusted	Inflamed CD vs. Control	-0.77757	2.65075e-07	6.58941e-06	-1.1218
119	CHI3L1	FALSE	Ileum	Unadjusted	Inflamed CD vs. Control	1.49462	1.17804e-13	1.78516e-11	2.15629
120	CHRDL1	FALSE	Ileum	Unadjusted	Inflamed CD vs. Control	-0.952302	4.44318e-13	5.83214e-11	-1.37388
121	CHST13	FALSE	Ileum	Unadjusted	Inflamed CD vs. Control	-0.788436	8.48767e-14	1.32719e-11	-1.13747
122	CHST9	FALSE	Ileum	Unadjusted	Inflamed CD vs. Control	-1.09297	1.10732e-12	1.29645e-10	-1.57682
123	CIBAR2	FALSE	Ileum	Unadjusted	Inflamed CD vs. Control	0.766623	2.0655e-06	3.88485e-05	1.106
124	CLC	FALSE	Ileum	Unadjusted	Inflamed CD vs. Control	0.823765	1.20354e-13	1.82084e-11	1.18844
125	CLCA4	FALSE	Ileum	Unadjusted	Inflamed CD vs. Control	1.04263	8.7679e-11	6.08432e-09	1.5042
126	CLCN1	FALSE	Ileum	Unadjusted	Inflamed CD vs. Control	-0.967107	2.35143e-05	0.000318473	-1.39524
127	CLDN1	FALSE	Ileum	Unadjusted	Inflamed CD vs. Control	0.799961	1.33206e-08	4.87785e-07	1.1541
128	CLDN14	FALSE	Ileum	Unadjusted	Inflamed CD vs. Control	0.886017	4.14562e-10	2.33304e-08	1.27825
129	CLDN16	FALSE	Ileum	Unadjusted	Non-Inflamed UC vs. Control	-0.722749	0.00129184	0.00976898	-1.04271
130	CLDN16	FALSE	Ileum	Unadjusted	Non-Inflamed CD vs. Control	-0.774838	0.001085	0.0084273	-1.11786
131	CLDN16	FALSE	Ileum	Unadjusted	Inflamed CD vs. Control	-0.840192	0.000284159	0.00271501	-1.21214
132	CLDN18	FALSE	Ileum	Unadjusted	Inflamed CD vs. Control	1.43663	1.95579e-25	4.33975e-22	2.07262
133	CLDN8	FALSE	Ileum	Unadjusted	Non-Inflamed CD vs. Control	-0.897542	2.77959e-08	9.36189e-07	-1.29488
134	CLDN8	FALSE	Ileum	Unadjusted	Inflamed CD vs. Control	-1.84897	4.56359e-26	1.25089e-22	-2.6675
135	CLEC4D	FALSE	Ileum	Unadjusted	Inflamed CD vs. Control	0.783394	3.71835e-06	6.50641e-05	1.1302
136	CLEC4E	FALSE	Ileum	Unadjusted	Inflamed CD vs. Control	0.794698	0.000106114	0.0011629	1.14651
137	CLEC4F	FALSE	Ileum	Unadjusted	Inflamed CD vs. Control	-0.853644	1.3605e-14	2.66931e-12	-1.23155
138	CLIC6	FALSE	Ileum	Unadjusted	Inflamed CD vs. Control	0.712588	1.8909e-16	5.83518e-14	1.02805
139	CMTM2	FALSE	Ileum	Unadjusted	Inflamed CD vs. Control	1.44824	2.13063e-20	1.42852e-17	2.08936
140	CNBD2	FALSE	Ileum	Unadjusted	Inflamed CD vs. Control	-0.800052	7.16523e-05	0.000833575	-1.15423
141	CNR1	FALSE	Ileum	Unadjusted	Inflamed CD vs. Control	-0.765605	1.97985e-05	0.000274001	-1.10453
142	CNTFR	FALSE	Ileum	Unadjusted	Inflamed CD vs. Control	-1.42877	1.10071e-25	2.77245e-22	-2.06128
143	CNTFR-AS1	TRUE	Ileum	Unadjusted	Inflamed CD vs. Control	-1.48663	1.645e-17	6.28301e-15	-2.14476
144	CNTN3	FALSE	Ileum	Unadjusted	Inflamed CD vs. Control	-0.718092	5.01488e-09	2.06797e-07	-1.03599
145	CNTN4	FALSE	Ileum	Unadjusted	Inflamed CD vs. Control	-0.91792	5.36154e-23	6.16875e-20	-1.32428
146	COL19A1	FALSE	Ileum	Unadjusted	Non-Inflamed CD vs. Control	-0.924692	1.20452e-05	0.000178921	-1.33405
147	COL19A1	FALSE	Ileum	Unadjusted	Inflamed CD vs. Control	-1.46138	5.40048e-11	4.00396e-09	-2.10832
148	COL2A1	FALSE	Ileum	Unadjusted	Inflamed CD vs. Control	-0.884051	2.9667e-08	9.90617e-07	-1.27542
149	COL4A3	FALSE	Ileum	Unadjusted	Inflamed CD vs. Control	-0.86557	1.33513e-08	4.88525e-07	-1.24875
150	COLEC10	FALSE	Ileum	Unadjusted	Inflamed CD vs. Control	0.875248	1.23255e-12	1.43048e-10	1.26272
151	CPA5	FALSE	Ileum	Unadjusted	Non-Inflamed UC vs. Control	0.725236	0.00486369	0.0294647	1.04629
152	CPO	FALSE	Ileum	Unadjusted	Inflamed CD vs. Control	-1.74816	2.95621e-18	1.32454e-15	-2.52207
153	CPXM2	FALSE	Ileum	Unadjusted	Inflamed CD vs. Control	-0.817377	6.68088e-14	1.06614e-11	-1.17923
154	CR2	FALSE	Ileum	Unadjusted	Inflamed CD vs. Control	-0.776412	0.00577282	0.0338576	-1.12013
155	CRABP1	FALSE	Ileum	Unadjusted	Inflamed CD vs. Control	-0.937153	3.13122e-12	3.20461e-10	-1.35203
156	CRIP1	FALSE	Ileum	Unadjusted	Inflamed CD vs. Control	-1.03007	1.40007e-23	1.83774e-20	-1.48608
157	CRISP3	FALSE	Ileum	Unadjusted	Inflamed CD vs. Control	1.23432	4.55313e-15	1.00078e-12	1.78075
158	CSF3	FALSE	Ileum	Unadjusted	Inflamed CD vs. Control	0.905508	1.94212e-09	9.02691e-08	1.30637
159	CSF3R	FALSE	Ileum	Unadjusted	Inflamed CD vs. Control	0.977139	8.38667e-16	2.22677e-13	1.40971
160	CSMD1	FALSE	Ileum	Unadjusted	Inflamed CD vs. Control	-1.09307	0.000286164	0.00273053	-1.57696
161	CSNK1A1L	FALSE	Ileum	Unadjusted	Inflamed CD vs. Control	1.10086	2.69619e-15	6.23501e-13	1.58821
162	CTAG2	FALSE	Ileum	Unadjusted	Inflamed CD vs. Control	-0.892468	0.00219942	0.0152489	-1.28756
163	CTNNA3	FALSE	Ileum	Unadjusted	Inflamed CD vs. Control	-0.716166	1.52897e-05	0.000219084	-1.03321
164	CUBN	FALSE	Ileum	Unadjusted	Inflamed CD vs. Control	-2.45068	7.6871e-27	2.388e-23	-3.53558
165	CXCL1	FALSE	Ileum	Unadjusted	Inflamed CD vs. Control	1.29856	4.88772e-27	1.62682e-23	1.87343
166	CXCL10	FALSE	Ileum	Unadjusted	Inflamed CD vs. Control	0.715141	4.15632e-06	7.15721e-05	1.03173
167	CXCL11	FALSE	Ileum	Unadjusted	Inflamed CD vs. Control	1.02402	5.94009e-10	3.18886e-08	1.47734
168	CXCL13	FALSE	Ileum	Unadjusted	Non-Inflamed CD vs. Control	-1.74413	6.17349e-11	4.47734e-09	-2.51624
169	CXCL13	FALSE	Ileum	Unadjusted	Inflamed CD vs. Control	-1.53851	2.45266e-08	8.39735e-07	-2.2196
170	CXCL2	FALSE	Ileum	Unadjusted	Inflamed CD vs. Control	1.2718	8.39627e-24	1.15072e-20	1.83482
171	CXCL3	FALSE	Ileum	Unadjusted	Inflamed CD vs. Control	1.27548	1.31661e-22	1.41036e-19	1.84013
172	CXCL5	FALSE	Ileum	Unadjusted	Inflamed CD vs. Control	1.92562	1.24496e-19	7.11802e-17	2.77809
173	CXCL6	FALSE	Ileum	Unadjusted	Inflamed CD vs. Control	1.51084	1.82625e-25	4.25493e-22	2.17968
174	CXCL8	FALSE	Ileum	Unadjusted	Inflamed CD vs. Control	2.06794	1.52482e-24	2.68123e-21	2.9834
175	CXCL9	FALSE	Ileum	Unadjusted	Inflamed CD vs. Control	0.884337	3.24257e-07	7.86138e-06	1.27583
176	CXCR1	FALSE	Ileum	Unadjusted	Inflamed CD vs. Control	2.02412	6.5676e-29	2.91461e-25	2.92018
177	CXCR2	FALSE	Ileum	Unadjusted	Inflamed CD vs. Control	1.58423	4.55634e-13	5.96387e-11	2.28556
178	CXCR5	FALSE	Ileum	Unadjusted	Non-Inflamed CD vs. Control	-1.06302	1.24198e-05	0.000183666	-1.53361
179	CXCR5	FALSE	Ileum	Unadjusted	Inflamed CD vs. Control	-1.12068	9.30432e-06	0.000142876	-1.6168
180	CYBRD1	FALSE	Ileum	Unadjusted	Inflamed CD vs. Control	-0.751232	3.06812e-13	4.21893e-11	-1.0838
181	CYP2B6	FALSE	Ileum	Unadjusted	Inflamed CD vs. Control	-1.12315	4.1656e-19	2.15674e-16	-1.62036
182	CYP2D6	FALSE	Ileum	Unadjusted	Inflamed CD vs. Control	-0.862283	3.68263e-11	2.81545e-09	-1.24401
183	CYP2J2	FALSE	Ileum	Unadjusted	Inflamed CD vs. Control	-0.717281	1.35065e-12	1.54636e-10	-1.03482
184	CYP2U1	FALSE	Ileum	Unadjusted	Inflamed CD vs. Control	-0.696302	1.72137e-23	2.16788e-20	-1.00455
185	CYP3A4	FALSE	Ileum	Unadjusted	Inflamed CD vs. Control	-1.15471	2.79999e-10	1.65469e-08	-1.6659
186	CYP3A7	FALSE	Ileum	Unadjusted	Inflamed CD vs. Control	-0.879578	1.88245e-12	2.0591e-10	-1.26896
187	CYP4A11	FALSE	Ileum	Unadjusted	Inflamed CD vs. Control	-1.15067	6.04731e-08	1.83099e-06	-1.66007
188	CYP4F11	FALSE	Ileum	Unadjusted	Inflamed CD vs. Control	-0.701361	0.00216407	0.0150452	-1.01185
189	CYP4F2	FALSE	Ileum	Unadjusted	Inflamed CD vs. Control	-1.25134	3.79581e-15	8.50361e-13	-1.80531
190	DAB1	FALSE	Ileum	Unadjusted	Inflamed CD vs. Control	-0.844724	3.98667e-08	1.27632e-06	-1.21868
191	DACT2	FALSE	Ileum	Unadjusted	Inflamed CD vs. Control	-0.755374	6.2379e-13	7.9094e-11	-1.08977
192	DCC	FALSE	Ileum	Unadjusted	Inflamed CD vs. Control	2.04926	8.0397e-10	4.18581e-08	2.95646
193	DEFA1	FALSE	Ileum	Unadjusted	Inflamed CD vs. Control	1.11437	1.38144e-14	2.7047e-12	1.6077
194	DEFA3	FALSE	Ileum	Unadjusted	Inflamed CD vs. Control	0.908157	2.17982e-11	1.78499e-09	1.31019
195	DEFB4A	FALSE	Ileum	Unadjusted	Non-Inflamed CD vs. Control	0.804949	0.000608936	0.00518547	1.1613
196	DEFB4A	FALSE	Ileum	Unadjusted	Inflamed CD vs. Control	1.83461	3.35019e-15	7.59662e-13	2.64678
197	DERL3	FALSE	Ileum	Unadjusted	Inflamed CD vs. Control	1.25718	2.7726e-20	1.79439e-17	1.81372
198	DHDH	FALSE	Ileum	Unadjusted	Inflamed CD vs. Control	-0.98719	4.16955e-11	3.15407e-09	-1.42421
199	DIO3OS	TRUE	Ileum	Unadjusted	Inflamed CD vs. Control	-1.18387	2.20716e-20	1.46926e-17	-1.70797
200	DIRAS2	FALSE	Ileum	Unadjusted	Inflamed CD vs. Control	-0.88501	5.85981e-08	1.78641e-06	-1.2768
201	DKK4	FALSE	Ileum	Unadjusted	Inflamed CD vs. Control	0.786737	4.16318e-11	3.15181e-09	1.13502
202	DLGAP2	FALSE	Ileum	Unadjusted	Inflamed CD vs. Control	-0.711889	0.00818324	0.0447765	-1.02704
203	DMBT1	FALSE	Ileum	Unadjusted	Non-Inflamed CD vs. Control	0.970985	2.10329e-12	2.27397e-10	1.40084
204	DMBT1	FALSE	Ileum	Unadjusted	Inflamed CD vs. Control	1.3028	2.88132e-19	1.54325e-16	1.87955
205	DMRTA1	FALSE	Ileum	Unadjusted	Non-Inflamed CD vs. Control	-0.735616	3.1513e-08	1.04144e-06	-1.06127
206	DMRTA1	FALSE	Ileum	Unadjusted	Inflamed CD vs. Control	-1.51692	8.49162e-26	2.26107e-22	-2.18845
207	DNAH7	FALSE	Ileum	Unadjusted	Inflamed CD vs. Control	-0.8299	2.61211e-16	7.80243e-14	-1.19729
208	DNAJB13	FALSE	Ileum	Unadjusted	Inflamed CD vs. Control	-1.22469	5.82621e-11	4.26866e-09	-1.76686
209	DNASE1	FALSE	Ileum	Unadjusted	Inflamed CD vs. Control	-0.951829	2.76227e-13	3.8365e-11	-1.3732
210	DOCK9-AS1	TRUE	Ileum	Unadjusted	Inflamed CD vs. Control	-0.712575	2.04435e-09	9.45056e-08	-1.02803
211	DPEP1	FALSE	Ileum	Unadjusted	Inflamed CD vs. Control	-1.42414	1.46959e-19	8.30051e-17	-2.0546
212	DPT	FALSE	Ileum	Unadjusted	Inflamed CD vs. Control	-0.786458	2.77447e-08	9.34805e-07	-1.13462
213	DRGX	FALSE	Ileum	Unadjusted	Inflamed CD vs. Control	-0.9173	3.2284e-07	7.82906e-06	-1.32338
214	DUOX2	FALSE	Ileum	Unadjusted	Non-Inflamed CD vs. Control	1.34187	2.91152e-10	1.70976e-08	1.9359
215	DUOX2	FALSE	Ileum	Unadjusted	Inflamed CD vs. Control	2.854	1.69485e-34	1.9744e-30	4.11746
216	DUOXA1	FALSE	Ileum	Unadjusted	Non-Inflamed CD vs. Control	0.727003	1.88428e-05	0.000262489	1.04884
217	DUOXA1	FALSE	Ileum	Unadjusted	Inflamed CD vs. Control	0.937602	1.13479e-07	3.16541e-06	1.35267
218	DUOXA2	FALSE	Ileum	Unadjusted	Non-Inflamed CD vs. Control	1.42497	2.96596e-11	2.33063e-09	2.05579
219	DUOXA2	FALSE	Ileum	Unadjusted	Inflamed CD vs. Control	2.98021	8.26366e-37	1.28355e-32	4.29954
220	EBF1	FALSE	Ileum	Unadjusted	Non-Inflamed CD vs. Control	-0.765864	1.66786e-05	0.000236333	-1.10491
221	EBF1	FALSE	Ileum	Unadjusted	Inflamed CD vs. Control	-0.76471	3.91056e-05	0.000494564	-1.10324
222	EDN2	FALSE	Ileum	Unadjusted	Inflamed CD vs. Control	-0.958287	1.37771e-16	4.3086e-14	-1.38252
223	EGFL6	FALSE	Ileum	Unadjusted	Inflamed CD vs. Control	0.854458	4.95071e-14	8.16604e-12	1.23272
224	ENAM	FALSE	Ileum	Unadjusted	Inflamed CD vs. Control	-0.73582	0.000159731	0.00165788	-1.06156
225	ENKUR	FALSE	Ileum	Unadjusted	Inflamed CD vs. Control	0.858391	4.41594e-16	1.2624e-13	1.2384
226	ENPEP	FALSE	Ileum	Unadjusted	Inflamed CD vs. Control	-0.83626	3.04161e-08	1.01164e-06	-1.20647
227	ENPP7	FALSE	Ileum	Unadjusted	Non-Inflamed CD vs. Control	0.90045	1.18296e-07	3.28309e-06	1.29907
228	ENSG00000159239	FALSE	Ileum	Unadjusted	Inflamed CD vs. Control	0.795475	5.81147e-16	1.60237e-13	1.14763
229	ENSG00000237988	FALSE	Ileum	Unadjusted	Inflamed CD vs. Control	1.14543	4.25838e-08	1.35032e-06	1.65251
230	ENSG00000248235	FALSE	Ileum	Unadjusted	Non-Inflamed CD vs. Control	0.788044	4.67508e-05	0.000576697	1.13691
231	ENSG00000280537	FALSE	Ileum	Unadjusted	Inflamed CD vs. Control	-0.742406	3.48657e-15	7.86758e-13	-1.07107
232	ENSG00000284934	FALSE	Ileum	Unadjusted	Inflamed CD vs. Control	-0.706461	6.11597e-05	0.00072822	-1.01921
233	EPHB1	FALSE	Ileum	Unadjusted	Inflamed CD vs. Control	0.760317	2.56321e-05	0.00034292	1.09691
234	ERICH3	FALSE	Ileum	Unadjusted	Inflamed CD vs. Control	-0.728939	9.443e-05	0.00105508	-1.05164
235	F10	FALSE	Ileum	Unadjusted	Inflamed CD vs. Control	-0.855468	9.82025e-20	5.82929e-17	-1.23418
236	F7	FALSE	Ileum	Unadjusted	Inflamed CD vs. Control	-1.19271	1.71736e-17	6.50607e-15	-1.72072
237	FABP6	FALSE	Ileum	Unadjusted	Inflamed CD vs. Control	-1.37702	2.33333e-10	1.41849e-08	-1.98661
238	FADS6	FALSE	Ileum	Unadjusted	Inflamed CD vs. Control	-1.27461	1.38154e-15	3.48133e-13	-1.83888
239	FAM151A	FALSE	Ileum	Unadjusted	Inflamed CD vs. Control	-1.92552	1.26695e-24	2.31517e-21	-2.77793
240	FAM166C	FALSE	Ileum	Unadjusted	Inflamed CD vs. Control	0.867493	1.16754e-06	2.37678e-05	1.25153
241	FAM169A	FALSE	Ileum	Unadjusted	Inflamed CD vs. Control	-0.717568	3.39443e-09	1.47205e-07	-1.03523
242	FAM181B	FALSE	Ileum	Unadjusted	Inflamed CD vs. Control	-0.826434	1.26222e-22	1.36785e-19	-1.19229
243	FAM25G	FALSE	Ileum	Unadjusted	Inflamed CD vs. Control	-0.922665	4.46801e-09	1.86808e-07	-1.33112
244	FAM47E	FALSE	Ileum	Unadjusted	Inflamed CD vs. Control	-1.10138	4.89059e-24	7.59632e-21	-1.58896
245	FAM47E-STBD1	FALSE	Ileum	Unadjusted	Inflamed CD vs. Control	-1.07463	1.16903e-11	1.0376e-09	-1.55037
246	FAM83A	FALSE	Ileum	Unadjusted	Non-Inflamed CD vs. Control	0.735204	2.96549e-06	5.3384e-05	1.06068
247	FAM83A	FALSE	Ileum	Unadjusted	Inflamed CD vs. Control	1.00263	8.61653e-10	4.46369e-08	1.44649
248	FBXO16	FALSE	Ileum	Unadjusted	Inflamed CD vs. Control	0.996116	7.19945e-11	5.12177e-09	1.43709
249	FCAR	FALSE	Ileum	Unadjusted	Inflamed CD vs. Control	0.891122	8.52889e-12	7.8465e-10	1.28562
250	FCER2	FALSE	Ileum	Unadjusted	Inflamed CD vs. Control	-1.09656	3.53589e-10	2.02164e-08	-1.582
251	FCGR1A	FALSE	Ileum	Unadjusted	Inflamed CD vs. Control	1.28671	2.89349e-21	2.26604e-18	1.85633
252	FCGR1B	FALSE	Ileum	Unadjusted	Inflamed CD vs. Control	1.38367	5.04471e-12	4.9066e-10	1.99622
253	FCGR3A	FALSE	Ileum	Unadjusted	Inflamed CD vs. Control	1.50361	3.61456e-34	3.74287e-30	2.16925
254	FCGR3B	FALSE	Ileum	Unadjusted	Non-Inflamed CD vs. Control	0.936638	6.96268e-08	2.06127e-06	1.35128
255	FCGR3B	FALSE	Ileum	Unadjusted	Inflamed CD vs. Control	2.35866	1.06269e-34	1.41482e-30	3.40283
256	FCN1	FALSE	Ileum	Unadjusted	Inflamed CD vs. Control	1.27759	1.84185e-15	4.49349e-13	1.84317
257	FCN3	FALSE	Ileum	Unadjusted	Inflamed CD vs. Control	1.04827	2.4801e-14	4.48802e-12	1.51233
258	FCRL1	FALSE	Ileum	Unadjusted	Non-Inflamed CD vs. Control	-0.824712	0.000140075	0.00148008	-1.18981
259	FCRL1	FALSE	Ileum	Unadjusted	Inflamed CD vs. Control	-0.945127	2.98953e-05	0.0003918	-1.36353
260	FCRL3	FALSE	Ileum	Unadjusted	Inflamed CD vs. Control	-0.843875	0.000301263	0.00285298	-1.21745
261	FCRL4	FALSE	Ileum	Unadjusted	Inflamed CD vs. Control	-0.846943	0.00010076	0.00111352	-1.22188
262	FCRLA	FALSE	Ileum	Unadjusted	Non-Inflamed CD vs. Control	-0.904479	2.93815e-05	0.000386208	-1.30489
263	FCRLA	FALSE	Ileum	Unadjusted	Inflamed CD vs. Control	-0.83004	0.000232704	0.00229236	-1.19749
264	FDCSP	FALSE	Ileum	Unadjusted	Non-Inflamed CD vs. Control	-1.40905	4.1427e-08	1.31948e-06	-2.03283
265	FDCSP	FALSE	Ileum	Unadjusted	Inflamed CD vs. Control	-1.36006	4.24626e-07	9.928e-06	-1.96215
266	FEZF1-AS1	TRUE	Ileum	Unadjusted	Inflamed CD vs. Control	-1.14912	0.000739365	0.00609564	-1.65783
267	FFAR4	FALSE	Ileum	Unadjusted	Inflamed CD vs. Control	0.947823	9.05305e-15	1.8562e-12	1.36742
268	FGB	FALSE	Ileum	Unadjusted	Inflamed CD vs. Control	-0.74835	0.00464153	0.0283786	-1.07964
269	FGF10	FALSE	Ileum	Unadjusted	Inflamed CD vs. Control	0.724336	2.16275e-07	5.56942e-06	1.045
270	FGF14	FALSE	Ileum	Unadjusted	Inflamed CD vs. Control	-1.25882	1.69186e-07	4.48954e-06	-1.81609
271	FGL1	FALSE	Ileum	Unadjusted	Inflamed CD vs. Control	1.14947	4.44757e-12	4.40012e-10	1.65833
272	FIBIN	FALSE	Ileum	Unadjusted	Inflamed CD vs. Control	0.823183	1.13349e-13	1.7289e-11	1.1876
273	FMO1	FALSE	Ileum	Unadjusted	Inflamed CD vs. Control	-1.95364	1.13769e-23	1.51467e-20	-2.8185
274	FMR1-AS1	TRUE	Ileum	Unadjusted	Inflamed CD vs. Control	-0.718116	0.000408731	0.00369356	-1.03602
275	FOLH1	FALSE	Ileum	Unadjusted	Non-Inflamed CD vs. Control	1.4031	1.36662e-11	1.1903e-09	2.02424
276	FOLH1	FALSE	Ileum	Unadjusted	Inflamed CD vs. Control	2.95279	8.21722e-38	1.91451e-33	4.25998
277	FOXD1	FALSE	Ileum	Unadjusted	Non-Inflamed CD vs. Control	-0.930193	4.85617e-09	2.0133e-07	-1.34198
278	FOXD1	FALSE	Ileum	Unadjusted	Inflamed CD vs. Control	-2.13474	5.7398e-33	4.48418e-29	-3.07978
279	FOXQ1	FALSE	Ileum	Unadjusted	Inflamed CD vs. Control	1.29588	6.16967e-28	2.21147e-24	1.86956
280	FPR1	FALSE	Ileum	Unadjusted	Inflamed CD vs. Control	1.3444	1.6471e-24	2.79093e-21	1.93956
281	FPR2	FALSE	Ileum	Unadjusted	Inflamed CD vs. Control	1.73406	6.61784e-24	9.63671e-21	2.50172
282	FRAS1	FALSE	Ileum	Unadjusted	Inflamed CD vs. Control	-0.957108	6.21747e-19	3.0658e-16	-1.38081
283	FRMD1	FALSE	Ileum	Unadjusted	Inflamed CD vs. Control	-1.25381	1.58709e-24	2.73905e-21	-1.80887
284	FRMPD2	FALSE	Ileum	Unadjusted	Non-Inflamed CD vs. Control	-0.782228	0.00330393	0.0213827	-1.12852
285	FZD7	FALSE	Ileum	Unadjusted	Inflamed CD vs. Control	-0.933459	4.53617e-34	4.22748e-30	-1.3467
286	G6PC	FALSE	Ileum	Unadjusted	Inflamed CD vs. Control	-1.9152	7.72707e-19	3.75065e-16	-2.76304
287	GABRP	FALSE	Ileum	Unadjusted	Inflamed CD vs. Control	0.721129	0.000105702	0.00115975	1.04037
288	GAD1	FALSE	Ileum	Unadjusted	Inflamed CD vs. Control	0.899801	2.25011e-05	0.000306488	1.29814
289	GAL3ST1	FALSE	Ileum	Unadjusted	Inflamed CD vs. Control	-0.834535	1.10472e-11	9.90898e-10	-1.20398
290	GALNTL6	FALSE	Ileum	Unadjusted	Inflamed CD vs. Control	0.793875	1.68724e-12	1.87194e-10	1.14532
291	GAPLINC	TRUE	Ileum	Unadjusted	Inflamed CD vs. Control	0.70319	0.00509953	0.0305923	1.01449
292	GATA4	FALSE	Ileum	Unadjusted	Non-Inflamed CD vs. Control	1.1675	3.72892e-06	6.52124e-05	1.68435
293	GATA4	FALSE	Ileum	Unadjusted	Inflamed CD vs. Control	1.66793	9.84977e-11	6.73451e-09	2.40631
294	GBP5	FALSE	Ileum	Unadjusted	Inflamed CD vs. Control	0.803113	1.6089e-14	3.0538e-12	1.15865
295	GDF10	FALSE	Ileum	Unadjusted	Inflamed CD vs. Control	-0.737025	6.80892e-09	2.70485e-07	-1.0633
296	GDPD2	FALSE	Ileum	Unadjusted	Inflamed CD vs. Control	-0.819659	7.32787e-13	9.06933e-11	-1.18252
297	GGT2	FALSE	Ileum	Unadjusted	Inflamed CD vs. Control	-0.895695	6.93635e-13	8.70031e-11	-1.29222
298	GIMD1	FALSE	Ileum	Unadjusted	Non-Inflamed CD vs. Control	1.10657	3.04293e-10	1.77685e-08	1.59645
299	GIMD1	FALSE	Ileum	Unadjusted	Inflamed CD vs. Control	1.11957	9.74034e-10	4.96581e-08	1.61519
300	GIP	FALSE	Ileum	Unadjusted	Non-Inflamed CD vs. Control	1.9519	2.9882e-14	5.27433e-12	2.816
301	GIP	FALSE	Ileum	Unadjusted	Inflamed CD vs. Control	2.46451	6.6435e-21	4.95313e-18	3.55553
302	GKN2	FALSE	Ileum	Unadjusted	Inflamed CD vs. Control	1.11422	2.11225e-12	2.27573e-10	1.60747
303	GLRA3	FALSE	Ileum	Unadjusted	Non-Inflamed CD vs. Control	-0.938862	7.38914e-07	1.60595e-05	-1.35449
304	GLRA3	FALSE	Ileum	Unadjusted	Inflamed CD vs. Control	-1.06308	1.08398e-07	3.04557e-06	-1.5337
305	GLT1D1	FALSE	Ileum	Unadjusted	Inflamed CD vs. Control	0.891145	4.43754e-09	1.85756e-07	1.28565
306	GNAT3	FALSE	Ileum	Unadjusted	Inflamed CD vs. Control	-0.886949	1.0373e-16	3.40392e-14	-1.2796
307	GNG4	FALSE	Ileum	Unadjusted	Inflamed CD vs. Control	-1.26159	8.01968e-24	1.11551e-20	-1.82009
308	GP2	FALSE	Ileum	Unadjusted	Inflamed CD vs. Control	-0.713771	4.64056e-07	1.07255e-05	-1.02975
309	GPR15	FALSE	Ileum	Unadjusted	Inflamed CD vs. Control	-0.796017	8.9296e-14	1.38931e-11	-1.14841
310	GPR84	FALSE	Ileum	Unadjusted	Inflamed CD vs. Control	0.720653	2.81281e-08	9.45904e-07	1.03968
311	GPX8	FALSE	Ileum	Unadjusted	Inflamed CD vs. Control	0.802969	3.51095e-14	6.08183e-12	1.15844
312	GREM2	FALSE	Ileum	Unadjusted	Inflamed CD vs. Control	-0.793852	1.03925e-06	2.15085e-05	-1.14529
313	GRIA4	FALSE	Ileum	Unadjusted	Inflamed CD vs. Control	-1.60732	2.19765e-21	1.82866e-18	-2.31887
314	GRIK2	FALSE	Ileum	Unadjusted	Inflamed CD vs. Control	-1.08186	1.12568e-20	8.00819e-18	-1.5608
315	GRIN2A	FALSE	Ileum	Unadjusted	Inflamed CD vs. Control	-0.731886	0.00227999	0.0157121	-1.05589
316	GRIN2B	FALSE	Ileum	Unadjusted	Inflamed CD vs. Control	-0.699876	0.00613766	0.0355257	-1.00971
317	GRIN2D	FALSE	Ileum	Unadjusted	Inflamed CD vs. Control	0.963501	7.21808e-20	4.39666e-17	1.39004
318	GRM6	FALSE	Ileum	Unadjusted	Inflamed CD vs. Control	-0.881001	3.39288e-05	0.00043737	-1.27102
319	GSTA1	FALSE	Ileum	Unadjusted	Inflamed CD vs. Control	-1.0917	7.03989e-13	8.80648e-11	-1.575
320	GSTA2	FALSE	Ileum	Unadjusted	Inflamed CD vs. Control	-1.33694	1.22988e-14	2.45437e-12	-1.9288
321	GUCA2A	FALSE	Ileum	Unadjusted	Inflamed CD vs. Control	-1.15918	3.22124e-21	2.48102e-18	-1.67234
322	GUCA2B	FALSE	Ileum	Unadjusted	Inflamed CD vs. Control	-1.62398	3.60285e-25	7.2993e-22	-2.34291
323	GZMB	FALSE	Ileum	Unadjusted	Inflamed CD vs. Control	0.866613	1.78394e-14	3.35189e-12	1.25026
324	HABP2	FALSE	Ileum	Unadjusted	Inflamed CD vs. Control	1.09976	9.06239e-15	1.8562e-12	1.58661
325	HAGLR	TRUE	Ileum	Unadjusted	Inflamed CD vs. Control	-0.779056	8.49095e-17	2.80608e-14	-1.12394
326	HCAR3	FALSE	Ileum	Unadjusted	Inflamed CD vs. Control	1.23258	1.84085e-16	5.6996e-14	1.77824
327	HCG23	TRUE	Ileum	Unadjusted	Inflamed CD vs. Control	-0.998448	5.76757e-10	3.12141e-08	-1.44046
328	HGF	FALSE	Ileum	Unadjusted	Inflamed CD vs. Control	0.856788	4.84545e-15	1.06003e-12	1.23608
329	HLF	FALSE	Ileum	Unadjusted	Inflamed CD vs. Control	-0.755472	3.83412e-10	2.17349e-08	-1.08992
330	HNF1A-AS1	TRUE	Ileum	Unadjusted	Inflamed CD vs. Control	-0.844048	2.17655e-14	4.00086e-12	-1.2177
331	HOTTIP	TRUE	Ileum	Unadjusted	Inflamed CD vs. Control	0.769637	0.000178323	0.00182184	1.11035
332	HOXA-AS3	TRUE	Ileum	Unadjusted	Inflamed CD vs. Control	-0.799924	3.23959e-11	2.51595e-09	-1.15405
333	HOXA10	FALSE	Ileum	Unadjusted	Inflamed CD vs. Control	-0.883231	3.14947e-10	1.83104e-08	-1.27423
334	HOXA13	FALSE	Ileum	Unadjusted	Inflamed CD vs. Control	1.03218	4.62498e-08	1.45109e-06	1.48912
335	HOXA5	FALSE	Ileum	Unadjusted	Inflamed CD vs. Control	-0.770566	4.34771e-12	4.31506e-10	-1.11169
336	HOXA6	FALSE	Ileum	Unadjusted	Inflamed CD vs. Control	-0.989285	2.07211e-18	9.41999e-16	-1.42724
337	HOXA9	FALSE	Ileum	Unadjusted	Inflamed CD vs. Control	-0.910755	1.29645e-10	8.44295e-09	-1.31394
338	HOXC11	FALSE	Ileum	Unadjusted	Inflamed CD vs. Control	-1.45531	2.46552e-23	3.02334e-20	-2.09957
339	HPN	FALSE	Ileum	Unadjusted	Inflamed CD vs. Control	0.923189	1.13029e-12	1.32167e-10	1.33188
340	HSD3B1	FALSE	Ileum	Unadjusted	Inflamed CD vs. Control	-2.01642	6.23512e-24	9.22352e-21	-2.90908
341	HSD3B2	FALSE	Ileum	Unadjusted	Inflamed CD vs. Control	-0.729514	4.73388e-06	8.00098e-05	-1.05247
342	HTR1D	FALSE	Ileum	Unadjusted	Inflamed CD vs. Control	-0.697199	1.74618e-10	1.09808e-08	-1.00585
343	IDO1	FALSE	Ileum	Unadjusted	Inflamed CD vs. Control	0.777987	1.74934e-10	1.09932e-08	1.1224
344	IGF2BP1	FALSE	Ileum	Unadjusted	Non-Inflamed UC vs. Control	0.96142	0.000844396	0.00681683	1.38704
345	IGF2BP1	FALSE	Ileum	Unadjusted	Non-Inflamed CD vs. Control	0.821041	0.00432963	0.0267466	1.18451
346	IGF2BP1	FALSE	Ileum	Unadjusted	Inflamed CD vs. Control	0.833184	0.00844653	0.045902	1.20203
347	IGFBP5	FALSE	Ileum	Unadjusted	Inflamed CD vs. Control	0.738119	7.57788e-14	1.2031e-11	1.06488
348	IGHV3OR16-17	FALSE	Ileum	Unadjusted	Inflamed CD vs. Control	1.15352	3.22313e-20	2.0574e-17	1.66417
349	IGLL5	FALSE	Ileum	Unadjusted	Inflamed CD vs. Control	0.878926	2.63203e-13	3.67754e-11	1.26802
350	IGSF23	FALSE	Ileum	Unadjusted	Inflamed CD vs. Control	-0.855294	1.75688e-07	4.64356e-06	-1.23393
351	IGSF9	FALSE	Ileum	Unadjusted	Inflamed CD vs. Control	-0.879259	1.6167e-17	6.20035e-15	-1.2685
352	IL11	FALSE	Ileum	Unadjusted	Inflamed CD vs. Control	0.791617	2.31585e-05	0.00031402	1.14206
353	IL17A	FALSE	Ileum	Unadjusted	Inflamed CD vs. Control	0.900689	2.71481e-11	2.1643e-09	1.29942
354	IL1B	FALSE	Ileum	Unadjusted	Inflamed CD vs. Control	1.19066	1.92288e-18	8.87141e-16	1.71776
355	IL1RN	FALSE	Ileum	Unadjusted	Inflamed CD vs. Control	1.02995	3.06931e-18	1.36212e-15	1.48591
356	IL20RA	FALSE	Ileum	Unadjusted	Non-Inflamed CD vs. Control	0.97041	2.44922e-11	1.97966e-09	1.40001
357	IL20RA	FALSE	Ileum	Unadjusted	Inflamed CD vs. Control	1.76314	4.86804e-29	2.33177e-25	2.54368
358	IL24	FALSE	Ileum	Unadjusted	Non-Inflamed CD vs. Control	-0.758438	7.71652e-06	0.000121785	-1.09419
359	IL26	FALSE	Ileum	Unadjusted	Inflamed CD vs. Control	0.744482	4.93156e-14	8.14887e-12	1.07406
360	INGMG_000120	TRUE	Ileum	Unadjusted	Inflamed CD vs. Control	-0.774731	8.08355e-06	0.000126613	-1.1177
361	INGMG_000299	TRUE	Ileum	Unadjusted	Non-Inflamed CD vs. Control	-0.716433	0.000170602	0.00175469	-1.03359
362	INGMG_000488	TRUE	Ileum	Unadjusted	Inflamed CD vs. Control	-0.733233	3.25671e-06	5.79658e-05	-1.05783
363	INGMG_000563	TRUE	Ileum	Unadjusted	Non-Inflamed CD vs. Control	-0.776401	0.00172637	0.0124574	-1.12011
364	INGMG_000612	TRUE	Ileum	Unadjusted	Non-Inflamed CD vs. Control	-0.816847	0.00168846	0.0122342	-1.17846
365	INGMG_000817	TRUE	Ileum	Unadjusted	Inflamed CD vs. Control	0.875792	0.000123062	0.00132008	1.2635
366	INGMG_000921	TRUE	Ileum	Unadjusted	Inflamed CD vs. Control	-0.765356	1.22333e-11	1.0786e-09	-1.10418
367	INGMG_001085	TRUE	Ileum	Unadjusted	Inflamed CD vs. Control	0.904118	2.22007e-14	4.06481e-12	1.30437
368	INGMG_001213	TRUE	Ileum	Unadjusted	Inflamed CD vs. Control	-1.05932	3.60105e-09	1.54979e-07	-1.52828
369	INGMG_001474	TRUE	Ileum	Unadjusted	Inflamed CD vs. Control	-1.30043	1.72274e-05	0.000242891	-1.87613
370	INGMG_001589	TRUE	Ileum	Unadjusted	Inflamed CD vs. Control	0.69961	1.64412e-08	5.87515e-07	1.00932
371	INGMG_001870	TRUE	Ileum	Unadjusted	Non-Inflamed CD vs. Control	-0.697031	4.21637e-06	7.24456e-05	-1.0056
372	INGMG_001870	TRUE	Ileum	Unadjusted	Inflamed CD vs. Control	-0.912408	1.89641e-08	6.65673e-07	-1.31633
373	INGMG_002006	TRUE	Ileum	Unadjusted	Inflamed CD vs. Control	-0.807373	3.4726e-05	0.00044577	-1.16479
374	INGMG_002130	TRUE	Ileum	Unadjusted	Inflamed CD vs. Control	-0.767915	0.000649803	0.00547347	-1.10787
375	INGMG_002256	TRUE	Ileum	Unadjusted	Inflamed CD vs. Control	-1.1725	2.22807e-05	0.000303779	-1.69157
376	INGMG_002265	TRUE	Ileum	Unadjusted	Inflamed CD vs. Control	-0.997788	0.00481702	0.0292331	-1.4395
377	INGMG_002364	TRUE	Ileum	Unadjusted	Non-Inflamed CD vs. Control	-1.10037	7.53076e-06	0.00011946	-1.5875
378	INGMG_002536	TRUE	Ileum	Unadjusted	Inflamed CD vs. Control	-0.712821	2.62232e-16	7.80791e-14	-1.02838
379	INGMG_002543	TRUE	Ileum	Unadjusted	Inflamed CD vs. Control	-0.740908	1.59638e-06	3.11766e-05	-1.0689
380	INGMG_002729	TRUE	Ileum	Unadjusted	Inflamed CD vs. Control	-0.832458	1.05993e-07	2.98882e-06	-1.20098
381	INHBA	FALSE	Ileum	Unadjusted	Inflamed CD vs. Control	0.865344	9.18526e-11	6.34089e-09	1.24843
382	INSL4	FALSE	Ileum	Unadjusted	Inflamed CD vs. Control	1.20483	3.81772e-22	3.55792e-19	1.7382
383	JCHAIN	FALSE	Ileum	Unadjusted	Inflamed CD vs. Control	0.731775	5.74384e-11	4.22159e-09	1.05573
384	KCND3	FALSE	Ileum	Unadjusted	Inflamed CD vs. Control	0.729194	1.59495e-14	3.04194e-12	1.052
385	KCNG1	FALSE	Ileum	Unadjusted	Inflamed CD vs. Control	-0.862944	7.26379e-13	9.02599e-11	-1.24496
386	KCNH6	FALSE	Ileum	Unadjusted	Inflamed CD vs. Control	-1.42873	4.5147e-24	7.15065e-21	-2.06122
387	KCNJ13	FALSE	Ileum	Unadjusted	Inflamed CD vs. Control	-0.885707	1.08222e-09	5.43998e-08	-1.27781
388	KCNJ15	FALSE	Ileum	Unadjusted	Non-Inflamed CD vs. Control	0.787787	0.00348639	0.0223697	1.13654
389	KCNJ15	FALSE	Ileum	Unadjusted	Inflamed CD vs. Control	1.92665	1.56934e-11	1.35171e-09	2.77957
390	KCNK2	FALSE	Ileum	Unadjusted	Inflamed CD vs. Control	-0.887572	1.51186e-07	4.08399e-06	-1.2805
391	KCNK9	FALSE	Ileum	Unadjusted	Non-Inflamed CD vs. Control	0.796359	0.000636915	0.00538389	1.1489
392	KCNK9	FALSE	Ileum	Unadjusted	Inflamed CD vs. Control	1.05266	9.16138e-06	0.000141013	1.51867
393	KCNN3	FALSE	Ileum	Unadjusted	Inflamed CD vs. Control	0.849892	3.58822e-12	3.62301e-10	1.22614
394	KCNQ5	FALSE	Ileum	Unadjusted	Non-Inflamed CD vs. Control	-1.10792	0.00021655	0.00215452	-1.59839
395	KCNQ5	FALSE	Ileum	Unadjusted	Inflamed CD vs. Control	-1.26481	5.41599e-05	0.000655767	-1.82473
396	KEL	FALSE	Ileum	Unadjusted	Non-Inflamed CD vs. Control	-0.745934	0.000414094	0.00373254	-1.07616
397	KEL	FALSE	Ileum	Unadjusted	Inflamed CD vs. Control	-1.05976	1.83996e-06	3.51599e-05	-1.52891
398	KHDRBS2	FALSE	Ileum	Unadjusted	Non-Inflamed CD vs. Control	-1.43083	4.52694e-24	7.15065e-21	-2.06426
399	KHDRBS2	FALSE	Ileum	Unadjusted	Inflamed CD vs. Control	-2.21951	2.56839e-45	2.39361e-40	-3.20208
400	KHK	FALSE	Ileum	Unadjusted	Inflamed CD vs. Control	-0.790091	1.30308e-09	6.36812e-08	-1.13986
401	KL	FALSE	Ileum	Unadjusted	Inflamed CD vs. Control	-0.788748	5.07023e-24	7.68571e-21	-1.13792
402	KLHL14	FALSE	Ileum	Unadjusted	Inflamed CD vs. Control	-1.13162	2.83264e-16	8.32769e-14	-1.63258
403	KLK6	FALSE	Ileum	Unadjusted	Non-Inflamed UC vs. Control	0.71575	0.000929845	0.00739204	1.03261
404	KLK6	FALSE	Ileum	Unadjusted	Inflamed CD vs. Control	2.40413	7.25928e-27	2.33286e-23	3.46843
405	KLK7	FALSE	Ileum	Unadjusted	Inflamed CD vs. Control	2.18276	1.16696e-26	3.50822e-23	3.14906
406	KLK8	FALSE	Ileum	Unadjusted	Inflamed CD vs. Control	1.99335	2.26758e-16	6.83906e-14	2.87579
407	KLKB1	FALSE	Ileum	Unadjusted	Inflamed CD vs. Control	-0.848926	1.52876e-15	3.76912e-13	-1.22474
408	KRT16	FALSE	Ileum	Unadjusted	Inflamed CD vs. Control	1.40412	8.73222e-13	1.05826e-10	2.02572
409	KRT6A	FALSE	Ileum	Unadjusted	Inflamed CD vs. Control	1.83886	1.21254e-11	1.07397e-09	2.65292
410	KRT6B	FALSE	Ileum	Unadjusted	Inflamed CD vs. Control	1.13749	2.27008e-10	1.38365e-08	1.64105
411	KRT7	FALSE	Ileum	Unadjusted	Inflamed CD vs. Control	0.717604	0.00023794	0.00233592	1.03528
412	L1TD1	FALSE	Ileum	Unadjusted	Inflamed CD vs. Control	1.18954	2.33879e-12	2.47968e-10	1.71615
413	LAMA1	FALSE	Ileum	Unadjusted	Inflamed CD vs. Control	-0.932818	1.07673e-17	4.2162e-15	-1.34577
414	LAMB4	FALSE	Ileum	Unadjusted	Inflamed CD vs. Control	-1.04769	2.72563e-06	4.95833e-05	-1.5115
415	LAMC3	FALSE	Ileum	Unadjusted	Inflamed CD vs. Control	0.953626	6.66629e-06	0.000107597	1.37579
416	LCN10	FALSE	Ileum	Unadjusted	Inflamed CD vs. Control	-0.93833	8.48631e-07	1.81021e-05	-1.35372
417	LCN15	FALSE	Ileum	Unadjusted	Inflamed CD vs. Control	-0.83871	3.84519e-06	6.69567e-05	-1.21
418	LCN2	FALSE	Ileum	Unadjusted	Non-Inflamed CD vs. Control	1.26558	3.39789e-14	5.94121e-12	1.82585
419	LCN2	FALSE	Ileum	Unadjusted	Inflamed CD vs. Control	2.30089	6.85706e-37	1.27809e-32	3.31948
420	LEAP2	FALSE	Ileum	Unadjusted	Inflamed CD vs. Control	-0.693285	1.34699e-08	4.92093e-07	-1.0002
421	LGALS12	FALSE	Ileum	Unadjusted	Inflamed CD vs. Control	0.883168	1.2791e-20	8.96286e-18	1.27414
422	LGALS2	FALSE	Ileum	Unadjusted	Inflamed CD vs. Control	-0.732226	8.96986e-15	1.84536e-12	-1.05638
423	LGR5	FALSE	Ileum	Unadjusted	Inflamed CD vs. Control	-0.984658	4.51229e-16	1.28208e-13	-1.42056
424	LHFPL3	FALSE	Ileum	Unadjusted	Inflamed CD vs. Control	-0.703783	1.23155e-16	3.98521e-14	-1.01534
425	LHFPL3-AS2	TRUE	Ileum	Unadjusted	Inflamed CD vs. Control	-0.719951	2.13225e-12	2.29199e-10	-1.03867
426	LILRA1	FALSE	Ileum	Unadjusted	Inflamed CD vs. Control	0.754647	1.98902e-12	2.1655e-10	1.08872
427	LILRA2	FALSE	Ileum	Unadjusted	Inflamed CD vs. Control	1.01284	1.22646e-10	8.07931e-09	1.46122
428	LILRA5	FALSE	Ileum	Unadjusted	Inflamed CD vs. Control	0.939484	4.81775e-16	1.35647e-13	1.35539
429	LILRA6	FALSE	Ileum	Unadjusted	Inflamed CD vs. Control	0.759335	4.00184e-09	1.7022e-07	1.09549
430	LIN7A	FALSE	Ileum	Unadjusted	Inflamed CD vs. Control	-1.26816	3.72829e-22	3.50967e-19	-1.82958
431	LINC00114	TRUE	Ileum	Unadjusted	Non-Inflamed CD vs. Control	0.784242	2.45805e-08	8.4096e-07	1.13142
432	LINC00114	TRUE	Ileum	Unadjusted	Inflamed CD vs. Control	1.12074	3.97847e-14	6.74134e-12	1.61689
433	LINC00158	TRUE	Ileum	Unadjusted	Non-Inflamed CD vs. Control	-0.909828	6.20009e-05	0.000735923	-1.3126
434	LINC00158	TRUE	Ileum	Unadjusted	Inflamed CD vs. Control	-0.907681	7.64657e-05	0.000881739	-1.30951
435	LINC00355	TRUE	Ileum	Unadjusted	Inflamed CD vs. Control	-1.34668	0.00308173	0.020163	-1.94285
436	LINC00390	TRUE	Ileum	Unadjusted	Inflamed CD vs. Control	-0.882475	1.09726e-09	5.50373e-08	-1.27314
437	LINC00479	TRUE	Ileum	Unadjusted	Inflamed CD vs. Control	-1.13459	1.44493e-14	2.79959e-12	-1.63687
438	LINC00488	TRUE	Ileum	Unadjusted	Inflamed CD vs. Control	-0.767767	1.22662e-09	6.06296e-08	-1.10765
439	LINC00582	TRUE	Ileum	Unadjusted	Inflamed CD vs. Control	0.792138	3.29239e-13	4.4728e-11	1.14281
440	LINC00671	TRUE	Ileum	Unadjusted	Inflamed CD vs. Control	-0.819914	3.94208e-08	1.26335e-06	-1.18289
441	LINC00858	TRUE	Ileum	Unadjusted	Non-Inflamed UC vs. Control	0.842013	1.05343e-05	0.000159089	1.21477
442	LINC00926	TRUE	Ileum	Unadjusted	Inflamed CD vs. Control	-0.730163	3.43182e-12	3.47639e-10	-1.0534
443	LINC00955	TRUE	Ileum	Unadjusted	Inflamed CD vs. Control	-0.840835	0.000233511	0.00229872	-1.21307
444	LINC01210	TRUE	Ileum	Unadjusted	Non-Inflamed CD vs. Control	1.67509	2.57493e-06	4.71594e-05	2.41664
445	LINC01210	TRUE	Ileum	Unadjusted	Inflamed CD vs. Control	2.3075	3.74307e-11	2.85696e-09	3.32902
446	LINC01235	TRUE	Ileum	Unadjusted	Inflamed CD vs. Control	1.78278	2.69167e-13	3.74963e-11	2.572
447	LINC01237	TRUE	Ileum	Unadjusted	Inflamed CD vs. Control	-1.01325	8.03745e-07	1.72632e-05	-1.46181
448	LINC01238	TRUE	Ileum	Unadjusted	Inflamed CD vs. Control	-1.0644	5.53614e-15	1.19155e-12	-1.5356
449	LINC01270	TRUE	Ileum	Unadjusted	Inflamed CD vs. Control	1.03875	2.58606e-07	6.45788e-06	1.4986
450	LINC01284	TRUE	Ileum	Unadjusted	Inflamed CD vs. Control	-1.0844	7.01488e-09	2.77248e-07	-1.56446
451	LINC01344	TRUE	Ileum	Unadjusted	Inflamed CD vs. Control	1.11824	0.00137133	0.0102734	1.61328
452	LINC01426	TRUE	Ileum	Unadjusted	Non-Inflamed CD vs. Control	0.842388	1.2343e-07	3.40932e-06	1.21531
453	LINC01426	TRUE	Ileum	Unadjusted	Inflamed CD vs. Control	1.22099	3.19367e-13	4.37055e-11	1.76151
454	LINC01558	TRUE	Ileum	Unadjusted	Inflamed CD vs. Control	-0.987542	1.68849e-24	2.80998e-21	-1.42472
455	LINC01645	TRUE	Ileum	Unadjusted	Inflamed CD vs. Control	-0.873983	2.56565e-12	2.70482e-10	-1.26089
456	LINC01659	TRUE	Ileum	Unadjusted	Inflamed CD vs. Control	-0.97206	8.13874e-15	1.69684e-12	-1.40239
457	LINC01687	TRUE	Ileum	Unadjusted	Non-Inflamed CD vs. Control	-0.87328	0.00373762	0.0237119	-1.25988
458	LINC01687	TRUE	Ileum	Unadjusted	Inflamed CD vs. Control	-1.17034	0.000225944	0.00223396	-1.68844
459	LINC01750	TRUE	Ileum	Unadjusted	Inflamed CD vs. Control	0.746536	4.34424e-06	7.44094e-05	1.07702
460	LINC01781	TRUE	Ileum	Unadjusted	Non-Inflamed CD vs. Control	-0.850775	1.9677e-05	0.000272522	-1.22741
461	LINC01798	TRUE	Ileum	Unadjusted	Inflamed CD vs. Control	-0.785825	0.00220434	0.0152761	-1.13371
462	LINC01819	TRUE	Ileum	Unadjusted	Non-Inflamed CD vs. Control	0.994433	6.40552e-05	0.000756702	1.43466
463	LINC01819	TRUE	Ileum	Unadjusted	Inflamed CD vs. Control	2.04476	1.4179e-15	3.53318e-13	2.94996
464	LINC01833	TRUE	Ileum	Unadjusted	Inflamed CD vs. Control	0.857987	0.00133264	0.0100319	1.23781
465	LINC01918	TRUE	Ileum	Unadjusted	Non-Inflamed CD vs. Control	-0.90234	8.55699e-05	0.00097122	-1.3018
466	LINC01954	TRUE	Ileum	Unadjusted	Inflamed CD vs. Control	-0.889669	1.4371e-07	3.89883e-06	-1.28352
467	LINC01991	TRUE	Ileum	Unadjusted	Inflamed CD vs. Control	-0.746934	0.00515499	0.0308555	-1.0776
468	LINC02050	TRUE	Ileum	Unadjusted	Non-Inflamed UC vs. Control	-0.876542	0.00453262	0.0278309	-1.26458
469	LINC02050	TRUE	Ileum	Unadjusted	Inflamed CD vs. Control	-1.19102	0.000251237	0.00244558	-1.71828
470	LINC02177	TRUE	Ileum	Unadjusted	Inflamed CD vs. Control	-1.28882	3.31349e-08	1.08809e-06	-1.85937
471	LINC02200	TRUE	Ileum	Unadjusted	Inflamed CD vs. Control	-0.78284	2.2396e-07	5.73248e-06	-1.1294
472	LINC02202	TRUE	Ileum	Unadjusted	Inflamed CD vs. Control	-0.728022	0.00174785	0.0125843	-1.05031
473	LINC02232	TRUE	Ileum	Unadjusted	Inflamed CD vs. Control	-2.35293	2.98223e-12	3.0881e-10	-3.39456
474	LINC02251	TRUE	Ileum	Unadjusted	Inflamed CD vs. Control	-0.737302	1.94776e-06	3.68872e-05	-1.0637
475	LINC02263	TRUE	Ileum	Unadjusted	Non-Inflamed UC vs. Control	1.22594	2.7368e-05	0.000362966	1.76866
476	LINC02263	TRUE	Ileum	Unadjusted	Non-Inflamed CD vs. Control	1.19273	8.67335e-05	0.000982155	1.72075
477	LINC02263	TRUE	Ileum	Unadjusted	Inflamed CD vs. Control	1.30634	7.39682e-06	0.000117656	1.88465
478	LINC02298	TRUE	Ileum	Unadjusted	Inflamed CD vs. Control	-0.701429	2.61295e-08	8.87939e-07	-1.01195
479	LINC02320	TRUE	Ileum	Unadjusted	Inflamed CD vs. Control	0.731782	0.00129349	0.00977987	1.05574
480	LINC02362	TRUE	Ileum	Unadjusted	Inflamed CD vs. Control	0.697472	1.00131e-13	1.54243e-11	1.00624
481	LINC02397	TRUE	Ileum	Unadjusted	Non-Inflamed CD vs. Control	-0.860727	0.00182036	0.0130318	-1.24177
482	LINC02397	TRUE	Ileum	Unadjusted	Inflamed CD vs. Control	-0.93545	0.00119456	0.0091424	-1.34957
483	LINC02404	TRUE	Ileum	Unadjusted	Inflamed CD vs. Control	0.754486	1.05954e-06	2.1875e-05	1.08849
484	LINC02408	TRUE	Ileum	Unadjusted	Inflamed CD vs. Control	-0.740081	2.42576e-08	8.31135e-07	-1.06771
485	LINC02447	TRUE	Ileum	Unadjusted	Inflamed CD vs. Control	-0.703078	0.00328532	0.0212814	-1.01433
486	LINC02489	TRUE	Ileum	Unadjusted	Inflamed CD vs. Control	0.764588	0.000230053	0.00226972	1.10307
487	LINC02520	TRUE	Ileum	Unadjusted	Inflamed CD vs. Control	-1.78334	4.93409e-06	8.29735e-05	-2.57282
488	LINC02565	TRUE	Ileum	Unadjusted	Non-Inflamed UC vs. Control	0.715564	0.00381491	0.02413	1.03234
489	LINC02565	TRUE	Ileum	Unadjusted	Non-Inflamed CD vs. Control	0.967439	4.57046e-05	0.000565437	1.39572
490	LINC02565	TRUE	Ileum	Unadjusted	Inflamed CD vs. Control	1.06527	1.50289e-05	0.000216211	1.53685
491	LINC02577	TRUE	Ileum	Unadjusted	Non-Inflamed CD vs. Control	0.890125	0.000571706	0.00491559	1.28418
492	LINC02577	TRUE	Ileum	Unadjusted	Inflamed CD vs. Control	1.64526	9.02579e-10	4.655e-08	2.37361
493	LINC02582	TRUE	Ileum	Unadjusted	Non-Inflamed UC vs. Control	0.750566	0.00254016	0.017178	1.08284
494	LINC02588	TRUE	Ileum	Unadjusted	Inflamed CD vs. Control	-0.707852	0.00828761	0.0452145	-1.02122
495	LIPF	FALSE	Ileum	Unadjusted	Non-Inflamed UC vs. Control	0.872022	0.000689619	0.0057496	1.25806
496	LIPF	FALSE	Ileum	Unadjusted	Inflamed CD vs. Control	2.19694	1.14764e-19	6.72666e-17	3.16951
497	LIPN	FALSE	Ileum	Unadjusted	Inflamed CD vs. Control	0.899483	1.65887e-14	3.14224e-12	1.29768
498	LIX1	FALSE	Ileum	Unadjusted	Inflamed CD vs. Control	-0.739355	0.000264511	0.00255375	-1.06666
499	LONRF2	FALSE	Ileum	Unadjusted	Inflamed CD vs. Control	-0.746964	9.09395e-06	0.000140188	-1.07764
500	LPL	FALSE	Ileum	Unadjusted	Inflamed CD vs. Control	0.821565	2.18156e-11	1.78499e-09	1.18527
501	LRAT	FALSE	Ileum	Unadjusted	Inflamed CD vs. Control	-1.52296	5.20513e-19	2.62212e-16	-2.19716
502	LRG1	FALSE	Ileum	Unadjusted	Non-Inflamed CD vs. Control	0.697046	1.36602e-12	1.55822e-10	1.00563
503	LRG1	FALSE	Ileum	Unadjusted	Inflamed CD vs. Control	1.03629	1.61943e-23	2.06744e-20	1.49505
504	LRIT2	FALSE	Ileum	Unadjusted	Inflamed CD vs. Control	-1.1695	1.05817e-24	1.97232e-21	-1.68723
505	LUCAT1	TRUE	Ileum	Unadjusted	Inflamed CD vs. Control	2.17042	3.23611e-10	1.87322e-08	3.13126
506	LY6D	FALSE	Ileum	Unadjusted	Inflamed CD vs. Control	0.8675	1.39876e-06	2.77888e-05	1.25154
507	LY86-AS1	TRUE	Ileum	Unadjusted	Non-Inflamed CD vs. Control	-0.890157	1.77273e-05	0.000248942	-1.28422
508	LY86-AS1	TRUE	Ileum	Unadjusted	Inflamed CD vs. Control	-0.848957	8.81488e-05	0.000995037	-1.22479
509	LYPD1	FALSE	Ileum	Unadjusted	Inflamed CD vs. Control	1.0398	8.59616e-11	5.98297e-09	1.50012
510	LYPD6B	FALSE	Ileum	Unadjusted	Inflamed CD vs. Control	0.736901	2.41251e-09	1.09302e-07	1.06312
511	MAFTRR	TRUE	Ileum	Unadjusted	Inflamed CD vs. Control	-0.705691	0.000138175	0.00146266	-1.0181
512	MAG	FALSE	Ileum	Unadjusted	Non-Inflamed CD vs. Control	0.903181	0.000285671	0.00272694	1.30301
513	MAOB	FALSE	Ileum	Unadjusted	Inflamed CD vs. Control	-0.818966	3.03526e-14	5.33719e-12	-1.18152
514	MAP3K20-AS1	TRUE	Ileum	Unadjusted	Non-Inflamed CD vs. Control	0.870937	1.47163e-07	3.98226e-06	1.2565
515	MAP3K20-AS1	TRUE	Ileum	Unadjusted	Inflamed CD vs. Control	1.35013	1.48907e-14	2.87317e-12	1.94783
516	MAP7D2	FALSE	Ileum	Unadjusted	Inflamed CD vs. Control	-0.716072	2.37535e-09	1.0788e-07	-1.03307
517	MCEMP1	FALSE	Ileum	Unadjusted	Inflamed CD vs. Control	0.718265	9.45869e-06	0.000145056	1.03624
518	MCIDAS	FALSE	Ileum	Unadjusted	Inflamed CD vs. Control	0.71352	2.75211e-06	5.00018e-05	1.02939
519	MEFV	FALSE	Ileum	Unadjusted	Inflamed CD vs. Control	0.865892	2.81036e-17	1.03522e-14	1.24922
520	MEP1B	FALSE	Ileum	Unadjusted	Inflamed CD vs. Control	-1.01351	1.7404e-12	1.92404e-10	-1.46219
521	MGAM	FALSE	Ileum	Unadjusted	Inflamed CD vs. Control	-1.12361	5.29862e-12	5.11098e-10	-1.62103
522	MGAT4C	FALSE	Ileum	Unadjusted	Inflamed CD vs. Control	-0.86024	0.002711	0.0181385	-1.24106
523	MIR3150BHG	TRUE	Ileum	Unadjusted	Inflamed CD vs. Control	-0.694849	1.02552e-10	6.97612e-09	-1.00246
524	MIR3945HG	TRUE	Ileum	Unadjusted	Inflamed CD vs. Control	1.04576	3.20468e-06	5.70943e-05	1.50871
525	MIR4307HG	TRUE	Ileum	Unadjusted	Inflamed CD vs. Control	-1.4682	7.82171e-17	2.60337e-14	-2.11817
526	MIR4432HG	TRUE	Ileum	Unadjusted	Non-Inflamed CD vs. Control	-0.852746	0.000984641	0.00776661	-1.23025
527	MIR4432HG	TRUE	Ileum	Unadjusted	Inflamed CD vs. Control	-1.21324	4.57591e-06	7.77062e-05	-1.75034
528	MLN	FALSE	Ileum	Unadjusted	Non-Inflamed CD vs. Control	0.919312	1.22697e-09	6.06296e-08	1.32629
529	MLN	FALSE	Ileum	Unadjusted	Inflamed CD vs. Control	1.51653	1.56322e-21	1.3244e-18	2.18788
530	MLXIPL	FALSE	Ileum	Unadjusted	Inflamed CD vs. Control	-0.747325	2.70968e-10	1.6167e-08	-1.07816
531	MME	FALSE	Ileum	Unadjusted	Inflamed CD vs. Control	-0.84286	2.39736e-07	6.06467e-06	-1.21599
532	MMP1	FALSE	Ileum	Unadjusted	Inflamed CD vs. Control	1.35904	4.22055e-17	1.47316e-14	1.96069
533	MMP10	FALSE	Ileum	Unadjusted	Inflamed CD vs. Control	1.41197	7.46491e-15	1.56687e-12	2.03704
534	MMP12	FALSE	Ileum	Unadjusted	Inflamed CD vs. Control	0.943528	7.22292e-09	2.84145e-07	1.36122
535	MMP24	FALSE	Ileum	Unadjusted	Inflamed CD vs. Control	-0.702557	2.9376e-24	4.80297e-21	-1.01358
536	MMP3	FALSE	Ileum	Unadjusted	Inflamed CD vs. Control	1.21286	3.88865e-11	2.96081e-09	1.74978
537	MMP7	FALSE	Ileum	Unadjusted	Inflamed CD vs. Control	0.83309	5.414e-07	1.22406e-05	1.20189
538	MMP8	FALSE	Ileum	Unadjusted	Inflamed CD vs. Control	0.952766	2.41e-06	4.44786e-05	1.37455
539	MNDA	FALSE	Ileum	Unadjusted	Inflamed CD vs. Control	0.779142	4.96952e-14	8.18258e-12	1.12406
540	MPP6	FALSE	Ileum	Unadjusted	Inflamed CD vs. Control	-0.894019	1.05857e-10	7.15395e-09	-1.2898
541	MRO	FALSE	Ileum	Unadjusted	Inflamed CD vs. Control	-0.742808	1.27502e-06	2.56671e-05	-1.07165
542	MROH7	FALSE	Ileum	Unadjusted	Inflamed CD vs. Control	-0.967889	3.41344e-23	4.0784e-20	-1.39637
543	MS4A1	FALSE	Ileum	Unadjusted	Non-Inflamed CD vs. Control	-0.789435	0.00137647	0.0103021	-1.13891
544	MS4A1	FALSE	Ileum	Unadjusted	Inflamed CD vs. Control	-0.888034	0.000562755	0.00485611	-1.28116
545	MS4A10	FALSE	Ileum	Unadjusted	Inflamed CD vs. Control	-1.20206	4.70806e-11	3.52424e-09	-1.7342
546	MS4A18	FALSE	Ileum	Unadjusted	Inflamed CD vs. Control	1.04767	4.21482e-10	2.36627e-08	1.51146
547	MS4A8	FALSE	Ileum	Unadjusted	Inflamed CD vs. Control	-0.740835	1.72082e-12	1.90465e-10	-1.0688
548	MT1A	FALSE	Ileum	Unadjusted	Inflamed CD vs. Control	-1.04191	1.06432e-12	1.25397e-10	-1.50316
549	MT1F	FALSE	Ileum	Unadjusted	Inflamed CD vs. Control	-1.03422	2.68339e-22	2.6489e-19	-1.49207
550	MT1G	FALSE	Ileum	Unadjusted	Inflamed CD vs. Control	-0.897804	2.94581e-17	1.06823e-14	-1.29526
551	MT1H	FALSE	Ileum	Unadjusted	Inflamed CD vs. Control	-1.38091	2.29656e-21	1.89405e-18	-1.99223
552	MT1M	FALSE	Ileum	Unadjusted	Inflamed CD vs. Control	-1.23469	1.39452e-15	3.50004e-13	-1.78127
553	MTUS2	FALSE	Ileum	Unadjusted	Inflamed CD vs. Control	1.024	6.36321e-07	1.4086e-05	1.47732
554	MUC1	FALSE	Ileum	Unadjusted	Inflamed CD vs. Control	1.71016	3.02694e-27	1.0448e-23	2.46723
555	MUC4	FALSE	Ileum	Unadjusted	Inflamed CD vs. Control	0.898453	4.12024e-15	9.13077e-13	1.29619
556	MUC5AC	FALSE	Ileum	Unadjusted	Inflamed CD vs. Control	2.09759	2.44316e-21	1.99729e-18	3.02618
557	MUC5B	FALSE	Ileum	Unadjusted	Inflamed CD vs. Control	1.11339	4.11453e-07	9.66122e-06	1.60629
558	MUC6	FALSE	Ileum	Unadjusted	Inflamed CD vs. Control	1.06093	7.94723e-06	0.000124729	1.5306
559	MUCL1	FALSE	Ileum	Unadjusted	Inflamed CD vs. Control	0.992381	0.00494796	0.0298753	1.4317
560	MUCL3	FALSE	Ileum	Unadjusted	Inflamed CD vs. Control	1.04672	1.15613e-09	5.76486e-08	1.51009
561	MYADML2	FALSE	Ileum	Unadjusted	Inflamed CD vs. Control	1.04968	7.05229e-11	5.0286e-09	1.51436
562	MYEOV	FALSE	Ileum	Unadjusted	Inflamed CD vs. Control	1.23545	3.74055e-11	2.85696e-09	1.78237
563	MYH13	FALSE	Ileum	Unadjusted	Inflamed CD vs. Control	0.821338	3.47475e-14	6.04685e-12	1.18494
564	MYL4	FALSE	Ileum	Unadjusted	Inflamed CD vs. Control	0.711258	6.15181e-15	1.303e-12	1.02613
565	MYO3A	FALSE	Ileum	Unadjusted	Inflamed CD vs. Control	-0.729048	0.000565874	0.00487657	-1.05179
566	MYOM3	FALSE	Ileum	Unadjusted	Inflamed CD vs. Control	-0.89739	2.25662e-19	1.23709e-16	-1.29466
567	MZB1	FALSE	Ileum	Unadjusted	Inflamed CD vs. Control	0.853961	2.94021e-16	8.61677e-14	1.23201
568	NAALADL1	FALSE	Ileum	Unadjusted	Inflamed CD vs. Control	-0.950312	4.02276e-20	2.53312e-17	-1.37101
569	NAT8	FALSE	Ileum	Unadjusted	Inflamed CD vs. Control	-1.81185	2.0418e-28	8.64934e-25	-2.61394
570	NAV2-AS5	TRUE	Ileum	Unadjusted	Inflamed CD vs. Control	0.836213	2.49879e-07	6.28371e-06	1.2064
571	NEFL	FALSE	Ileum	Unadjusted	Inflamed CD vs. Control	-0.860262	2.65596e-08	8.99427e-07	-1.2411
572	NELL2	FALSE	Ileum	Unadjusted	Inflamed CD vs. Control	-1.02472	2.57678e-20	1.69115e-17	-1.47836
573	NETO1	FALSE	Ileum	Unadjusted	Non-Inflamed CD vs. Control	-0.874351	0.00102168	0.00801952	-1.26142
574	NETO1	FALSE	Ileum	Unadjusted	Inflamed CD vs. Control	-0.759051	0.00386012	0.0243729	-1.09508
575	NFE2	FALSE	Ileum	Unadjusted	Inflamed CD vs. Control	0.820782	2.61821e-14	4.69917e-12	1.18414
576	NIBAN3	FALSE	Ileum	Unadjusted	Non-Inflamed CD vs. Control	-1.1664	4.9748e-06	8.35514e-05	-1.68276
577	NIBAN3	FALSE	Ileum	Unadjusted	Inflamed CD vs. Control	-1.24534	3.08356e-06	5.52214e-05	-1.79665
578	NKX1-2	FALSE	Ileum	Unadjusted	Inflamed CD vs. Control	-1.39675	1.91653e-20	1.30373e-17	-2.01508
579	NLRP4	FALSE	Ileum	Unadjusted	Inflamed CD vs. Control	-0.795919	1.10256e-05	0.000165627	-1.14827
580	NLRP7	FALSE	Ileum	Unadjusted	Inflamed CD vs. Control	0.764113	5.96909e-09	2.40922e-07	1.10238
581	NMUR2	FALSE	Ileum	Unadjusted	Inflamed CD vs. Control	0.983487	3.05012e-12	3.14268e-10	1.41887
582	NOS2	FALSE	Ileum	Unadjusted	Non-Inflamed CD vs. Control	1.15607	8.12363e-16	2.1881e-13	1.66785
583	NOS2	FALSE	Ileum	Unadjusted	Inflamed CD vs. Control	1.78756	2.53197e-31	1.81513e-27	2.5789
584	NPC1L1	FALSE	Ileum	Unadjusted	Non-Inflamed CD vs. Control	1.75309	8.18422e-16	2.19175e-13	2.52917
585	NPC1L1	FALSE	Ileum	Unadjusted	Inflamed CD vs. Control	1.9311	1.79955e-17	6.76247e-15	2.78599
586	NPSR1	FALSE	Ileum	Unadjusted	Inflamed CD vs. Control	0.794274	3.70535e-05	0.000471684	1.1459
587	NPSR1-AS1	TRUE	Ileum	Unadjusted	Inflamed CD vs. Control	1.10208	0.000964762	0.00762928	1.58996
588	NPY	FALSE	Ileum	Unadjusted	Inflamed CD vs. Control	-0.967572	3.50157e-14	6.07689e-12	-1.39591
589	NRK	FALSE	Ileum	Unadjusted	Inflamed CD vs. Control	-1.63317	1.20864e-19	6.99622e-17	-2.35617
590	NTRK2	FALSE	Ileum	Unadjusted	Inflamed CD vs. Control	-0.869692	1.7261e-08	6.12581e-07	-1.2547
591	NTS	FALSE	Ileum	Unadjusted	Inflamed CD vs. Control	-1.16362	4.90721e-12	4.79378e-10	-1.67875
592	OAT	FALSE	Ileum	Unadjusted	Inflamed CD vs. Control	-0.700514	5.3032e-12	5.11098e-10	-1.01063
593	ODAM	FALSE	Ileum	Unadjusted	Inflamed CD vs. Control	0.710444	2.43865e-05	0.000328853	1.02495
594	ONECUT2	FALSE	Ileum	Unadjusted	Non-Inflamed CD vs. Control	1.00261	7.43095e-09	2.90612e-07	1.44647
595	ONECUT2	FALSE	Ileum	Unadjusted	Inflamed CD vs. Control	1.69643	6.31936e-20	3.90022e-17	2.44743
596	OPCML	FALSE	Ileum	Unadjusted	Non-Inflamed UC vs. Control	0.761404	0.000458003	0.00406626	1.09847
597	OSM	FALSE	Ileum	Unadjusted	Inflamed CD vs. Control	1.18487	1.58843e-11	1.36152e-09	1.70941
598	OSR2	FALSE	Ileum	Unadjusted	Inflamed CD vs. Control	-0.812127	2.37516e-12	2.51537e-10	-1.17165
599	OTOP2	FALSE	Ileum	Unadjusted	Inflamed CD vs. Control	-1.00822	6.53386e-16	1.79623e-13	-1.45455
600	OTOP3	FALSE	Ileum	Unadjusted	Inflamed CD vs. Control	-0.707936	3.301e-05	0.000427629	-1.02134
601	P2RY4	FALSE	Ileum	Unadjusted	Inflamed CD vs. Control	-0.80292	4.66322e-11	3.49348e-09	-1.15837
602	PADI4	FALSE	Ileum	Unadjusted	Inflamed CD vs. Control	0.833607	4.08664e-05	0.000513627	1.20264
603	PAQR5	FALSE	Ileum	Unadjusted	Inflamed CD vs. Control	-1.13893	3.51145e-28	1.36354e-24	-1.64313
604	PAX5	FALSE	Ileum	Unadjusted	Non-Inflamed CD vs. Control	-0.993196	0.00125402	0.00952392	-1.43288
605	PAX5	FALSE	Ileum	Unadjusted	Inflamed CD vs. Control	-1.1918	0.0002145	0.00213846	-1.71941
606	PCDH11X	FALSE	Ileum	Unadjusted	Non-Inflamed CD vs. Control	-0.702982	0.000139218	0.00147203	-1.01419
607	PCDH11X	FALSE	Ileum	Unadjusted	Inflamed CD vs. Control	-0.984722	5.68792e-07	1.27547e-05	-1.42065
608	PCDH15	FALSE	Ileum	Unadjusted	Inflamed CD vs. Control	-0.717004	0.00101059	0.00794449	-1.03442
609	PCDH8	FALSE	Ileum	Unadjusted	Inflamed CD vs. Control	0.880154	8.66391e-05	0.000981324	1.26979
610	PCDHAC1	FALSE	Ileum	Unadjusted	Inflamed CD vs. Control	-0.758014	3.17134e-07	7.70875e-06	-1.09358
611	PCK1	FALSE	Ileum	Unadjusted	Inflamed CD vs. Control	-0.795663	3.83148e-09	1.63946e-07	-1.1479
612	PDE10A	FALSE	Ileum	Unadjusted	Inflamed CD vs. Control	0.936839	8.82139e-14	1.37477e-11	1.35157
613	PDX1	FALSE	Ileum	Unadjusted	Non-Inflamed CD vs. Control	0.815387	2.60623e-08	8.86128e-07	1.17635
614	PDX1	FALSE	Ileum	Unadjusted	Inflamed CD vs. Control	1.48722	1.55876e-23	2.01762e-20	2.14561
615	PDZK1	FALSE	Ileum	Unadjusted	Inflamed CD vs. Control	-0.888351	3.1106e-11	2.42791e-09	-1.28162
616	PDZK1IP1	FALSE	Ileum	Unadjusted	Inflamed CD vs. Control	1.09262	2.80608e-22	2.72409e-19	1.57631
617	PEX5L	FALSE	Ileum	Unadjusted	Non-Inflamed CD vs. Control	0.818759	2.66069e-05	0.00035431	1.18122
618	PEX5L	FALSE	Ileum	Unadjusted	Inflamed CD vs. Control	1.00417	1.25759e-06	2.53627e-05	1.44871
619	PF4V1	FALSE	Ileum	Unadjusted	Inflamed CD vs. Control	0.710195	1.14623e-09	5.71855e-08	1.02459
620	PFN2	FALSE	Ileum	Unadjusted	Inflamed CD vs. Control	-0.837974	2.52451e-29	1.30707e-25	-1.20894
621	PGC	FALSE	Ileum	Unadjusted	Inflamed CD vs. Control	1.87739	2.36157e-15	5.55775e-13	2.70851
622	PGM5-AS1	TRUE	Ileum	Unadjusted	Inflamed CD vs. Control	-0.720712	0.000634874	0.00537058	-1.03977
623	PHYHIP	FALSE	Ileum	Unadjusted	Inflamed CD vs. Control	-0.699757	5.56992e-11	4.11322e-09	-1.00954
624	PHYHIPL	FALSE	Ileum	Unadjusted	Inflamed CD vs. Control	-0.736625	4.67235e-07	1.07862e-05	-1.06273
625	PIGR	FALSE	Ileum	Unadjusted	Inflamed CD vs. Control	0.938248	1.9372e-25	4.33975e-22	1.35361
626	PIWIL1	FALSE	Ileum	Unadjusted	Inflamed CD vs. Control	1.39894	3.01264e-06	5.41282e-05	2.01824
627	PKLR	FALSE	Ileum	Unadjusted	Inflamed CD vs. Control	-1.23802	3.5925e-16	1.043e-13	-1.78609
628	PLB1	FALSE	Ileum	Unadjusted	Inflamed CD vs. Control	-0.870342	6.11751e-11	4.45407e-09	-1.25564
629	PLCH2	FALSE	Ileum	Unadjusted	Inflamed CD vs. Control	-0.697364	2.52855e-14	4.56683e-12	-1.00608
630	PLD5	FALSE	Ileum	Unadjusted	Inflamed CD vs. Control	-0.799165	0.000872472	0.00700888	-1.15295
631	PLUT	TRUE	Ileum	Unadjusted	Inflamed CD vs. Control	1.11794	6.11097e-15	1.29729e-12	1.61285
632	PON1	FALSE	Ileum	Unadjusted	Inflamed CD vs. Control	-0.794532	7.84212e-05	0.000901278	-1.14627
633	POT1-AS1	TRUE	Ileum	Unadjusted	Non-Inflamed CD vs. Control	-0.942221	0.0024221	0.016509	-1.35934
634	POT1-AS1	TRUE	Ileum	Unadjusted	Inflamed CD vs. Control	-0.883781	0.00610334	0.0353798	-1.27503
635	PRAP1	FALSE	Ileum	Unadjusted	Inflamed CD vs. Control	-0.71702	3.11369e-10	1.81476e-08	-1.03444
636	PRELP	FALSE	Ileum	Unadjusted	Inflamed CD vs. Control	-0.747991	6.69556e-08	1.99231e-06	-1.07912
637	PRKG2	FALSE	Ileum	Unadjusted	Inflamed CD vs. Control	-0.893687	7.29844e-13	9.05697e-11	-1.28932
638	PRODH	FALSE	Ileum	Unadjusted	Inflamed CD vs. Control	-0.980217	1.04721e-12	1.24009e-10	-1.41415
639	PROK2	FALSE	Ileum	Unadjusted	Inflamed CD vs. Control	1.32692	1.31498e-20	9.14549e-18	1.91434
640	PRSS22	FALSE	Ileum	Unadjusted	Inflamed CD vs. Control	0.824996	8.7131e-12	7.9766e-10	1.19022
641	PWRN2	TRUE	Ileum	Unadjusted	Non-Inflamed CD vs. Control	-0.867483	1.79653e-05	0.000251813	-1.25151
642	PWRN2	TRUE	Ileum	Unadjusted	Inflamed CD vs. Control	-1.00962	4.3941e-06	7.50977e-05	-1.45657
643	PYY	FALSE	Ileum	Unadjusted	Inflamed CD vs. Control	-1.05323	2.62765e-15	6.09164e-13	-1.51949
644	RALYL	FALSE	Ileum	Unadjusted	Inflamed CD vs. Control	-0.941184	3.63269e-05	0.000463575	-1.35784
645	RBM20	FALSE	Ileum	Unadjusted	Inflamed CD vs. Control	-0.738201	0.000712074	0.0059109	-1.065
646	RBP3	FALSE	Ileum	Unadjusted	Inflamed CD vs. Control	-0.994583	4.45662e-17	1.53828e-14	-1.43488
647	RBP4	FALSE	Ileum	Unadjusted	Inflamed CD vs. Control	0.695197	1.0294e-09	5.2082e-08	1.00296
648	REEP6	FALSE	Ileum	Unadjusted	Inflamed CD vs. Control	-0.747842	2.57497e-09	1.15428e-07	-1.07891
649	REG1A	FALSE	Ileum	Unadjusted	Non-Inflamed CD vs. Control	0.737342	2.70048e-07	6.69339e-06	1.06376
650	REG1A	FALSE	Ileum	Unadjusted	Inflamed CD vs. Control	0.862452	6.12101e-09	2.4652e-07	1.24426
651	REG1B	FALSE	Ileum	Unadjusted	Non-Inflamed CD vs. Control	1.14579	3.04948e-06	5.46951e-05	1.65302
652	REG1B	FALSE	Ileum	Unadjusted	Inflamed CD vs. Control	1.63036	2.36909e-10	1.43511e-08	2.35211
653	REN	FALSE	Ileum	Unadjusted	Inflamed CD vs. Control	-0.737886	1.11039e-08	4.15259e-07	-1.06454
654	RGS13	FALSE	Ileum	Unadjusted	Inflamed CD vs. Control	-1.00349	4.99024e-22	4.55946e-19	-1.44773
655	RHBDL2	FALSE	Ileum	Unadjusted	Inflamed CD vs. Control	0.807597	3.25424e-11	2.52522e-09	1.16512
656	RNF182	FALSE	Ileum	Unadjusted	Non-Inflamed CD vs. Control	0.699735	0.000241847	0.00236903	1.0095
657	RNF182	FALSE	Ileum	Unadjusted	Inflamed CD vs. Control	1.39055	1.29871e-12	1.50352e-10	2.00614
658	ROBO2	FALSE	Ileum	Unadjusted	Inflamed CD vs. Control	-0.741213	3.51435e-10	2.01426e-08	-1.06934
659	ROPN1	FALSE	Ileum	Unadjusted	Non-Inflamed CD vs. Control	0.757587	4.8427e-06	8.16861e-05	1.09297
660	ROS1	FALSE	Ileum	Unadjusted	Inflamed CD vs. Control	-0.953385	1.22706e-15	3.13305e-13	-1.37544
661	S100A12	FALSE	Ileum	Unadjusted	Inflamed CD vs. Control	1.46322	5.1712e-18	2.17086e-15	2.11097
662	S100A8	FALSE	Ileum	Unadjusted	Inflamed CD vs. Control	1.7586	8.11683e-30	5.4032e-26	2.53713
663	S100A9	FALSE	Ileum	Unadjusted	Inflamed CD vs. Control	1.60051	5.77393e-33	4.48418e-29	2.30904
664	S100P	FALSE	Ileum	Unadjusted	Inflamed CD vs. Control	0.982025	1.4022e-15	3.50344e-13	1.41676
665	SAA1	FALSE	Ileum	Unadjusted	Non-Inflamed CD vs. Control	0.892685	8.64774e-07	1.83917e-05	1.28787
666	SAA1	FALSE	Ileum	Unadjusted	Inflamed CD vs. Control	1.91959	7.89063e-24	1.11419e-20	2.76939
667	SAA2	FALSE	Ileum	Unadjusted	Non-Inflamed CD vs. Control	0.827825	3.94001e-05	0.000497883	1.1943
668	SAA2	FALSE	Ileum	Unadjusted	Inflamed CD vs. Control	1.96587	3.348e-20	2.12256e-17	2.83616
669	SAA2-SAA4	FALSE	Ileum	Unadjusted	Non-Inflamed CD vs. Control	0.814721	3.06647e-06	5.49682e-05	1.17539
670	SAA2-SAA4	FALSE	Ileum	Unadjusted	Inflamed CD vs. Control	1.16078	1.21997e-11	1.07692e-09	1.67466
671	SAA4	FALSE	Ileum	Unadjusted	Inflamed CD vs. Control	1.25115	1.20746e-15	3.09998e-13	1.80503
672	SBSN	FALSE	Ileum	Unadjusted	Inflamed CD vs. Control	0.890538	4.37478e-07	1.01934e-05	1.28477
673	SCAPER	FALSE	Ileum	Unadjusted	Inflamed CD vs. Control	-0.864653	1.21588e-16	3.94823e-14	-1.24743
674	SCNN1B	FALSE	Ileum	Unadjusted	Inflamed CD vs. Control	0.808319	8.39626e-09	3.2396e-07	1.16616
675	SDK2	FALSE	Ileum	Unadjusted	Non-Inflamed CD vs. Control	-0.715616	2.21055e-05	0.00030185	-1.03242
676	SEC14L5	FALSE	Ileum	Unadjusted	Inflamed CD vs. Control	-0.774867	1.11582e-06	2.29151e-05	-1.1179
677	SELE	FALSE	Ileum	Unadjusted	Inflamed CD vs. Control	0.92531	1.91495e-07	5.0046e-06	1.33494
678	SEMA3E	FALSE	Ileum	Unadjusted	Inflamed CD vs. Control	-1.22223	1.24955e-13	1.87523e-11	-1.76331
679	SEMA3G	FALSE	Ileum	Unadjusted	Inflamed CD vs. Control	-0.74673	8.66803e-11	6.02849e-09	-1.0773
680	SEMG1	FALSE	Ileum	Unadjusted	Inflamed CD vs. Control	0.932572	2.93664e-11	2.31597e-09	1.34542
681	SEMG2	FALSE	Ileum	Unadjusted	Inflamed CD vs. Control	1.31047	8.14888e-16	2.18857e-13	1.89061
682	SERPINA3	FALSE	Ileum	Unadjusted	Inflamed CD vs. Control	0.901835	3.09085e-06	5.53414e-05	1.30107
683	SERPINA9	FALSE	Ileum	Unadjusted	Non-Inflamed CD vs. Control	-0.866528	5.89091e-06	9.68772e-05	-1.25014
684	SERPINA9	FALSE	Ileum	Unadjusted	Inflamed CD vs. Control	-0.979655	8.07349e-07	1.73326e-05	-1.41334
685	SERPINB7	FALSE	Ileum	Unadjusted	Inflamed CD vs. Control	0.799393	6.65168e-05	0.000781917	1.15328
686	SERPINE1	FALSE	Ileum	Unadjusted	Inflamed CD vs. Control	1.08665	4.32082e-17	1.50253e-14	1.56771
687	SFRP1	FALSE	Ileum	Unadjusted	Inflamed CD vs. Control	0.694978	8.14653e-09	3.15158e-07	1.00264
688	SFRP5	FALSE	Ileum	Unadjusted	Inflamed CD vs. Control	-1.02269	4.52946e-10	2.52014e-08	-1.47543
689	SFTPA2	FALSE	Ileum	Unadjusted	Inflamed CD vs. Control	0.775298	1.38046e-05	0.000200828	1.11852
690	SFTPD	FALSE	Ileum	Unadjusted	Inflamed CD vs. Control	-0.765407	1.96418e-05	0.000272115	-1.10425
691	SH2D6	FALSE	Ileum	Unadjusted	Inflamed CD vs. Control	-1.24919	1.99339e-22	2.11107e-19	-1.8022
692	SH2D7	FALSE	Ileum	Unadjusted	Inflamed CD vs. Control	-0.962722	9.18388e-26	2.37748e-22	-1.38891
693	SLC10A2	FALSE	Ileum	Unadjusted	Inflamed CD vs. Control	-1.73455	6.19952e-18	2.53405e-15	-2.50242
694	SLC11A1	FALSE	Ileum	Unadjusted	Non-Inflamed CD vs. Control	0.749887	0.000404261	0.00366097	1.08186
695	SLC11A1	FALSE	Ileum	Unadjusted	Inflamed CD vs. Control	1.83702	4.67905e-16	1.32542e-13	2.65026
696	SLC13A1	FALSE	Ileum	Unadjusted	Inflamed CD vs. Control	-1.97811	2.8966e-22	2.78298e-19	-2.85381
697	SLC13A2	FALSE	Ileum	Unadjusted	Inflamed CD vs. Control	-0.728622	8.55375e-08	2.46877e-06	-1.05118
698	SLC14A2	FALSE	Ileum	Unadjusted	Inflamed CD vs. Control	-1.63076	7.74844e-24	1.11095e-20	-2.35269
699	SLC15A1	FALSE	Ileum	Unadjusted	Inflamed CD vs. Control	-0.79245	8.67181e-08	2.49975e-06	-1.14326
700	SLC16A9	FALSE	Ileum	Unadjusted	Inflamed CD vs. Control	-1.02729	2.21995e-16	6.71716e-14	-1.48207
701	SLC17A8	FALSE	Ileum	Unadjusted	Inflamed CD vs. Control	-1.44414	2.67056e-16	7.92621e-14	-2.08345
702	SLC19A3	FALSE	Ileum	Unadjusted	Inflamed CD vs. Control	-0.849673	2.71229e-21	2.14213e-18	-1.22582
703	SLC1A3	FALSE	Ileum	Unadjusted	Inflamed CD vs. Control	0.85601	0.000712271	0.00591197	1.23496
704	SLC23A1	FALSE	Ileum	Unadjusted	Inflamed CD vs. Control	-0.941343	9.89936e-14	1.52743e-11	-1.35807
705	SLC23A3	FALSE	Ileum	Unadjusted	Inflamed CD vs. Control	-1.14482	3.06884e-23	3.71429e-20	-1.65163
706	SLC26A4-AS1	TRUE	Ileum	Unadjusted	Non-Inflamed CD vs. Control	-0.813422	0.000281354	0.00269207	-1.17352
707	SLC27A6	FALSE	Ileum	Unadjusted	Inflamed CD vs. Control	-0.826434	2.5207e-09	1.13432e-07	-1.19229
708	SLC28A1	FALSE	Ileum	Unadjusted	Inflamed CD vs. Control	-1.03776	5.44583e-09	2.22501e-07	-1.49717
709	SLC28A2	FALSE	Ileum	Unadjusted	Inflamed CD vs. Control	-1.29239	3.00675e-18	1.34074e-15	-1.86453
710	SLC2A2	FALSE	Ileum	Unadjusted	Inflamed CD vs. Control	-0.957069	2.5576e-07	6.40568e-06	-1.38076
711	SLC30A2	FALSE	Ileum	Unadjusted	Inflamed CD vs. Control	-0.803184	5.08774e-10	2.79823e-08	-1.15875
712	SLC34A3	FALSE	Ileum	Unadjusted	Inflamed CD vs. Control	-0.842607	5.71129e-07	1.2801e-05	-1.21563
713	SLC39A2	FALSE	Ileum	Unadjusted	Inflamed CD vs. Control	-0.699773	1.33803e-07	3.65681e-06	-1.00956
714	SLC3A1	FALSE	Ileum	Unadjusted	Inflamed CD vs. Control	-0.743861	2.49916e-09	1.12735e-07	-1.07316
715	SLC5A10	FALSE	Ileum	Unadjusted	Inflamed CD vs. Control	-0.840203	6.89878e-12	6.45514e-10	-1.21216
716	SLC5A11	FALSE	Ileum	Unadjusted	Inflamed CD vs. Control	-1.11374	1.27249e-12	1.47499e-10	-1.60679
717	SLC5A12	FALSE	Ileum	Unadjusted	Inflamed CD vs. Control	-1.66975	1.93883e-16	5.96335e-14	-2.40894
718	SLC5A4	FALSE	Ileum	Unadjusted	Inflamed CD vs. Control	-0.70141	2.22717e-05	0.000303719	-1.01192
719	SLC5A9	FALSE	Ileum	Unadjusted	Inflamed CD vs. Control	-0.824257	3.5714e-11	2.74166e-09	-1.18915
720	SLC6A14	FALSE	Ileum	Unadjusted	Inflamed CD vs. Control	2.05981	2.41608e-25	5.11743e-22	2.97168
721	SLC6A15	FALSE	Ileum	Unadjusted	Inflamed CD vs. Control	-0.949341	0.00283956	0.0188418	-1.36961
722	SLC6A19	FALSE	Ileum	Unadjusted	Inflamed CD vs. Control	-0.870628	3.499e-08	1.14097e-06	-1.25605
723	SLC6A20	FALSE	Ileum	Unadjusted	Inflamed CD vs. Control	-0.793747	3.65877e-10	2.0855e-08	-1.14513
724	SLC6A4	FALSE	Ileum	Unadjusted	Inflamed CD vs. Control	-1.20396	3.97649e-11	3.02522e-09	-1.73694
725	SLC7A11	FALSE	Ileum	Unadjusted	Inflamed CD vs. Control	0.711225	1.26028e-15	3.20906e-13	1.02608
726	SLC7A11-AS1	TRUE	Ileum	Unadjusted	Inflamed CD vs. Control	0.834847	0.00198559	0.0140092	1.20443
727	SLC7A14	FALSE	Ileum	Unadjusted	Inflamed CD vs. Control	-1.00638	2.52395e-15	5.89522e-13	-1.4519
728	SLC7A9	FALSE	Ileum	Unadjusted	Inflamed CD vs. Control	-1.01589	4.67241e-10	2.59193e-08	-1.46562
729	SLCO1A2	FALSE	Ileum	Unadjusted	Inflamed CD vs. Control	-0.830724	0.00414423	0.0257997	-1.19848
730	SLPI	FALSE	Ileum	Unadjusted	Inflamed CD vs. Control	0.765382	4.32426e-10	2.42187e-08	1.10421
731	SMIM2	FALSE	Ileum	Unadjusted	Inflamed CD vs. Control	-1.02278	1.81938e-06	3.48309e-05	-1.47555
732	SMLR1	FALSE	Ileum	Unadjusted	Inflamed CD vs. Control	-0.751484	2.03607e-09	9.42287e-08	-1.08416
733	SNAP91	FALSE	Ileum	Unadjusted	Non-Inflamed CD vs. Control	-0.694825	0.00321493	0.0208879	-1.00242
734	SNAP91	FALSE	Ileum	Unadjusted	Inflamed CD vs. Control	-0.930209	0.000391739	0.00356246	-1.34201
735	SOAT2	FALSE	Ileum	Unadjusted	Inflamed CD vs. Control	-1.28397	9.38162e-15	1.91317e-12	-1.85238
736	SOCS3	FALSE	Ileum	Unadjusted	Inflamed CD vs. Control	0.938957	1.83232e-13	2.65986e-11	1.35463
737	SOX14	FALSE	Ileum	Unadjusted	Non-Inflamed UC vs. Control	0.799684	0.00112192	0.00867051	1.1537
738	SOX14	FALSE	Ileum	Unadjusted	Non-Inflamed CD vs. Control	1.47756	2.51697e-11	2.02564e-09	2.13167
739	SOX14	FALSE	Ileum	Unadjusted	Inflamed CD vs. Control	2.33904	1.27235e-25	3.12044e-22	3.37452
740	SOX8	FALSE	Ileum	Unadjusted	Inflamed CD vs. Control	-0.798741	2.01914e-06	3.80797e-05	-1.15234
741	SP8	FALSE	Ileum	Unadjusted	Inflamed CD vs. Control	-0.810031	3.37697e-05	0.000435474	-1.16863
742	SPAG4	FALSE	Ileum	Unadjusted	Inflamed CD vs. Control	1.01135	1.3099e-14	2.5809e-12	1.45907
743	SPATA22	FALSE	Ileum	Unadjusted	Non-Inflamed UC vs. Control	-0.805086	0.00361625	0.0230707	-1.16149
744	SPATA31E1	FALSE	Ileum	Unadjusted	Inflamed CD vs. Control	-0.984922	7.27653e-19	3.55045e-16	-1.42094
745	SPIB	FALSE	Ileum	Unadjusted	Inflamed CD vs. Control	-1.17644	2.44554e-18	1.10637e-15	-1.69724
746	SPIC	FALSE	Ileum	Unadjusted	Non-Inflamed CD vs. Control	-0.834326	1.71086e-07	4.53738e-06	-1.20368
747	SPIC	FALSE	Ileum	Unadjusted	Inflamed CD vs. Control	-0.926111	7.31052e-09	2.86865e-07	-1.3361
748	STAU2-AS1	TRUE	Ileum	Unadjusted	Inflamed CD vs. Control	-1.16347	2.26943e-15	5.36801e-13	-1.67853
749	STBD1	FALSE	Ileum	Unadjusted	Inflamed CD vs. Control	-0.826086	2.77746e-18	1.25046e-15	-1.19179
750	SULT2A1	FALSE	Ileum	Unadjusted	Inflamed CD vs. Control	-1.47302	5.60812e-12	5.36601e-10	-2.12512
751	SULT2B1	FALSE	Ileum	Unadjusted	Inflamed CD vs. Control	-0.714021	5.58187e-15	1.19862e-12	-1.03011
752	SULT4A1	FALSE	Ileum	Unadjusted	Non-Inflamed CD vs. Control	0.847396	2.54229e-06	4.66395e-05	1.22253
753	SULT4A1	FALSE	Ileum	Unadjusted	Inflamed CD vs. Control	0.747113	5.75958e-05	0.00069124	1.07786
754	SUSD2	FALSE	Ileum	Unadjusted	Inflamed CD vs. Control	-1.14701	4.43584e-13	5.83214e-11	-1.65479
755	SYNDIG1L	FALSE	Ileum	Unadjusted	Inflamed CD vs. Control	-0.986138	1.9672e-06	3.72175e-05	-1.4227
756	SYT1	FALSE	Ileum	Unadjusted	Inflamed CD vs. Control	-1.11134	3.71528e-14	6.40009e-12	-1.60333
757	SYT12	FALSE	Ileum	Unadjusted	Non-Inflamed CD vs. Control	1.14394	2.72357e-10	1.62084e-08	1.65035
758	SYT12	FALSE	Ileum	Unadjusted	Inflamed CD vs. Control	1.22305	9.9079e-11	6.7547e-09	1.76449
759	TBC1D3E	FALSE	Ileum	Unadjusted	Non-Inflamed CD vs. Control	-0.888119	0.000460082	0.004082	-1.28128
760	TBC1D3E	FALSE	Ileum	Unadjusted	Inflamed CD vs. Control	-0.722784	0.00235424	0.0161314	-1.04276
761	TCL1A	FALSE	Ileum	Unadjusted	Non-Inflamed CD vs. Control	-1.07211	7.7121e-07	1.66565e-05	-1.54673
762	TCL1A	FALSE	Ileum	Unadjusted	Inflamed CD vs. Control	-0.954287	1.73055e-05	0.000243845	-1.37674
763	TCN1	FALSE	Ileum	Unadjusted	Inflamed CD vs. Control	0.959652	1.13038e-07	3.15594e-06	1.38449
764	TDRD12	FALSE	Ileum	Unadjusted	Inflamed CD vs. Control	-0.740947	1.38934e-10	8.97914e-09	-1.06896
765	TF	FALSE	Ileum	Unadjusted	Inflamed CD vs. Control	-0.813582	0.00048957	0.00430064	-1.17375
766	TFAP2A	FALSE	Ileum	Unadjusted	Inflamed CD vs. Control	0.797541	7.0255e-05	0.000819656	1.15061
767	TFAP2C	FALSE	Ileum	Unadjusted	Inflamed CD vs. Control	1.255	1.09216e-14	2.20789e-12	1.81058
768	TFEC	FALSE	Ileum	Unadjusted	Inflamed CD vs. Control	-1.05163	1.99982e-18	9.13594e-16	-1.51719
769	TFF2	FALSE	Ileum	Unadjusted	Inflamed CD vs. Control	1.07955	2.52684e-13	3.54197e-11	1.55746
770	TFPI2	FALSE	Ileum	Unadjusted	Inflamed CD vs. Control	1.50545	1.25877e-20	8.88723e-18	2.1719
771	TLCD4	FALSE	Ileum	Unadjusted	Inflamed CD vs. Control	-0.782293	3.06504e-15	6.98402e-13	-1.12861
772	TLL1	FALSE	Ileum	Unadjusted	Inflamed CD vs. Control	-0.783167	4.7072e-14	7.81974e-12	-1.12987
773	TM4SF4	FALSE	Ileum	Unadjusted	Inflamed CD vs. Control	-1.0294	3.92511e-08	1.25878e-06	-1.48511
774	TMEM116	FALSE	Ileum	Unadjusted	Inflamed CD vs. Control	-0.729039	2.61806e-19	1.41035e-16	-1.05178
775	TMEM198	FALSE	Ileum	Unadjusted	Inflamed CD vs. Control	-0.709049	6.0864e-12	5.77031e-10	-1.02294
776	TMEM229A	FALSE	Ileum	Unadjusted	Inflamed CD vs. Control	-0.848367	1.13966e-12	1.33096e-10	-1.22393
777	TMEM252	FALSE	Ileum	Unadjusted	Inflamed CD vs. Control	-1.7222	2.30555e-29	1.26392e-25	-2.48461
778	TMEM63C	FALSE	Ileum	Unadjusted	Inflamed CD vs. Control	-0.829243	8.2207e-07	1.76122e-05	-1.19635
779	TMIGD1	FALSE	Ileum	Unadjusted	Inflamed CD vs. Control	-1.2773	1.87716e-19	1.04756e-16	-1.84275
780	TMPRSS3	FALSE	Ileum	Unadjusted	Inflamed CD vs. Control	0.992917	4.04491e-19	2.12975e-16	1.43248
781	TNFAIP6	FALSE	Ileum	Unadjusted	Inflamed CD vs. Control	1.15995	2.16234e-14	3.98259e-12	1.67345
782	TNFRSF13C	FALSE	Ileum	Unadjusted	Non-Inflamed CD vs. Control	-0.709274	3.052e-05	0.000399033	-1.02327
783	TNFRSF13C	FALSE	Ileum	Unadjusted	Inflamed CD vs. Control	-0.797538	6.39185e-06	0.000103815	-1.1506
784	TNFRSF6B	FALSE	Ileum	Unadjusted	Inflamed CD vs. Control	0.746247	6.93681e-06	0.000111327	1.07661
785	TNNC2	FALSE	Ileum	Unadjusted	Inflamed CD vs. Control	-1.20062	2.81965e-28	1.14251e-24	-1.73212
786	TNR	FALSE	Ileum	Unadjusted	Inflamed CD vs. Control	-1.00364	4.43772e-07	1.03224e-05	-1.44794
787	TREH	FALSE	Ileum	Unadjusted	Inflamed CD vs. Control	-0.740934	8.51128e-08	2.45804e-06	-1.06894
788	TREM1	FALSE	Ileum	Unadjusted	Inflamed CD vs. Control	1.97186	1.73905e-16	5.40237e-14	2.84479
789	TRHDE	FALSE	Ileum	Unadjusted	Inflamed CD vs. Control	-0.859193	3.51527e-17	1.24565e-14	-1.23955
790	TRHDE-AS1	TRUE	Ileum	Unadjusted	Non-Inflamed CD vs. Control	-0.789707	0.00142806	0.0106241	-1.13931
791	TRHDE-AS1	TRUE	Ileum	Unadjusted	Inflamed CD vs. Control	-1.01188	0.000106828	0.00116963	-1.45983
792	TRIM7	FALSE	Ileum	Unadjusted	Inflamed CD vs. Control	0.777191	4.72825e-13	6.18021e-11	1.12125
793	TRPC4	FALSE	Ileum	Unadjusted	Inflamed CD vs. Control	0.831644	1.11126e-07	3.11285e-06	1.19981
794	TRPM5	FALSE	Ileum	Unadjusted	Inflamed CD vs. Control	-0.763544	9.95588e-23	1.10457e-19	-1.10156
795	TRPM6	FALSE	Ileum	Unadjusted	Inflamed CD vs. Control	-0.985351	2.82591e-20	1.81628e-17	-1.42156
796	TRPV3	FALSE	Ileum	Unadjusted	Inflamed CD vs. Control	-0.879719	1.26121e-16	4.05305e-14	-1.26917
797	TTC24	FALSE	Ileum	Unadjusted	Inflamed CD vs. Control	-0.788073	0.00015987	0.00165881	-1.13695
798	UBD	FALSE	Ileum	Unadjusted	Inflamed CD vs. Control	1.04757	4.84323e-08	1.51363e-06	1.51133
799	UGT1A4	FALSE	Ileum	Unadjusted	Inflamed CD vs. Control	-0.704226	6.86784e-08	2.03642e-06	-1.01598
800	UGT2A3	FALSE	Ileum	Unadjusted	Inflamed CD vs. Control	-0.705804	3.43357e-10	1.97161e-08	-1.01826
801	UGT3A1	FALSE	Ileum	Unadjusted	Inflamed CD vs. Control	-1.32465	2.16446e-11	1.77881e-09	-1.91107
802	UNC80	FALSE	Ileum	Unadjusted	Inflamed CD vs. Control	-0.920232	3.83897e-08	1.2354e-06	-1.32761
803	USH1G	FALSE	Ileum	Unadjusted	Inflamed CD vs. Control	-0.961462	2.14533e-11	1.7662e-09	-1.3871
804	VAV3-AS1	TRUE	Ileum	Unadjusted	Non-Inflamed CD vs. Control	-0.896047	0.00108299	0.00841708	-1.29272
805	VEPH1	FALSE	Ileum	Unadjusted	Inflamed CD vs. Control	0.893314	8.07128e-06	0.000126442	1.28878
806	VIP	FALSE	Ileum	Unadjusted	Inflamed CD vs. Control	-0.910893	2.32731e-07	5.91314e-06	-1.31414
807	VNN3	FALSE	Ileum	Unadjusted	Non-Inflamed CD vs. Control	0.731227	9.80383e-05	0.00108744	1.05494
808	VNN3	FALSE	Ileum	Unadjusted	Inflamed CD vs. Control	1.48791	1.19013e-14	2.38525e-12	2.1466
809	VPREB3	FALSE	Ileum	Unadjusted	Non-Inflamed CD vs. Control	-0.976343	6.89008e-06	0.000110691	-1.40857
810	VPREB3	FALSE	Ileum	Unadjusted	Inflamed CD vs. Control	-1.12026	6.85566e-07	1.50368e-05	-1.6162
811	VSNL1	FALSE	Ileum	Unadjusted	Inflamed CD vs. Control	0.818504	2.70114e-08	9.13068e-07	1.18085
812	WDR49	FALSE	Ileum	Unadjusted	Inflamed CD vs. Control	-0.755476	9.85645e-07	2.05958e-05	-1.08992
813	WNT2	FALSE	Ileum	Unadjusted	Inflamed CD vs. Control	1.06865	1.27381e-07	3.50654e-06	1.54173
814	WNT5A	FALSE	Ileum	Unadjusted	Inflamed CD vs. Control	0.862943	2.1823e-25	4.72976e-22	1.24496
815	WNT9B	FALSE	Ileum	Unadjusted	Inflamed CD vs. Control	-0.845896	2.40057e-09	1.0892e-07	-1.22037
816	XG	FALSE	Ileum	Unadjusted	Non-Inflamed CD vs. Control	0.734677	0.00018082	0.00184351	1.05991
817	XPNPEP2	FALSE	Ileum	Unadjusted	Inflamed CD vs. Control	-0.997423	8.4333e-13	1.02603e-10	-1.43898
818	ZBP1	FALSE	Ileum	Unadjusted	Inflamed CD vs. Control	0.700288	5.6098e-13	7.19126e-11	1.0103
819	ZDHHC11	FALSE	Ileum	Unadjusted	Inflamed CD vs. Control	-0.871124	2.9278e-08	9.79734e-07	-1.25677
820	ZDHHC11B	FALSE	Ileum	Unadjusted	Inflamed CD vs. Control	-1.10375	2.7825e-13	3.85885e-11	-1.59238
821	ZNF488	FALSE	Ileum	Unadjusted	Inflamed CD vs. Control	-0.726634	1.36937e-08	4.98509e-07	-1.04831
822	ZNF492	FALSE	Ileum	Unadjusted	Inflamed CD vs. Control	-0.725096	1.45659e-11	1.25925e-09	-1.04609
823	ZP2	FALSE	Ileum	Unadjusted	Inflamed CD vs. Control	-0.789154	5.56655e-11	4.11322e-09	-1.13851
824	lnc-AAGAB-1	TRUE	Ileum	Unadjusted	Inflamed CD vs. Control	-1.2765	1.33535e-13	1.99756e-11	-1.84161
825	lnc-AASDHPPT-4	TRUE	Ileum	Unadjusted	Inflamed CD vs. Control	-0.814738	2.58017e-11	2.07114e-09	-1.17542
826	lnc-AASDHPPT-5	TRUE	Ileum	Unadjusted	Inflamed CD vs. Control	-0.863149	1.39956e-10	9.02643e-09	-1.24526
827	lnc-ABO-1	TRUE	Ileum	Unadjusted	Inflamed CD vs. Control	0.817444	5.20855e-10	2.85033e-08	1.17932
828	lnc-ACP1-1	TRUE	Ileum	Unadjusted	Inflamed CD vs. Control	-0.878836	1.01594e-14	2.06275e-12	-1.26789
829	lnc-ACTRT3-1	TRUE	Ileum	Unadjusted	Inflamed CD vs. Control	0.693498	5.47027e-11	4.05248e-09	1.00051
830	lnc-ADAM10-10	TRUE	Ileum	Unadjusted	Inflamed CD vs. Control	0.834404	4.59828e-11	3.45038e-09	1.20379
831	lnc-ADAM29-5	TRUE	Ileum	Unadjusted	Non-Inflamed CD vs. Control	-1.00763	9.21594e-06	0.000141661	-1.45371
832	lnc-ADAM29-5	TRUE	Ileum	Unadjusted	Inflamed CD vs. Control	-1.53138	1.37296e-10	8.87948e-09	-2.20931
833	lnc-ADGRA1-2	TRUE	Ileum	Unadjusted	Inflamed CD vs. Control	0.69992	9.89742e-06	0.00015089	1.00977
834	lnc-ADGRA3-6	TRUE	Ileum	Unadjusted	Inflamed CD vs. Control	1.37279	2.05366e-19	1.13923e-16	1.98052
835	lnc-ADGRB2-4	TRUE	Ileum	Unadjusted	Non-Inflamed CD vs. Control	0.804974	0.00226253	0.0156074	1.16133
836	lnc-ADGRF5-1	TRUE	Ileum	Unadjusted	Inflamed CD vs. Control	0.875267	4.85638e-09	2.0133e-07	1.26274
837	lnc-ADGRV1-6	TRUE	Ileum	Unadjusted	Inflamed CD vs. Control	1.0268	2.40993e-15	5.65454e-13	1.48136
838	lnc-AFF3-1	TRUE	Ileum	Unadjusted	Non-Inflamed CD vs. Control	-0.902742	2.54836e-08	8.68672e-07	-1.30238
839	lnc-AFF3-1	TRUE	Ileum	Unadjusted	Inflamed CD vs. Control	-1.03722	1.04467e-09	5.27688e-08	-1.49639
840	lnc-AICDA-1	TRUE	Ileum	Unadjusted	Inflamed CD vs. Control	0.990712	5.72945e-15	1.22748e-12	1.42929
841	lnc-AKR1C2-3	TRUE	Ileum	Unadjusted	Inflamed CD vs. Control	0.949278	0.00124767	0.00948686	1.36952
842	lnc-AKR1E2-7	TRUE	Ileum	Unadjusted	Inflamed CD vs. Control	-0.824562	4.91228e-07	1.12482e-05	-1.18959
843	lnc-ALDH3B1-2	TRUE	Ileum	Unadjusted	Inflamed CD vs. Control	-0.799699	9.65847e-11	6.60882e-09	-1.15372
844	lnc-ALKAL2-1	TRUE	Ileum	Unadjusted	Inflamed CD vs. Control	-0.985319	2.7002e-22	2.6489e-19	-1.42151
845	lnc-ALKAL2-3	TRUE	Ileum	Unadjusted	Inflamed CD vs. Control	-0.785952	4.45312e-13	5.83697e-11	-1.13389
846	lnc-ANKRD20A8P-1	TRUE	Ileum	Unadjusted	Inflamed CD vs. Control	0.828106	2.47719e-11	1.9988e-09	1.1947
847	lnc-ANKS4B-5	TRUE	Ileum	Unadjusted	Inflamed CD vs. Control	-0.729597	7.30549e-08	2.15046e-06	-1.05259
848	lnc-APOB-1	TRUE	Ileum	Unadjusted	Inflamed CD vs. Control	-0.721382	1.1221e-06	2.29935e-05	-1.04073
849	lnc-APOBEC3A-2	TRUE	Ileum	Unadjusted	Inflamed CD vs. Control	1.35026	6.78165e-21	5.016e-18	1.94801
850	lnc-APOBEC3G-3	TRUE	Ileum	Unadjusted	Non-Inflamed CD vs. Control	-0.803424	1.36822e-05	0.00019933	-1.1591
851	lnc-APOBEC3G-3	TRUE	Ileum	Unadjusted	Inflamed CD vs. Control	-0.909913	1.24361e-06	2.51297e-05	-1.31273
852	lnc-ASAP2-3	TRUE	Ileum	Unadjusted	Inflamed CD vs. Control	0.780252	2.41484e-15	5.65454e-13	1.12567
853	lnc-ASCC3-6	TRUE	Ileum	Unadjusted	Inflamed CD vs. Control	-0.864933	8.6608e-13	1.05097e-10	-1.24783
854	lnc-ASPSCR1-1	TRUE	Ileum	Unadjusted	Inflamed CD vs. Control	0.909612	2.20894e-05	0.000301718	1.31229
855	lnc-ASTN2-1	TRUE	Ileum	Unadjusted	Inflamed CD vs. Control	1.09054	1.60777e-19	9.02628e-17	1.57332
856	lnc-ATP6AP2-13	TRUE	Ileum	Unadjusted	Inflamed CD vs. Control	-0.959112	0.00237234	0.0162304	-1.38371
857	lnc-B4GALT5-2	TRUE	Ileum	Unadjusted	Inflamed CD vs. Control	1.15334	0.000145636	0.00152999	1.66392
858	lnc-BANP-14	TRUE	Ileum	Unadjusted	Inflamed CD vs. Control	1.0052	0.00131522	0.00991763	1.4502
859	lnc-BCL9L-1	TRUE	Ileum	Unadjusted	Inflamed CD vs. Control	-0.956971	4.06168e-07	9.5612e-06	-1.38062
860	lnc-BMP4-3	TRUE	Ileum	Unadjusted	Inflamed CD vs. Control	-0.919215	2.37984e-14	4.32338e-12	-1.32615
861	lnc-BOD1-1	TRUE	Ileum	Unadjusted	Inflamed CD vs. Control	0.971542	3.69816e-05	0.000470897	1.40164
862	lnc-BOD1L1-2	TRUE	Ileum	Unadjusted	Inflamed CD vs. Control	-1.06726	4.02467e-22	3.71365e-19	-1.53972
863	lnc-BPY2C-2	TRUE	Ileum	Unadjusted	Non-Inflamed CD vs. Control	0.826585	1.15529e-05	0.000172489	1.19251
864	lnc-BRF1-1	TRUE	Ileum	Unadjusted	Inflamed CD vs. Control	-0.705468	4.48846e-16	1.27921e-13	-1.01778
865	lnc-BRF1-12	TRUE	Ileum	Unadjusted	Non-Inflamed CD vs. Control	-0.754499	0.000154774	0.00161164	-1.08851
866	lnc-BRF1-12	TRUE	Ileum	Unadjusted	Inflamed CD vs. Control	-0.736472	0.000414126	0.00373254	-1.0625
867	lnc-BRF1-13	TRUE	Ileum	Unadjusted	Inflamed CD vs. Control	1.21357	5.42047e-18	2.2653e-15	1.75081
868	lnc-BRF1-24	TRUE	Ileum	Unadjusted	Inflamed CD vs. Control	1.17615	1.39634e-21	1.20493e-18	1.69683
869	lnc-BRF1-31	TRUE	Ileum	Unadjusted	Inflamed CD vs. Control	1.20677	5.99663e-22	5.3051e-19	1.741
870	lnc-BRF1-40	TRUE	Ileum	Unadjusted	Inflamed CD vs. Control	1.00777	2.55849e-14	4.61196e-12	1.4539
871	lnc-BRF1-41	TRUE	Ileum	Unadjusted	Inflamed CD vs. Control	1.27897	4.68057e-23	5.45258e-20	1.84517
872	lnc-BRF1-42	TRUE	Ileum	Unadjusted	Inflamed CD vs. Control	0.96424	2.04068e-13	2.92137e-11	1.3911
873	lnc-BRF1-62	TRUE	Ileum	Unadjusted	Inflamed CD vs. Control	0.852009	1.17336e-14	2.3567e-12	1.22919
874	lnc-BRF1-70	TRUE	Ileum	Unadjusted	Inflamed CD vs. Control	1.16625	7.55853e-20	4.57414e-17	1.68255
875	lnc-BRF1-9	TRUE	Ileum	Unadjusted	Inflamed CD vs. Control	1.24939	1.77867e-11	1.50148e-09	1.80249
876	lnc-BTC-5	TRUE	Ileum	Unadjusted	Non-Inflamed CD vs. Control	-0.860171	0.000156065	0.00162435	-1.24096
877	lnc-BTC-5	TRUE	Ileum	Unadjusted	Inflamed CD vs. Control	-0.791297	0.000766969	0.00629038	-1.1416
878	lnc-BTG3-6	TRUE	Ileum	Unadjusted	Inflamed CD vs. Control	-0.820934	5.08116e-13	6.60445e-11	-1.18436
879	lnc-C10orf120-3	TRUE	Ileum	Unadjusted	Non-Inflamed CD vs. Control	0.893091	1.12016e-11	1.00282e-09	1.28846
880	lnc-C10orf120-3	TRUE	Ileum	Unadjusted	Inflamed CD vs. Control	1.22733	4.91259e-19	2.4882e-16	1.77066
881	lnc-C14orf177-8	TRUE	Ileum	Unadjusted	Non-Inflamed CD vs. Control	-0.840157	3.34625e-11	2.58585e-09	-1.21209
882	lnc-C14orf177-8	TRUE	Ileum	Unadjusted	Inflamed CD vs. Control	-0.732405	1.0264e-08	3.86174e-07	-1.05664
883	lnc-C20orf173-4	TRUE	Ileum	Unadjusted	Inflamed CD vs. Control	0.779138	4.15365e-14	6.96223e-12	1.12406
884	lnc-C6orf201-6	TRUE	Ileum	Unadjusted	Non-Inflamed CD vs. Control	-0.867699	0.00266005	0.0178619	-1.25183
885	lnc-C6orf229-3	TRUE	Ileum	Unadjusted	Non-Inflamed CD vs. Control	-0.737992	7.76499e-06	0.000122444	-1.0647
886	lnc-C8B-4	TRUE	Ileum	Unadjusted	Inflamed CD vs. Control	-0.706374	2.53888e-10	1.52554e-08	-1.01908
887	lnc-CABLES1-4	TRUE	Ileum	Unadjusted	Non-Inflamed CD vs. Control	-1.01727	0.00178439	0.0128068	-1.46761
888	lnc-CBX6-2	TRUE	Ileum	Unadjusted	Inflamed CD vs. Control	1.47736	3.22509e-19	1.7175e-16	2.13138
889	lnc-CCDC158-4	TRUE	Ileum	Unadjusted	Inflamed CD vs. Control	-0.700788	2.53365e-20	1.67464e-17	-1.01102
890	lnc-CCL27-2	TRUE	Ileum	Unadjusted	Inflamed CD vs. Control	-0.82033	5.98742e-08	1.81699e-06	-1.18349
891	lnc-CCNE2-2	TRUE	Ileum	Unadjusted	Inflamed CD vs. Control	-0.983038	0.0010425	0.00816021	-1.41822
892	lnc-CCNJL-4	TRUE	Ileum	Unadjusted	Inflamed CD vs. Control	-1.0508	1.59422e-09	7.60743e-08	-1.51598
893	lnc-CCSAP-7	TRUE	Ileum	Unadjusted	Inflamed CD vs. Control	-0.861783	7.00732e-05	0.00081774	-1.24329
894	lnc-CD9-1	TRUE	Ileum	Unadjusted	Inflamed CD vs. Control	-0.757413	5.9488e-12	5.65712e-10	-1.09272
895	lnc-CDH12-1	TRUE	Ileum	Unadjusted	Inflamed CD vs. Control	-1.42414	0.00854241	0.046334	-2.0546
896	lnc-CDHR3-7	TRUE	Ileum	Unadjusted	Inflamed CD vs. Control	1.06809	1.11372e-14	2.2466e-12	1.54092
897	lnc-CDK20-1	TRUE	Ileum	Unadjusted	Inflamed CD vs. Control	-0.806145	1.55245e-14	2.9831e-12	-1.16302
898	lnc-CDKN2B-2	TRUE	Ileum	Unadjusted	Non-Inflamed UC vs. Control	-0.722524	0.00301178	0.0197887	-1.04238
899	lnc-CDKN2B-2	TRUE	Ileum	Unadjusted	Inflamed CD vs. Control	-0.929091	0.00020275	0.00203745	-1.34039
900	lnc-CDR2-8	TRUE	Ileum	Unadjusted	Inflamed CD vs. Control	-0.702209	1.57953e-06	3.09059e-05	-1.01307
901	lnc-CEBPB-13	TRUE	Ileum	Unadjusted	Inflamed CD vs. Control	1.43528	1.25046e-09	6.15296e-08	2.07067
902	lnc-CEP164-3	TRUE	Ileum	Unadjusted	Inflamed CD vs. Control	-0.734074	3.18722e-15	7.24471e-13	-1.05904
903	lnc-CHD2-4	TRUE	Ileum	Unadjusted	Inflamed CD vs. Control	-1.55269	3.0291e-06	5.43728e-05	-2.24006
904	lnc-CIDEA-2	TRUE	Ileum	Unadjusted	Inflamed CD vs. Control	-0.746469	5.33103e-05	0.000646438	-1.07693
905	lnc-CISD1-1	TRUE	Ileum	Unadjusted	Inflamed CD vs. Control	-1.06426	2.75905e-10	1.63464e-08	-1.53541
906	lnc-CLDN23-1	TRUE	Ileum	Unadjusted	Inflamed CD vs. Control	-0.92362	8.07323e-05	0.000923738	-1.3325
907	lnc-CNTLN-1	TRUE	Ileum	Unadjusted	Inflamed CD vs. Control	-1.39275	1.05868e-15	2.74067e-13	-2.00932
908	lnc-CNTN6-4	TRUE	Ileum	Unadjusted	Inflamed CD vs. Control	-0.943607	1.85452e-20	1.27083e-17	-1.36134
909	lnc-COIL-2	TRUE	Ileum	Unadjusted	Inflamed CD vs. Control	-0.775995	3.29123e-06	5.84506e-05	-1.11952
910	lnc-COL4A2-5	TRUE	Ileum	Unadjusted	Inflamed CD vs. Control	-0.82649	1.12097e-07	3.13626e-06	-1.19237
911	lnc-COPG1-2	TRUE	Ileum	Unadjusted	Inflamed CD vs. Control	0.715443	4.45736e-05	0.000553502	1.03217
912	lnc-CPEB2-2	TRUE	Ileum	Unadjusted	Non-Inflamed CD vs. Control	0.740032	0.00241983	0.0164984	1.06764
913	lnc-CPEB2-2	TRUE	Ileum	Unadjusted	Inflamed CD vs. Control	0.745648	0.00296571	0.01953	1.07574
914	lnc-CROCC-2	TRUE	Ileum	Unadjusted	Inflamed CD vs. Control	-0.939536	8.26917e-15	1.71636e-12	-1.35546
915	lnc-CRYAA-15	TRUE	Ileum	Unadjusted	Inflamed CD vs. Control	1.03469	5.23866e-11	3.89639e-09	1.49274
916	lnc-CSAD-1	TRUE	Ileum	Unadjusted	Non-Inflamed UC vs. Control	-0.801743	0.0093069	0.0496219	-1.15667
917	lnc-CSAD-1	TRUE	Ileum	Unadjusted	Non-Inflamed CD vs. Control	-1.55201	6.33219e-08	1.89923e-06	-2.23908
918	lnc-CSAD-1	TRUE	Ileum	Unadjusted	Inflamed CD vs. Control	-1.51709	6.38298e-06	0.000103707	-2.1887
919	lnc-CYP1B1-1	TRUE	Ileum	Unadjusted	Inflamed CD vs. Control	-0.892786	0.00363443	0.0231661	-1.28802
920	lnc-DCAF13-2	TRUE	Ileum	Unadjusted	Inflamed CD vs. Control	-0.8775	4.75097e-13	6.20121e-11	-1.26596
921	lnc-DES-1	TRUE	Ileum	Unadjusted	Inflamed CD vs. Control	-0.854659	1.22788e-13	1.85165e-11	-1.23301
922	lnc-DHRS7-2	TRUE	Ileum	Unadjusted	Non-Inflamed UC vs. Control	0.804484	0.000401851	0.00364233	1.16063
923	lnc-DNAH10OS-8	TRUE	Ileum	Unadjusted	Inflamed CD vs. Control	-0.873805	1.74194e-05	0.000245153	-1.26063
924	lnc-DRD5-4	TRUE	Ileum	Unadjusted	Non-Inflamed UC vs. Control	0.729718	0.00804548	0.04415	1.05276
925	lnc-DSG1-13	TRUE	Ileum	Unadjusted	Non-Inflamed UC vs. Control	-0.979205	0.00029797	0.00282841	-1.41269
926	lnc-DSG1-13	TRUE	Ileum	Unadjusted	Inflamed CD vs. Control	-1.57558	2.9753e-08	9.93135e-07	-2.27308
927	lnc-DTNBP1-16	TRUE	Ileum	Unadjusted	Inflamed CD vs. Control	-1.06207	0.000667421	0.00559204	-1.53224
928	lnc-DUOXA1-3	TRUE	Ileum	Unadjusted	Non-Inflamed CD vs. Control	0.926926	2.47244e-07	6.23766e-06	1.33727
929	lnc-DUOXA1-3	TRUE	Ileum	Unadjusted	Inflamed CD vs. Control	1.40791	4.13488e-15	9.13077e-13	2.03118
930	lnc-DUSP1-2	TRUE	Ileum	Unadjusted	Inflamed CD vs. Control	-0.776352	2.83563e-11	2.24678e-09	-1.12004
931	lnc-DYRK2-11	TRUE	Ileum	Unadjusted	Inflamed CD vs. Control	-0.792131	4.63255e-11	3.4733e-09	-1.1428
932	lnc-EBAG9-2	TRUE	Ileum	Unadjusted	Inflamed CD vs. Control	-0.782183	7.16259e-06	0.000114497	-1.12845
933	lnc-EDN2-2	TRUE	Ileum	Unadjusted	Inflamed CD vs. Control	-0.722258	3.31028e-11	2.56231e-09	-1.042
934	lnc-EFNB2-8	TRUE	Ileum	Unadjusted	Non-Inflamed CD vs. Control	-0.785245	1.08976e-05	0.000163965	-1.13287
935	lnc-EFNB2-8	TRUE	Ileum	Unadjusted	Inflamed CD vs. Control	-0.924677	9.44449e-07	1.98552e-05	-1.33403
936	lnc-EIF2AK3-17	TRUE	Ileum	Unadjusted	Inflamed CD vs. Control	0.869963	6.36946e-09	2.55203e-07	1.25509
937	lnc-EIF2AK3-19	TRUE	Ileum	Unadjusted	Inflamed CD vs. Control	0.793923	8.15823e-11	5.70801e-09	1.14539
938	lnc-EIF2AK3-21	TRUE	Ileum	Unadjusted	Inflamed CD vs. Control	1.09523	1.21361e-15	3.10722e-13	1.58008
939	lnc-EIF2AK3-26	TRUE	Ileum	Unadjusted	Inflamed CD vs. Control	0.970199	2.56373e-16	7.68255e-14	1.3997
940	lnc-EIF2AK3-4	TRUE	Ileum	Unadjusted	Inflamed CD vs. Control	1.15533	2.67807e-21	2.13318e-18	1.66678
941	lnc-EIF2AK3-5	TRUE	Ileum	Unadjusted	Inflamed CD vs. Control	0.951014	1.09897e-12	1.28828e-10	1.37202
942	lnc-EIF5-1	TRUE	Ileum	Unadjusted	Inflamed CD vs. Control	0.839752	6.39414e-06	0.000103834	1.21151
943	lnc-EIF5B-4	TRUE	Ileum	Unadjusted	Non-Inflamed CD vs. Control	-0.695189	7.67106e-05	0.000884345	-1.00295
944	lnc-EIF5B-4	TRUE	Ileum	Unadjusted	Inflamed CD vs. Control	-1.01544	5.38065e-08	1.65967e-06	-1.46497
945	lnc-ELAVL2-1	TRUE	Ileum	Unadjusted	Inflamed CD vs. Control	-1.13502	3.38961e-06	6.00104e-05	-1.63749
946	lnc-ENHO-1	TRUE	Ileum	Unadjusted	Inflamed CD vs. Control	-1.32171	1.43888e-24	2.57877e-21	-1.90683
947	lnc-ENPP4-2	TRUE	Ileum	Unadjusted	Inflamed CD vs. Control	-0.70688	1.99203e-05	0.000275278	-1.01981
948	lnc-ENTHD1-1	TRUE	Ileum	Unadjusted	Inflamed CD vs. Control	-0.695607	0.000345182	0.00319977	-1.00355
949	lnc-EPHB1-1	TRUE	Ileum	Unadjusted	Inflamed CD vs. Control	0.695432	1.9224e-09	8.95342e-08	1.0033
950	lnc-ETFA-4	TRUE	Ileum	Unadjusted	Inflamed CD vs. Control	-0.946338	4.69344e-17	1.61404e-14	-1.36528
951	lnc-ETS2-10	TRUE	Ileum	Unadjusted	Inflamed CD vs. Control	0.942339	2.71548e-09	1.20452e-07	1.35951
952	lnc-ETS2-11	TRUE	Ileum	Unadjusted	Inflamed CD vs. Control	1.37921	3.07124e-11	2.40727e-09	1.98977
953	lnc-EXOSC8-1	TRUE	Ileum	Unadjusted	Inflamed CD vs. Control	1.11254	2.78309e-09	1.23216e-07	1.60506
954	lnc-EZH2-3	TRUE	Ileum	Unadjusted	Non-Inflamed CD vs. Control	0.731324	4.48982e-12	4.43721e-10	1.05508
955	lnc-FAM107A-3	TRUE	Ileum	Unadjusted	Inflamed CD vs. Control	-0.830059	9.39424e-18	3.74143e-15	-1.19752
956	lnc-FAM167A-2	TRUE	Ileum	Unadjusted	Non-Inflamed CD vs. Control	-0.800285	0.000324812	0.00304138	-1.15457
957	lnc-FAM167A-2	TRUE	Ileum	Unadjusted	Inflamed CD vs. Control	-0.913911	6.95116e-05	0.000812306	-1.31849
958	lnc-FAM237A-2	TRUE	Ileum	Unadjusted	Inflamed CD vs. Control	-0.73845	8.00232e-12	7.41328e-10	-1.06536
959	lnc-FAM71E2-1	TRUE	Ileum	Unadjusted	Inflamed CD vs. Control	0.833618	3.16914e-09	1.38466e-07	1.20266
960	lnc-FAM76B-1	TRUE	Ileum	Unadjusted	Inflamed CD vs. Control	-0.802145	0.00130381	0.00984434	-1.15725
961	lnc-FBXW4-1	TRUE	Ileum	Unadjusted	Non-Inflamed UC vs. Control	0.765236	0.00356189	0.0227722	1.104
962	lnc-FCGR3A-5	TRUE	Ileum	Unadjusted	Inflamed CD vs. Control	1.17912	1.78104e-18	8.25789e-16	1.70111
963	lnc-FCHSD2-1	TRUE	Ileum	Unadjusted	Inflamed CD vs. Control	-0.872767	2.32141e-08	8.00088e-07	-1.25914
964	lnc-FCRL1-1	TRUE	Ileum	Unadjusted	Non-Inflamed CD vs. Control	-0.857684	0.000176304	0.00180378	-1.23738
965	lnc-FCRL1-1	TRUE	Ileum	Unadjusted	Inflamed CD vs. Control	-0.884754	0.000190471	0.00192987	-1.27643
966	lnc-FGF21-2	TRUE	Ileum	Unadjusted	Inflamed CD vs. Control	-0.749562	3.05949e-15	6.98402e-13	-1.08139
967	lnc-FGFR1OP-16	TRUE	Ileum	Unadjusted	Inflamed CD vs. Control	0.786527	9.03098e-10	4.6551e-08	1.13472
968	lnc-FNTB-3	TRUE	Ileum	Unadjusted	Inflamed CD vs. Control	-0.69752	7.64981e-07	1.65488e-05	-1.00631
969	lnc-FOXA2-3	TRUE	Ileum	Unadjusted	Inflamed CD vs. Control	1.2986	4.39301e-06	7.50929e-05	1.87348
970	lnc-FOXD1-3	TRUE	Ileum	Unadjusted	Inflamed CD vs. Control	-0.823668	3.23583e-05	0.000420356	-1.1883
971	lnc-FOXD4L5-5	TRUE	Ileum	Unadjusted	Inflamed CD vs. Control	-0.863955	6.24249e-06	0.000101726	-1.24642
972	lnc-FRG2-13	TRUE	Ileum	Unadjusted	Inflamed CD vs. Control	-0.755744	4.03095e-05	0.000507827	-1.09031
973	lnc-FRMD1-3	TRUE	Ileum	Unadjusted	Inflamed CD vs. Control	-1.26114	2.68846e-20	1.75211e-17	-1.81944
974	lnc-FRY-1	TRUE	Ileum	Unadjusted	Non-Inflamed CD vs. Control	0.8166	1.46225e-05	0.000211276	1.1781
975	lnc-FXYD4-4	TRUE	Ileum	Unadjusted	Inflamed CD vs. Control	-0.710511	9.36602e-10	4.7986e-08	-1.02505
976	lnc-G6PC-1	TRUE	Ileum	Unadjusted	Inflamed CD vs. Control	-0.779095	3.0841e-09	1.3494e-07	-1.124
977	lnc-G6PC-2	TRUE	Ileum	Unadjusted	Inflamed CD vs. Control	-0.805627	5.43407e-10	2.95811e-08	-1.16227
978	lnc-GAB4-3	TRUE	Ileum	Unadjusted	Inflamed CD vs. Control	0.752931	2.2819e-09	1.04144e-07	1.08625
979	lnc-GATM-1	TRUE	Ileum	Unadjusted	Inflamed CD vs. Control	-0.757174	2.56548e-07	6.42025e-06	-1.09237
980	lnc-GATM-2	TRUE	Ileum	Unadjusted	Inflamed CD vs. Control	-0.725666	3.70227e-08	1.19678e-06	-1.04692
981	lnc-GINS1-2	TRUE	Ileum	Unadjusted	Non-Inflamed CD vs. Control	-0.743615	0.00247836	0.0168334	-1.07281
982	lnc-GLI3-4	TRUE	Ileum	Unadjusted	Inflamed CD vs. Control	0.713444	5.18484e-07	1.17854e-05	1.02928
983	lnc-GLT6D1-1	TRUE	Ileum	Unadjusted	Inflamed CD vs. Control	0.696862	2.11034e-05	0.000289907	1.00536
984	lnc-GLYATL2-2	TRUE	Ileum	Unadjusted	Inflamed CD vs. Control	-0.693461	1.68678e-06	3.26953e-05	-1.00045
985	lnc-GMDS-4	TRUE	Ileum	Unadjusted	Inflamed CD vs. Control	0.939112	1.16724e-09	5.80476e-08	1.35485
986	lnc-GNG11-3	TRUE	Ileum	Unadjusted	Non-Inflamed CD vs. Control	-0.804319	0.00174083	0.0125454	-1.16039
987	lnc-GNG11-3	TRUE	Ileum	Unadjusted	Inflamed CD vs. Control	-0.741748	0.00414535	0.0258032	-1.07012
988	lnc-GOLGA8J-3	TRUE	Ileum	Unadjusted	Inflamed CD vs. Control	-0.947127	4.14594e-19	2.15674e-16	-1.36642
989	lnc-GPBP1-3	TRUE	Ileum	Unadjusted	Inflamed CD vs. Control	-0.856164	7.44545e-06	0.000118329	-1.23518
990	lnc-GPD2-1	TRUE	Ileum	Unadjusted	Inflamed CD vs. Control	-0.722512	0.00041644	0.00374687	-1.04236
991	lnc-GPD2-2	TRUE	Ileum	Unadjusted	Inflamed CD vs. Control	-0.82628	5.07428e-05	0.000618976	-1.19207
992	lnc-GPR101-3	TRUE	Ileum	Unadjusted	Inflamed CD vs. Control	-0.747705	0.000914772	0.00728713	-1.07871
993	lnc-GPR141-2	TRUE	Ileum	Unadjusted	Non-Inflamed UC vs. Control	-0.815571	0.000759426	0.00624116	-1.17662
994	lnc-GRIFIN-4	TRUE	Ileum	Unadjusted	Inflamed CD vs. Control	-0.988676	0.000152537	0.00159244	-1.42636
995	lnc-GSN-2	TRUE	Ileum	Unadjusted	Non-Inflamed UC vs. Control	0.696825	0.00253372	0.0171407	1.00531
996	lnc-GSTA2-1	TRUE	Ileum	Unadjusted	Inflamed CD vs. Control	-1.11014	3.06701e-17	1.10359e-14	-1.60159
997	lnc-HAAO-1	TRUE	Ileum	Unadjusted	Non-Inflamed UC vs. Control	-1.25143	1.21479e-06	2.46704e-05	-1.80543
998	lnc-HAAO-1	TRUE	Ileum	Unadjusted	Non-Inflamed CD vs. Control	-1.88186	9.59797e-14	1.48832e-11	-2.71495
999	lnc-HAAO-1	TRUE	Ileum	Unadjusted	Inflamed CD vs. Control	-1.49556	1.4299e-08	5.17312e-07	-2.15763
1000	lnc-HECA-1	TRUE	Ileum	Unadjusted	Non-Inflamed CD vs. Control	-0.770853	3.77714e-05	0.000479383	-1.11211
1001	lnc-HECA-1	TRUE	Ileum	Unadjusted	Inflamed CD vs. Control	-1.12039	1.23515e-08	4.56423e-07	-1.61638
1002	lnc-HECA-4	TRUE	Ileum	Unadjusted	Inflamed CD vs. Control	-0.826558	6.90677e-07	1.51418e-05	-1.19247
1003	lnc-HIST1H1A-1	TRUE	Ileum	Unadjusted	Inflamed CD vs. Control	0.879729	0.00419043	0.0260317	1.26918
1004	lnc-HIST1H1A-3	TRUE	Ileum	Unadjusted	Inflamed CD vs. Control	-0.791552	2.83756e-11	2.24678e-09	-1.14197
1005	lnc-HIST2H3D-1	TRUE	Ileum	Unadjusted	Inflamed CD vs. Control	0.774284	3.51343e-13	4.75231e-11	1.11706
1006	lnc-HLCS-3	TRUE	Ileum	Unadjusted	Inflamed CD vs. Control	0.709839	2.65591e-09	1.1826e-07	1.02408
1007	lnc-HLCS-4	TRUE	Ileum	Unadjusted	Inflamed CD vs. Control	1.01594	9.43588e-20	5.6734e-17	1.46569
1008	lnc-HLCS-6	TRUE	Ileum	Unadjusted	Inflamed CD vs. Control	0.714049	4.81369e-10	2.65923e-08	1.03015
1009	lnc-HLX-3	TRUE	Ileum	Unadjusted	Non-Inflamed CD vs. Control	-0.890533	7.84795e-06	0.000123483	-1.28477
1010	lnc-HLX-3	TRUE	Ileum	Unadjusted	Inflamed CD vs. Control	-0.790429	0.000125195	0.00134017	-1.14035
1011	lnc-HMBOX1-5	TRUE	Ileum	Unadjusted	Inflamed CD vs. Control	0.786564	0.00271948	0.0181835	1.13477
1012	lnc-HMGB2-11	TRUE	Ileum	Unadjusted	Inflamed CD vs. Control	1.23447	1.10884e-23	1.49766e-20	1.78096
1013	lnc-HOXA11-3	TRUE	Ileum	Unadjusted	Inflamed CD vs. Control	1.17476	9.03916e-10	4.65674e-08	1.69482
1014	lnc-HOXA3-1	TRUE	Ileum	Unadjusted	Inflamed CD vs. Control	-1.34083	8.54256e-15	1.76524e-12	-1.93441
1015	lnc-HOXC13-3	TRUE	Ileum	Unadjusted	Inflamed CD vs. Control	-0.873311	2.92798e-07	7.18466e-06	-1.25992
1016	lnc-HRH4-7	TRUE	Ileum	Unadjusted	Inflamed CD vs. Control	-0.735728	3.47171e-05	0.000445717	-1.06143
1017	lnc-HSP90AA1-10	TRUE	Ileum	Unadjusted	Inflamed CD vs. Control	-0.80996	5.88405e-10	3.16791e-08	-1.16853
1018	lnc-IFT80-8	TRUE	Ileum	Unadjusted	Inflamed CD vs. Control	-0.735572	0.00417265	0.0259433	-1.06121
1019	lnc-IGLL1-4	TRUE	Ileum	Unadjusted	Inflamed CD vs. Control	-0.844469	1.35219e-08	4.9341e-07	-1.21831
1020	lnc-IGLL5-1	TRUE	Ileum	Unadjusted	Inflamed CD vs. Control	0.911919	3.27551e-13	4.45636e-11	1.31562
1021	lnc-IGSF11-5	TRUE	Ileum	Unadjusted	Inflamed CD vs. Control	-0.940389	0.0044212	0.0272293	-1.3567
1022	lnc-IL13RA2-1	TRUE	Ileum	Unadjusted	Inflamed CD vs. Control	0.837534	6.44869e-10	3.42561e-08	1.20831
1023	lnc-IL17B-5	TRUE	Ileum	Unadjusted	Non-Inflamed UC vs. Control	-1.47953	0.000199148	0.00200515	-2.13452
1024	lnc-IL17RA-11	TRUE	Ileum	Unadjusted	Non-Inflamed CD vs. Control	-0.924883	0.000478997	0.00422289	-1.33432
1025	lnc-IL1A-3	TRUE	Ileum	Unadjusted	Inflamed CD vs. Control	0.975721	1.80714e-12	1.99074e-10	1.40767
1026	lnc-IL1R1-1	TRUE	Ileum	Unadjusted	Inflamed CD vs. Control	1.06254	1.87207e-10	1.16701e-08	1.53292
1027	lnc-IL24-1	TRUE	Ileum	Unadjusted	Inflamed CD vs. Control	-0.857129	6.95948e-09	2.75643e-07	-1.23658
1028	lnc-INSC-2	TRUE	Ileum	Unadjusted	Inflamed CD vs. Control	-1.86511	3.3506e-11	2.58586e-09	-2.69079
1029	lnc-IRF8-1	TRUE	Ileum	Unadjusted	Inflamed CD vs. Control	-0.764856	0.000384843	0.00351209	-1.10345
1030	lnc-ISCU-1	TRUE	Ileum	Unadjusted	Inflamed CD vs. Control	1.06862	2.45211e-05	0.000330333	1.5417
1031	lnc-ISL2-3	TRUE	Ileum	Unadjusted	Inflamed CD vs. Control	-0.735616	3.79871e-18	1.63143e-15	-1.06127
1032	lnc-ITPR2-2	TRUE	Ileum	Unadjusted	Non-Inflamed CD vs. Control	-0.885141	0.000153723	0.00160284	-1.27699
1033	lnc-ITPR2-2	TRUE	Ileum	Unadjusted	Inflamed CD vs. Control	-0.899686	0.000228246	0.00225357	-1.29797
1034	lnc-JAG1-15	TRUE	Ileum	Unadjusted	Inflamed CD vs. Control	0.97172	0.000456609	0.00405582	1.4019
1035	lnc-JAM3-9	TRUE	Ileum	Unadjusted	Inflamed CD vs. Control	-1.05238	9.40718e-16	2.46958e-13	-1.51827
1036	lnc-KBTBD13-5	TRUE	Ileum	Unadjusted	Inflamed CD vs. Control	-0.792669	1.27401e-07	3.50654e-06	-1.14358
1037	lnc-KCNJ4-1	TRUE	Ileum	Unadjusted	Non-Inflamed CD vs. Control	0.801489	5.38286e-10	2.93537e-08	1.1563
1038	lnc-KCNJ6-8	TRUE	Ileum	Unadjusted	Inflamed CD vs. Control	1.52037	1.97965e-23	2.45992e-20	2.19343
1039	lnc-KIAA0232-1	TRUE	Ileum	Unadjusted	Inflamed CD vs. Control	1.18843	0.00504733	0.0303455	1.71455
1040	lnc-KIAA1551-11	TRUE	Ileum	Unadjusted	Inflamed CD vs. Control	-0.722154	3.96258e-07	9.36104e-06	-1.04185
1041	lnc-KIF1BP-2	TRUE	Ileum	Unadjusted	Inflamed CD vs. Control	0.697369	7.5294e-06	0.000119459	1.00609
1042	lnc-KLF11-1	TRUE	Ileum	Unadjusted	Inflamed CD vs. Control	-1.30986	0.000967738	0.00765021	-1.88973
1043	lnc-KLF12-7	TRUE	Ileum	Unadjusted	Inflamed CD vs. Control	-0.757553	3.79584e-06	6.62211e-05	-1.09292
1044	lnc-KLF6-5	TRUE	Ileum	Unadjusted	Non-Inflamed CD vs. Control	-0.742624	0.00305173	0.0200032	-1.07138
1045	lnc-KLF6-5	TRUE	Ileum	Unadjusted	Inflamed CD vs. Control	-0.93551	0.000369433	0.00339251	-1.34966
1046	lnc-KLF7-2	TRUE	Ileum	Unadjusted	Inflamed CD vs. Control	-0.745669	2.32408e-11	1.88834e-09	-1.07577
1047	lnc-KLHL25-11	TRUE	Ileum	Unadjusted	Inflamed CD vs. Control	-0.825431	2.11127e-13	3.01317e-11	-1.19085
1048	lnc-KRT17-1	TRUE	Ileum	Unadjusted	Inflamed CD vs. Control	1.07539	5.81031e-18	2.40663e-15	1.55146
1049	lnc-KRTAP9-7-5	TRUE	Ileum	Unadjusted	Non-Inflamed CD vs. Control	-0.91525	1.55082e-08	5.56521e-07	-1.32043
1050	lnc-KRTAP9-7-5	TRUE	Ileum	Unadjusted	Inflamed CD vs. Control	-0.92289	3.65234e-08	1.1827e-06	-1.33145
1051	lnc-LAMB3-7	TRUE	Ileum	Unadjusted	Non-Inflamed CD vs. Control	0.701338	7.412e-05	0.000858729	1.01182
1052	lnc-LAMB3-7	TRUE	Ileum	Unadjusted	Inflamed CD vs. Control	1.27647	8.2639e-12	7.61774e-10	1.84156
1053	lnc-LCLAT1-1	TRUE	Ileum	Unadjusted	Inflamed CD vs. Control	-0.697842	5.95546e-10	3.19344e-08	-1.00677
1054	lnc-LEF1-3	TRUE	Ileum	Unadjusted	Inflamed CD vs. Control	-0.772092	1.38931e-09	6.72255e-08	-1.11389
1055	lnc-LGALSL-1	TRUE	Ileum	Unadjusted	Inflamed CD vs. Control	1.68766	8.01518e-05	0.000918675	2.43478
1056	lnc-LIG3-1	TRUE	Ileum	Unadjusted	Non-Inflamed UC vs. Control	-0.734791	0.00139194	0.0104019	-1.06008
1057	lnc-LIG3-1	TRUE	Ileum	Unadjusted	Non-Inflamed CD vs. Control	-1.27939	4.62262e-08	1.45101e-06	-1.84578
1058	lnc-LIG3-1	TRUE	Ileum	Unadjusted	Inflamed CD vs. Control	-1.30754	7.78234e-08	2.27217e-06	-1.88638
1059	lnc-LIMS3-2	TRUE	Ileum	Unadjusted	Inflamed CD vs. Control	-0.705722	9.1402e-07	1.92982e-05	-1.01814
1060	lnc-LIPC-3	TRUE	Ileum	Unadjusted	Inflamed CD vs. Control	0.696101	2.5559e-06	4.68614e-05	1.00426
1061	lnc-LNPEP-1	TRUE	Ileum	Unadjusted	Non-Inflamed CD vs. Control	-0.73746	3.13548e-07	7.62754e-06	-1.06393
1062	lnc-LNPEP-1	TRUE	Ileum	Unadjusted	Inflamed CD vs. Control	-0.711575	2.17153e-06	4.06622e-05	-1.02659
1063	lnc-LOX-4	TRUE	Ileum	Unadjusted	Inflamed CD vs. Control	-0.941633	4.57176e-10	2.54215e-08	-1.35849
1064	lnc-LRRC49-2	TRUE	Ileum	Unadjusted	Inflamed CD vs. Control	-0.857078	1.77591e-14	3.34355e-12	-1.2365
1065	lnc-LY86-6	TRUE	Ileum	Unadjusted	Inflamed CD vs. Control	-0.706748	0.000123624	0.00132518	-1.01962
1066	lnc-M1AP-6	TRUE	Ileum	Unadjusted	Inflamed CD vs. Control	0.811319	6.62046e-07	1.45827e-05	1.17049
1067	lnc-MAG-1	TRUE	Ileum	Unadjusted	Non-Inflamed CD vs. Control	-0.911244	8.10256e-07	1.7391e-05	-1.31465
1068	lnc-MAG-1	TRUE	Ileum	Unadjusted	Inflamed CD vs. Control	-1.07556	1.44388e-08	5.21763e-07	-1.5517
1069	lnc-MAG-2	TRUE	Ileum	Unadjusted	Non-Inflamed CD vs. Control	-0.712226	1.23917e-05	0.000183367	-1.02753
1070	lnc-MAG-2	TRUE	Ileum	Unadjusted	Inflamed CD vs. Control	-0.858303	6.14312e-07	1.36409e-05	-1.23827
1071	lnc-MAPKAPK5-5	TRUE	Ileum	Unadjusted	Inflamed CD vs. Control	-0.784396	2.21272e-22	2.28269e-19	-1.13164
1072	lnc-MBL2-2	TRUE	Ileum	Unadjusted	Non-Inflamed UC vs. Control	-0.974528	0.00159738	0.0116823	-1.40595
1073	lnc-MBL2-2	TRUE	Ileum	Unadjusted	Inflamed CD vs. Control	-1.09769	0.000822476	0.00666412	-1.58363
1074	lnc-MED15-1	TRUE	Ileum	Unadjusted	Inflamed CD vs. Control	-0.717752	0.00200889	0.0141532	-1.0355
1075	lnc-MEI4-3	TRUE	Ileum	Unadjusted	Inflamed CD vs. Control	-0.735149	0.000318595	0.00299128	-1.0606
1076	lnc-MEX3C-9	TRUE	Ileum	Unadjusted	Inflamed CD vs. Control	0.724909	3.08266e-09	1.3494e-07	1.04582
1077	lnc-MMP10-3	TRUE	Ileum	Unadjusted	Inflamed CD vs. Control	1.34969	1.70495e-17	6.48543e-15	1.94719
1078	lnc-MMRN1-12	TRUE	Ileum	Unadjusted	Inflamed CD vs. Control	0.87038	0.000587257	0.00502751	1.25569
1079	lnc-MOCS3-3	TRUE	Ileum	Unadjusted	Inflamed CD vs. Control	-1.18504	0.00161365	0.0117791	-1.70965
1080	lnc-MOCS3-4	TRUE	Ileum	Unadjusted	Inflamed CD vs. Control	-0.783363	3.92217e-12	3.93463e-10	-1.13015
1081	lnc-MPV17L2-1	TRUE	Ileum	Unadjusted	Inflamed CD vs. Control	-0.866635	0.0050931	0.0305596	-1.25029
1082	lnc-MROH7-2	TRUE	Ileum	Unadjusted	Inflamed CD vs. Control	-0.811742	5.10021e-17	1.74748e-14	-1.1711
1083	lnc-MRPL19-3	TRUE	Ileum	Unadjusted	Inflamed CD vs. Control	-0.899396	6.60109e-08	1.97039e-06	-1.29755
1084	lnc-MRPL33-1	TRUE	Ileum	Unadjusted	Inflamed CD vs. Control	0.797212	0.0056347	0.0332043	1.15013
1085	lnc-MRPS15-2	TRUE	Ileum	Unadjusted	Inflamed CD vs. Control	1.15233	3.20767e-18	1.41009e-15	1.66246
1086	lnc-MT1A-1	TRUE	Ileum	Unadjusted	Inflamed CD vs. Control	-1.09683	8.47614e-18	3.40489e-15	-1.58239
1087	lnc-MUC4-1	TRUE	Ileum	Unadjusted	Inflamed CD vs. Control	-0.724204	3.64223e-07	8.70299e-06	-1.0448
1088	lnc-MYEOV-1	TRUE	Ileum	Unadjusted	Inflamed CD vs. Control	1.02441	6.93133e-07	1.51813e-05	1.47791
1089	lnc-MYEOV-11	TRUE	Ileum	Unadjusted	Inflamed CD vs. Control	1.20891	2.10742e-09	9.71109e-08	1.74409
1090	lnc-MYF5-2	TRUE	Ileum	Unadjusted	Inflamed CD vs. Control	-1.02249	1.39708e-15	3.50004e-13	-1.47515
1091	lnc-MYO9A-1	TRUE	Ileum	Unadjusted	Inflamed CD vs. Control	-0.719186	3.19366e-11	2.48649e-09	-1.03757
1092	lnc-NAMPT-3	TRUE	Ileum	Unadjusted	Inflamed CD vs. Control	1.00923	3.30933e-08	1.08711e-06	1.45601
1093	lnc-NBPF1-6	TRUE	Ileum	Unadjusted	Inflamed CD vs. Control	-0.945042	5.28186e-16	1.46501e-13	-1.36341
1094	lnc-NCOA3-21	TRUE	Ileum	Unadjusted	Inflamed CD vs. Control	-0.977069	2.66373e-09	1.18551e-07	-1.40961
1095	lnc-NDST2-5	TRUE	Ileum	Unadjusted	Non-Inflamed UC vs. Control	0.745013	0.000299776	0.00284179	1.07483
1096	lnc-NECTIN1-6	TRUE	Ileum	Unadjusted	Inflamed CD vs. Control	0.826278	1.9951e-14	3.69649e-12	1.19207
1097	lnc-NETO1-1	TRUE	Ileum	Unadjusted	Non-Inflamed CD vs. Control	1.08288	0.000154369	0.00160836	1.56226
1098	lnc-NETO1-1	TRUE	Ileum	Unadjusted	Inflamed CD vs. Control	1.47098	1.28575e-07	3.53466e-06	2.12217
1099	lnc-NFE2L3-7	TRUE	Ileum	Unadjusted	Inflamed CD vs. Control	-0.833278	2.97459e-05	0.000390061	-1.20217
1100	lnc-NFKB1-6	TRUE	Ileum	Unadjusted	Non-Inflamed CD vs. Control	-0.892566	2.10402e-08	7.33024e-07	-1.2877
1101	lnc-NFKB1-6	TRUE	Ileum	Unadjusted	Inflamed CD vs. Control	-1.05644	2.88761e-10	1.69963e-08	-1.52412
1102	lnc-NLRP3-7	TRUE	Ileum	Unadjusted	Inflamed CD vs. Control	-0.871622	3.75775e-06	6.56426e-05	-1.25749
1103	lnc-NMS-4	TRUE	Ileum	Unadjusted	Inflamed CD vs. Control	-1.10332	8.77046e-09	3.35949e-07	-1.59175
1104	lnc-NOS2-1	TRUE	Ileum	Unadjusted	Non-Inflamed CD vs. Control	0.724881	5.51045e-08	1.69359e-06	1.04578
1105	lnc-NOS2-1	TRUE	Ileum	Unadjusted	Inflamed CD vs. Control	0.956912	9.79796e-13	1.17519e-10	1.38053
1106	lnc-NOVA1-4	TRUE	Ileum	Unadjusted	Inflamed CD vs. Control	-1.15083	4.0281e-15	8.98083e-13	-1.66029
1107	lnc-NOX3-4	TRUE	Ileum	Unadjusted	Inflamed CD vs. Control	-1.02781	0.000633175	0.00535956	-1.48282
1108	lnc-NPAP1-6	TRUE	Ileum	Unadjusted	Non-Inflamed UC vs. Control	0.831148	0.000278126	0.00266447	1.19909
1109	lnc-NR2E3-9	TRUE	Ileum	Unadjusted	Inflamed CD vs. Control	-0.715793	3.80134e-13	5.07544e-11	-1.03267
1110	lnc-NR2F2-2	TRUE	Ileum	Unadjusted	Inflamed CD vs. Control	-0.934283	4.93323e-05	0.000603984	-1.34789
1111	lnc-NR5A2-1	TRUE	Ileum	Unadjusted	Inflamed CD vs. Control	1.06261	0.000517681	0.00451566	1.53303
1112	lnc-NT5DC3-5	TRUE	Ileum	Unadjusted	Non-Inflamed CD vs. Control	-0.890111	6.32172e-05	0.00074813	-1.28416
1113	lnc-NT5DC3-5	TRUE	Ileum	Unadjusted	Inflamed CD vs. Control	-1.07411	4.5573e-06	7.74608e-05	-1.54962
1114	lnc-NTF3-5	TRUE	Ileum	Unadjusted	Inflamed CD vs. Control	-0.735794	0.000273667	0.00262742	-1.06153
1115	lnc-NTM-1	TRUE	Ileum	Unadjusted	Inflamed CD vs. Control	-0.917754	0.00189813	0.013486	-1.32404
1116	lnc-NTMT1-2	TRUE	Ileum	Unadjusted	Inflamed CD vs. Control	2.46544	7.6905e-06	0.000121436	3.55688
1117	lnc-ONECUT1-1	TRUE	Ileum	Unadjusted	Inflamed CD vs. Control	1.48765	1.90318e-05	0.000264885	2.14622
1118	lnc-P4HA2-3	TRUE	Ileum	Unadjusted	Inflamed CD vs. Control	-1.24753	9.67593e-14	1.49792e-11	-1.7998
1119	lnc-PATL2-8	TRUE	Ileum	Unadjusted	Non-Inflamed CD vs. Control	0.720629	1.87617e-06	3.57347e-05	1.03965
1120	lnc-PATL2-8	TRUE	Ileum	Unadjusted	Inflamed CD vs. Control	1.23317	1.42271e-14	2.77384e-12	1.77909
1121	lnc-PCK1-1	TRUE	Ileum	Unadjusted	Inflamed CD vs. Control	-0.774622	3.88954e-09	1.66049e-07	-1.11754
1122	lnc-PCNX2-9	TRUE	Ileum	Unadjusted	Inflamed CD vs. Control	0.764192	0.00497452	0.0300046	1.1025
1123	lnc-PCSK1-1	TRUE	Ileum	Unadjusted	Non-Inflamed CD vs. Control	0.705324	0.000913819	0.00728141	1.01757
1124	lnc-PCSK1-1	TRUE	Ileum	Unadjusted	Inflamed CD vs. Control	1.38049	8.58668e-10	4.4507e-08	1.99163
1125	lnc-PERP-1	TRUE	Ileum	Unadjusted	Inflamed CD vs. Control	0.856986	1.27256e-08	4.68576e-07	1.23637
1126	lnc-PGM5-1	TRUE	Ileum	Unadjusted	Inflamed CD vs. Control	-0.716733	4.52812e-09	1.88898e-07	-1.03403
1127	lnc-PGS1-1	TRUE	Ileum	Unadjusted	Non-Inflamed CD vs. Control	0.813653	0.00309997	0.0202638	1.17385
1128	lnc-PGS1-1	TRUE	Ileum	Unadjusted	Inflamed CD vs. Control	1.24161	1.53691e-05	0.000220069	1.79127
1129	lnc-PI3-1	TRUE	Ileum	Unadjusted	Inflamed CD vs. Control	1.83727	3.40742e-09	1.47416e-07	2.65061
1130	lnc-PKD2-1	TRUE	Ileum	Unadjusted	Inflamed CD vs. Control	-0.761233	1.40999e-11	1.22122e-09	-1.09823
1131	lnc-PLA2R1-1	TRUE	Ileum	Unadjusted	Inflamed CD vs. Control	-0.826371	2.87865e-17	1.04795e-14	-1.1922
1132	lnc-PLK1-1	TRUE	Ileum	Unadjusted	Non-Inflamed UC vs. Control	0.828376	0.000269225	0.00259297	1.19509
1133	lnc-PLK1-1	TRUE	Ileum	Unadjusted	Inflamed CD vs. Control	-0.880489	0.000366127	0.00336567	-1.27028
1134	lnc-POLR3GL-48	TRUE	Ileum	Unadjusted	Non-Inflamed CD vs. Control	-0.793482	2.92055e-05	0.000384328	-1.14475
1135	lnc-POLR3GL-48	TRUE	Ileum	Unadjusted	Inflamed CD vs. Control	-0.806347	4.84195e-05	0.000594761	-1.16331
1136	lnc-POTEB-15	TRUE	Ileum	Unadjusted	Inflamed CD vs. Control	1.20642	2.60138e-17	9.6588e-15	1.74049
1137	lnc-PPIAL4F-2	TRUE	Ileum	Unadjusted	Inflamed CD vs. Control	1.08142	9.84073e-09	3.72354e-07	1.56015
1138	lnc-PRAME-7	TRUE	Ileum	Unadjusted	Inflamed CD vs. Control	0.827589	1.06838e-10	7.19943e-09	1.19396
1139	lnc-PRDM11-3	TRUE	Ileum	Unadjusted	Inflamed CD vs. Control	-0.733124	0.00287266	0.0190127	-1.05767
1140	lnc-PREB-1	TRUE	Ileum	Unadjusted	Inflamed CD vs. Control	-0.715639	5.61172e-11	4.13753e-09	-1.03245
1141	lnc-PRIMPOL-6	TRUE	Ileum	Unadjusted	Inflamed CD vs. Control	0.866907	3.3158e-07	8.00975e-06	1.25068
1142	lnc-PRKD1-1	TRUE	Ileum	Unadjusted	Non-Inflamed UC vs. Control	-1.50587	0.000525423	0.00457206	-2.17251
1143	lnc-PRKD1-1	TRUE	Ileum	Unadjusted	Inflamed CD vs. Control	-2.72593	6.02391e-09	2.42925e-07	-3.93269
1144	lnc-PRPF4B-1	TRUE	Ileum	Unadjusted	Non-Inflamed CD vs. Control	-0.752892	3.81057e-05	0.000482902	-1.08619
1145	lnc-PRSS33-2	TRUE	Ileum	Unadjusted	Inflamed CD vs. Control	1.19751	1.32222e-12	1.52317e-10	1.72764
1146	lnc-PTP4A3-1	TRUE	Ileum	Unadjusted	Inflamed CD vs. Control	1.6373	2.78651e-08	9.38183e-07	2.36212
1147	lnc-PUM3-9	TRUE	Ileum	Unadjusted	Inflamed CD vs. Control	-0.768887	9.98443e-07	2.08119e-05	-1.10927
1148	lnc-RAB23-5	TRUE	Ileum	Unadjusted	Non-Inflamed UC vs. Control	0.772334	0.00406586	0.0254154	1.11424
1149	lnc-RAB38-2	TRUE	Ileum	Unadjusted	Inflamed CD vs. Control	-1.01474	5.17949e-16	1.4409e-13	-1.46396
1150	lnc-RAB38-4	TRUE	Ileum	Unadjusted	Inflamed CD vs. Control	-0.946248	1.41668e-13	2.10327e-11	-1.36515
1151	lnc-RACGAP1-1	TRUE	Ileum	Unadjusted	Inflamed CD vs. Control	2.60378	2.73605e-16	8.06919e-14	3.75646
1152	lnc-RACK1-3	TRUE	Ileum	Unadjusted	Inflamed CD vs. Control	0.980763	2.78475e-17	1.02986e-14	1.41494
1153	lnc-RAD23B-10	TRUE	Ileum	Unadjusted	Inflamed CD vs. Control	-0.721012	0.00146248	0.0108378	-1.0402
1154	lnc-REG3A-4	TRUE	Ileum	Unadjusted	Non-Inflamed UC vs. Control	1.02757	7.31136e-05	0.000848228	1.48247
1155	lnc-REG3A-4	TRUE	Ileum	Unadjusted	Non-Inflamed CD vs. Control	1.63099	1.22277e-10	8.07181e-09	2.35302
1156	lnc-REG3A-4	TRUE	Ileum	Unadjusted	Inflamed CD vs. Control	2.00991	1.58196e-14	3.03356e-12	2.89969
1157	lnc-RFC3-6	TRUE	Ileum	Unadjusted	Inflamed CD vs. Control	0.932898	1.39502e-17	5.39455e-15	1.34589
1158	lnc-RHOU-5	TRUE	Ileum	Unadjusted	Inflamed CD vs. Control	-0.756757	1.28628e-11	1.12844e-09	-1.09177
1159	lnc-RNF13-3	TRUE	Ileum	Unadjusted	Inflamed CD vs. Control	-0.836459	3.91909e-09	1.67081e-07	-1.20676
1160	lnc-RNF145-1	TRUE	Ileum	Unadjusted	Inflamed CD vs. Control	-0.699163	4.5351e-06	7.71935e-05	-1.00868
1161	lnc-RNLS-1	TRUE	Ileum	Unadjusted	Inflamed CD vs. Control	0.778531	2.33e-09	1.05976e-07	1.12318
1162	lnc-RPIA-12	TRUE	Ileum	Unadjusted	Inflamed CD vs. Control	0.88315	9.77074e-10	4.97587e-08	1.27412
1163	lnc-RPIA-13	TRUE	Ileum	Unadjusted	Inflamed CD vs. Control	0.981417	7.38822e-15	1.55428e-12	1.41589
1164	lnc-RPIA-17	TRUE	Ileum	Unadjusted	Inflamed CD vs. Control	1.03634	2.02876e-16	6.17875e-14	1.49512
1165	lnc-RPIA-21	TRUE	Ileum	Unadjusted	Inflamed CD vs. Control	1.18252	6.01945e-21	4.56084e-18	1.70602
1166	lnc-RPIA-23	TRUE	Ileum	Unadjusted	Inflamed CD vs. Control	0.829731	2.73513e-11	2.17677e-09	1.19705
1167	lnc-RPIA-4	TRUE	Ileum	Unadjusted	Inflamed CD vs. Control	0.966602	3.42935e-15	7.75723e-13	1.39451
1168	lnc-RPIA-5	TRUE	Ileum	Unadjusted	Inflamed CD vs. Control	0.884683	3.46988e-12	3.51113e-10	1.27633
1169	lnc-RPL11-1	TRUE	Ileum	Unadjusted	Non-Inflamed CD vs. Control	-0.824752	0.00246107	0.0167391	-1.18987
1170	lnc-RPL37-1	TRUE	Ileum	Unadjusted	Non-Inflamed CD vs. Control	1.19595	0.00623828	0.0360119	1.72538
1171	lnc-RPL37-1	TRUE	Ileum	Unadjusted	Inflamed CD vs. Control	1.92071	2.92847e-05	0.000385206	2.77099
1172	lnc-RPL7-6	TRUE	Ileum	Unadjusted	Inflamed CD vs. Control	-1.24789	2.96457e-11	2.33063e-09	-1.80032
1173	lnc-RPRM-3	TRUE	Ileum	Unadjusted	Inflamed CD vs. Control	-0.756259	3.36908e-06	5.96809e-05	-1.09105
1174	lnc-RRAGC-1	TRUE	Ileum	Unadjusted	Inflamed CD vs. Control	1.10635	5.99813e-22	5.3051e-19	1.59612
1175	lnc-RSPH14-4	TRUE	Ileum	Unadjusted	Inflamed CD vs. Control	0.69867	9.02151e-08	2.59094e-06	1.00797
1176	lnc-RTN1-1	TRUE	Ileum	Unadjusted	Inflamed CD vs. Control	-0.800122	1.30401e-08	4.78832e-07	-1.15433
1177	lnc-RUFY3-1	TRUE	Ileum	Unadjusted	Inflamed CD vs. Control	-0.724904	0.00280802	0.0186724	-1.04582
1178	lnc-RUNX1-12	TRUE	Ileum	Unadjusted	Non-Inflamed CD vs. Control	0.947608	0.0038263	0.0241938	1.36711
1179	lnc-RUNX1-12	TRUE	Ileum	Unadjusted	Inflamed CD vs. Control	1.76105	2.77908e-07	6.86264e-06	2.54066
1180	lnc-SAMD11-15	TRUE	Ileum	Unadjusted	Non-Inflamed CD vs. Control	-0.772215	1.07665e-05	0.000162222	-1.11407
1181	lnc-SATB2-2	TRUE	Ileum	Unadjusted	Inflamed CD vs. Control	-1.0475	5.257e-11	3.90691e-09	-1.51122
1182	lnc-SBDS-2	TRUE	Ileum	Unadjusted	Non-Inflamed CD vs. Control	-0.858641	0.00148525	0.0109768	-1.23876
1183	lnc-SC5D-4	TRUE	Ileum	Unadjusted	Non-Inflamed CD vs. Control	0.781878	1.46089e-06	2.88205e-05	1.12801
1184	lnc-SCARB2-1	TRUE	Ileum	Unadjusted	Inflamed CD vs. Control	-0.780287	1.24943e-16	4.0291e-14	-1.12572
1185	lnc-SCN4A-2	TRUE	Ileum	Unadjusted	Non-Inflamed CD vs. Control	-0.867358	3.14584e-06	5.62072e-05	-1.25133
1186	lnc-SCN4A-2	TRUE	Ileum	Unadjusted	Inflamed CD vs. Control	-1.02555	4.29076e-08	1.35798e-06	-1.47956
1187	lnc-SELENOF-2	TRUE	Ileum	Unadjusted	Inflamed CD vs. Control	0.715983	2.54401e-07	6.38195e-06	1.03295
1188	lnc-SEPT9-3	TRUE	Ileum	Unadjusted	Inflamed CD vs. Control	-0.953012	0.00109387	0.00848604	-1.37491
1189	lnc-SERINC1-8	TRUE	Ileum	Unadjusted	Inflamed CD vs. Control	0.734835	0.000809828	0.00657363	1.06014
1190	lnc-SERP2-11	TRUE	Ileum	Unadjusted	Inflamed CD vs. Control	-0.80538	7.56638e-12	7.0234e-10	-1.16192
1191	lnc-SETD9-5	TRUE	Ileum	Unadjusted	Inflamed CD vs. Control	-0.726557	4.0048e-13	5.33182e-11	-1.0482
1192	lnc-SGTB-1	TRUE	Ileum	Unadjusted	Inflamed CD vs. Control	-1.20465	5.11309e-24	7.68571e-21	-1.73794
1193	lnc-SHF-3	TRUE	Ileum	Unadjusted	Inflamed CD vs. Control	-0.772464	2.96323e-10	1.73794e-08	-1.11443
1194	lnc-SIK1-2	TRUE	Ileum	Unadjusted	Inflamed CD vs. Control	-0.713626	1.81598e-10	1.13584e-08	-1.02954
1195	lnc-SINHCAF-6	TRUE	Ileum	Unadjusted	Inflamed CD vs. Control	-0.950049	3.60126e-18	1.56102e-15	-1.37063
1196	lnc-SINHCAF-7	TRUE	Ileum	Unadjusted	Inflamed CD vs. Control	-1.00681	3.04487e-26	8.86772e-23	-1.45252
1197	lnc-SLC14A1-3	TRUE	Ileum	Unadjusted	Inflamed CD vs. Control	-1.374	6.1057e-19	3.04289e-16	-1.98227
1198	lnc-SLC19A3-4	TRUE	Ileum	Unadjusted	Inflamed CD vs. Control	0.778249	1.91612e-07	5.00592e-06	1.12278
1199	lnc-SLC25A25-5	TRUE	Ileum	Unadjusted	Inflamed CD vs. Control	-0.873316	0.000226475	0.0022375	-1.25993
1200	lnc-SLC25A32-7	TRUE	Ileum	Unadjusted	Inflamed CD vs. Control	-1.40624	1.0797e-07	3.03628e-06	-2.02878
1201	lnc-SLC28A1-1	TRUE	Ileum	Unadjusted	Inflamed CD vs. Control	-0.825591	8.07255e-12	7.47092e-10	-1.19108
1202	lnc-SLC28A1-2	TRUE	Ileum	Unadjusted	Inflamed CD vs. Control	-0.881	7.78589e-11	5.49701e-09	-1.27101
1203	lnc-SLC35G5-2	TRUE	Ileum	Unadjusted	Non-Inflamed CD vs. Control	-0.863213	2.87923e-06	5.20322e-05	-1.24535
1204	lnc-SLC35G5-2	TRUE	Ileum	Unadjusted	Inflamed CD vs. Control	-0.950365	6.35605e-07	1.40735e-05	-1.37109
1205	lnc-SLC39A8-2	TRUE	Ileum	Unadjusted	Non-Inflamed CD vs. Control	-0.716244	4.50935e-06	7.6842e-05	-1.03332
1206	lnc-SLC39A8-2	TRUE	Ileum	Unadjusted	Inflamed CD vs. Control	-0.994591	4.04859e-10	2.28395e-08	-1.43489
1207	lnc-SLC5A10-1	TRUE	Ileum	Unadjusted	Inflamed CD vs. Control	-0.722738	6.50249e-07	1.43602e-05	-1.04269
1208	lnc-SLC6A20-3	TRUE	Ileum	Unadjusted	Inflamed CD vs. Control	-0.901314	6.32334e-18	2.57338e-15	-1.30032
1209	lnc-SLC9C1-2	TRUE	Ileum	Unadjusted	Inflamed CD vs. Control	-0.941973	4.34471e-09	1.82308e-07	-1.35898
1210	lnc-SMAD3-1	TRUE	Ileum	Unadjusted	Inflamed CD vs. Control	-0.931315	3.55129e-15	7.97501e-13	-1.3436
1211	lnc-SMIM12-1	TRUE	Ileum	Unadjusted	Non-Inflamed CD vs. Control	-1.13558	5.21715e-06	8.72287e-05	-1.63829
1212	lnc-SMIM12-1	TRUE	Ileum	Unadjusted	Inflamed CD vs. Control	-1.16372	7.95322e-06	0.00012476	-1.67889
1213	lnc-SMIM14-1	TRUE	Ileum	Unadjusted	Non-Inflamed CD vs. Control	0.715199	1.10158e-07	3.08944e-06	1.03181
1214	lnc-SMIM14-1	TRUE	Ileum	Unadjusted	Inflamed CD vs. Control	0.82014	4.98998e-09	2.06135e-07	1.18321
1215	lnc-SMIM2-2	TRUE	Ileum	Unadjusted	Inflamed CD vs. Control	-1.19911	5.97385e-07	1.3319e-05	-1.72994
1216	lnc-SMNDC1-2	TRUE	Ileum	Unadjusted	Inflamed CD vs. Control	-0.893577	0.00411886	0.0256675	-1.28916
1217	lnc-SNN-7	TRUE	Ileum	Unadjusted	Inflamed CD vs. Control	1.066	6.90446e-13	8.69542e-11	1.53791
1218	lnc-SOD3-15	TRUE	Ileum	Unadjusted	Inflamed CD vs. Control	-0.976076	1.79759e-17	6.76247e-15	-1.40818
1219	lnc-SOD3-4	TRUE	Ileum	Unadjusted	Inflamed CD vs. Control	-0.863469	1.68222e-12	1.86859e-10	-1.24572
1220	lnc-SOX14-2	TRUE	Ileum	Unadjusted	Non-Inflamed UC vs. Control	1.33138	1.00717e-06	2.09551e-05	1.92077
1221	lnc-SOX14-2	TRUE	Ileum	Unadjusted	Non-Inflamed CD vs. Control	1.79867	1.82818e-12	2.0068e-10	2.59493
1222	lnc-SOX14-2	TRUE	Ileum	Unadjusted	Inflamed CD vs. Control	2.50572	2.22893e-22	2.28269e-19	3.61499
1223	lnc-SPACA1-3	TRUE	Ileum	Unadjusted	Inflamed CD vs. Control	-1.04202	3.29108e-10	1.9015e-08	-1.50332
1224	lnc-SPIN1-1	TRUE	Ileum	Unadjusted	Inflamed CD vs. Control	-0.901019	3.63723e-06	6.38606e-05	-1.2999
1225	lnc-SPOPL-1	TRUE	Ileum	Unadjusted	Non-Inflamed CD vs. Control	0.888315	0.00134457	0.0101071	1.28157
1226	lnc-SPOPL-1	TRUE	Ileum	Unadjusted	Inflamed CD vs. Control	0.979234	0.00065422	0.00550172	1.41274
1227	lnc-ST8SIA1-3	TRUE	Ileum	Unadjusted	Non-Inflamed CD vs. Control	-1.25847	2.19926e-06	4.1107e-05	-1.81559
1228	lnc-ST8SIA1-3	TRUE	Ileum	Unadjusted	Inflamed CD vs. Control	-0.841385	0.00244456	0.0166439	-1.21386
1229	lnc-STX2-19	TRUE	Ileum	Unadjusted	Inflamed CD vs. Control	-0.921068	4.01776e-12	4.01754e-10	-1.32882
1230	lnc-SUMO1-8	TRUE	Ileum	Unadjusted	Inflamed CD vs. Control	-1.11446	3.12595e-11	2.43785e-09	-1.60783
1231	lnc-SYCE3-1	TRUE	Ileum	Unadjusted	Inflamed CD vs. Control	0.807572	1.22393e-07	3.38368e-06	1.16508
1232	lnc-SYNE3-5	TRUE	Ileum	Unadjusted	Non-Inflamed CD vs. Control	-0.98399	5.39313e-08	1.66263e-06	-1.4196
1233	lnc-SYNE3-5	TRUE	Ileum	Unadjusted	Inflamed CD vs. Control	-1.07929	1.09488e-09	5.49473e-08	-1.55709
1234	lnc-SYT16-67	TRUE	Ileum	Unadjusted	Inflamed CD vs. Control	-0.773832	0.00244892	0.0166723	-1.1164
1235	lnc-TAP1-1	TRUE	Ileum	Unadjusted	Inflamed CD vs. Control	-0.969274	1.84656e-08	6.50131e-07	-1.39837
1236	lnc-TBP-7	TRUE	Ileum	Unadjusted	Inflamed CD vs. Control	-0.919574	5.02769e-11	3.75144e-09	-1.32666
1237	lnc-TES-2	TRUE	Ileum	Unadjusted	Inflamed CD vs. Control	-0.788757	4.33759e-06	7.43228e-05	-1.13794
1238	lnc-TJP1-3	TRUE	Ileum	Unadjusted	Inflamed CD vs. Control	-1.13082	2.67833e-25	5.54683e-22	-1.63143
1239	lnc-TLR10-1	TRUE	Ileum	Unadjusted	Inflamed CD vs. Control	-0.744182	3.80819e-06	6.63992e-05	-1.07363
1240	lnc-TLR5-1	TRUE	Ileum	Unadjusted	Inflamed CD vs. Control	0.975514	0.000113051	0.00122624	1.40737
1241	lnc-TMEM121-2	TRUE	Ileum	Unadjusted	Inflamed CD vs. Control	1.14019	1.72628e-18	8.04405e-16	1.64495
1242	lnc-TMEM135-1	TRUE	Ileum	Unadjusted	Inflamed CD vs. Control	-1.08269	3.68282e-18	1.58898e-15	-1.562
1243	lnc-TMEM135-2	TRUE	Ileum	Unadjusted	Inflamed CD vs. Control	-0.848382	2.63508e-07	6.55744e-06	-1.22396
1244	lnc-TMEM178A-6	TRUE	Ileum	Unadjusted	Inflamed CD vs. Control	-1.30278	6.33119e-12	5.97202e-10	-1.87951
1245	lnc-TMEM18-12	TRUE	Ileum	Unadjusted	Inflamed CD vs. Control	-0.823948	2.19916e-14	4.03446e-12	-1.18871
1246	lnc-TMEM183A-5	TRUE	Ileum	Unadjusted	Inflamed CD vs. Control	-0.954022	1.29393e-16	4.12306e-14	-1.37636
1247	lnc-TMEM268-5	TRUE	Ileum	Unadjusted	Inflamed CD vs. Control	-0.888323	1.86294e-14	3.47929e-12	-1.28158
1248	lnc-TNK2-10	TRUE	Ileum	Unadjusted	Inflamed CD vs. Control	0.754522	7.15399e-08	2.11022e-06	1.08855
1249	lnc-TNK2-8	TRUE	Ileum	Unadjusted	Inflamed CD vs. Control	1.25642	4.63176e-20	2.89703e-17	1.81263
1250	lnc-TNN-3	TRUE	Ileum	Unadjusted	Inflamed CD vs. Control	-0.745972	1.15132e-06	2.34888e-05	-1.07621
1251	lnc-TNPO3-12	TRUE	Ileum	Unadjusted	Inflamed CD vs. Control	-0.715173	1.07658e-12	1.26521e-10	-1.03178
1252	lnc-TOMM20-1	TRUE	Ileum	Unadjusted	Inflamed CD vs. Control	0.907343	0.00373209	0.0236881	1.30902
1253	lnc-TP53TG3-37	TRUE	Ileum	Unadjusted	Inflamed CD vs. Control	0.993578	1.27369e-14	2.52021e-12	1.43343
1254	lnc-TP53TG3-40	TRUE	Ileum	Unadjusted	Inflamed CD vs. Control	1.06911	6.92716e-17	2.3306e-14	1.5424
1255	lnc-TP53TG3-46	TRUE	Ileum	Unadjusted	Inflamed CD vs. Control	0.875959	3.97429e-10	2.24884e-08	1.26374
1256	lnc-TP53TG3C-11	TRUE	Ileum	Unadjusted	Inflamed CD vs. Control	1.19632	1.25926e-19	7.1559e-17	1.72592
1257	lnc-TP53TG3C-8	TRUE	Ileum	Unadjusted	Inflamed CD vs. Control	0.783632	6.55809e-11	4.71591e-09	1.13054
1258	lnc-TPH2-5	TRUE	Ileum	Unadjusted	Inflamed CD vs. Control	-0.707035	2.64926e-12	2.78352e-10	-1.02004
1259	lnc-TPTE2-6	TRUE	Ileum	Unadjusted	Inflamed CD vs. Control	0.813818	8.14572e-12	7.53115e-10	1.17409
1260	lnc-TRDMT1-4	TRUE	Ileum	Unadjusted	Inflamed CD vs. Control	-1.06491	5.74116e-10	3.11255e-08	-1.53634
1261	lnc-TREML2-2	TRUE	Ileum	Unadjusted	Inflamed CD vs. Control	1.45866	5.28786e-14	8.69139e-12	2.10441
1262	lnc-TREML2-4	TRUE	Ileum	Unadjusted	Inflamed CD vs. Control	1.14751	4.95856e-15	1.07719e-12	1.65551
1263	lnc-TRIM32-5	TRUE	Ileum	Unadjusted	Inflamed CD vs. Control	-0.83425	1.75571e-08	6.2096e-07	-1.20357
1264	lnc-TRIM38-2	TRUE	Ileum	Unadjusted	Inflamed CD vs. Control	-1.05467	1.04409e-10	7.0818e-09	-1.52157
1265	lnc-TRNT1-5	TRUE	Ileum	Unadjusted	Inflamed CD vs. Control	-0.788728	1.34593e-13	2.01017e-11	-1.13789
1266	lnc-TRPV6-1	TRUE	Ileum	Unadjusted	Inflamed CD vs. Control	-1.11539	4.57181e-05	0.000565484	-1.60917
1267	lnc-TSHZ2-11	TRUE	Ileum	Unadjusted	Inflamed CD vs. Control	-1.14952	1.68075e-07	4.4677e-06	-1.6584
1268	lnc-TVP23A-4	TRUE	Ileum	Unadjusted	Inflamed CD vs. Control	-1.02008	2.53383e-10	1.52348e-08	-1.47167
1269	lnc-UBLCP1-7	TRUE	Ileum	Unadjusted	Inflamed CD vs. Control	-0.703348	1.32082e-07	3.6222e-06	-1.01472
1270	lnc-UNC93A-1	TRUE	Ileum	Unadjusted	Non-Inflamed CD vs. Control	-2.12559	0.000203941	0.00204588	-3.06658
1271	lnc-UNC93A-1	TRUE	Ileum	Unadjusted	Inflamed CD vs. Control	-5.05065	2.71885e-16	8.0439e-14	-7.28655
1272	lnc-VGLL4-6	TRUE	Ileum	Unadjusted	Inflamed CD vs. Control	-1.08626	2.02189e-11	1.68391e-09	-1.56714
1273	lnc-WARS2-5	TRUE	Ileum	Unadjusted	Inflamed CD vs. Control	-0.820518	1.15951e-11	1.03111e-09	-1.18376
1274	lnc-XCR1-4	TRUE	Ileum	Unadjusted	Inflamed CD vs. Control	0.934693	3.61696e-08	1.17368e-06	1.34848
1275	lnc-ZC3H12B-18	TRUE	Ileum	Unadjusted	Inflamed CD vs. Control	-0.737264	2.27896e-13	3.24255e-11	-1.06365
1276	lnc-ZC3H12D-20	TRUE	Ileum	Unadjusted	Inflamed CD vs. Control	-0.76488	0.00919531	0.0491544	-1.10349
1277	lnc-ZIC1-20	TRUE	Ileum	Unadjusted	Inflamed CD vs. Control	-0.728842	6.53788e-07	1.44212e-05	-1.0515
1278	lnc-ZIC1-21	TRUE	Ileum	Unadjusted	Inflamed CD vs. Control	-0.746254	2.52511e-22	2.5304e-19	-1.07662
1279	lnc-ZNF267-4	TRUE	Ileum	Unadjusted	Inflamed CD vs. Control	1.31681	3.35561e-18	1.46134e-15	1.89976
1280	lnc-ZNF280B-6	TRUE	Ileum	Unadjusted	Inflamed CD vs. Control	0.926499	8.13543e-15	1.69684e-12	1.33666
1281	lnc-ZNF445-14	TRUE	Ileum	Unadjusted	Inflamed CD vs. Control	0.69486	2.82106e-12	2.93425e-10	1.00247
1282	lnc-ZNF697-4	TRUE	Ileum	Unadjusted	Inflamed CD vs. Control	-0.706246	2.04135e-08	7.13071e-07	-1.0189
1283	lnc-ZNF732-9	TRUE	Ileum	Unadjusted	Non-Inflamed CD vs. Control	-0.693787	0.000290007	0.00276295	-1.00092
1284	lnc-ZNF732-9	TRUE	Ileum	Unadjusted	Inflamed CD vs. Control	-0.832625	3.12378e-05	0.000407276	-1.20122
1285	lnc-ZNF827-2	TRUE	Ileum	Unadjusted	Non-Inflamed CD vs. Control	-0.72164	9.5146e-06	0.000145684	-1.04111
1286	lnc-ZNF827-2	TRUE	Ileum	Unadjusted	Inflamed CD vs. Control	-0.940384	1.11975e-08	4.18257e-07	-1.35669
1287	A4GNT	FALSE	Ileum	Adjusted	Inflamed CD vs. Control	0.919545	1.5287e-08	8.21138e-07	1.32662
1288	AADAC	FALSE	Ileum	Adjusted	Inflamed CD vs. Control	-0.925138	1.8231e-06	4.74136e-05	-1.33469
1289	AATK	FALSE	Ileum	Adjusted	Inflamed CD vs. Control	-0.729431	7.09052e-09	4.25226e-07	-1.05235
1290	ABCB1	FALSE	Ileum	Adjusted	Inflamed CD vs. Control	-0.7953	1.58487e-14	4.65936e-12	-1.14737
1291	ABCG2	FALSE	Ileum	Adjusted	Inflamed CD vs. Control	-0.736624	8.22077e-10	6.57627e-08	-1.06272
1292	ACE	FALSE	Ileum	Adjusted	Inflamed CD vs. Control	-0.785256	9.81144e-11	1.0707e-08	-1.13288
1293	ACOD1	FALSE	Ileum	Adjusted	Inflamed CD vs. Control	0.965734	1.04328e-05	0.000205514	1.39326
1294	ACOT12	FALSE	Ileum	Adjusted	Inflamed CD vs. Control	-1.09045	7.45325e-11	8.37884e-09	-1.57318
1295	ACOX2	FALSE	Ileum	Adjusted	Inflamed CD vs. Control	-0.696757	1.08953e-14	3.36221e-12	-1.00521
1296	ADAM23	FALSE	Ileum	Adjusted	Inflamed CD vs. Control	-0.70567	3.82007e-06	8.84281e-05	-1.01807
1297	ADAM29	FALSE	Ileum	Adjusted	Inflamed CD vs. Control	-1.09577	1.30531e-05	0.000249433	-1.58087
1298	ADAMTS4	FALSE	Ileum	Adjusted	Inflamed CD vs. Control	0.849287	0.000135297	0.00178371	1.22526
1299	ADGRF1	FALSE	Ileum	Adjusted	Non-Inflamed CD vs. Control	0.704989	0.000920367	0.00873013	1.01708
1300	ADGRF1	FALSE	Ileum	Adjusted	Inflamed CD vs. Control	1.41091	2.32966e-10	2.26868e-08	2.03551
1301	ADRA1B	FALSE	Ileum	Adjusted	Inflamed CD vs. Control	-0.799917	1.2113e-09	9.22278e-08	-1.15404
1302	ADRB1	FALSE	Ileum	Adjusted	Inflamed CD vs. Control	-0.78659	1.37807e-17	8.07731e-15	-1.13481
1303	AFF2	FALSE	Ileum	Adjusted	Inflamed CD vs. Control	1.1353	2.82322e-11	3.7215e-09	1.63789
1304	AFF3	FALSE	Ileum	Adjusted	Inflamed CD vs. Control	-0.918169	1.07917e-06	3.05699e-05	-1.32464
1305	AGT	FALSE	Ileum	Adjusted	Inflamed CD vs. Control	-0.818949	1.50977e-12	2.64479e-10	-1.18149
1306	AGXT2	FALSE	Ileum	Adjusted	Inflamed CD vs. Control	-1.55168	1.54061e-21	2.14294e-18	-2.23859
1307	AICDA	FALSE	Ileum	Adjusted	Inflamed CD vs. Control	-0.988327	8.86361e-05	0.00125152	-1.42585
1308	AK1	FALSE	Ileum	Adjusted	Inflamed CD vs. Control	1.13583	1.47512e-09	1.09979e-07	1.63865
1309	AKR1C1	FALSE	Ileum	Adjusted	Non-Inflamed CD vs. Control	0.789644	1.71627e-07	6.48348e-06	1.13922
1310	AKR1C1	FALSE	Ileum	Adjusted	Inflamed CD vs. Control	1.19205	2.72637e-14	7.63016e-12	1.71976
1311	ALDH1A2	FALSE	Ileum	Adjusted	Inflamed CD vs. Control	1.05967	1.82847e-08	9.57328e-07	1.52878
1312	ALDH1L1	FALSE	Ileum	Adjusted	Inflamed CD vs. Control	0.782467	3.14364e-06	7.48332e-05	1.12886
1313	ALDH3B2	FALSE	Ileum	Adjusted	Non-Inflamed CD vs. Control	0.7527	0.00204396	0.0166904	1.08592
1314	ALDH3B2	FALSE	Ileum	Adjusted	Inflamed CD vs. Control	0.989845	3.2169e-05	0.000537274	1.42804
1315	ALDOC	FALSE	Ileum	Adjusted	Inflamed CD vs. Control	-0.950639	1.27805e-14	3.87974e-12	-1.37148
1316	ALPP	FALSE	Ileum	Adjusted	Inflamed CD vs. Control	-0.792246	0.000123474	0.00165285	-1.14297
1317	ANGPTL6	FALSE	Ileum	Adjusted	Inflamed CD vs. Control	-0.753376	4.29145e-12	6.87184e-10	-1.08689
1318	ANKRD29	FALSE	Ileum	Adjusted	Inflamed CD vs. Control	-0.701096	3.96749e-15	1.34945e-12	-1.01147
1319	ANO3	FALSE	Ileum	Adjusted	Inflamed CD vs. Control	-0.7298	7.16771e-09	4.28517e-07	-1.05288
1320	ANXA10	FALSE	Ileum	Adjusted	Inflamed CD vs. Control	0.871728	1.24772e-05	0.000240002	1.25764
1321	APELA	FALSE	Ileum	Adjusted	Inflamed CD vs. Control	0.693865	0.00160381	0.0137214	1.00104
1322	APOA1	FALSE	Ileum	Adjusted	Inflamed CD vs. Control	-1.26741	2.77303e-08	1.36592e-06	-1.82848
1323	APOB	FALSE	Ileum	Adjusted	Inflamed CD vs. Control	-1.0214	2.70434e-07	9.49605e-06	-1.47357
1324	APOBEC3A	FALSE	Ileum	Adjusted	Inflamed CD vs. Control	1.29903	1.05509e-11	1.56078e-09	1.8741
1325	APOC3	FALSE	Ileum	Adjusted	Inflamed CD vs. Control	-0.833822	0.000467776	0.00500913	-1.20295
1326	APOM	FALSE	Ileum	Adjusted	Inflamed CD vs. Control	-0.819029	3.51614e-15	1.22729e-12	-1.18161
1327	AQP10	FALSE	Ileum	Adjusted	Non-Inflamed CD vs. Control	1.18501	2.88633e-10	2.71984e-08	1.70961
1328	AQP10	FALSE	Ileum	Adjusted	Inflamed CD vs. Control	1.28575	4.00605e-11	4.9994e-09	1.85495
1329	AQP4-AS1	TRUE	Ileum	Adjusted	Non-Inflamed CD vs. Control	0.741926	0.00657977	0.0424566	1.07037
1330	AQP5	FALSE	Ileum	Adjusted	Inflamed CD vs. Control	1.31201	1.77027e-09	1.2819e-07	1.89283
1331	AQP7	FALSE	Ileum	Adjusted	Inflamed CD vs. Control	-0.760203	4.93615e-11	5.95116e-09	-1.09674
1332	AQP9	FALSE	Ileum	Adjusted	Non-Inflamed CD vs. Control	0.822417	0.00107296	0.00989752	1.1865
1333	AQP9	FALSE	Ileum	Adjusted	Inflamed CD vs. Control	2.58976	8.26651e-23	1.50591e-19	3.73623
1334	ARHGAP36	FALSE	Ileum	Adjusted	Non-Inflamed UC vs. Control	0.829425	1.78983e-08	9.41328e-07	1.19661
1335	ASB4	FALSE	Ileum	Adjusted	Inflamed CD vs. Control	-0.765883	0.00153922	0.0132797	-1.10494
1336	ASB5	FALSE	Ileum	Adjusted	Inflamed CD vs. Control	-0.82879	0.000267403	0.00315251	-1.19569
1337	ASIC5	FALSE	Ileum	Adjusted	Non-Inflamed CD vs. Control	1.39982	7.94099e-13	1.51652e-10	2.01951
1338	ASIC5	FALSE	Ileum	Adjusted	Inflamed CD vs. Control	1.76022	7.50463e-21	8.96659e-18	2.53947
1339	ASPA	FALSE	Ileum	Adjusted	Inflamed CD vs. Control	-0.989087	7.27994e-15	2.34759e-12	-1.42695
1340	ASXL3	FALSE	Ileum	Adjusted	Inflamed CD vs. Control	-0.860794	1.34275e-15	5.21409e-13	-1.24186
1341	ATRNL1	FALSE	Ileum	Adjusted	Inflamed CD vs. Control	-1.2271	3.1613e-10	2.93151e-08	-1.77032
1342	BACH2	FALSE	Ileum	Adjusted	Non-Inflamed CD vs. Control	-0.735656	0.000614178	0.00625009	-1.06133
1343	BACH2	FALSE	Ileum	Adjusted	Inflamed CD vs. Control	-0.854418	0.000123036	0.00164845	-1.23266
1344	BAIAP3	FALSE	Ileum	Adjusted	Inflamed CD vs. Control	-0.814607	2.93496e-15	1.04398e-12	-1.17523
1345	BCO2	FALSE	Ileum	Adjusted	Inflamed CD vs. Control	-0.803525	1.41793e-13	3.23882e-11	-1.15924
1346	BEST4	FALSE	Ileum	Adjusted	Inflamed CD vs. Control	-0.757352	3.45913e-11	4.42821e-09	-1.09263
1347	BPIFB1	FALSE	Ileum	Adjusted	Inflamed CD vs. Control	2.53832	1.88005e-17	1.05116e-14	3.66202
1348	BRINP2	FALSE	Ileum	Adjusted	Inflamed CD vs. Control	-1.56862	1.99644e-06	5.11148e-05	-2.26304
1349	BTNL2	FALSE	Ileum	Adjusted	Inflamed CD vs. Control	-0.999432	4.80736e-05	0.000747949	-1.44188
1350	C10orf99	FALSE	Ileum	Adjusted	Inflamed CD vs. Control	-1.58435	1.88996e-25	7.0454e-22	-2.28573
1351	C12orf42	FALSE	Ileum	Adjusted	Non-Inflamed CD vs. Control	-0.700657	0.00396921	0.0285469	-1.01083
1352	C12orf42	FALSE	Ileum	Adjusted	Inflamed CD vs. Control	-0.927643	0.000219086	0.00266515	-1.33831
1353	C17orf113	FALSE	Ileum	Adjusted	Inflamed CD vs. Control	-0.770798	1.71389e-25	6.65525e-22	-1.11203
1354	C17orf78	FALSE	Ileum	Adjusted	Inflamed CD vs. Control	-0.717465	8.87373e-05	0.00125263	-1.03508
1355	C2	FALSE	Ileum	Adjusted	Inflamed CD vs. Control	0.814241	3.82034e-25	1.27156e-21	1.1747
1356	C2CD4A	FALSE	Ileum	Adjusted	Inflamed CD vs. Control	1.22495	2.79523e-24	7.66182e-21	1.76723
1357	C3orf85	FALSE	Ileum	Adjusted	Inflamed CD vs. Control	-0.713426	6.34192e-09	3.87564e-07	-1.02926
1358	C4BPB	FALSE	Ileum	Adjusted	Inflamed CD vs. Control	1.0036	8.67086e-18	5.31632e-15	1.44789
1359	C6	FALSE	Ileum	Adjusted	Inflamed CD vs. Control	-1.13043	4.53956e-09	2.91366e-07	-1.63086
1360	C6orf58	FALSE	Ileum	Adjusted	Inflamed CD vs. Control	1.23971	9.06154e-07	2.64565e-05	1.78853
1361	C9orf24	FALSE	Ileum	Adjusted	Inflamed CD vs. Control	-1.28689	4.60184e-11	5.6282e-09	-1.85659
1362	CA2	FALSE	Ileum	Adjusted	Inflamed CD vs. Control	0.743035	4.48677e-07	1.45695e-05	1.07197
1363	CA7	FALSE	Ileum	Adjusted	Inflamed CD vs. Control	-0.808446	7.19644e-13	1.39433e-10	-1.16634
1364	CA9	FALSE	Ileum	Adjusted	Non-Inflamed CD vs. Control	0.826222	2.86689e-09	1.96456e-07	1.19199
1365	CA9	FALSE	Ileum	Adjusted	Inflamed CD vs. Control	0.829345	7.5492e-09	4.47835e-07	1.19649
1366	CADM3	FALSE	Ileum	Adjusted	Inflamed CD vs. Control	-0.781721	2.15811e-09	1.52599e-07	-1.12778
1367	CARD14	FALSE	Ileum	Adjusted	Inflamed CD vs. Control	0.833553	1.06716e-14	3.30413e-12	1.20256
1368	CBS	FALSE	Ileum	Adjusted	Inflamed CD vs. Control	-0.982818	1.9516e-18	1.32758e-15	-1.41791
1369	CBSL	FALSE	Ileum	Adjusted	Inflamed CD vs. Control	-1.1288	1.77207e-08	9.32511e-07	-1.62851
1370	CCL11	FALSE	Ileum	Adjusted	Inflamed CD vs. Control	0.766098	4.62678e-10	4.04876e-08	1.10525
1371	CCL13	FALSE	Ileum	Adjusted	Inflamed CD vs. Control	0.778962	1.99689e-07	7.37906e-06	1.1238
1372	CCL20	FALSE	Ileum	Adjusted	Inflamed CD vs. Control	1.03408	6.73031e-10	5.5214e-08	1.49186
1373	CCL21	FALSE	Ileum	Adjusted	Inflamed CD vs. Control	-0.985875	1.54079e-07	5.88984e-06	-1.42232
1374	CCL23	FALSE	Ileum	Adjusted	Non-Inflamed CD vs. Control	-0.866417	3.78523e-05	0.000611165	-1.24998
1375	CCL23	FALSE	Ileum	Adjusted	Inflamed CD vs. Control	-0.964386	7.82876e-06	0.000161523	-1.39132
1376	CCL25	FALSE	Ileum	Adjusted	Non-Inflamed CD vs. Control	0.704693	0.000119167	0.00160512	1.01666
1377	CCL28	FALSE	Ileum	Adjusted	Inflamed CD vs. Control	0.906113	4.0326e-19	3.23981e-16	1.30724
1378	CCNO	FALSE	Ileum	Adjusted	Inflamed CD vs. Control	1.04323	1.6619e-15	6.29596e-13	1.50506
1379	CCR3	FALSE	Ileum	Adjusted	Inflamed CD vs. Control	0.814028	2.58733e-11	3.42996e-09	1.17439
1380	CD22	FALSE	Ileum	Adjusted	Non-Inflamed CD vs. Control	-0.765289	0.000289125	0.00336392	-1.10408
1381	CD22	FALSE	Ileum	Adjusted	Inflamed CD vs. Control	-0.855822	8.84208e-05	0.00124892	-1.23469
1382	CD300E	FALSE	Ileum	Adjusted	Inflamed CD vs. Control	1.13547	9.14626e-10	7.21138e-08	1.63814
1383	CD79B	FALSE	Ileum	Adjusted	Non-Inflamed CD vs. Control	-0.714945	0.000267057	0.00314923	-1.03145
1384	CD8B	FALSE	Ileum	Adjusted	Inflamed CD vs. Control	-0.731435	6.89267e-14	1.73611e-11	-1.05524
1385	CD8B2	FALSE	Ileum	Adjusted	Inflamed CD vs. Control	-0.721132	0.00149619	0.0129565	-1.04037
1386	CDHR1	FALSE	Ileum	Adjusted	Inflamed CD vs. Control	-2.00242	1.71945e-35	8.01222e-31	-2.88888
1387	CDK20	FALSE	Ileum	Adjusted	Inflamed CD vs. Control	-0.787657	8.50985e-21	9.67165e-18	-1.13635
1388	CDKN2B-AS1	TRUE	Ileum	Adjusted	Inflamed CD vs. Control	-1.32371	1.1519e-17	6.83765e-15	-1.90971
1389	CEACAM3	FALSE	Ileum	Adjusted	Inflamed CD vs. Control	0.757398	1.58442e-06	4.22611e-05	1.09269
1390	CEACAM4	FALSE	Ileum	Adjusted	Inflamed CD vs. Control	0.735331	9.19123e-08	3.79688e-06	1.06086
1391	CEACAM5	FALSE	Ileum	Adjusted	Inflamed CD vs. Control	1.00642	1.38828e-14	4.17358e-12	1.45196
1392	CEACAM6	FALSE	Ileum	Adjusted	Inflamed CD vs. Control	0.710477	5.47635e-09	3.407e-07	1.025
1393	CECR3	TRUE	Ileum	Adjusted	Inflamed CD vs. Control	-0.760161	4.94659e-13	1.00655e-10	-1.09668
1394	CENPS-CORT	FALSE	Ileum	Adjusted	Non-Inflamed CD vs. Control	0.847698	5.90572e-05	0.000887572	1.22297
1395	CFAP65	FALSE	Ileum	Adjusted	Inflamed CD vs. Control	-0.957277	4.09105e-07	1.34438e-05	-1.38106
1396	CFI	FALSE	Ileum	Adjusted	Non-Inflamed CD vs. Control	0.69876	1.48074e-12	2.59882e-10	1.0081
1397	CFI	FALSE	Ileum	Adjusted	Inflamed CD vs. Control	1.30599	4.0966e-35	1.27261e-30	1.88414
1398	CHAD	FALSE	Ileum	Adjusted	Inflamed CD vs. Control	-0.703984	3.22737e-14	8.89832e-12	-1.01563
1399	CHAT	FALSE	Ileum	Adjusted	Inflamed CD vs. Control	-0.829057	2.80824e-07	9.80571e-06	-1.19608
1400	CHDH	FALSE	Ileum	Adjusted	Inflamed CD vs. Control	-0.721033	9.03315e-17	4.31715e-14	-1.04023
1401	CHI3L1	FALSE	Ileum	Adjusted	Inflamed CD vs. Control	1.47037	1.14747e-11	1.68143e-09	2.1213
1402	CHRDL1	FALSE	Ileum	Adjusted	Inflamed CD vs. Control	-0.927907	3.90865e-11	4.90925e-09	-1.33869
1403	CHST13	FALSE	Ileum	Adjusted	Inflamed CD vs. Control	-0.870358	3.25567e-14	8.89832e-12	-1.25566
1404	CHST9	FALSE	Ileum	Adjusted	Inflamed CD vs. Control	-1.22047	1.18029e-13	2.75681e-11	-1.76077
1405	CIBAR2	FALSE	Ileum	Adjusted	Inflamed CD vs. Control	0.729866	2.31367e-05	0.000405078	1.05297
1406	CLC	FALSE	Ileum	Adjusted	Inflamed CD vs. Control	0.754392	1.67262e-10	1.70356e-08	1.08836
1407	CLCA4	FALSE	Ileum	Adjusted	Inflamed CD vs. Control	0.956495	2.00488e-08	1.03842e-06	1.37993
1408	CLCN1	FALSE	Ileum	Adjusted	Inflamed CD vs. Control	-0.991389	4.70474e-05	0.000734928	-1.43027
1409	CLDN1	FALSE	Ileum	Adjusted	Inflamed CD vs. Control	0.749867	5.32136e-07	1.68567e-05	1.08183
1410	CLDN14	FALSE	Ileum	Adjusted	Inflamed CD vs. Control	0.767732	5.54788e-07	1.74851e-05	1.1076
1411	CLDN16	FALSE	Ileum	Adjusted	Non-Inflamed UC vs. Control	-0.723308	0.00184925	0.0154234	-1.04351
1412	CLDN16	FALSE	Ileum	Adjusted	Non-Inflamed CD vs. Control	-0.817765	0.0013073	0.0116231	-1.17979
1413	CLDN16	FALSE	Ileum	Adjusted	Inflamed CD vs. Control	-0.785689	0.0015539	0.0133779	-1.13351
1414	CLDN18	FALSE	Ileum	Adjusted	Inflamed CD vs. Control	1.44679	8.80953e-23	1.54906e-19	2.08728
1415	CLDN8	FALSE	Ileum	Adjusted	Non-Inflamed CD vs. Control	-0.859263	7.03925e-07	2.13958e-05	-1.23965
1416	CLDN8	FALSE	Ileum	Adjusted	Inflamed CD vs. Control	-1.84323	3.258e-23	6.46021e-20	-2.65922
1417	CLEC4D	FALSE	Ileum	Adjusted	Inflamed CD vs. Control	0.813447	7.78135e-06	0.000160794	1.17356
1418	CLEC4E	FALSE	Ileum	Adjusted	Inflamed CD vs. Control	0.769362	0.000412642	0.00451046	1.10995
1419	CLEC4F	FALSE	Ileum	Adjusted	Inflamed CD vs. Control	-0.873368	1.68149e-13	3.78518e-11	-1.26
1420	CMTM2	FALSE	Ileum	Adjusted	Inflamed CD vs. Control	1.58366	4.20278e-21	5.29295e-18	2.28475
1421	CNR1	FALSE	Ileum	Adjusted	Inflamed CD vs. Control	-0.764509	6.03988e-05	0.000905399	-1.10295
1422	CNTFR	FALSE	Ileum	Adjusted	Inflamed CD vs. Control	-1.41717	2.69729e-22	4.48882e-19	-2.04454
1423	CNTFR-AS1	TRUE	Ileum	Adjusted	Inflamed CD vs. Control	-1.48923	2.05366e-15	7.57665e-13	-2.14851
1424	CNTN4	FALSE	Ileum	Adjusted	Inflamed CD vs. Control	-0.926055	3.73268e-21	4.83149e-18	-1.33602
1425	COL19A1	FALSE	Ileum	Adjusted	Non-Inflamed CD vs. Control	-1.01277	7.47861e-06	0.000155747	-1.46112
1426	COL19A1	FALSE	Ileum	Adjusted	Inflamed CD vs. Control	-1.51677	1.3042e-10	1.36429e-08	-2.18824
1427	COL2A1	FALSE	Ileum	Adjusted	Inflamed CD vs. Control	-0.908472	8.8246e-08	3.67804e-06	-1.31065
1428	COL4A3	FALSE	Ileum	Adjusted	Inflamed CD vs. Control	-0.834682	2.99181e-07	1.03536e-05	-1.20419
1429	COLEC10	FALSE	Ileum	Adjusted	Inflamed CD vs. Control	1.00122	3.26544e-14	8.89832e-12	1.44446
1430	CPO	FALSE	Ileum	Adjusted	Inflamed CD vs. Control	-1.72321	3.80075e-16	1.64749e-13	-2.48607
1431	CRABP1	FALSE	Ileum	Adjusted	Inflamed CD vs. Control	-1.02738	8.27122e-13	1.57314e-10	-1.4822
1432	CRIP1	FALSE	Ileum	Adjusted	Inflamed CD vs. Control	-0.966685	3.49355e-19	2.83114e-16	-1.39463
1433	CRISP3	FALSE	Ileum	Adjusted	Inflamed CD vs. Control	1.30154	1.27066e-14	3.86991e-12	1.87773
1434	CRYAA	FALSE	Ileum	Adjusted	Non-Inflamed CD vs. Control	0.738668	4.92536e-05	0.000763632	1.06567
1435	CSF3	FALSE	Ileum	Adjusted	Inflamed CD vs. Control	0.983836	1.82299e-09	1.31803e-07	1.41937
1436	CSF3R	FALSE	Ileum	Adjusted	Inflamed CD vs. Control	0.995122	2.29246e-14	6.5335e-12	1.43566
1437	CSMD1	FALSE	Ileum	Adjusted	Inflamed CD vs. Control	-0.971417	0.00241695	0.01917	-1.40146
1438	CSNK1A1L	FALSE	Ileum	Adjusted	Inflamed CD vs. Control	1.10358	1.85327e-13	4.11851e-11	1.59213
1439	CTAG2	FALSE	Ileum	Adjusted	Non-Inflamed UC vs. Control	-1.00928	4.16286e-05	0.000661366	-1.45608
1440	CTAG2	FALSE	Ileum	Adjusted	Non-Inflamed CD vs. Control	-0.906226	0.000480412	0.00512148	-1.30741
1441	CTAG2	FALSE	Ileum	Adjusted	Inflamed CD vs. Control	-1.16878	5.3131e-05	0.000812395	-1.68619
1442	CTNNA3	FALSE	Ileum	Adjusted	Inflamed CD vs. Control	-0.743802	2.34264e-05	0.00040938	-1.07308
1443	CUBN	FALSE	Ileum	Adjusted	Inflamed CD vs. Control	-2.44028	4.15281e-24	1.10577e-20	-3.52058
1444	CUX2	FALSE	Ileum	Adjusted	Inflamed CD vs. Control	-0.807922	0.000494968	0.00524743	-1.16558
1445	CXCL1	FALSE	Ileum	Adjusted	Inflamed CD vs. Control	1.293	1.21722e-23	2.6514e-20	1.8654
1446	CXCL10	FALSE	Ileum	Adjusted	Inflamed CD vs. Control	0.705884	2.09766e-05	0.000372223	1.01838
1447	CXCL11	FALSE	Ileum	Adjusted	Inflamed CD vs. Control	0.930731	9.55427e-08	3.93465e-06	1.34276
1448	CXCL13	FALSE	Ileum	Adjusted	Non-Inflamed CD vs. Control	-1.7166	2.68014e-09	1.85293e-07	-2.47653
1449	CXCL13	FALSE	Ileum	Adjusted	Inflamed CD vs. Control	-1.4586	9.27412e-07	2.69169e-05	-2.10431
1450	CXCL2	FALSE	Ileum	Adjusted	Inflamed CD vs. Control	1.23022	4.5892e-20	4.45511e-17	1.77483
1451	CXCL3	FALSE	Ileum	Adjusted	Inflamed CD vs. Control	1.17379	1.7811e-17	1.00857e-14	1.69342
1452	CXCL5	FALSE	Ileum	Adjusted	Inflamed CD vs. Control	1.86654	1.46693e-16	6.83553e-14	2.69285
1453	CXCL6	FALSE	Ileum	Adjusted	Inflamed CD vs. Control	1.53701	3.45653e-23	6.71106e-20	2.21743
1454	CXCL8	FALSE	Ileum	Adjusted	Inflamed CD vs. Control	2.00008	1.01116e-20	1.10865e-17	2.88551
1455	CXCL9	FALSE	Ileum	Adjusted	Inflamed CD vs. Control	0.860052	3.11341e-06	7.42612e-05	1.24079
1456	CXCR1	FALSE	Ileum	Adjusted	Inflamed CD vs. Control	1.98272	1.98514e-24	5.60621e-21	2.86046
1457	CXCR2	FALSE	Ileum	Adjusted	Inflamed CD vs. Control	1.57643	1.14143e-11	1.67521e-09	2.2743
1458	CXCR5	FALSE	Ileum	Adjusted	Non-Inflamed CD vs. Control	-1.02	0.00011862	0.00159959	-1.47156
1459	CXCR5	FALSE	Ileum	Adjusted	Inflamed CD vs. Control	-1.06814	8.97661e-05	0.0012639	-1.541
1460	CYBRD1	FALSE	Ileum	Adjusted	Inflamed CD vs. Control	-0.739842	1.47556e-11	2.07412e-09	-1.06737
1461	CYP1A1	FALSE	Ileum	Adjusted	Non-Inflamed CD vs. Control	0.738344	0.00159228	0.0136327	1.06521
1462	CYP2B6	FALSE	Ileum	Adjusted	Inflamed CD vs. Control	-1.08098	2.55727e-16	1.14579e-13	-1.55952
1463	CYP2D6	FALSE	Ileum	Adjusted	Inflamed CD vs. Control	-0.789109	1.33743e-08	7.30606e-07	-1.13844
1464	CYP2U1	FALSE	Ileum	Adjusted	Inflamed CD vs. Control	-0.69806	8.3339e-21	9.5957e-18	-1.00709
1465	CYP3A4	FALSE	Ileum	Adjusted	Inflamed CD vs. Control	-1.06243	3.78985e-08	1.78833e-06	-1.53276
1466	CYP3A7	FALSE	Ileum	Adjusted	Inflamed CD vs. Control	-0.855515	1.58742e-10	1.6275e-08	-1.23425
1467	CYP4A11	FALSE	Ileum	Adjusted	Inflamed CD vs. Control	-1.2169	7.47558e-08	3.1885e-06	-1.75561
1468	CYP4F2	FALSE	Ileum	Adjusted	Inflamed CD vs. Control	-1.14451	1.24138e-11	1.79365e-09	-1.65118
1469	DAB1	FALSE	Ileum	Adjusted	Inflamed CD vs. Control	-0.831377	4.14852e-07	1.36182e-05	-1.19942
1470	DACT2	FALSE	Ileum	Adjusted	Inflamed CD vs. Control	-0.806182	6.96208e-13	1.35739e-10	-1.16307
1471	DCC	FALSE	Ileum	Adjusted	Inflamed CD vs. Control	2.21054	3.63993e-10	3.31597e-08	3.18913
1472	DCSTAMP	FALSE	Ileum	Adjusted	Non-Inflamed UC vs. Control	0.741925	0.00045273	0.00487134	1.07037
1473	DEFA1	FALSE	Ileum	Adjusted	Inflamed CD vs. Control	1.20196	3.60038e-16	1.56793e-13	1.73406
1474	DEFA3	FALSE	Ileum	Adjusted	Inflamed CD vs. Control	1.00452	3.85326e-13	7.99788e-11	1.44921
1475	DEFA5	FALSE	Ileum	Adjusted	Inflamed CD vs. Control	-0.703143	1.66727e-05	0.000305689	-1.01442
1476	DEFB4A	FALSE	Ileum	Adjusted	Inflamed CD vs. Control	1.55842	2.59955e-10	2.49501e-08	2.24833
1477	DERL3	FALSE	Ileum	Adjusted	Inflamed CD vs. Control	1.2864	8.49294e-19	6.23228e-16	1.85588
1478	DHDH	FALSE	Ileum	Adjusted	Inflamed CD vs. Control	-0.968667	1.14609e-09	8.75488e-08	-1.39749
1479	DIO3OS	TRUE	Ileum	Adjusted	Inflamed CD vs. Control	-1.23826	1.89326e-19	1.58957e-16	-1.78643
1480	DIRAS2	FALSE	Ileum	Adjusted	Inflamed CD vs. Control	-0.800136	4.32723e-06	9.80254e-05	-1.15435
1481	DKK4	FALSE	Ileum	Adjusted	Inflamed CD vs. Control	0.875501	2.29162e-12	3.86198e-10	1.26308
1482	DLGAP2	FALSE	Ileum	Adjusted	Inflamed CD vs. Control	-0.786738	0.0063053	0.0410838	-1.13502
1483	DMBT1	FALSE	Ileum	Adjusted	Non-Inflamed CD vs. Control	0.866449	6.15309e-09	3.77509e-07	1.25002
1484	DMBT1	FALSE	Ileum	Adjusted	Inflamed CD vs. Control	1.19928	9.129e-15	2.86457e-12	1.7302
1485	DMRTA1	FALSE	Ileum	Adjusted	Non-Inflamed CD vs. Control	-0.700992	1.23765e-06	3.43384e-05	-1.01132
1486	DMRTA1	FALSE	Ileum	Adjusted	Inflamed CD vs. Control	-1.50882	2.58496e-22	4.38009e-19	-2.17677
1487	DNAH7	FALSE	Ileum	Adjusted	Inflamed CD vs. Control	-0.816137	1.62905e-14	4.77421e-12	-1.17744
1488	DNAJB13	FALSE	Ileum	Adjusted	Inflamed CD vs. Control	-1.17616	4.01342e-09	2.63402e-07	-1.69685
1489	DNASE1	FALSE	Ileum	Adjusted	Inflamed CD vs. Control	-0.95544	5.43605e-12	8.54322e-10	-1.37841
1490	DOCK9-AS1	TRUE	Ileum	Adjusted	Inflamed CD vs. Control	-0.710917	1.52057e-08	8.18186e-07	-1.02564
1491	DPEP1	FALSE	Ileum	Adjusted	Inflamed CD vs. Control	-1.38617	5.79246e-17	2.82633e-14	-1.99983
1492	DPT	FALSE	Ileum	Adjusted	Inflamed CD vs. Control	-0.801879	1.31481e-07	5.16803e-06	-1.15687
1493	DRGX	FALSE	Ileum	Adjusted	Inflamed CD vs. Control	-0.932886	2.48261e-06	6.12407e-05	-1.34587
1494	DUOX2	FALSE	Ileum	Adjusted	Non-Inflamed CD vs. Control	1.21293	9.72892e-08	3.99663e-06	1.74989
1495	DUOX2	FALSE	Ileum	Adjusted	Inflamed CD vs. Control	2.74278	4.92916e-29	4.17612e-25	3.957
1496	DUOXA1	FALSE	Ileum	Adjusted	Inflamed CD vs. Control	0.859768	5.31855e-06	0.000116397	1.24038
1497	DUOXA2	FALSE	Ileum	Adjusted	Non-Inflamed CD vs. Control	1.28172	1.89561e-08	9.89145e-07	1.84913
1498	DUOXA2	FALSE	Ileum	Adjusted	Inflamed CD vs. Control	2.86691	2.82818e-31	4.0032e-27	4.13608
1499	EBF1	FALSE	Ileum	Adjusted	Non-Inflamed CD vs. Control	-0.702345	0.00022281	0.00270339	-1.01327
1500	EBF1	FALSE	Ileum	Adjusted	Inflamed CD vs. Control	-0.694581	0.000424267	0.00461406	-1.00207
1501	EDN2	FALSE	Ileum	Adjusted	Inflamed CD vs. Control	-0.9198	1.01146e-13	2.40468e-11	-1.32699
1502	EGFL6	FALSE	Ileum	Adjusted	Inflamed CD vs. Control	0.857216	2.94636e-12	4.83427e-10	1.2367
1503	ENKUR	FALSE	Ileum	Adjusted	Inflamed CD vs. Control	0.856623	1.96564e-14	5.68182e-12	1.23585
1504	ENPEP	FALSE	Ileum	Adjusted	Inflamed CD vs. Control	-0.76551	1.51868e-06	4.07924e-05	-1.1044
1505	ENPP7	FALSE	Ileum	Adjusted	Non-Inflamed CD vs. Control	1.07037	5.20862e-09	3.25129e-07	1.54421
1506	ENSG00000159239	FALSE	Ileum	Adjusted	Inflamed CD vs. Control	0.798131	3.26505e-14	8.89832e-12	1.15146
1507	ENSG00000237988	FALSE	Ileum	Adjusted	Inflamed CD vs. Control	1.20919	4.47232e-08	2.0695e-06	1.74449
1508	ENSG00000264668	FALSE	Ileum	Adjusted	Inflamed CD vs. Control	-0.734076	0.000186183	0.00232119	-1.05905
1509	ENSG00000280537	FALSE	Ileum	Adjusted	Inflamed CD vs. Control	-0.721443	1.38435e-12	2.43424e-10	-1.04082
1510	ENSG00000284934	FALSE	Ileum	Adjusted	Inflamed CD vs. Control	-0.817385	1.9461e-05	0.000349186	-1.17924
1511	ENSG00000286022	FALSE	Ileum	Adjusted	Inflamed CD vs. Control	-0.750551	0.000150322	0.00194465	-1.08282
1512	EPHB1	FALSE	Ileum	Adjusted	Inflamed CD vs. Control	0.834722	1.35736e-05	0.000257637	1.20425
1513	ERICH3	FALSE	Ileum	Adjusted	Inflamed CD vs. Control	-0.729778	0.000245998	0.00293582	-1.05285
1514	ERICH6-AS1	TRUE	Ileum	Adjusted	Non-Inflamed UC vs. Control	0.859395	0.00315263	0.0237077	1.23984
1515	F10	FALSE	Ileum	Adjusted	Inflamed CD vs. Control	-0.824183	1.74367e-16	8.04461e-14	-1.18905
1516	F7	FALSE	Ileum	Adjusted	Inflamed CD vs. Control	-1.11553	2.13169e-14	6.09396e-12	-1.60937
1517	FABP6	FALSE	Ileum	Adjusted	Inflamed CD vs. Control	-1.37942	1.98419e-09	1.42244e-07	-1.99008
1518	FADS6	FALSE	Ileum	Adjusted	Inflamed CD vs. Control	-1.26845	7.9582e-14	1.9569e-11	-1.82999
1519	FAM151A	FALSE	Ileum	Adjusted	Inflamed CD vs. Control	-1.98852	8.07731e-24	1.93017e-20	-2.86883
1520	FAM166C	FALSE	Ileum	Adjusted	Inflamed CD vs. Control	1.02181	9.00303e-08	3.73902e-06	1.47416
1521	FAM169A	FALSE	Ileum	Adjusted	Inflamed CD vs. Control	-0.738483	9.68671e-09	5.55199e-07	-1.06541
1522	FAM181B	FALSE	Ileum	Adjusted	Inflamed CD vs. Control	-0.845865	5.91563e-21	7.15983e-18	-1.22032
1523	FAM25G	FALSE	Ileum	Adjusted	Inflamed CD vs. Control	-0.854761	3.84477e-07	1.27604e-05	-1.23316
1524	FAM47E	FALSE	Ileum	Adjusted	Inflamed CD vs. Control	-1.16897	1.01168e-23	2.34304e-20	-1.68646
1525	FAM47E-STBD1	FALSE	Ileum	Adjusted	Inflamed CD vs. Control	-1.0965	9.84915e-11	1.07356e-08	-1.58192
1526	FAM83A	FALSE	Ileum	Adjusted	Non-Inflamed CD vs. Control	0.779373	4.56934e-06	0.000102464	1.1244
1527	FAM83A	FALSE	Ileum	Adjusted	Inflamed CD vs. Control	1.02511	4.58983e-09	2.93582e-07	1.47892
1528	FBXO16	FALSE	Ileum	Adjusted	Inflamed CD vs. Control	0.962742	4.30462e-09	2.78783e-07	1.38894
1529	FCAR	FALSE	Ileum	Adjusted	Inflamed CD vs. Control	0.928357	3.11708e-11	4.02349e-09	1.33934
1530	FCER2	FALSE	Ileum	Adjusted	Inflamed CD vs. Control	-0.960683	2.72821e-07	9.56685e-06	-1.38597
1531	FCGR1A	FALSE	Ileum	Adjusted	Inflamed CD vs. Control	1.25553	1.9351e-18	1.32604e-15	1.81134
1532	FCGR1B	FALSE	Ileum	Adjusted	Inflamed CD vs. Control	1.38227	1.62793e-10	1.66172e-08	1.9942
1533	FCGR3A	FALSE	Ileum	Adjusted	Inflamed CD vs. Control	1.48898	1.48303e-29	1.53568e-25	2.14814
1534	FCGR3B	FALSE	Ileum	Adjusted	Non-Inflamed CD vs. Control	0.916195	7.77455e-07	2.326e-05	1.32179
1535	FCGR3B	FALSE	Ileum	Adjusted	Inflamed CD vs. Control	2.37824	9.30888e-32	1.73508e-27	3.43107
1536	FCN1	FALSE	Ileum	Adjusted	Inflamed CD vs. Control	1.18235	3.00749e-12	4.9259e-10	1.70577
1537	FCN3	FALSE	Ileum	Adjusted	Inflamed CD vs. Control	0.987577	1.15828e-11	1.6946e-09	1.42477
1538	FCRL1	FALSE	Ileum	Adjusted	Non-Inflamed CD vs. Control	-0.798433	0.000560023	0.0057971	-1.1519
1539	FCRL1	FALSE	Ileum	Adjusted	Inflamed CD vs. Control	-0.9291	0.000102593	0.0014148	-1.34041
1540	FCRL3	FALSE	Ileum	Adjusted	Non-Inflamed CD vs. Control	-0.728266	0.00238962	0.0189953	-1.05067
1541	FCRL3	FALSE	Ileum	Adjusted	Inflamed CD vs. Control	-0.843397	0.00066397	0.00665005	-1.21676
1542	FCRL4	FALSE	Ileum	Adjusted	Inflamed CD vs. Control	-0.850408	0.000278172	0.0032564	-1.22688
1543	FCRLA	FALSE	Ileum	Adjusted	Non-Inflamed CD vs. Control	-0.811636	0.00047748	0.00509489	-1.17094
1544	FCRLA	FALSE	Ileum	Adjusted	Inflamed CD vs. Control	-0.747365	0.0018354	0.0153367	-1.07822
1545	FDCSP	FALSE	Ileum	Adjusted	Non-Inflamed CD vs. Control	-1.52933	6.31729e-08	2.76663e-06	-2.20635
1546	FDCSP	FALSE	Ileum	Adjusted	Inflamed CD vs. Control	-1.47056	7.60133e-07	2.28297e-05	-2.12157
1547	FFAR4	FALSE	Ileum	Adjusted	Inflamed CD vs. Control	0.916158	1.25157e-12	2.25609e-10	1.32174
1548	FGB	FALSE	Ileum	Adjusted	Inflamed CD vs. Control	-0.93515	0.000743825	0.00729615	-1.34914
1549	FGF10	FALSE	Ileum	Adjusted	Inflamed CD vs. Control	0.755557	5.00866e-07	1.59748e-05	1.09004
1550	FGF14	FALSE	Ileum	Adjusted	Inflamed CD vs. Control	-1.0317	4.40727e-05	0.000694044	-1.48843
1551	FGF19	FALSE	Ileum	Adjusted	Non-Inflamed CD vs. Control	0.810351	0.000113244	0.00153957	1.16909
1552	FGL1	FALSE	Ileum	Adjusted	Inflamed CD vs. Control	1.1586	4.75468e-11	5.76219e-09	1.6715
1553	FIBIN	FALSE	Ileum	Adjusted	Inflamed CD vs. Control	0.804677	1.1831e-11	1.72819e-09	1.1609
1554	FMO1	FALSE	Ileum	Adjusted	Inflamed CD vs. Control	-1.97282	1.71942e-21	2.35649e-18	-2.84617
1555	FMR1-AS1	TRUE	Ileum	Adjusted	Inflamed CD vs. Control	-0.720194	0.000750948	0.00735364	-1.03902
1556	FOLH1	FALSE	Ileum	Adjusted	Non-Inflamed CD vs. Control	1.35133	1.10847e-09	8.52966e-08	1.94955
1557	FOLH1	FALSE	Ileum	Adjusted	Inflamed CD vs. Control	2.93657	7.95773e-34	1.85405e-29	4.23657
1558	FOXD1	FALSE	Ileum	Adjusted	Non-Inflamed CD vs. Control	-0.950605	3.55856e-08	1.69118e-06	-1.37143
1559	FOXD1	FALSE	Ileum	Adjusted	Inflamed CD vs. Control	-2.14142	2.60757e-29	2.43012e-25	-3.08942
1560	FOXP3	FALSE	Ileum	Adjusted	Inflamed CD vs. Control	0.749325	0.000555445	0.00575867	1.08105
1561	FOXQ1	FALSE	Ileum	Adjusted	Inflamed CD vs. Control	1.3198	2.24322e-25	7.74284e-22	1.90407
1562	FPR1	FALSE	Ileum	Adjusted	Inflamed CD vs. Control	1.31983	5.74098e-21	7.03987e-18	1.90411
1563	FPR2	FALSE	Ileum	Adjusted	Inflamed CD vs. Control	1.75619	5.67523e-22	8.81505e-19	2.53365
1564	FRAS1	FALSE	Ileum	Adjusted	Inflamed CD vs. Control	-0.88848	8.04963e-15	2.57796e-12	-1.28181
1565	FRMD1	FALSE	Ileum	Adjusted	Inflamed CD vs. Control	-1.29429	5.82856e-23	1.08638e-19	-1.86726
1566	FRMPD2	FALSE	Ileum	Adjusted	Non-Inflamed CD vs. Control	-0.787156	0.00724284	0.045716	-1.13563
1567	FZD7	FALSE	Ileum	Adjusted	Inflamed CD vs. Control	-0.918951	1.48178e-29	1.53568e-25	-1.32577
1568	G6PC	FALSE	Ileum	Adjusted	Inflamed CD vs. Control	-1.87236	2.29067e-16	1.03631e-13	-2.70125
1569	GABRP	FALSE	Ileum	Adjusted	Inflamed CD vs. Control	0.707024	0.000361426	0.00404748	1.02002
1570	GAD1	FALSE	Ileum	Adjusted	Inflamed CD vs. Control	0.86404	0.000127685	0.0016997	1.24655
1571	GAL3ST1	FALSE	Ileum	Adjusted	Inflamed CD vs. Control	-0.760188	4.74308e-09	3.02141e-07	-1.09672
1572	GALNTL6	FALSE	Ileum	Adjusted	Inflamed CD vs. Control	0.789849	5.29127e-11	6.27132e-09	1.13951
1573	GAPLINC	TRUE	Ileum	Adjusted	Inflamed CD vs. Control	0.764047	0.00404414	0.0289918	1.10229
1574	GATA4	FALSE	Ileum	Adjusted	Non-Inflamed CD vs. Control	1.4466	6.93961e-08	2.9831e-06	2.087
1575	GATA4	FALSE	Ileum	Adjusted	Inflamed CD vs. Control	1.86129	4.94399e-12	7.82267e-10	2.68527
1576	GBP5	FALSE	Ileum	Adjusted	Inflamed CD vs. Control	0.813326	4.25055e-13	8.76394e-11	1.17338
1577	GCG	FALSE	Ileum	Adjusted	Inflamed CD vs. Control	-0.727092	2.23632e-11	3.01176e-09	-1.04897
1578	GDF10	FALSE	Ileum	Adjusted	Inflamed CD vs. Control	-0.836478	1.12157e-09	8.59575e-08	-1.20678
1579	GDPD2	FALSE	Ileum	Adjusted	Inflamed CD vs. Control	-0.801084	3.24652e-11	4.17323e-09	-1.15572
1580	GFRA1	FALSE	Ileum	Adjusted	Inflamed CD vs. Control	-0.693226	8.26274e-07	2.45238e-05	-1.00011
1581	GGT2	FALSE	Ileum	Adjusted	Inflamed CD vs. Control	-0.857572	1.22754e-10	1.29266e-08	-1.23722
1582	GIMD1	FALSE	Ileum	Adjusted	Non-Inflamed CD vs. Control	1.28775	1.35257e-11	1.93629e-09	1.85783
1583	GIMD1	FALSE	Ileum	Adjusted	Inflamed CD vs. Control	1.24541	1.67395e-10	1.70356e-08	1.79675
1584	GIP	FALSE	Ileum	Adjusted	Non-Inflamed CD vs. Control	2.22234	2.16767e-17	1.17764e-14	3.20616
1585	GIP	FALSE	Ileum	Adjusted	Inflamed CD vs. Control	2.69786	8.03707e-24	1.93017e-20	3.8922
1586	GKN2	FALSE	Ileum	Adjusted	Inflamed CD vs. Control	1.16619	1.39835e-11	1.97777e-09	1.68246
1587	GLRA3	FALSE	Ileum	Adjusted	Non-Inflamed CD vs. Control	-0.948325	5.97325e-06	0.000128444	-1.36814
1588	GLRA3	FALSE	Ileum	Adjusted	Inflamed CD vs. Control	-1.05298	1.2925e-06	3.56374e-05	-1.51912
1589	GLT1D1	FALSE	Ileum	Adjusted	Inflamed CD vs. Control	0.922302	1.00019e-08	5.70459e-07	1.3306
1590	GNAT3	FALSE	Ileum	Adjusted	Inflamed CD vs. Control	-0.888372	3.69879e-15	1.27199e-12	-1.28165
1591	GNG4	FALSE	Ileum	Adjusted	Inflamed CD vs. Control	-1.22592	6.43509e-20	5.99719e-17	-1.76863
1592	GP2	FALSE	Ileum	Adjusted	Inflamed CD vs. Control	-0.774426	1.98535e-07	7.33933e-06	-1.11726
1593	GPR15	FALSE	Ileum	Adjusted	Inflamed CD vs. Control	-0.74084	1.39843e-11	1.97777e-09	-1.06881
1594	GPR84	FALSE	Ileum	Adjusted	Inflamed CD vs. Control	0.72608	2.06419e-07	7.5908e-06	1.04751
1595	GPX8	FALSE	Ileum	Adjusted	Inflamed CD vs. Control	0.844502	9.00748e-14	2.18607e-11	1.21836
1596	GREM2	FALSE	Ileum	Adjusted	Inflamed CD vs. Control	-0.754979	1.45077e-05	0.000271749	-1.0892
1597	GRHL3	FALSE	Ileum	Adjusted	Inflamed CD vs. Control	0.723384	1.38805e-06	3.78953e-05	1.04362
1598	GRIA4	FALSE	Ileum	Adjusted	Inflamed CD vs. Control	-1.67104	8.12404e-21	9.58379e-18	-2.4108
1599	GRIK2	FALSE	Ileum	Adjusted	Inflamed CD vs. Control	-1.10134	4.57634e-19	3.64523e-16	-1.5889
1600	GRIN2B	FALSE	Ileum	Adjusted	Inflamed CD vs. Control	-0.764771	0.00543226	0.0365959	-1.10333
1601	GRIN2D	FALSE	Ileum	Adjusted	Inflamed CD vs. Control	1.05769	1.33374e-21	1.91228e-18	1.52592
1602	GRM6	FALSE	Ileum	Adjusted	Inflamed CD vs. Control	-0.947231	2.74348e-05	0.000469222	-1.36657
1603	GSG1	FALSE	Ileum	Adjusted	Inflamed CD vs. Control	-0.698579	1.93178e-08	1.00465e-06	-1.00784
1604	GSTA1	FALSE	Ileum	Adjusted	Inflamed CD vs. Control	-1.0589	5.25849e-11	6.25882e-09	-1.52767
1605	GSTA2	FALSE	Ileum	Adjusted	Inflamed CD vs. Control	-1.31644	7.55267e-13	1.45428e-10	-1.89922
1606	GUCA2A	FALSE	Ileum	Adjusted	Inflamed CD vs. Control	-1.2159	2.4256e-20	2.43068e-17	-1.75418
1607	GUCA2B	FALSE	Ileum	Adjusted	Inflamed CD vs. Control	-1.6657	1.03079e-23	2.34304e-20	-2.4031
1608	GZMB	FALSE	Ileum	Adjusted	Inflamed CD vs. Control	0.887379	1.73153e-13	3.88843e-11	1.28022
1609	HABP2	FALSE	Ileum	Adjusted	Inflamed CD vs. Control	1.06615	2.20208e-12	3.73132e-10	1.53813
1610	HAGLR	TRUE	Ileum	Adjusted	Inflamed CD vs. Control	-0.799294	1.32059e-15	5.14949e-13	-1.15314
1611	HCAR3	FALSE	Ileum	Adjusted	Inflamed CD vs. Control	1.2143	3.1393e-14	8.70736e-12	1.75187
1612	HCG23	TRUE	Ileum	Adjusted	Inflamed CD vs. Control	-0.958585	2.42655e-08	1.22305e-06	-1.38295
1613	HGF	FALSE	Ileum	Adjusted	Inflamed CD vs. Control	0.940041	9.20375e-16	3.72932e-13	1.35619
1614	HNF1A-AS1	TRUE	Ileum	Adjusted	Inflamed CD vs. Control	-0.882166	1.54124e-13	3.49479e-11	-1.2727
1615	HOTTIP	TRUE	Ileum	Adjusted	Inflamed CD vs. Control	0.751557	0.000647227	0.00650754	1.08427
1616	HOXA-AS3	TRUE	Ileum	Adjusted	Inflamed CD vs. Control	-0.900395	2.73958e-12	4.52686e-10	-1.299
1617	HOXA10	FALSE	Ileum	Adjusted	Inflamed CD vs. Control	-0.989333	3.38595e-11	4.34049e-09	-1.42731
1618	HOXA13	FALSE	Ileum	Adjusted	Inflamed CD vs. Control	1.0538	1.71125e-07	6.46976e-06	1.52032
1619	HOXA5	FALSE	Ileum	Adjusted	Inflamed CD vs. Control	-0.780703	5.29592e-11	6.27132e-09	-1.12632
1620	HOXA6	FALSE	Ileum	Adjusted	Inflamed CD vs. Control	-1.05811	6.06866e-19	4.71307e-16	-1.52653
1621	HOXA9	FALSE	Ileum	Adjusted	Non-Inflamed CD vs. Control	-0.730597	6.3645e-07	1.96411e-05	-1.05403
1622	HOXA9	FALSE	Ileum	Adjusted	Inflamed CD vs. Control	-1.00265	2.34152e-11	3.14436e-09	-1.44652
1623	HOXC11	FALSE	Ileum	Adjusted	Inflamed CD vs. Control	-1.40536	9.63948e-20	8.72186e-17	-2.0275
1624	HOXD1	FALSE	Ileum	Adjusted	Inflamed CD vs. Control	-0.736474	4.50451e-15	1.51006e-12	-1.06251
1625	HPN	FALSE	Ileum	Adjusted	Inflamed CD vs. Control	0.817553	2.77718e-09	1.91293e-07	1.17948
1626	HSD17B3	FALSE	Ileum	Adjusted	Inflamed CD vs. Control	-0.705732	1.26284e-05	0.000242511	-1.01816
1627	HSD3B1	FALSE	Ileum	Adjusted	Inflamed CD vs. Control	-2.0901	8.4025e-23	1.50591e-19	-3.01537
1628	HSD3B2	FALSE	Ileum	Adjusted	Inflamed CD vs. Control	-0.812268	1.55657e-06	4.16612e-05	-1.17186
1629	IDO1	FALSE	Ileum	Adjusted	Inflamed CD vs. Control	0.696877	6.93756e-08	2.9831e-06	1.00538
1630	IGF2BP1	FALSE	Ileum	Adjusted	Non-Inflamed UC vs. Control	0.956487	0.00163412	0.0139436	1.37992
1631	IGFBP5	FALSE	Ileum	Adjusted	Inflamed CD vs. Control	0.747609	2.33336e-12	3.91816e-10	1.07857
1632	IGHV3OR16-17	FALSE	Ileum	Adjusted	Inflamed CD vs. Control	1.24603	2.13258e-20	2.18402e-17	1.79764
1633	IGLL5	FALSE	Ileum	Adjusted	Inflamed CD vs. Control	0.966536	7.79725e-14	1.93262e-11	1.39442
1634	IGSF23	FALSE	Ileum	Adjusted	Inflamed CD vs. Control	-0.780803	6.14204e-06	0.000131346	-1.12646
1635	IGSF9	FALSE	Ileum	Adjusted	Inflamed CD vs. Control	-0.878039	1.41499e-15	5.44916e-13	-1.26674
1636	IL17A	FALSE	Ileum	Adjusted	Non-Inflamed CD vs. Control	0.694547	2.19041e-06	5.51432e-05	1.00202
1637	IL17A	FALSE	Ileum	Adjusted	Inflamed CD vs. Control	0.937316	1.24367e-10	1.30817e-08	1.35226
1638	IL1B	FALSE	Ileum	Adjusted	Inflamed CD vs. Control	1.15396	8.87489e-16	3.62761e-13	1.66481
1639	IL1RN	FALSE	Ileum	Adjusted	Inflamed CD vs. Control	0.989266	3.69755e-15	1.27199e-12	1.42721
1640	IL20RA	FALSE	Ileum	Adjusted	Non-Inflamed CD vs. Control	1.01362	4.47048e-11	5.48915e-09	1.46234
1641	IL20RA	FALSE	Ileum	Adjusted	Inflamed CD vs. Control	1.80085	8.35524e-28	5.98975e-24	2.59808
1642	IL22	FALSE	Ileum	Adjusted	Inflamed CD vs. Control	0.894273	2.9588e-05	0.000500339	1.29016
1643	IL24	FALSE	Ileum	Adjusted	Non-Inflamed CD vs. Control	-0.764283	3.10725e-05	0.000521109	-1.10263
1644	IL26	FALSE	Ileum	Adjusted	Inflamed CD vs. Control	0.768406	8.52248e-13	1.61762e-10	1.10857
1645	IL36RN	FALSE	Ileum	Adjusted	Inflamed CD vs. Control	0.697798	7.98481e-05	0.0011427	1.00671
1646	INGMG_000120	TRUE	Ileum	Adjusted	Inflamed CD vs. Control	-0.807752	1.68109e-05	0.000307859	-1.16534
1647	INGMG_000299	TRUE	Ileum	Adjusted	Non-Inflamed CD vs. Control	-0.845951	4.97701e-05	0.000769975	-1.22045
1648	INGMG_000488	TRUE	Ileum	Adjusted	Inflamed CD vs. Control	-0.728949	1.66166e-05	0.000304895	-1.05165
1649	INGMG_000563	TRUE	Ileum	Adjusted	Non-Inflamed CD vs. Control	-0.854872	0.000743185	0.00729141	-1.23332
1650	INGMG_000612	TRUE	Ileum	Adjusted	Non-Inflamed CD vs. Control	-0.903783	0.0012637	0.0112991	-1.30388
1651	INGMG_000817	TRUE	Ileum	Adjusted	Inflamed CD vs. Control	0.725758	0.00269695	0.0209295	1.04705
1652	INGMG_000921	TRUE	Ileum	Adjusted	Inflamed CD vs. Control	-0.703743	3.17333e-09	2.14614e-07	-1.01529
1653	INGMG_001085	TRUE	Ileum	Adjusted	Non-Inflamed CD vs. Control	0.738523	1.47001e-09	1.09686e-07	1.06546
1654	INGMG_001085	TRUE	Ileum	Adjusted	Inflamed CD vs. Control	0.990761	5.80694e-15	1.91907e-12	1.42937
1655	INGMG_001171	TRUE	Ileum	Adjusted	Inflamed CD vs. Control	-0.709393	0.00438408	0.0308632	-1.02344
1656	INGMG_001213	TRUE	Ileum	Adjusted	Inflamed CD vs. Control	-1.18077	5.0728e-09	3.18906e-07	-1.70349
1657	INGMG_001469	TRUE	Ileum	Adjusted	Inflamed CD vs. Control	1.02978	2.68913e-05	0.000461196	1.48565
1658	INGMG_001474	TRUE	Ileum	Adjusted	Inflamed CD vs. Control	-1.29382	5.56954e-05	0.000845363	-1.86658
1659	INGMG_001870	TRUE	Ileum	Adjusted	Inflamed CD vs. Control	-0.840795	1.68448e-06	4.44062e-05	-1.21301
1660	INGMG_002006	TRUE	Ileum	Adjusted	Inflamed CD vs. Control	-0.79071	0.000257844	0.00305451	-1.14075
1661	INGMG_002256	TRUE	Ileum	Adjusted	Inflamed CD vs. Control	-1.03585	0.000403139	0.00442632	-1.49441
1662	INGMG_002265	TRUE	Ileum	Adjusted	Inflamed CD vs. Control	-1.16844	0.00215396	0.0174101	-1.68571
1663	INGMG_002364	TRUE	Ileum	Adjusted	Non-Inflamed CD vs. Control	-0.811577	0.00234408	0.0186939	-1.17086
1664	INGMG_002536	TRUE	Ileum	Adjusted	Inflamed CD vs. Control	-0.717996	1.40912e-14	4.19159e-12	-1.03585
1665	INGMG_002543	TRUE	Ileum	Adjusted	Inflamed CD vs. Control	-0.791874	2.01198e-06	5.14109e-05	-1.14243
1666	INGMG_002729	TRUE	Ileum	Adjusted	Non-Inflamed CD vs. Control	-0.701701	3.59423e-05	0.000587912	-1.01234
1667	INGMG_002729	TRUE	Ileum	Adjusted	Inflamed CD vs. Control	-0.89235	2.77067e-07	9.6854e-06	-1.28739
1668	INGMG_002942	TRUE	Ileum	Adjusted	Inflamed CD vs. Control	-0.752028	0.00257733	0.0201776	-1.08495
1669	INGMG_002994	TRUE	Ileum	Adjusted	Non-Inflamed CD vs. Control	-0.977052	0.000441724	0.00477237	-1.40959
1670	INGMG_002994	TRUE	Ileum	Adjusted	Inflamed CD vs. Control	-0.89559	0.00107007	0.00987283	-1.29206
1671	INHBA	FALSE	Ileum	Adjusted	Inflamed CD vs. Control	0.905738	1.76407e-10	1.77733e-08	1.3067
1672	INSL4	FALSE	Ileum	Adjusted	Inflamed CD vs. Control	1.30617	7.15178e-20	6.59911e-17	1.8844
1673	IRF4	FALSE	Ileum	Adjusted	Inflamed CD vs. Control	0.700494	5.44966e-08	2.44291e-06	1.0106
1674	JCHAIN	FALSE	Ileum	Adjusted	Inflamed CD vs. Control	0.797723	2.28245e-11	3.06945e-09	1.15087
1675	KCND3	FALSE	Ileum	Adjusted	Inflamed CD vs. Control	0.704697	3.34249e-12	5.41745e-10	1.01666
1676	KCNG1	FALSE	Ileum	Adjusted	Inflamed CD vs. Control	-0.882312	6.85657e-12	1.06146e-09	-1.27291
1677	KCNH6	FALSE	Ileum	Adjusted	Inflamed CD vs. Control	-1.43932	1.50923e-21	2.1311e-18	-2.07649
1678	KCNJ13	FALSE	Ileum	Adjusted	Inflamed CD vs. Control	-0.864095	2.51493e-08	1.25875e-06	-1.24663
1679	KCNJ15	FALSE	Ileum	Adjusted	Inflamed CD vs. Control	1.93123	2.88769e-10	2.71984e-08	2.78618
1680	KCNK2	FALSE	Ileum	Adjusted	Inflamed CD vs. Control	-0.793641	1.05653e-05	0.000207861	-1.14498
1681	KCNK9	FALSE	Ileum	Adjusted	Non-Inflamed CD vs. Control	0.864891	0.000672773	0.00672088	1.24777
1682	KCNK9	FALSE	Ileum	Adjusted	Inflamed CD vs. Control	1.11861	1.13783e-05	0.000221609	1.61381
1683	KCNN3	FALSE	Ileum	Adjusted	Inflamed CD vs. Control	0.897477	8.05896e-12	1.22922e-09	1.29479
1684	KCNQ5	FALSE	Ileum	Adjusted	Non-Inflamed CD vs. Control	-1.15049	0.000348595	0.00393547	-1.65981
1685	KCNQ5	FALSE	Ileum	Adjusted	Inflamed CD vs. Control	-1.24062	0.000198394	0.00244925	-1.78984
1686	KEL	FALSE	Ileum	Adjusted	Non-Inflamed CD vs. Control	-0.780279	0.000652648	0.00655306	-1.12571
1687	KEL	FALSE	Ileum	Adjusted	Inflamed CD vs. Control	-1.15076	1.25108e-06	3.46284e-05	-1.6602
1688	KHDRBS2	FALSE	Ileum	Adjusted	Non-Inflamed CD vs. Control	-1.42082	1.44481e-20	1.54769e-17	-2.0498
1689	KHDRBS2	FALSE	Ileum	Adjusted	Inflamed CD vs. Control	-2.22038	4.479e-40	4.17421e-35	-3.20333
1690	KHK	FALSE	Ileum	Adjusted	Inflamed CD vs. Control	-0.785537	1.53868e-08	8.25547e-07	-1.13329
1691	KL	FALSE	Ileum	Adjusted	Inflamed CD vs. Control	-0.752454	1.50077e-19	1.31948e-16	-1.08556
1692	KLHL14	FALSE	Ileum	Adjusted	Inflamed CD vs. Control	-1.19883	2.05467e-16	9.34075e-14	-1.72954
1693	KLK4	FALSE	Ileum	Adjusted	Inflamed CD vs. Control	-0.728402	0.000382509	0.00424027	-1.05086
1694	KLK6	FALSE	Ileum	Adjusted	Non-Inflamed UC vs. Control	0.819691	7.63335e-05	0.00110077	1.18256
1695	KLK6	FALSE	Ileum	Adjusted	Inflamed CD vs. Control	2.38926	3.99158e-27	2.47997e-23	3.44697
1696	KLK7	FALSE	Ileum	Adjusted	Inflamed CD vs. Control	2.18737	5.3921e-27	3.14073e-23	3.15571
1697	KLK8	FALSE	Ileum	Adjusted	Inflamed CD vs. Control	1.89984	5.98315e-14	1.53187e-11	2.74089
1698	KLKB1	FALSE	Ileum	Adjusted	Inflamed CD vs. Control	-0.830095	2.94485e-13	6.25161e-11	-1.19757
1699	KRT16	FALSE	Ileum	Adjusted	Inflamed CD vs. Control	1.39009	1.64108e-12	2.84806e-10	2.00547
1700	KRT24	FALSE	Ileum	Adjusted	Inflamed CD vs. Control	-0.745193	3.85495e-06	8.90806e-05	-1.07509
1701	KRT6A	FALSE	Ileum	Adjusted	Inflamed CD vs. Control	1.74207	4.76465e-09	3.031e-07	2.51328
1702	KRT6B	FALSE	Ileum	Adjusted	Inflamed CD vs. Control	1.20135	4.57754e-10	4.02457e-08	1.73317
1703	KRT7	FALSE	Ileum	Adjusted	Inflamed CD vs. Control	0.778988	0.000213903	0.00260857	1.12384
1704	KRTAP13-2	FALSE	Ileum	Adjusted	Inflamed CD vs. Control	-0.762921	2.24562e-07	8.13132e-06	-1.10066
1705	L1TD1	FALSE	Ileum	Adjusted	Inflamed CD vs. Control	1.10656	5.45634e-10	4.63963e-08	1.59643
1706	LAMA1	FALSE	Ileum	Adjusted	Inflamed CD vs. Control	-0.996164	1.10857e-17	6.62267e-15	-1.43716
1707	LAMB4	FALSE	Ileum	Adjusted	Inflamed CD vs. Control	-0.805471	0.00069711	0.00690919	-1.16205
1708	LAMC3	FALSE	Ileum	Adjusted	Inflamed CD vs. Control	1.00565	7.38242e-06	0.000154069	1.45085
1709	LCN10	FALSE	Ileum	Adjusted	Non-Inflamed CD vs. Control	-0.703756	0.000318645	0.00364952	-1.01531
1710	LCN10	FALSE	Ileum	Adjusted	Inflamed CD vs. Control	-0.909412	6.75469e-06	0.000142583	-1.312
1711	LCN15	FALSE	Ileum	Adjusted	Inflamed CD vs. Control	-0.750482	8.45353e-05	0.00120151	-1.08272
1712	LCN2	FALSE	Ileum	Adjusted	Non-Inflamed CD vs. Control	1.20918	1.52331e-11	2.13482e-09	1.74448
1713	LCN2	FALSE	Ileum	Adjusted	Inflamed CD vs. Control	2.23135	3.00686e-31	4.0032e-27	3.21916
1714	LGALS12	FALSE	Ileum	Adjusted	Inflamed CD vs. Control	0.867525	1.07696e-17	6.47532e-15	1.25157
1715	LGALS2	FALSE	Ileum	Adjusted	Inflamed CD vs. Control	-0.765005	2.90045e-14	8.06887e-12	-1.10367
1716	LGR5	FALSE	Ileum	Adjusted	Inflamed CD vs. Control	-0.994185	2.06921e-14	5.93354e-12	-1.43431
1717	LHFPL3	FALSE	Ileum	Adjusted	Inflamed CD vs. Control	-0.7187	4.82632e-15	1.61215e-12	-1.03686
1718	LHFPL3-AS2	TRUE	Ileum	Adjusted	Inflamed CD vs. Control	-0.762215	5.83789e-12	9.12856e-10	-1.09964
1719	LILRA1	FALSE	Ileum	Adjusted	Inflamed CD vs. Control	0.751801	7.3804e-11	8.31788e-09	1.08462
1720	LILRA2	FALSE	Ileum	Adjusted	Inflamed CD vs. Control	1.01712	1.75342e-09	1.27068e-07	1.4674
1721	LILRA5	FALSE	Ileum	Adjusted	Inflamed CD vs. Control	0.922883	9.08653e-14	2.19953e-11	1.33144
1722	LILRA6	FALSE	Ileum	Adjusted	Inflamed CD vs. Control	0.836455	3.35295e-09	2.2432e-07	1.20675
1723	LIN7A	FALSE	Ileum	Adjusted	Inflamed CD vs. Control	-1.28546	2.18943e-20	2.21787e-17	-1.85453
1724	LINC00114	TRUE	Ileum	Adjusted	Inflamed CD vs. Control	1.01345	1.08142e-10	1.16782e-08	1.4621
1725	LINC00158	TRUE	Ileum	Adjusted	Non-Inflamed CD vs. Control	-0.948459	0.000127821	0.00170102	-1.36834
1726	LINC00158	TRUE	Ileum	Adjusted	Inflamed CD vs. Control	-0.942357	0.000168284	0.0021377	-1.35953
1727	LINC00346	TRUE	Ileum	Adjusted	Inflamed CD vs. Control	0.747216	4.4072e-14	1.16684e-11	1.07801
1728	LINC00390	TRUE	Ileum	Adjusted	Inflamed CD vs. Control	-0.803334	1.39652e-07	5.44326e-06	-1.15897
1729	LINC00479	TRUE	Ileum	Adjusted	Inflamed CD vs. Control	-1.06485	1.46873e-11	2.06765e-09	-1.53625
1730	LINC00488	TRUE	Ileum	Adjusted	Inflamed CD vs. Control	-0.741839	3.33925e-08	1.60248e-06	-1.07025
1731	LINC00520	TRUE	Ileum	Adjusted	Inflamed CD vs. Control	0.763807	0.00077587	0.00754851	1.10194
1732	LINC00582	TRUE	Ileum	Adjusted	Inflamed CD vs. Control	0.821244	1.3111e-12	2.33184e-10	1.1848
1733	LINC00677	TRUE	Ileum	Adjusted	Inflamed CD vs. Control	0.706725	7.63747e-05	0.00110114	1.01959
1734	LINC00698	TRUE	Ileum	Adjusted	Non-Inflamed CD vs. Control	0.704286	0.00804737	0.0496376	1.01607
1735	LINC00858	TRUE	Ileum	Adjusted	Non-Inflamed UC vs. Control	0.751733	0.000265931	0.00313714	1.08452
1736	LINC00926	TRUE	Ileum	Adjusted	Inflamed CD vs. Control	-0.779417	5.49886e-12	8.62738e-10	-1.12446
1737	LINC00955	TRUE	Ileum	Adjusted	Inflamed CD vs. Control	-0.786764	0.00128957	0.0114929	-1.13506
1738	LINC01210	TRUE	Ileum	Adjusted	Non-Inflamed CD vs. Control	2.10368	9.17168e-09	5.31085e-07	3.03496
1739	LINC01210	TRUE	Ileum	Adjusted	Inflamed CD vs. Control	2.63784	1.11808e-13	2.63524e-11	3.8056
1740	LINC01235	TRUE	Ileum	Adjusted	Non-Inflamed CD vs. Control	0.924157	0.000234559	0.00282425	1.33328
1741	LINC01235	TRUE	Ileum	Adjusted	Inflamed CD vs. Control	2.12834	2.67783e-16	1.19407e-13	3.07054
1742	LINC01237	TRUE	Ileum	Adjusted	Inflamed CD vs. Control	-1.00387	4.38764e-06	9.92491e-05	-1.44828
1743	LINC01238	TRUE	Ileum	Adjusted	Inflamed CD vs. Control	-1.10043	4.50631e-14	1.183e-11	-1.58758
1744	LINC01270	TRUE	Ileum	Adjusted	Inflamed CD vs. Control	0.968889	7.11918e-06	0.000149498	1.39781
1745	LINC01284	TRUE	Ileum	Adjusted	Inflamed CD vs. Control	-1.0242	3.24752e-07	1.11024e-05	-1.47761
1746	LINC01344	TRUE	Ileum	Adjusted	Inflamed CD vs. Control	1.04846	0.00551817	0.0370242	1.5126
1747	LINC01426	TRUE	Ileum	Adjusted	Non-Inflamed CD vs. Control	0.971968	8.01343e-09	4.7177e-07	1.40225
1748	LINC01426	TRUE	Ileum	Adjusted	Inflamed CD vs. Control	1.32682	4.50288e-14	1.183e-11	1.91419
1749	LINC01558	TRUE	Ileum	Adjusted	Inflamed CD vs. Control	-1.0246	5.46654e-23	1.0397e-19	-1.47819
1750	LINC01645	TRUE	Ileum	Adjusted	Inflamed CD vs. Control	-0.929528	3.14098e-12	5.10861e-10	-1.34103
1751	LINC01659	TRUE	Ileum	Adjusted	Inflamed CD vs. Control	-1.06969	1.45837e-15	5.59313e-13	-1.54324
1752	LINC01679	TRUE	Ileum	Adjusted	Inflamed CD vs. Control	0.753732	0.000124427	0.00166308	1.08741
1753	LINC01687	TRUE	Ileum	Adjusted	Inflamed CD vs. Control	-1.18643	0.000462009	0.00495591	-1.71166
1754	LINC01750	TRUE	Ileum	Adjusted	Inflamed CD vs. Control	0.798876	3.8215e-06	8.84378e-05	1.15253
1755	LINC01759	TRUE	Ileum	Adjusted	Inflamed CD vs. Control	0.712831	0.00764794	0.047666	1.0284
1756	LINC01781	TRUE	Ileum	Adjusted	Non-Inflamed CD vs. Control	-0.851161	7.34578e-05	0.00106568	-1.22797
1757	LINC01798	TRUE	Ileum	Adjusted	Non-Inflamed CD vs. Control	-0.709873	0.00536736	0.0362814	-1.02413
1758	LINC01798	TRUE	Ileum	Adjusted	Inflamed CD vs. Control	-0.956995	0.000574439	0.00592462	-1.38065
1759	LINC01819	TRUE	Ileum	Adjusted	Non-Inflamed CD vs. Control	0.990215	0.000147614	0.00191733	1.42858
1760	LINC01819	TRUE	Ileum	Adjusted	Inflamed CD vs. Control	2.11104	3.69423e-15	1.27199e-12	3.04559
1761	LINC01833	TRUE	Ileum	Adjusted	Inflamed CD vs. Control	0.952091	0.00102222	0.00950469	1.37358
1762	LINC01891	TRUE	Ileum	Adjusted	Inflamed CD vs. Control	-0.728491	0.000526963	0.00551987	-1.05099
1763	LINC01918	TRUE	Ileum	Adjusted	Non-Inflamed UC vs. Control	-0.760687	0.0012666	0.0113185	-1.09744
1764	LINC01918	TRUE	Ileum	Adjusted	Non-Inflamed CD vs. Control	-1.10168	7.26363e-06	0.000152052	-1.58939
1765	LINC01918	TRUE	Ileum	Adjusted	Inflamed CD vs. Control	-0.770286	0.00200184	0.0164256	-1.11129
1766	LINC01954	TRUE	Ileum	Adjusted	Inflamed CD vs. Control	-0.806388	7.93189e-06	0.000163218	-1.16337
1767	LINC01991	TRUE	Ileum	Adjusted	Inflamed CD vs. Control	-0.82856	0.00627268	0.0409343	-1.19536
1768	LINC02050	TRUE	Ileum	Adjusted	Non-Inflamed UC vs. Control	-0.868213	0.00705472	0.0448139	-1.25257
1769	LINC02050	TRUE	Ileum	Adjusted	Inflamed CD vs. Control	-1.34176	9.68306e-05	0.00134991	-1.93575
1770	LINC02177	TRUE	Ileum	Adjusted	Inflamed CD vs. Control	-1.23199	7.96341e-07	2.37564e-05	-1.77739
1771	LINC02232	TRUE	Ileum	Adjusted	Inflamed CD vs. Control	-2.47692	4.07668e-12	6.53918e-10	-3.57345
1772	LINC02263	TRUE	Ileum	Adjusted	Non-Inflamed UC vs. Control	0.882356	0.00408433	0.0292171	1.27297
1773	LINC02263	TRUE	Ileum	Adjusted	Inflamed CD vs. Control	0.942808	0.00322896	0.0241744	1.36018
1774	LINC02298	TRUE	Ileum	Adjusted	Inflamed CD vs. Control	-0.699737	2.49612e-07	8.8662e-06	-1.00951
1775	LINC02362	TRUE	Ileum	Adjusted	Inflamed CD vs. Control	0.726755	6.58666e-13	1.28959e-10	1.04849
1776	LINC02397	TRUE	Ileum	Adjusted	Non-Inflamed CD vs. Control	-0.971277	0.00109775	0.0100764	-1.40126
1777	LINC02397	TRUE	Ileum	Adjusted	Inflamed CD vs. Control	-1.01345	0.00102207	0.00950427	-1.4621
1778	LINC02404	TRUE	Ileum	Adjusted	Non-Inflamed CD vs. Control	0.826799	2.1005e-07	7.70693e-06	1.19282
1779	LINC02404	TRUE	Ileum	Adjusted	Inflamed CD vs. Control	0.822409	7.81494e-07	2.33583e-05	1.18648
1780	LINC02408	TRUE	Ileum	Adjusted	Inflamed CD vs. Control	-0.718773	1.8689e-07	6.97806e-06	-1.03697
1781	LINC02422	TRUE	Ileum	Adjusted	Inflamed CD vs. Control	-0.853889	0.00110736	0.0101535	-1.2319
1782	LINC02452	TRUE	Ileum	Adjusted	Non-Inflamed CD vs. Control	0.808916	0.000573571	0.00591829	1.16702
1783	LINC02489	TRUE	Ileum	Adjusted	Inflamed CD vs. Control	0.778958	0.000418724	0.00456409	1.1238
1784	LINC02520	TRUE	Ileum	Adjusted	Inflamed CD vs. Control	-1.64607	7.17542e-05	0.00104601	-2.37477
1785	LINC02565	TRUE	Ileum	Adjusted	Non-Inflamed UC vs. Control	0.816071	0.00126564	0.0113131	1.17734
1786	LINC02565	TRUE	Ileum	Adjusted	Non-Inflamed CD vs. Control	1.04094	3.08524e-05	0.000517697	1.50176
1787	LINC02565	TRUE	Ileum	Adjusted	Inflamed CD vs. Control	1.17447	4.43426e-06	0.000100123	1.69441
1788	LINC02577	TRUE	Ileum	Adjusted	Non-Inflamed CD vs. Control	0.794682	0.00389724	0.028121	1.14648
1789	LINC02577	TRUE	Ileum	Adjusted	Inflamed CD vs. Control	1.57318	2.83655e-08	1.39574e-06	2.26962
1790	LINC02580	TRUE	Ileum	Adjusted	Inflamed CD vs. Control	0.738145	0.00162453	0.0138707	1.06492
1791	LINC02582	TRUE	Ileum	Adjusted	Non-Inflamed UC vs. Control	0.754995	0.00344686	0.0255249	1.08923
1792	LINC02588	TRUE	Ileum	Adjusted	Inflamed CD vs. Control	-0.785039	0.00683479	0.0437208	-1.13257
1793	LIPF	FALSE	Ileum	Adjusted	Inflamed CD vs. Control	1.97281	2.95263e-13	6.25388e-11	2.84616
1794	LIPN	FALSE	Ileum	Adjusted	Inflamed CD vs. Control	0.89788	1.06707e-12	1.97705e-10	1.29537
1795	LIX1	FALSE	Ileum	Adjusted	Inflamed CD vs. Control	-0.803701	0.00025676	0.00304321	-1.1595
1796	LONRF2	FALSE	Ileum	Adjusted	Inflamed CD vs. Control	-0.827259	3.79338e-06	8.79631e-05	-1.19348
1797	LRAT	FALSE	Ileum	Adjusted	Inflamed CD vs. Control	-1.44853	1.10955e-15	4.40021e-13	-2.08978
1798	LRG1	FALSE	Ileum	Adjusted	Inflamed CD vs. Control	1.01774	1.67935e-20	1.77849e-17	1.46829
1799	LRIT2	FALSE	Ileum	Adjusted	Inflamed CD vs. Control	-1.12895	2.02911e-20	2.11516e-17	-1.62873
1800	LRRC9	FALSE	Ileum	Adjusted	Inflamed CD vs. Control	-0.891929	0.000231033	0.0027872	-1.28678
1801	LUCAT1	TRUE	Ileum	Adjusted	Inflamed CD vs. Control	2.15547	6.01744e-09	3.70406e-07	3.10969
1802	LY6D	FALSE	Ileum	Adjusted	Inflamed CD vs. Control	1.06829	1.44899e-07	5.59166e-06	1.54121
1803	LY86-AS1	TRUE	Ileum	Adjusted	Non-Inflamed CD vs. Control	-0.866419	0.000102073	0.00140908	-1.24998
1804	LY86-AS1	TRUE	Ileum	Adjusted	Inflamed CD vs. Control	-0.824807	0.000358635	0.0040222	-1.18994
1805	LYPD1	FALSE	Ileum	Adjusted	Inflamed CD vs. Control	1.08138	1.80579e-10	1.80958e-08	1.5601
1806	MAG	FALSE	Ileum	Adjusted	Non-Inflamed CD vs. Control	0.802836	0.0038262	0.0277087	1.15825
1807	MAOB	FALSE	Ileum	Adjusted	Inflamed CD vs. Control	-0.746983	7.29557e-11	8.24134e-09	-1.07767
1808	MAP3K20-AS1	TRUE	Ileum	Adjusted	Non-Inflamed CD vs. Control	0.918104	2.64111e-07	9.3093e-06	1.32454
1809	MAP3K20-AS1	TRUE	Ileum	Adjusted	Inflamed CD vs. Control	1.41525	4.24953e-14	1.13153e-11	2.04177
1810	MAP7D2	FALSE	Ileum	Adjusted	Inflamed CD vs. Control	-0.760394	2.12089e-09	1.50081e-07	-1.09702
1811	MCEMP1	FALSE	Ileum	Adjusted	Inflamed CD vs. Control	0.770054	1.3804e-05	0.000261104	1.11095
1812	MEFV	FALSE	Ileum	Adjusted	Inflamed CD vs. Control	0.8497	8.54171e-15	2.70764e-12	1.22586
1813	MEP1B	FALSE	Ileum	Adjusted	Inflamed CD vs. Control	-0.960286	2.40111e-10	2.33095e-08	-1.3854
1814	MGAM	FALSE	Ileum	Adjusted	Inflamed CD vs. Control	-1.11259	1.06206e-10	1.14825e-08	-1.60513
1815	MIR3945HG	TRUE	Ileum	Adjusted	Inflamed CD vs. Control	1.31839	3.55176e-08	1.68881e-06	1.90204
1816	MIR4307HG	TRUE	Ileum	Adjusted	Inflamed CD vs. Control	-1.51335	1.00821e-15	4.06754e-13	-2.1833
1817	MIR4432HG	TRUE	Ileum	Adjusted	Non-Inflamed CD vs. Control	-0.783444	0.00508489	0.034773	-1.13027
1818	MIR4432HG	TRUE	Ileum	Adjusted	Inflamed CD vs. Control	-1.15208	5.06925e-05	0.000781004	-1.66211
1819	MLC1	FALSE	Ileum	Adjusted	Inflamed CD vs. Control	0.763362	0.000189092	0.00235091	1.1013
1820	MLN	FALSE	Ileum	Adjusted	Non-Inflamed CD vs. Control	1.16951	2.00968e-13	4.41726e-11	1.68725
1821	MLN	FALSE	Ileum	Adjusted	Inflamed CD vs. Control	1.71113	6.81703e-25	2.11771e-21	2.46863
1822	MLXIPL	FALSE	Ileum	Adjusted	Inflamed CD vs. Control	-0.705942	2.03573e-08	1.05166e-06	-1.01846
1823	MME	FALSE	Ileum	Adjusted	Inflamed CD vs. Control	-0.77853	6.12445e-06	0.00013106	-1.12318
1824	MMP1	FALSE	Ileum	Adjusted	Inflamed CD vs. Control	1.39181	1.18875e-15	4.69428e-13	2.00796
1825	MMP10	FALSE	Ileum	Adjusted	Inflamed CD vs. Control	1.45064	1.23848e-13	2.87114e-11	2.09283
1826	MMP12	FALSE	Ileum	Adjusted	Inflamed CD vs. Control	0.951692	4.32507e-08	2.00834e-06	1.373
1827	MMP3	FALSE	Ileum	Adjusted	Inflamed CD vs. Control	1.22528	4.02255e-10	3.62555e-08	1.7677
1828	MMP7	FALSE	Ileum	Adjusted	Inflamed CD vs. Control	0.834155	2.93104e-06	7.05836e-05	1.20343
1829	MNDA	FALSE	Ileum	Adjusted	Inflamed CD vs. Control	0.786999	1.67922e-12	2.90344e-10	1.1354
1830	MPP6	FALSE	Ileum	Adjusted	Inflamed CD vs. Control	-0.882503	2.7015e-09	1.86493e-07	-1.27318
1831	MRO	FALSE	Ileum	Adjusted	Inflamed CD vs. Control	-0.72181	1.05874e-05	0.000208206	-1.04135
1832	MROH7	FALSE	Ileum	Adjusted	Inflamed CD vs. Control	-0.975494	9.11411e-21	1.01118e-17	-1.40734
1833	MS4A1	FALSE	Ileum	Adjusted	Non-Inflamed CD vs. Control	-0.725085	0.00647833	0.041959	-1.04608
1834	MS4A1	FALSE	Ileum	Adjusted	Inflamed CD vs. Control	-0.817966	0.00293437	0.0223934	-1.18008
1835	MS4A10	FALSE	Ileum	Adjusted	Inflamed CD vs. Control	-1.14546	3.31439e-09	2.22219e-07	-1.65254
1836	MS4A18	FALSE	Ileum	Adjusted	Inflamed CD vs. Control	1.04053	5.77017e-09	3.56126e-07	1.50117
1837	MS4A8	FALSE	Ileum	Adjusted	Inflamed CD vs. Control	-0.718396	1.15268e-10	1.23192e-08	-1.03643
1838	MT1A	FALSE	Ileum	Adjusted	Inflamed CD vs. Control	-0.952156	3.71986e-10	3.3723e-08	-1.37367
1839	MT1F	FALSE	Ileum	Adjusted	Inflamed CD vs. Control	-0.966401	5.46629e-18	3.46551e-15	-1.39422
1840	MT1G	FALSE	Ileum	Adjusted	Inflamed CD vs. Control	-0.836639	7.90679e-14	1.9494e-11	-1.20701
1841	MT1H	FALSE	Ileum	Adjusted	Inflamed CD vs. Control	-1.29337	3.31233e-17	1.71496e-14	-1.86594
1842	MT1M	FALSE	Ileum	Adjusted	Inflamed CD vs. Control	-1.16267	5.95633e-13	1.18107e-10	-1.67737
1843	MTUS2	FALSE	Ileum	Adjusted	Inflamed CD vs. Control	1.11156	3.52215e-07	1.18586e-05	1.60364
1844	MUC1	FALSE	Ileum	Adjusted	Inflamed CD vs. Control	1.68158	1.2618e-23	2.67258e-20	2.42601
1845	MUC4	FALSE	Ileum	Adjusted	Inflamed CD vs. Control	0.839323	3.58039e-12	5.77921e-10	1.21089
1846	MUC5AC	FALSE	Ileum	Adjusted	Inflamed CD vs. Control	2.11089	7.75427e-19	5.87527e-16	3.04538
1847	MUC5B	FALSE	Ileum	Adjusted	Inflamed CD vs. Control	1.1215	1.66512e-06	4.40228e-05	1.61798
1848	MUC6	FALSE	Ileum	Adjusted	Inflamed CD vs. Control	1.0288	5.25602e-05	0.000805915	1.48425
1849	MUCL3	FALSE	Ileum	Adjusted	Inflamed CD vs. Control	1.09631	4.24918e-09	2.7596e-07	1.58165
1850	MYADML2	FALSE	Ileum	Adjusted	Inflamed CD vs. Control	1.08363	2.66474e-10	2.54448e-08	1.56335
1851	MYEOV	FALSE	Ileum	Adjusted	Inflamed CD vs. Control	1.2215	1.06364e-09	8.24673e-08	1.76226
1852	MYH13	FALSE	Ileum	Adjusted	Inflamed CD vs. Control	0.831115	7.91658e-13	1.51496e-10	1.19905
1853	MYL4	FALSE	Ileum	Adjusted	Inflamed CD vs. Control	0.766286	4.86427e-15	1.61902e-12	1.10552
1854	MYOM3	FALSE	Ileum	Adjusted	Inflamed CD vs. Control	-0.892308	5.39303e-17	2.65928e-14	-1.28733
1855	MZB1	FALSE	Ileum	Adjusted	Inflamed CD vs. Control	0.887579	1.76066e-15	6.61632e-13	1.28051
1856	NAALADL1	FALSE	Ileum	Adjusted	Inflamed CD vs. Control	-0.954408	4.16524e-18	2.65876e-15	-1.37692
1857	NAT8	FALSE	Ileum	Adjusted	Inflamed CD vs. Control	-1.82037	9.46534e-26	4.00965e-22	-2.62624
1858	NAV2-AS5	TRUE	Ileum	Adjusted	Inflamed CD vs. Control	0.887152	3.74216e-07	1.24799e-05	1.27989
1859	NEFL	FALSE	Ileum	Adjusted	Inflamed CD vs. Control	-0.858119	2.24048e-07	8.1214e-06	-1.238
1860	NELL2	FALSE	Ileum	Adjusted	Inflamed CD vs. Control	-0.903052	8.26581e-15	2.62912e-12	-1.30283
1861	NETO1	FALSE	Ileum	Adjusted	Non-Inflamed CD vs. Control	-0.820818	0.00409553	0.0292837	-1.18419
1862	NFE2	FALSE	Ileum	Adjusted	Inflamed CD vs. Control	0.867184	5.44839e-14	1.41438e-11	1.25108
1863	NIBAN3	FALSE	Ileum	Adjusted	Non-Inflamed CD vs. Control	-1.19774	1.29294e-05	0.000247272	-1.72797
1864	NIBAN3	FALSE	Ileum	Adjusted	Inflamed CD vs. Control	-1.22663	1.57993e-05	0.000292552	-1.76965
1865	NKX1-2	FALSE	Ileum	Adjusted	Inflamed CD vs. Control	-1.38438	3.96928e-18	2.56887e-15	-1.99724
1866	NLRP12	FALSE	Ileum	Adjusted	Inflamed CD vs. Control	0.693248	2.94099e-13	6.25161e-11	1.00015
1867	NLRP4	FALSE	Ileum	Adjusted	Inflamed CD vs. Control	-0.718731	0.00026397	0.00311835	-1.03691
1868	NLRP7	FALSE	Ileum	Adjusted	Inflamed CD vs. Control	0.818625	4.98509e-09	3.14484e-07	1.18103
1869	NMUR2	FALSE	Ileum	Adjusted	Inflamed CD vs. Control	0.935373	4.98747e-09	3.14484e-07	1.34946
1870	NOS2	FALSE	Ileum	Adjusted	Non-Inflamed CD vs. Control	1.11608	5.93405e-13	1.17916e-10	1.61017
1871	NOS2	FALSE	Ileum	Adjusted	Inflamed CD vs. Control	1.74918	9.57049e-27	4.95512e-23	2.52353
1872	NPC1L1	FALSE	Ileum	Adjusted	Non-Inflamed CD vs. Control	1.99554	2.91368e-18	1.91226e-15	2.87895
1873	NPC1L1	FALSE	Ileum	Adjusted	Inflamed CD vs. Control	2.11477	3.29697e-19	2.69527e-16	3.05097
1874	NPSR1	FALSE	Ileum	Adjusted	Inflamed CD vs. Control	0.796138	0.000110649	0.00150935	1.14858
1875	NPSR1-AS1	TRUE	Ileum	Adjusted	Inflamed CD vs. Control	1.34243	0.000445482	0.00480394	1.93671
1876	NPY	FALSE	Ileum	Adjusted	Inflamed CD vs. Control	-0.88866	5.51871e-11	6.51858e-09	-1.28207
1877	NRK	FALSE	Ileum	Adjusted	Inflamed CD vs. Control	-1.68396	9.3655e-19	6.81889e-16	-2.42944
1878	NTNG1	FALSE	Ileum	Adjusted	Inflamed CD vs. Control	-0.76881	2.35415e-05	0.000411083	-1.10916
1879	NTRK2	FALSE	Ileum	Adjusted	Inflamed CD vs. Control	-0.864207	1.5845e-07	6.03462e-06	-1.24679
1880	NTS	FALSE	Ileum	Adjusted	Inflamed CD vs. Control	-1.11131	5.20856e-10	4.47797e-08	-1.60329
1881	ODAM	FALSE	Ileum	Adjusted	Inflamed CD vs. Control	0.907923	4.51434e-07	1.46386e-05	1.30986
1882	ONECUT2	FALSE	Ileum	Adjusted	Non-Inflamed CD vs. Control	1.20693	8.62121e-12	1.30643e-09	1.74124
1883	ONECUT2	FALSE	Ileum	Adjusted	Inflamed CD vs. Control	1.873	1.89767e-23	3.93008e-20	2.70217
1884	OPCML	FALSE	Ileum	Adjusted	Non-Inflamed UC vs. Control	0.822673	0.00032149	0.00367668	1.18687
1885	OSM	FALSE	Ileum	Adjusted	Inflamed CD vs. Control	1.15141	6.97047e-10	5.69337e-08	1.66114
1886	OSR2	FALSE	Ileum	Adjusted	Inflamed CD vs. Control	-0.803966	8.81311e-11	9.7662e-09	-1.15988
1887	OTOP2	FALSE	Ileum	Adjusted	Inflamed CD vs. Control	-0.981968	1.13187e-13	2.65036e-11	-1.41668
1888	P2RY4	FALSE	Ileum	Adjusted	Inflamed CD vs. Control	-0.752707	6.46843e-09	3.93233e-07	-1.08593
1889	P4HA2-AS1	TRUE	Ileum	Adjusted	Non-Inflamed UC vs. Control	-0.694224	0.00261563	0.0204294	-1.00155
1890	P4HA2-AS1	TRUE	Ileum	Adjusted	Inflamed CD vs. Control	-0.847457	0.000378243	0.00420097	-1.22262
1891	PADI2	FALSE	Ileum	Adjusted	Inflamed CD vs. Control	-0.700994	7.44459e-10	6.04881e-08	-1.01132
1892	PADI4	FALSE	Ileum	Adjusted	Inflamed CD vs. Control	0.718899	0.00095109	0.00896318	1.03715
1893	PAQR5	FALSE	Ileum	Adjusted	Inflamed CD vs. Control	-1.20395	1.23648e-27	8.23099e-24	-1.73693
1894	PAX5	FALSE	Ileum	Adjusted	Inflamed CD vs. Control	-1.09769	0.00131745	0.011691	-1.58364
1895	PCDH11X	FALSE	Ileum	Adjusted	Non-Inflamed CD vs. Control	-0.759361	0.000169203	0.0021463	-1.09553
1896	PCDH11X	FALSE	Ileum	Adjusted	Inflamed CD vs. Control	-1.03323	1.21034e-06	3.36909e-05	-1.49063
1897	PCDH11Y	FALSE	Ileum	Adjusted	Inflamed CD vs. Control	-0.706486	0.00175952	0.0148155	-1.01924
1898	PCDH8	FALSE	Ileum	Adjusted	Inflamed CD vs. Control	0.947547	8.33313e-05	0.00118675	1.36702
1899	PCK1	FALSE	Ileum	Adjusted	Inflamed CD vs. Control	-0.752165	1.24502e-07	4.93115e-06	-1.08515
1900	PDE10A	FALSE	Ileum	Adjusted	Inflamed CD vs. Control	0.938317	2.5827e-12	4.32127e-10	1.35371
1901	PDX1	FALSE	Ileum	Adjusted	Non-Inflamed CD vs. Control	0.916881	1.60881e-09	1.18243e-07	1.32278
1902	PDX1	FALSE	Ileum	Adjusted	Inflamed CD vs. Control	1.58509	4.59121e-25	1.47544e-21	2.2868
1903	PDZK1	FALSE	Ileum	Adjusted	Inflamed CD vs. Control	-0.836426	4.36616e-09	2.82377e-07	-1.20671
1904	PDZK1IP1	FALSE	Ileum	Adjusted	Inflamed CD vs. Control	1.02735	1.47433e-17	8.58752e-15	1.48215
1905	PEX5L	FALSE	Ileum	Adjusted	Non-Inflamed CD vs. Control	0.9974	1.65927e-06	4.39058e-05	1.43894
1906	PEX5L	FALSE	Ileum	Adjusted	Inflamed CD vs. Control	1.11896	2.95867e-07	1.0251e-05	1.61432
1907	PF4V1	FALSE	Ileum	Adjusted	Inflamed CD vs. Control	0.695046	4.08626e-08	1.91174e-06	1.00274
1908	PFN2	FALSE	Ileum	Adjusted	Inflamed CD vs. Control	-0.858586	8.47334e-27	4.64513e-23	-1.23868
1909	PGC	FALSE	Ileum	Adjusted	Inflamed CD vs. Control	1.86104	1.18632e-13	2.76397e-11	2.68492
1910	PHEX	FALSE	Ileum	Adjusted	Inflamed CD vs. Control	-0.720079	5.7962e-10	4.88406e-08	-1.03885
1911	PHYHIPL	FALSE	Ileum	Adjusted	Inflamed CD vs. Control	-0.760178	1.23974e-06	3.43657e-05	-1.0967
1912	PIGR	FALSE	Ileum	Adjusted	Inflamed CD vs. Control	0.926183	2.52416e-22	4.35628e-19	1.3362
1913	PIWIL1	FALSE	Ileum	Adjusted	Inflamed CD vs. Control	1.58619	1.09679e-06	3.09932e-05	2.28839
1914	PKHD1	FALSE	Ileum	Adjusted	Inflamed CD vs. Control	-0.697054	1.50924e-14	4.45105e-12	-1.00564
1915	PKLR	FALSE	Ileum	Adjusted	Inflamed CD vs. Control	-1.22496	3.72208e-14	1.00545e-11	-1.76724
1916	PLB1	FALSE	Ileum	Adjusted	Inflamed CD vs. Control	-0.888575	3.24811e-10	3.00007e-08	-1.28194
1917	PLCH2	FALSE	Ileum	Adjusted	Inflamed CD vs. Control	-0.725849	2.00408e-13	4.41538e-11	-1.04718
1918	PLUT	TRUE	Ileum	Adjusted	Inflamed CD vs. Control	1.09955	2.14868e-13	4.70061e-11	1.58632
1919	POT1-AS1	TRUE	Ileum	Adjusted	Non-Inflamed CD vs. Control	-1.04558	0.00151573	0.0131013	-1.50845
1920	POT1-AS1	TRUE	Ileum	Adjusted	Inflamed CD vs. Control	-1.03291	0.00231797	0.0185126	-1.49017
1921	POU2F3	FALSE	Ileum	Adjusted	Inflamed CD vs. Control	-0.709606	4.29268e-10	3.82883e-08	-1.02375
1922	PRKG2	FALSE	Ileum	Adjusted	Inflamed CD vs. Control	-0.889105	1.76297e-11	2.40557e-09	-1.28271
1923	PRODH	FALSE	Ileum	Adjusted	Inflamed CD vs. Control	-0.946005	1.15905e-10	1.2359e-08	-1.3648
1924	PROK2	FALSE	Ileum	Adjusted	Inflamed CD vs. Control	1.35286	8.21602e-19	6.12553e-16	1.95177
1925	PRSS22	FALSE	Ileum	Adjusted	Inflamed CD vs. Control	0.864549	1.59312e-11	2.21268e-09	1.24728
1926	PURPL	TRUE	Ileum	Adjusted	Non-Inflamed CD vs. Control	1.01153	0.00201345	0.0165048	1.45932
1927	PWRN2	TRUE	Ileum	Adjusted	Non-Inflamed CD vs. Control	-1.08497	8.979e-07	2.62813e-05	-1.56529
1928	PWRN2	TRUE	Ileum	Adjusted	Inflamed CD vs. Control	-1.22161	5.64294e-07	1.77367e-05	-1.76241
1929	PWWP3B	FALSE	Ileum	Adjusted	Inflamed CD vs. Control	-0.693571	4.2741e-07	1.40058e-05	-1.00061
1930	PYY	FALSE	Ileum	Adjusted	Inflamed CD vs. Control	-1.24563	5.96174e-19	4.66894e-16	-1.79706
1931	RALYL	FALSE	Ileum	Adjusted	Inflamed CD vs. Control	-0.928505	0.000134062	0.0017695	-1.33955
1932	RBP3	FALSE	Ileum	Adjusted	Inflamed CD vs. Control	-0.954254	3.20985e-14	8.87661e-12	-1.3767
1933	REEP6	FALSE	Ileum	Adjusted	Inflamed CD vs. Control	-0.710356	1.2618e-07	4.99123e-06	-1.02483
1934	REG1A	FALSE	Ileum	Adjusted	Inflamed CD vs. Control	0.793702	5.51017e-07	1.73839e-05	1.14507
1935	REG1B	FALSE	Ileum	Adjusted	Non-Inflamed CD vs. Control	0.924	0.000455116	0.00489153	1.33305
1936	REG1B	FALSE	Ileum	Adjusted	Inflamed CD vs. Control	1.4359	1.39316e-07	5.43471e-06	2.07156
1937	RGS13	FALSE	Ileum	Adjusted	Inflamed CD vs. Control	-1.00892	5.70638e-20	5.42659e-17	-1.45556
1938	RGS7BP	FALSE	Ileum	Adjusted	Inflamed CD vs. Control	-0.765362	6.38502e-09	3.89432e-07	-1.10418
1939	RHBDL2	FALSE	Ileum	Adjusted	Inflamed CD vs. Control	0.790643	1.22906e-09	9.34273e-08	1.14066
1940	RHBG	FALSE	Ileum	Adjusted	Inflamed CD vs. Control	0.792446	0.000243628	0.0029135	1.14326
1941	RNF182	FALSE	Ileum	Adjusted	Non-Inflamed CD vs. Control	0.733564	0.000328715	0.00375056	1.05831
1942	RNF182	FALSE	Ileum	Adjusted	Inflamed CD vs. Control	1.45876	2.68116e-12	4.46197e-10	2.10455
1943	ROBO2	FALSE	Ileum	Adjusted	Inflamed CD vs. Control	-0.763434	1.71346e-09	1.24657e-07	-1.1014
1944	ROPN1	FALSE	Ileum	Adjusted	Non-Inflamed CD vs. Control	1.06245	1.18963e-08	6.62293e-07	1.53279
1945	ROS1	FALSE	Ileum	Adjusted	Inflamed CD vs. Control	-0.939323	1.67887e-13	3.78518e-11	-1.35516
1946	S100A12	FALSE	Ileum	Adjusted	Inflamed CD vs. Control	1.39581	3.35697e-15	1.18058e-12	2.01373
1947	S100A8	FALSE	Ileum	Adjusted	Inflamed CD vs. Control	1.73888	8.67175e-26	3.8484e-22	2.50867
1948	S100A9	FALSE	Ileum	Adjusted	Inflamed CD vs. Control	1.56768	5.96866e-28	4.63541e-24	2.26168
1949	S100P	FALSE	Ileum	Adjusted	Inflamed CD vs. Control	0.923449	1.03419e-12	1.92378e-10	1.33225
1950	SAA1	FALSE	Ileum	Adjusted	Non-Inflamed CD vs. Control	0.708982	0.00032981	0.00376122	1.02285
1951	SAA1	FALSE	Ileum	Adjusted	Inflamed CD vs. Control	1.79273	1.509e-18	1.04949e-15	2.58636
1952	SAA2	FALSE	Ileum	Adjusted	Non-Inflamed CD vs. Control	0.760703	0.000440912	0.00476525	1.09746
1953	SAA2	FALSE	Ileum	Adjusted	Inflamed CD vs. Control	1.92159	2.15359e-17	1.17764e-14	2.77227
1954	SAA2-SAA4	FALSE	Ileum	Adjusted	Non-Inflamed CD vs. Control	0.75778	4.59654e-05	0.000720199	1.09324
1955	SAA2-SAA4	FALSE	Ileum	Adjusted	Inflamed CD vs. Control	1.1698	1.33932e-10	1.39617e-08	1.68766
1956	SAA4	FALSE	Ileum	Adjusted	Inflamed CD vs. Control	1.21481	9.38793e-13	1.76749e-10	1.7526
1957	SBSN	FALSE	Ileum	Adjusted	Inflamed CD vs. Control	0.936923	1.37193e-06	3.75056e-05	1.35169
1958	SCAPER	FALSE	Ileum	Adjusted	Inflamed CD vs. Control	-0.87255	6.4015e-15	2.08597e-12	-1.25882
1959	SCN5A	FALSE	Ileum	Adjusted	Inflamed CD vs. Control	-0.741163	0.000756671	0.0073988	-1.06927
1960	SCNN1B	FALSE	Ileum	Adjusted	Inflamed CD vs. Control	0.909618	1.10143e-09	8.49031e-08	1.3123
1961	SDK2	FALSE	Ileum	Adjusted	Non-Inflamed CD vs. Control	-0.709811	0.000103583	0.00142528	-1.02404
1962	SDR16C5	FALSE	Ileum	Adjusted	Inflamed CD vs. Control	0.744942	0.00014015	0.00183599	1.07472
1963	SEC14L5	FALSE	Ileum	Adjusted	Inflamed CD vs. Control	-0.80892	1.54647e-06	4.14623e-05	-1.16702
1964	SELE	FALSE	Ileum	Adjusted	Inflamed CD vs. Control	0.871088	4.44964e-06	0.000100396	1.25671
1965	SEMA3B-AS1	TRUE	Ileum	Adjusted	Inflamed CD vs. Control	-0.726023	0.000167255	0.00212753	-1.04743
1966	SEMA3E	FALSE	Ileum	Adjusted	Inflamed CD vs. Control	-1.27649	4.73557e-13	9.67832e-11	-1.84158
1967	SEMA3G	FALSE	Ileum	Adjusted	Inflamed CD vs. Control	-0.702247	8.75849e-09	5.10793e-07	-1.01313
1968	SEMG1	FALSE	Ileum	Adjusted	Inflamed CD vs. Control	0.904629	2.20272e-09	1.55047e-07	1.3051
1969	SEMG2	FALSE	Ileum	Adjusted	Inflamed CD vs. Control	1.10025	8.3718e-11	9.32151e-09	1.58732
1970	SERPINA3	FALSE	Ileum	Adjusted	Inflamed CD vs. Control	0.810708	8.68313e-05	0.00123001	1.1696
1971	SERPINA7	FALSE	Ileum	Adjusted	Inflamed CD vs. Control	-0.72115	1.25105e-05	0.000240543	-1.0404
1972	SERPINA9	FALSE	Ileum	Adjusted	Non-Inflamed CD vs. Control	-0.857075	3.99823e-05	0.000639463	-1.2365
1973	SERPINA9	FALSE	Ileum	Adjusted	Inflamed CD vs. Control	-0.979137	7.69033e-06	0.000159125	-1.4126
1974	SERPINB7	FALSE	Ileum	Adjusted	Inflamed CD vs. Control	0.845979	7.98413e-05	0.0011427	1.22049
1975	SERPINE1	FALSE	Ileum	Adjusted	Inflamed CD vs. Control	1.07246	1.22229e-14	3.74122e-12	1.54723
1976	SFRP1	FALSE	Ileum	Adjusted	Inflamed CD vs. Control	0.801492	4.56689e-10	4.0208e-08	1.15631
1977	SFRP5	FALSE	Ileum	Adjusted	Inflamed CD vs. Control	-0.97976	2.00565e-08	1.03842e-06	-1.41349
1978	SFTPA2	FALSE	Ileum	Adjusted	Inflamed CD vs. Control	0.774728	5.79042e-05	0.000872636	1.1177
1979	SFTPD	FALSE	Ileum	Adjusted	Inflamed CD vs. Control	-0.7818	4.84809e-05	0.000753658	-1.1279
1980	SH2D6	FALSE	Ileum	Adjusted	Inflamed CD vs. Control	-1.20141	1.23288e-18	8.77088e-16	-1.73327
1981	SH2D7	FALSE	Ileum	Adjusted	Inflamed CD vs. Control	-0.983134	1.22335e-23	2.6514e-20	-1.41836
1982	SLC10A2	FALSE	Ileum	Adjusted	Inflamed CD vs. Control	-1.76625	4.6962e-17	2.3786e-14	-2.54816
1983	SLC11A1	FALSE	Ileum	Adjusted	Inflamed CD vs. Control	1.85657	6.11592e-15	2.00695e-12	2.67847
1984	SLC13A1	FALSE	Ileum	Adjusted	Inflamed CD vs. Control	-2.03944	3.39462e-21	4.51945e-18	-2.94229
1985	SLC14A2	FALSE	Ileum	Adjusted	Inflamed CD vs. Control	-1.59406	4.0355e-21	5.15189e-18	-2.29975
1986	SLC15A1	FALSE	Ileum	Adjusted	Inflamed CD vs. Control	-0.741757	2.34272e-06	5.83302e-05	-1.07013
1987	SLC16A9	FALSE	Ileum	Adjusted	Inflamed CD vs. Control	-0.955618	3.46581e-13	7.27468e-11	-1.37867
1988	SLC17A8	FALSE	Ileum	Adjusted	Inflamed CD vs. Control	-1.45721	6.60875e-15	2.146e-12	-2.10231
1989	SLC17A9	FALSE	Ileum	Adjusted	Inflamed CD vs. Control	0.699101	7.17232e-09	4.28517e-07	1.00859
1990	SLC19A3	FALSE	Ileum	Adjusted	Inflamed CD vs. Control	-0.829258	7.50859e-18	4.66508e-15	-1.19637
1991	SLC1A3	FALSE	Ileum	Adjusted	Inflamed CD vs. Control	0.857686	0.00142944	0.0124769	1.23738
1992	SLC23A1	FALSE	Ileum	Adjusted	Inflamed CD vs. Control	-0.923019	6.91115e-12	1.06813e-09	-1.33163
1993	SLC23A3	FALSE	Ileum	Adjusted	Inflamed CD vs. Control	-1.15619	8.34006e-21	9.5957e-18	-1.66802
1994	SLC26A4-AS1	TRUE	Ileum	Adjusted	Non-Inflamed CD vs. Control	-0.860728	0.000302374	0.00349192	-1.24177
1995	SLC27A6	FALSE	Ileum	Adjusted	Inflamed CD vs. Control	-0.80207	7.72205e-08	3.28161e-06	-1.15714
1996	SLC28A1	FALSE	Ileum	Adjusted	Inflamed CD vs. Control	-0.98026	1.87448e-07	6.99329e-06	-1.41422
1997	SLC28A2	FALSE	Ileum	Adjusted	Inflamed CD vs. Control	-1.39034	1.74049e-18	1.20152e-15	-2.00584
1998	SLC2A12	FALSE	Ileum	Adjusted	Non-Inflamed CD vs. Control	0.69769	6.76272e-08	2.92189e-06	1.00655
1999	SLC2A12	FALSE	Ileum	Adjusted	Inflamed CD vs. Control	0.896961	1.61561e-11	2.23393e-09	1.29404
[truncated: 17,753 more rows]
