# Supplementary material for: Gene coexpression networks reveal a broad role for lncRNAs in inflammatory bowel disease
Source: JCI Insight. 2024 Feb 8;9(3):e168988. doi: 10.1172/jci.insight.168988 (PMC10967393; doi:10.1172/jci.insight.168988)
Supplement: Supplemental table 2 [file jciinsight-9-168988-s061.xlsx]

## Sheet: Sheet1
Gene	module	kin		Gene	module	kin		Gene	module	kin		Gene	module	kin		Gene	module	kin		Gene	module	kin		Gene	module	kin		Gene	module	kin		Gene	module	kin		Gene	module	kin		Gene	module	kin		Gene	module	kin		Gene	module
ANXA6	bisque4	4.20284		SGK2	black	4.33598		SRGN	blue	4.94468		FZD5	brown4	4.97986		PIM2	coral1	3.50322		ARHGEF6	cyan	5.31781		KLHL5	darkgreen	3.86785		CORO1A	darkmagenta	3.30059		SLC22A23	darkolivegreen	3.86909		CHST2	darkorange2	4.1124		MYO1G	darkred	5.83355		RBMS1	darkseagreen4	3.80439		GIMAP8	darkturquoise
LCP1	bisque4	3.99816		MGAT4B	black	4.31859		ARHGAP25	blue	4.12647		DNMBP	brown4	4.19391		PPT1	coral1	3.08552		RAVER2	cyan	5.28614		MAGI1	darkgreen	3.20006		EXPH5	darkmagenta	3.2663		lnc-EIF2AK3-26	darkolivegreen	3.21507		MSN	darkorange2	3.94866		IKZF3	darkred	5.37424		SERPINB9	darkseagreen4	3.68703		JAK3	darkturquoise
GNAI2	bisque4	3.6553		ITGA4	black	4.03378		SAMSN1	blue	4.02656		IKBIP	brown4	3.8114		CYBB	coral1	2.88816		TAGAP	cyan	5.12225		HVCN1	darkgreen	3.11445		COL5A2	darkmagenta	3.06755		lnc-ZNF280B-6	darkolivegreen	3.13909		NCKAP1L	darkorange2	3.80673		CYTIP	darkred	5.28189		GPR65	darkseagreen4	3.39103		ATP9A	darkturquoise
LAPTM5	bisque4	3.50004		VIM	black	3.98945		GLIPR1	blue	3.96121		DOCK11	brown4	3.44204		CAPN5	coral1	2.83332		IL10RA	cyan	4.77262		PDE6A	darkgreen	3.04996		COL1A2	darkmagenta	3.02431		DENND5A	darkolivegreen	2.99589		VSIG10	darkorange2	3.29245		RAC2	darkred	4.87508		GNB4	darkseagreen4	3.38404		CD40	darkturquoise
FBN1	bisque4	2.99186		ABCD3	black	3.92241		KIRREL1	blue	3.93926		CPT2	brown4	3.3271		SNX20	coral1	2.78909		XK	cyan	4.55545		TRAF3IP3	darkgreen	2.98874		DOCK8	darkmagenta	2.86196		CD38	darkolivegreen	2.97448		FGR	darkorange2	3.15418		PLEKHO2	darkred	4.85121		CALU	darkseagreen4	3.3418		PRNP	darkturquoise
CALHM2	bisque4	2.80992		LCP2	black	3.78906		CDKN2B	blue	3.42127		DTX4	brown4	3.27072		ICAM2	coral1	2.57053		NCF1	cyan	4.4925		DEGS1	darkgreen	2.94409		TAGLN	darkmagenta	2.79415		NGEF	darkolivegreen	2.9679		IL21R	darkorange2	3.14776		PTPN7	darkred	4.65761		PADI2	darkseagreen4	3.26492		ARHGAP44	darkturquoise
MAGI1-IT1	bisque4	2.69931		GIMAP7	black	3.6532		CLCN2	blue	3.4075		ERBB2	brown4	3.13698		SLC39A5	coral1	2.50772		CD180	cyan	4.44003		CGN	darkgreen	2.88091		OCRL	darkmagenta	2.7718		PDZD3	darkolivegreen	2.80624		TRPV2	darkorange2	3.00429		THEMIS2	darkred	4.57005		COL6A3	darkseagreen4	3.17395		CDKN2B-AS1	darkturquoise
HLA-DPB1	bisque4	2.6518		MAOA	black	3.60737		PEA15	blue	3.07759		DOCK2	brown4	3.05619		CDC42BPG	coral1	2.48127		LRRK2	cyan	4.24654		CHMP4B	darkgreen	2.85717		COL6A2	darkmagenta	2.66755		lnc-RPIA-4	darkolivegreen	2.76717		GNA15	darkorange2	2.89859		RHOH	darkred	4.52048		ICAM1	darkseagreen4	3.12597		PCK1	darkturquoise
CFH	bisque4	2.64254		FYN	black	3.59171		TLR1	blue	3.00555		PATJ	brown4	3.00395		lnc-KIAA0141-1	coral1	2.46581		SASH3	cyan	3.88755		CHP1	darkgreen	2.84655		SLC2A3	darkmagenta	2.65235		IGSF3	darkolivegreen	2.74328		AGAP2	darkorange2	2.87007		CSGALNACT2	darkred	4.48691		CD81	darkseagreen4	3.11266		LUM	darkturquoise
NIBAN1	bisque4	2.4888		SUCLG1	black	3.55088		FERMT2	blue	2.96652		SEPTIN6	brown4	2.9893		GBA2	coral1	2.43097		ATP8B1	cyan	3.88606		LTB	darkgreen	2.81753		SELL	darkmagenta	2.6479		IKZF1	darkolivegreen	2.72523		AFG3L2	darkorange2	2.64371		SEPTIN1	darkred	4.19587		ACVR1B	darkseagreen4	3.03438		BTK	darkturquoise
GUCY1A1	bisque4	2.44686		ARHGAP9	black	3.4795		COL6A1	blue	2.84391		CYSLTR1	brown4	2.89187		HDHD3	coral1	2.40966		LILRB1	cyan	3.56093		SLC9A2	darkgreen	2.77512		CYRIA	darkmagenta	2.63463		HEG1	darkolivegreen	2.65347		INGMG_000198	darkorange2	2.55098		CD93	darkred	3.58159		ADPRH	darkseagreen4	2.97565		EIF4A1	darkturquoise
ITPKA	bisque4	2.41207		ARHGAP15	black	3.45447		PKIB	blue	2.83486		ORAI2	brown4	2.88134		LY6E	coral1	2.40452		DOCK1	cyan	3.56026		MARCHF1	darkgreen	2.70432		PDLIM3	darkmagenta	2.56778		CLIC2	darkolivegreen	2.63912		SLC22A5	darkorange2	2.51643		NBEAL1	darkred	3.30671		RECQL	darkseagreen4	2.95334		PIGZ	darkturquoise
CEP85L	bisque4	2.39315		LAT2	black	3.44051		UGT1A7	blue	2.76606		LHFPL6	brown4	2.82357		COBL	coral1	2.37955		HLA-DPA1	cyan	3.52825		HHEX	darkgreen	2.5921		CDHR1	darkmagenta	2.52605		INSYN2B	darkolivegreen	2.61096		SPINT1	darkorange2	2.49824		RETSAT	darkred	3.14222		STAP2	darkseagreen4	2.85837		NID1	darkturquoise
SDC2	bisque4	2.3771		RELT	black	3.37262		ZZEF1	blue	2.75634		CDH1	brown4	2.69271		SRPRB	coral1	2.32907		C16orf54	cyan	3.52626		CLEC2B	darkgreen	2.5748		CNN1	darkmagenta	2.51032		RHOU	darkolivegreen	2.57903		TLR2	darkorange2	2.42135		TLR6	darkred	2.9785		LLGL2	darkseagreen4	2.81076		SLC25A23	darkturquoise
TMEM98	bisque4	2.3516		COQ9	black	3.26173		FMNL1	blue	2.71621		lnc-SETD9-5	brown4	2.63505		FHIP1B	coral1	2.27598		SH3RF2	cyan	3.43746		HS3ST3B1	darkgreen	2.53122		SPR	darkmagenta	2.48175		TNFRSF4	darkolivegreen	2.50527		LRRC25	darkorange2	2.31224		TLR8	darkred	2.94606		B3GNT8	darkseagreen4	2.72555		FBLN1	darkturquoise
SETD7	bisque4	2.26414		GAB3	black	3.11773		FOXF1	blue	2.68529		MTHFD2	brown4	2.62916		P2RY8	coral1	2.26683		GALNT12	cyan	3.41707		SOWAHB	darkgreen	2.48093		IGSF9	darkmagenta	2.42023		S100A4	darkolivegreen	2.49779		RAB17	darkorange2	2.25404		RHBDF2	darkred	2.87825		KBTBD11	darkseagreen4	2.70206		SEC11C	darkturquoise
H2BC13	bisque4	2.23158		ATP5PB	black	3.06993		P2RY10	blue	2.66813		ADA	brown4	2.61517		AOC1	coral1	2.24756		RCSD1	cyan	3.34284		FGFR3	darkgreen	2.36835		BANK1	darkmagenta	2.35104		MARVELD2	darkolivegreen	2.45833		lnc-GNG5-9	darkorange2	2.20166		GIMAP1	darkred	2.79036		SOCS3	darkseagreen4	2.69451		DNM2	darkturquoise
CYP4F12	bisque4	2.18932		TMEM156	black	3.02827		HSD11B2	blue	2.63325		LMOD1	brown4	2.60433		GNA11	coral1	2.20132		GPR132	cyan	3.28273		UGT1A8	darkgreen	2.34156		HEPACAM2	darkmagenta	2.34626		UGT1A10	darkolivegreen	2.3916		ITGA5	darkorange2	2.16784		S100A9	darkred	2.69381		FILIP1L	darkseagreen4	2.54921		PCDH18	darkturquoise
H2AC4	bisque4	2.18506		ANXA5	black	2.99417		SAMHD1	blue	2.60136		ANO10	brown4	2.51921		lnc-BRF1-31	coral1	2.07764		GRAMD2B	cyan	3.27706		PLCD1	darkgreen	2.32479		ITGAL	darkmagenta	2.33612		FAM162A	darkolivegreen	2.26592		SLC6A6	darkorange2	2.09898		MOGAT2	darkred	2.67251		RIPOR2	darkseagreen4	2.49578		RPN2	darkturquoise
PEX11A	bisque4	2.13929		LY9	black	2.96362		SATB2-AS1	blue	2.48502		NCF2	brown4	2.4486		SSR3	coral1	2.06842		A1CF	cyan	3.27256		GRAP	darkgreen	2.28331		LILRB2	darkmagenta	2.31887		MXRA5	darkolivegreen	2.25331		lnc-MAP3K3-2	darkorange2	2.08623		lnc-BRF1-9	darkred	2.58432		AQP8	darkseagreen4	2.4568		EPS8	darkturquoise
VDR	bisque4	2.12642		PPM1A	black	2.93798		IP6K2	blue	2.46331		GUCY2C	brown4	2.44403		CLEC7A	coral1	2.05454		HLA-DMA	cyan	3.25881		OAF	darkgreen	2.27677		CAMK2D	darkmagenta	2.31261		ZBTB7C	darkolivegreen	2.19326		CD83	darkorange2	2.06981		B3GALT5-AS1	darkred	2.55166		SELENBP1	darkseagreen4	2.4126		MYO5A	darkturquoise
MAP3K1	bisque4	2.09243		SRI	black	2.89319		lnc-TMEM211-7	blue	2.33733		PBLD	brown4	2.41328		CD164	coral1	2.05286		lnc-RUBCN-9	cyan	3.19132		PYHIN1	darkgreen	2.27074		ETHE1	darkmagenta	2.30772		MYH15	darkolivegreen	2.17225		HYAL2	darkorange2	2.06638		SCIMP	darkred	2.54051		UQCRC1	darkseagreen4	2.36275		GBP1	darkturquoise
RUVBL1	bisque4	2.08632		ELK3	black	2.89079		CCNB1	blue	2.30827		SYNE2	brown4	2.3686		PDE4B	coral1	2.04107		TDP2	cyan	3.15464		HMGCL	darkgreen	2.23553		TASL	darkmagenta	2.30451		H2BC6	darkolivegreen	2.16582		ARFGAP3	darkorange2	2.06612		PHLDA1	darkred	2.51529		CCR4	darkseagreen4	2.357		RPS12	darkturquoise
WWTR1	bisque4	2.07633		SEMA6A	black	2.85653		lnc-TMEM121-2	blue	2.23639		MYH11	brown4	2.34179		FOXD2-AS1	coral1	2.0379		RGS16	cyan	3.13578		SEC24D	darkgreen	2.12375		GIPC2	darkmagenta	2.28529		EAPP	darkolivegreen	2.15007		MEOX1	darkorange2	2.03927		HRH2	darkred	2.50265		PARP1	darkseagreen4	2.26391		RPL17	darkturquoise
RAB40C	bisque4	2.05796		SULT1A2	black	2.71126		TMEM184A	blue	2.23316		NBPF1	brown4	2.32712		TPST2	coral1	2.02956		CHKA	cyan	3.08254		KDELR3	darkgreen	2.10626		FAAH	darkmagenta	2.26742		FABP1	darkolivegreen	2.12028		PSMD14	darkorange2	2.00081		CXCL1	darkred	2.4284		CELF2	darkseagreen4	2.21948		ELMO1	darkturquoise
AUH	bisque4	2.05663		TACC2	black	2.65594		DNAJB11	blue	2.23224		FAM160A1-DT	brown4	2.26331		P2RX4	coral1	2.00336		PAPSS2	cyan	3.04486		LAMC1	darkgreen	2.08306		TNFRSF13C	darkmagenta	2.251		SFMBT2	darkolivegreen	2.11869		IL33	darkorange2	1.95696		MEP1A	darkred	2.39004		ZNF469	darkseagreen4	2.2182		STRADB	darkturquoise
ST14	bisque4	2.03304		lnc-ZNF730-11	black	2.50373		TMEM45B	blue	2.22513		ARHGEF10L	brown4	2.2303		ODC1	coral1	1.99801		ITGAX	cyan	3.00262		SPCS3	darkgreen	2.07936		PPIL1	darkmagenta	2.22177		FCGR2A	darkolivegreen	2.10206		RAB29	darkorange2	1.94739		GRTP1	darkred	2.38147		lnc-CERS5-6	darkseagreen4	2.21649		CCR7	darkturquoise
BMP3	bisque4	2.02126		lnc-LRRC36-1	black	2.46957		TLCD4	blue	2.20018		P2RY1	brown4	2.22148		FAM171B	coral1	1.97485		PIK3R5	cyan	2.90233		CAPN13	darkgreen	1.97623		HSBP1L1	darkmagenta	2.19488		MYZAP	darkolivegreen	2.08002		SLC51B	darkorange2	1.91849		FCMR	darkred	2.32948		LTBP2	darkseagreen4	2.21384		MCUB	darkturquoise
DUSP10	bisque4	1.99774		CLEC14A	black	2.46855		BIRC5	blue	2.19065		TPRN	brown4	2.21795		NDUFA2	coral1	1.92065		OAS2	cyan	2.87396		CEP55	darkgreen	1.96308		ROBO1	darkmagenta	2.16309		BICDL2	darkolivegreen	2.06875		lnc-PRAC2-10	darkorange2	1.88429		TMEM171	darkred	2.32723		SBNO2	darkseagreen4	2.20505		SHMT2	darkturquoise
RFC3	bisque4	1.92335		ESRP2	black	2.43397		lnc-ANPEP-2	blue	2.18518		DYRK3	brown4	2.18836		lnc-CALM2-2	coral1	1.89638		lnc-KCNA3-3	cyan	2.85755		NOL4L	darkgreen	1.95042		lnc-CAND2-2	darkmagenta	2.15372		SDF2L1	darkolivegreen	2.05484		FCGR3A	darkorange2	1.84822		ASB13	darkred	2.30533		GATA6	darkseagreen4	2.14542		KIF13B	darkturquoise
CD69	bisque4	1.91569		SHROOM3	black	2.38122		CLDN7	blue	2.14257		CD28	brown4	2.18566		BCAR3	coral1	1.89039		lnc-EYS-2	cyan	2.74985		MGST3	darkgreen	1.93644		lnc-NBPF1-2	darkmagenta	2.08784		PLCG2	darkolivegreen	2.02803		HOXD13	darkorange2	1.83842		CNNM4	darkred	2.30237		GHITM	darkseagreen4	2.142		C15orf48	darkturquoise
MDFIC	bisque4	1.91347		INHBA	black	2.284		CA2	blue	2.13905		TMEM47	brown4	2.16462		RNF152	coral1	1.86892		BSG	cyan	2.74149		FAM83G	darkgreen	1.88861		lnc-SATB2-2	darkmagenta	2.07117		FAM177A1	darkolivegreen	2.02731		MFSD4A	darkorange2	1.81551		CHST3	darkred	2.23542		DERL3	darkseagreen4	2.1395		LRP8	darkturquoise
FRMD6	bisque4	1.88463		TDRD7	black	2.2671		CRELD2	blue	2.1308		TYMP	brown4	2.14192		lnc-ZNF326-2	coral1	1.78834		ERMP1	cyan	2.72185		CPA6	darkgreen	1.87273		PHYH	darkmagenta	2.07008		BAG2	darkolivegreen	2.01986		DYSF	darkorange2	1.80436		SGTB	darkred	2.18692		PYGO1	darkseagreen4	2.1342		SLC43A3	darkturquoise
C2orf88	bisque4	1.88386		NIPAL1	black	2.25698		SEC14L1	blue	2.12095		CAV1	brown4	2.14181		USP54	coral1	1.78714		LPCAT1	cyan	2.65199		UBE2C	darkgreen	1.8488		lnc-OSBPL9-5	darkmagenta	2.0042		PA2G4	darkolivegreen	2.0194		lnc-RPIA-1	darkorange2	1.80261		TPX2	darkred	2.16031		PLEKHG6	darkseagreen4	2.12604		CXCL12	darkturquoise
CTSA	bisque4	1.86805		CMTM7	black	2.22261		GNB5	blue	2.09911		PLN	brown4	2.13694		ZFYVE9	coral1	1.77721		SIAE	cyan	2.52184		FAM30A	darkgreen	1.84727		LPP-AS2	darkmagenta	1.97819		TMEM30B	darkolivegreen	2.01168		ACVR1C	darkorange2	1.78396		STK38	darkred	2.12789		MAVS	darkseagreen4	2.10735		MAP3K21	darkturquoise
MYBL2	bisque4	1.86601		TYROBP	black	2.22005		PDCD1	blue	2.09628		UGT2A3	brown4	2.12869		MPEG1	coral1	1.76093		CHSY1	cyan	2.42736		CD22	darkgreen	1.83128		MX2	darkmagenta	1.94388		JAML	darkolivegreen	1.98789		ABCG2	darkorange2	1.78264		BHLHA15	darkred	2.10863		SNX18	darkseagreen4	2.06533		PBK	darkturquoise
KIF2C	bisque4	1.84509		MRPL35	black	2.21888		NRIP1	blue	2.0939		MCM3	brown4	2.11047		IL2RA	coral1	1.75558		NEURL1B	cyan	2.42094		CDK14	darkgreen	1.82664		EMID1	darkmagenta	1.92502		H3C13	darkolivegreen	1.98074		PTPN3	darkorange2	1.75781		ECHDC2	darkred	2.0999		SLC35A3	darkseagreen4	2.04225		EIF3I	darkturquoise
NES	bisque4	1.84389		WNK2	black	2.21841		HLA-DOA	blue	2.08226		CD4	brown4	2.09765		ENG	coral1	1.7463		MCAM	cyan	2.36199		lnc-RPIA-17	darkgreen	1.81494		CCDC183	darkmagenta	1.89512		AEN	darkolivegreen	1.95858		LYSMD2	darkorange2	1.74234		ENO1	darkred	2.00705		GEM	darkseagreen4	2.02683		lnc-TUBB2B-4	darkturquoise
COLEC12	bisque4	1.83113		PIP4K2A	black	2.19922		C1QA	blue	2.06529		PGM1	brown4	2.05689		NUP210	coral1	1.7359		LRRC31	cyan	2.3416		TMEM39A	darkgreen	1.80901		lnc-SH3BGR-5	darkmagenta	1.89019		CGNL1	darkolivegreen	1.91199		FMN1	darkorange2	1.7358		lnc-IGSF5-1	darkred	1.99768		GM2A	darkseagreen4	2.02147		H3C12	darkturquoise
SLC9A3R1	bisque4	1.82742		PPP1R14D	black	2.19761		lnc-FITM2-5	blue	2.04974		CFL2	brown4	2.0439		OXR1	coral1	1.72968		PRR33	cyan	2.33193		FN1	darkgreen	1.80731		PACSIN2	darkmagenta	1.88562		lnc-CCDC69-2	darkolivegreen	1.90566		RPS8	darkorange2	1.73091		ANO7	darkred	1.98843		WSCD1	darkseagreen4	2.0181		PRSS8	darkturquoise
PAQR8	bisque4	1.81239		RDH5	black	2.16873		TSHZ3	blue	2.01776		ESPN	brown4	1.99474		GJA1	coral1	1.72642		BICC1	cyan	2.30742		SPATA31E1	darkgreen	1.78126		SWAP70	darkmagenta	1.83757		MIR4435-2HG	darkolivegreen	1.90077		lnc-ST6GALNAC6-1	darkorange2	1.71594		MYCBP2	darkred	1.96619		COTL1	darkseagreen4	2.01249		PRKACB	darkturquoise
ODF3B	bisque4	1.81082		SMIM22	black	2.09596		APOL2	blue	1.99005		CSF3R	brown4	1.9681		TPM4	coral1	1.72449		JADE1	cyan	2.29873		ANKRD33B	darkgreen	1.7731		C11orf52	darkmagenta	1.82039		UGT1A5	darkolivegreen	1.89416		SLFN12L	darkorange2	1.7149		GOLPH3L	darkred	1.95727		TNFRSF1B	darkseagreen4	1.95766		lnc-CYGB-1	darkturquoise
SIPA1L2	bisque4	1.80988		ZNF267	black	2.01686		MMP9	blue	1.9846		lnc-ACKR3-6	brown4	1.95829		SPINT1-AS1	coral1	1.72068		STX3	cyan	2.24556		CCT3	darkgreen	1.76728		lnc-KCNC3-1	darkmagenta	1.7946		NDUFB9	darkolivegreen	1.85551		COL14A1	darkorange2	1.68007		CDX2	darkred	1.95077		TXLNB	darkseagreen4	1.93525		FCGR3B	darkturquoise
NMT2	bisque4	1.80451		CDV3	black	1.95008		ALYREF	blue	1.95879		FBLIM1	brown4	1.95739		ODF2	coral1	1.71888		FCGR2B	cyan	2.18981		SLC16A2	darkgreen	1.74478		lnc-NTNG1-4	darkmagenta	1.76784		SERINC2	darkolivegreen	1.85544		ERI1	darkorange2	1.66952		GGT5	darkred	1.93986		C4BPB	darkseagreen4	1.93178		ITIH5	darkturquoise
FSIP2	bisque4	1.79733		CYYR1	black	1.93755		PGAP3	blue	1.95462		METTL7B	brown4	1.94884		MMP28	coral1	1.71879		UQCRFS1	cyan	2.1844		SLC7A2	darkgreen	1.72639		GGT6	darkmagenta	1.76532		CFDP1	darkolivegreen	1.83611		RPS14	darkorange2	1.65655		CTDSPL	darkred	1.9289		ARMCX1	darkseagreen4	1.9205		CD3E	darkturquoise
CDC25B	bisque4	1.79224		TFPI	black	1.90082		lnc-BRF1-70	blue	1.94919		HLX	brown4	1.93689		LINC02023	coral1	1.70094		PJA1	cyan	2.17804		MLX	darkgreen	1.69708		GALNT18	darkmagenta	1.76498		DDHD1	darkolivegreen	1.81284		TINCR	darkorange2	1.65384		lnc-ESRP2-2	darkred	1.92305		STARD8	darkseagreen4	1.91606		LYN	darkturquoise
DNAJC3	bisque4	1.7851		RAB40B	black	1.89528		lnc-ATP2B1-2	blue	1.93746		lnc-NDRG2-1	brown4	1.93059		TRERF1	coral1	1.69852		STAT4	cyan	2.16536		CD44	darkgreen	1.67545		VANGL2	darkmagenta	1.7539		DSG2	darkolivegreen	1.79831		SYNE3	darkorange2	1.63223		lnc-GRM4-2	darkred	1.91242		TGM2	darkseagreen4	1.89029		DSCC1	darkturquoise
CENPW	bisque4	1.74388		OSTC	black	1.88751		SMC2	blue	1.92521		TUBB	brown4	1.91983		MAGEH1	coral1	1.69793		ATP2C2	cyan	2.10281		CEP128	darkgreen	1.67536		NOP56	darkmagenta	1.74315		MKKS	darkolivegreen	1.78418		OSBPL3	darkorange2	1.60665		ANLN	darkred	1.90059		OLFM1	darkseagreen4	1.87362		RAB31	darkturquoise
TDO2	bisque4	1.73525		FHDC1	black	1.88453		SEC22C	blue	1.91012		PCNA	brown4	1.90196		ATP5F1B	coral1	1.68859		TFEC	cyan	2.08537		SIRPA	darkgreen	1.66081		lnc-ARHGEF10L-1	darkmagenta	1.73299		STK4	darkolivegreen	1.77736		PSMA1	darkorange2	1.5706		KIF23	darkred	1.88615		LCA5	darkseagreen4	1.83381		VWF	darkturquoise
PTPN6	bisque4	1.71802		ATP5F1C	black	1.88213		PPFIBP2	blue	1.89478		COL7A1	brown4	1.87743		ILF2	coral1	1.67922		KBTBD11-OT1	cyan	2.07877		PDE3A	darkgreen	1.65021		lnc-LCLAT1-1	darkmagenta	1.72697		CSF2RA	darkolivegreen	1.77201		lnc-MBNL2-3	darkorange2	1.56495		RASGRP3	darkred	1.88554		ZFP3	darkseagreen4	1.77779		KIAA0930	darkturquoise
PRF1	bisque4	1.69676		MOXD1	black	1.87287		IFNG-AS1	blue	1.8913		PLPP6	brown4	1.86444		RIPOR3	coral1	1.66944		PDCD6IP	cyan	2.02585		ATP8B2	darkgreen	1.62222		CCDC3	darkmagenta	1.72204		NR1H4	darkolivegreen	1.76958		lnc-B3GNT5-11	darkorange2	1.52441		FGD3	darkred	1.87435		TMEM59	darkseagreen4	1.77705		CLEC17A	darkturquoise
BLOC1S1	bisque4	1.68823		FCGRT	black	1.87015		SSR4	blue	1.87956		GLDN	brown4	1.83288		CDX1	coral1	1.66493		TGFA	cyan	2.0189		ADGRF5	darkgreen	1.61028		RIPK2	darkmagenta	1.71203		RANGAP1	darkolivegreen	1.74759		ME2	darkorange2	1.52283		TMEM243	darkred	1.85905		ENDOD1	darkseagreen4	1.77297		NDUFA10	darkturquoise
KDR	bisque4	1.67932		FNIP2	black	1.869		COL12A1	blue	1.87291		MIER1	brown4	1.83223		FPR2	coral1	1.6546		MYDGF	cyan	1.983		IRAG1	darkgreen	1.59431		LTK	darkmagenta	1.68792		TUBG1	darkolivegreen	1.74713		BISPR	darkorange2	1.5188		lnc-PAG1-5	darkred	1.85725		lnc-ASAP3-1	darkseagreen4	1.76687		RPL15	darkturquoise
GPR35	bisque4	1.65927		SAMD9L	black	1.84997		lnc-PAWR-7	blue	1.86454		DDX21	brown4	1.79973		SERPINE1	coral1	1.64948		CLIP2	cyan	1.98151		PCSK6	darkgreen	1.59334		UPP1	darkmagenta	1.66693		ACAA1	darkolivegreen	1.7302		EFEMP1	darkorange2	1.51296		TRPM6	darkred	1.84981		CXCR6	darkseagreen4	1.75969		UGT1A4	darkturquoise
IL18R1	bisque4	1.64394		EIF2S2	black	1.84347		CXCL9	blue	1.85581		CNTN3	brown4	1.79462		MSRB3	coral1	1.64432		lnc-HMGA2-1	cyan	1.97664		SERPINA3	darkgreen	1.59133		HNRNPC	darkmagenta	1.66587		ANXA2R	darkolivegreen	1.72386		KRTAP13-2	darkorange2	1.51045		FAM107B	darkred	1.83487		PACC1	darkseagreen4	1.74513		RPS27	darkturquoise
CXCL10	bisque4	1.63887		ALKBH7	black	1.81877		CCT2	blue	1.84889		PARD3B	brown4	1.78837		COX8A	coral1	1.62658		ABCC6	cyan	1.96617		lnc-DMXL1-8	darkgreen	1.58863		SCGN	darkmagenta	1.64889		H2BC5	darkolivegreen	1.71142		PTGES	darkorange2	1.50975		CNPY3	darkred	1.82904		PKM	darkseagreen4	1.70561		FHL1	darkturquoise
MTDH	bisque4	1.62489		RNF103	black	1.80453		FLRT2	blue	1.83315		IQCM	brown4	1.77522		FEZ1	coral1	1.62622		KDF1	cyan	1.96385		SPHK2	darkgreen	1.57474		C1orf54	darkmagenta	1.63455		IFNAR2	darkolivegreen	1.70064		PAICS	darkorange2	1.50876		HLA-E	darkred	1.82673		JAK2	darkseagreen4	1.69588		lnc-SMARCC2-7	darkturquoise
CXCR1	bisque4	1.62404		TLN2	black	1.78548		BMERB1	blue	1.82194		BGN	brown4	1.77119		PLCL2	coral1	1.61031		lnc-CAMSAP2-5	cyan	1.96313		LOC728392	darkgreen	1.55822		FRK	darkmagenta	1.63356		PLA2G12A	darkolivegreen	1.66248		OTOP2	darkorange2	1.50588		NDNF	darkred	1.79413		CHMP5	darkseagreen4	1.69323		TSPAN15	darkturquoise
NUGGC	bisque4	1.61137		STARD10	black	1.77033		PLEKHA6	blue	1.80922		ST6GALNAC6	brown4	1.76177		ATP1B3	coral1	1.59204		lnc-MAP10-9	cyan	1.91322		TLCD2	darkgreen	1.54981		WNT5A	darkmagenta	1.62755		VCP	darkolivegreen	1.6617		LIAS	darkorange2	1.49937		lnc-CRKL-4	darkred	1.78496		CCN4	darkseagreen4	1.68278		CAMK2G	darkturquoise
ABAT	bisque4	1.61055		VAMP5	black	1.75001		SPRYD7	blue	1.80786		KCNMB1	brown4	1.74996		RGS18	coral1	1.58989		FAM168B	cyan	1.88918		GOT1	darkgreen	1.54691		TGFB1I1	darkmagenta	1.58504		lnc-CSPP1-2	darkolivegreen	1.6517		RACK1	darkorange2	1.49743		SLC16A6	darkred	1.77483		SPAG4	darkseagreen4	1.68058		SLC30A10	darkturquoise
ADIPOR2	bisque4	1.59065		FBXO44	black	1.74742		MISP	blue	1.77689		ZFP91	brown4	1.73523		LYPD8	coral1	1.57785		MPP7	cyan	1.87151		WSB2	darkgreen	1.53538		lnc-TNPO3-10	darkmagenta	1.58215		lnc-CCDC13-3	darkolivegreen	1.64666		SNRPB	darkorange2	1.49742		lnc-NDNF-1	darkred	1.75671		RPS25	darkseagreen4	1.67444		EEF1B2	darkturquoise
CD6	bisque4	1.5733		VOPP1	black	1.73299		APCDD1	blue	1.77147		OLFML2B	brown4	1.73435		APOL6	coral1	1.55986		MYO7B	cyan	1.83322		CCDC85C	darkgreen	1.49603		RGMB	darkmagenta	1.56763		STOM	darkolivegreen	1.63973		lnc-BCL2L11-3	darkorange2	1.49428		FOXP1	darkred	1.75383		C11orf54	darkseagreen4	1.66685		SLC25A34	darkturquoise
ZNF367	bisque4	1.57086		CHMP1B	black	1.71114		MINK1	blue	1.74586		TNFSF13B	brown4	1.68045		IFIT3	coral1	1.53603		BLK	cyan	1.8295		RMDN2-AS1	darkgreen	1.49533		PTGS2	darkmagenta	1.56544		EVX2	darkolivegreen	1.62993		PRDM8	darkorange2	1.48997		CA1	darkred	1.74893		GMPPB	darkseagreen4	1.66525		ARHGAP6	darkturquoise
TNFRSF8	bisque4	1.56896		FASTKD1	black	1.70783		PRKCZ	blue	1.74066		NBN	brown4	1.67502		VGLL3	coral1	1.5318		VCAN	cyan	1.81428		BMP6	darkgreen	1.48276		HSD17B6	darkmagenta	1.56109		GIMAP2	darkolivegreen	1.61693		ZNRF2	darkorange2	1.48321		BTN3A3	darkred	1.74246		C1orf162	darkseagreen4	1.65061		LIPH	darkturquoise
IL10RB	bisque4	1.56426		CERS4	black	1.6991		lnc-CDK20-12	blue	1.73043		FCGR1A	brown4	1.64148		TTPA	coral1	1.52946		CD300E	cyan	1.81331		AP1AR	darkgreen	1.47451		RABGAP1	darkmagenta	1.55689		SSBP1	darkolivegreen	1.61369		E2F1	darkorange2	1.47663		ST6GAL2	darkred	1.74175		HSPA6	darkseagreen4	1.64221		SYVN1	darkturquoise
BACE2	bisque4	1.53044		PPP2R5A	black	1.69866		lnc-ENTPD6-3	blue	1.72509		lnc-OSBPL9-8	brown4	1.63291		lnc-C9orf43-5	coral1	1.51016		MRGPRF	cyan	1.81103		NT5DC3	darkgreen	1.47233		JPT1	darkmagenta	1.54921		FCRL3	darkolivegreen	1.58502		lnc-VTI1A-3	darkorange2	1.46282		lnc-SLX4IP-35	darkred	1.7395		UGT8	darkseagreen4	1.64197		FES	darkturquoise
lnc-MAP3K5-3	bisque4	1.5135		ATP13A4	black	1.66155		HSPA12B	blue	1.71914		CTDSP2	brown4	1.62661		lnc-ACACB-1	coral1	1.50809		RSPH3	cyan	1.80971		DKC1	darkgreen	1.45935		PSMB5	darkmagenta	1.53418		CARMIL2	darkolivegreen	1.57258		WDHD1	darkorange2	1.46255		IQGAP3	darkred	1.71204		RPS15A	darkseagreen4	1.64011		HAT1	darkturquoise
SEMA3D	bisque4	1.51269		MIGA2	black	1.65428		ZNF366	blue	1.71421		RGL1	brown4	1.62388		PXDC1	coral1	1.50683		TMEM141	cyan	1.7885		GTPBP4	darkgreen	1.45199		SLC25A20	darkmagenta	1.53006		PMP22	darkolivegreen	1.55637		NUAK2	darkorange2	1.44518		ATP23	darkred	1.69448		TPM2	darkseagreen4	1.62868		NDUFA1	darkturquoise
SLC27A4	bisque4	1.50513		NEDD4L	black	1.65039		DDAH1	blue	1.71054		ANO9	brown4	1.61315		lnc-CLDN9-1	coral1	1.50097		lnc-NXPE4-1	cyan	1.75222		SCRN1	darkgreen	1.4485		PNPLA7	darkmagenta	1.51847		APBB1	darkolivegreen	1.5363		lnc-TSEN2-1	darkorange2	1.44494		lnc-RPL39L-3	darkred	1.69039		LGALSL-DT	darkseagreen4	1.62836		ITGB7	darkturquoise
KIFAP3	bisque4	1.49743		APLNR	black	1.64657		UHRF1	blue	1.70678		KIF5C	brown4	1.59999		TESC	coral1	1.48516		lnc-CLEC2D-1	cyan	1.72762		lnc-FOXA1-1	darkgreen	1.43946		SNRPD1	darkmagenta	1.51839		NCOA4	darkolivegreen	1.53204		TEAD4	darkorange2	1.43815		DDC	darkred	1.6831		lnc-TNFRSF1A-3	darkseagreen4	1.62656		RUNDC3B	darkturquoise
KCNG3	bisque4	1.4853		lnc-TUBB2B-8	black	1.63817		EML1	blue	1.6965		TMED2	brown4	1.58589		PLAC8	coral1	1.48496		IQSEC1	cyan	1.71943		lnc-HEPH-1	darkgreen	1.43393		SPAG16	darkmagenta	1.51405		FAM83D	darkolivegreen	1.53103		DCPS	darkorange2	1.43591		PCDH1	darkred	1.66826		FLNB	darkseagreen4	1.62362		C14orf132	darkturquoise
GHR	bisque4	1.48504		LDHD	black	1.63606		HASPIN	blue	1.69556		lnc-TNPO3-8	brown4	1.5853		NOP2	coral1	1.48331		RTN3	cyan	1.7107		KMO	darkgreen	1.42781		PRSS3	darkmagenta	1.49771		DZIP1	darkolivegreen	1.51936		MACF1	darkorange2	1.43364		QPRT	darkred	1.66011		ZYX	darkseagreen4	1.6231		KRCC1	darkturquoise
LCN2	bisque4	1.47317		ALG5	black	1.63563		RASSF10	blue	1.69507		LAMTOR4	brown4	1.58153		OSM	coral1	1.48324		CCDC89	cyan	1.70995		CAMK1D	darkgreen	1.42729		PPP1R16A	darkmagenta	1.49513		CLEC3B	darkolivegreen	1.51423		SYCP3	darkorange2	1.4328		IRF9	darkred	1.65198		C2CD5	darkseagreen4	1.61368		GNPTAB	darkturquoise
CCL4	bisque4	1.46995		LIPG	black	1.63449		GPRIN3	blue	1.68189		INSR	brown4	1.56619		UBE2J1	coral1	1.46058		TSPYL5	cyan	1.7084		IGFBP6	darkgreen	1.42419		CALML4	darkmagenta	1.4921		BIRC3	darkolivegreen	1.51379		ALPI	darkorange2	1.43163		IQGAP2	darkred	1.64741		PUM2	darkseagreen4	1.59768		SLC38A5	darkturquoise
MAP1B	bisque4	1.46964		RDH11	black	1.61022		CNGA1	blue	1.6784		ARF3	brown4	1.55642		COX14	coral1	1.45892		CHCHD10	cyan	1.6985		FAM83F	darkgreen	1.42001		GJB3	darkmagenta	1.47932		GJA4	darkolivegreen	1.50001		lnc-ZNF678-5	darkorange2	1.41219		TMEM139	darkred	1.64315		GTF2E2	darkseagreen4	1.5957		VPS4B	darkturquoise
lnc-DUS3L-1	bisque4	1.45575		IGSF6	black	1.60344		AP3S2	blue	1.67619		RFK	brown4	1.55266		DDX56	coral1	1.4547		CCDC183-AS1	cyan	1.69293		RUNDC1	darkgreen	1.41873		GALNT2	darkmagenta	1.47302		lnc-FRMD4A-4	darkolivegreen	1.48586		IL1RN	darkorange2	1.41085		ZC3H12A	darkred	1.63762		DNAJC1	darkseagreen4	1.59532		FH	darkturquoise
TMEM71	bisque4	1.45326		GALM	black	1.59225		CENPA	blue	1.65038		lnc-SAXO1-1	brown4	1.55071		lnc-HSF5-2	coral1	1.43393		C3AR1	cyan	1.68906		PXDN	darkgreen	1.41134		FUT7	darkmagenta	1.47017		TMEM147	darkolivegreen	1.48456		ARSB	darkorange2	1.4028		ATAD2	darkred	1.63724		LMBRD1	darkseagreen4	1.59435		ABHD3	darkturquoise
PTK7	bisque4	1.45269		TNFRSF6B	black	1.57352		STEAP4	blue	1.64461		ENTPD7	brown4	1.52198		PIK3C2B	coral1	1.41774		TNFRSF9	cyan	1.64591		NOTCH3	darkgreen	1.40033		FFAR2	darkmagenta	1.46836		NCL	darkolivegreen	1.45951		EFNA1	darkorange2	1.39426		lnc-NXPE2-4	darkred	1.63215		ADORA2A	darkseagreen4	1.59333		HCAR2	darkturquoise
FOLR2	bisque4	1.45188		lnc-UNC93B1-7	black	1.56069		TMEM37	blue	1.64211		SORL1	brown4	1.51911		DENND11	coral1	1.41563		CADM1	cyan	1.63588		SLC9A1	darkgreen	1.39505		SLC35B3	darkmagenta	1.46816		RAD51AP1	darkolivegreen	1.45858		H2AC15	darkorange2	1.39014		KAZN-AS1	darkred	1.61779		PHF19	darkseagreen4	1.5847		GON7	darkturquoise
CRACDL	bisque4	1.442		NOTCH4	black	1.55991		lnc-MTX3-5	blue	1.62403		IFI44	brown4	1.50582		FITM2	coral1	1.4031		NDUFS3	cyan	1.6196		VDAC2	darkgreen	1.38825		TESK2	darkmagenta	1.4623		UGGT1	darkolivegreen	1.45565		NCOA1	darkorange2	1.38633		lnc-CLEC2A-3	darkred	1.61577		ALAD	darkseagreen4	1.57431		ACKR4	darkturquoise
LINC01687	bisque4	1.44035		DCUN1D5	black	1.55051		SH3PXD2B	blue	1.618		SERPINB8	brown4	1.50422		DNAJC9	coral1	1.39402		MORF4L2	cyan	1.60861		GTSE1	darkgreen	1.38408		RPF2	darkmagenta	1.4467		EDNRA	darkolivegreen	1.45535		LINC01224	darkorange2	1.38561		DENND1C	darkred	1.61552		TREM1	darkseagreen4	1.56696		IRS1	darkturquoise
SLC27A2	bisque4	1.43637		H2BC12	black	1.53923		SNAI3	blue	1.60513		SLC23A2	brown4	1.49487		HDGFL3	coral1	1.39329		lnc-LGR6-5	cyan	1.60451		CPTP	darkgreen	1.37375		HMGB3	darkmagenta	1.44199		PDLIM7	darkolivegreen	1.45385		H2BC3	darkorange2	1.3816		PSMA7	darkred	1.6078		PLA2G12B	darkseagreen4	1.55261		COPB2	darkturquoise
RGP1	bisque4	1.41619		ARSD	black	1.5353		ATP5PO	blue	1.57691		OR2I1P	brown4	1.49283		IGDCC4	coral1	1.39203		RPL7A	cyan	1.59742		SYNM	darkgreen	1.36904		DCAF6	darkmagenta	1.43264		H4C3	darkolivegreen	1.45033		LRCH2	darkorange2	1.37629		KIAA2013	darkred	1.60176		SLC30A7	darkseagreen4	1.5374		PPFIA3	darkturquoise
PSMB1	bisque4	1.40091		CACHD1	black	1.53479		GUCY1A2	blue	1.57379		EPSTI1	brown4	1.47804		MIDEAS	coral1	1.37909		FAM47E	cyan	1.593		EIF3B	darkgreen	1.36341		lnc-CDK5R1-1	darkmagenta	1.42256		CYP2W1	darkolivegreen	1.44882		lnc-ATP6V0D1-1	darkorange2	1.37576		SLC2A10	darkred	1.59548		lnc-LGALS2-5	darkseagreen4	1.53534		lnc-ELK4-1	darkturquoise
BRCA1	bisque4	1.40036		FBLN7	black	1.53361		UBE2S	blue	1.57205		KCNJ8	brown4	1.47694		RNF7	coral1	1.37379		PRKAR1A	cyan	1.58816		BEST2	darkgreen	1.36098		GPR180	darkmagenta	1.42211		ABRACL	darkolivegreen	1.44868		HELB	darkorange2	1.37566		MSH6	darkred	1.59028		EPCAM	darkseagreen4	1.53438		TMEM44	darkturquoise
NCBP2AS2	bisque4	1.39848		STK24	black	1.52122		HCN3	blue	1.56128		PYCR1	brown4	1.46095		MAPK13	coral1	1.36564		RPL4	cyan	1.57757		HOOK2	darkgreen	1.35888		RPL7L1	darkmagenta	1.41259		GINS2	darkolivegreen	1.44601		ECM1	darkorange2	1.37526		SULT1A1	darkred	1.58597		HABP4	darkseagreen4	1.53412		APOE	darkturquoise
FAM189A1	bisque4	1.39184		DHRS3	black	1.51927		TRAT1	blue	1.55491		RPL39	brown4	1.46071		NADSYN1	coral1	1.3617		UBE2N	cyan	1.57423		NCR3	darkgreen	1.3478		MTM1	darkmagenta	1.40299		TACO1	darkolivegreen	1.43267		lnc-CYP2C8-3	darkorange2	1.37391		MANEA	darkred	1.58179		VASH1	darkseagreen4	1.52865		H1-3	darkturquoise
ACBD3	bisque4	1.38632		STARD4	black	1.51265		RBPMS	blue	1.55009		PSME4	brown4	1.45677		KCNE4	coral1	1.35167		RRP36	cyan	1.56648		TPST1	darkgreen	1.34121		HAS3	darkmagenta	1.38121		CPNE2	darkolivegreen	1.42666		lnc-SCN5A-4	darkorange2	1.37254		PITX2	darkred	1.57428		PWWP2B	darkseagreen4	1.50076		SELENOK	darkturquoise
PDZK1IP1	bisque4	1.3862		VAT1L	black	1.51078		lnc-IL5-1	blue	1.54953		RPS7	brown4	1.44619		GSKIP	coral1	1.35012		ADAMTS4	cyan	1.53274		lnc-TOPAZ1-1	darkgreen	1.33539		IPO5	darkmagenta	1.37352		ADAMTS1	darkolivegreen	1.42628		QTRT1	darkorange2	1.37096		lnc-SLC51A-14	darkred	1.56612		PGAM5	darkseagreen4	1.49069		MRC1	darkturquoise
DACT3	bisque4	1.37698		H2AC7	black	1.5093		MDFI	blue	1.53507		GALK1	brown4	1.441		lnc-PWP2-1	coral1	1.34836		KPNA2	cyan	1.52959		lnc-SOD3-4	darkgreen	1.32084		PRKD3	darkmagenta	1.37185		lnc-PSMG4-12	darkolivegreen	1.42506		EIF4G3	darkorange2	1.36308		ENSG00000260092	darkred	1.56503		BLOC1S6	darkseagreen4	1.48826		SPNS2	darkturquoise
MMP14	bisque4	1.3744		C21orf91	black	1.50827		KLF7	blue	1.52993		PI3	brown4	1.43499		COX7A1	coral1	1.34209		SHISAL2A	cyan	1.52716		EIF3M	darkgreen	1.31131		SOAT1	darkmagenta	1.36896		IFNG	darkolivegreen	1.42221		ECT2	darkorange2	1.35877		RFLNB	darkred	1.5587		VEGFC	darkseagreen4	1.47637		DNAJC11	darkturquoise
ZW10	bisque4	1.37438		CFI	black	1.50766		CSF1	blue	1.52839		DNAI4	brown4	1.42335		KMT2E	coral1	1.34192		STON1	cyan	1.50269		PLA2G2A	darkgreen	1.3103		ADORA2B	darkmagenta	1.36751		ARFGEF3	darkolivegreen	1.4167		ATP5MK	darkorange2	1.3548		SLC12A4	darkred	1.55783		ZNFX1	darkseagreen4	1.46999		RSBN1	darkturquoise
KMT5B	bisque4	1.36296		lnc-RCAN1-6	black	1.50135		lnc-LRP1B-4	blue	1.51286		GINS1	brown4	1.40698		MICOS13	coral1	1.33652		PLD1	cyan	1.50052		lnc-TEC-4	darkgreen	1.30817		CDK3	darkmagenta	1.36273		DCAF13	darkolivegreen	1.405		TRPM7	darkorange2	1.33827		PARK7	darkred	1.55583		HINT1	darkseagreen4	1.46661		ND5	darkturquoise
CAMTA1	bisque4	1.35985		COPB1	black	1.49768		SERPINB1	blue	1.5119		ARPC5L	brown4	1.40262		KSR2	coral1	1.33158		KIFC1	cyan	1.49579		HKDC1	darkgreen	1.30701		TMEM43	darkmagenta	1.3625		CDCA4	darkolivegreen	1.40305		lnc-BTBD16-2	darkorange2	1.33356		lnc-JAG1-6	darkred	1.51659		SLC9A9	darkseagreen4	1.46214		EIF2B3	darkturquoise
lnc-EMB-4	bisque4	1.35854		lnc-NRGN-1	black	1.49155		PLAUR	blue	1.5056		SUPT16H	brown4	1.39963		PPARD	coral1	1.32958		CS	cyan	1.49363		lnc-XIRP2-2	darkgreen	1.30383		FLT3LG	darkmagenta	1.35923		ACADM	darkolivegreen	1.37981		LAMA1	darkorange2	1.33212		CYP2C9	darkred	1.50509		LOX	darkseagreen4	1.46116		SPRED2	darkturquoise
ADRM1	bisque4	1.35646		USP18	black	1.4813		BRIX1	blue	1.49826		HMGB2	brown4	1.39424		TRPC7-AS1	coral1	1.32839		IARS2	cyan	1.46142		MCM6	darkgreen	1.3034		DTNA	darkmagenta	1.35661		CCL22	darkolivegreen	1.37908		AJM1	darkorange2	1.32876		TPMT	darkred	1.4964		MXRA8	darkseagreen4	1.45037		SGO2	darkturquoise
HERC5	bisque4	1.35137		CBR3	black	1.48099		GPR137B	blue	1.48771		TSC22D3	brown4	1.39023		SIAH1	coral1	1.32748		GRAP2	cyan	1.4604		TROAP	darkgreen	1.30282		PSMD11	darkmagenta	1.35583		ETV7	darkolivegreen	1.37105		MTIF2	darkorange2	1.32725		GARS1	darkred	1.48871		CNR2	darkseagreen4	1.45004		PLOD1	darkturquoise
NOP58	bisque4	1.34202		ANGPTL2	black	1.47511		KCTD20	blue	1.48559		ACOT13	brown4	1.38679		RNF185	coral1	1.32732		DCLK1	cyan	1.45993		INGMG_001958	darkgreen	1.30246		WDR36	darkmagenta	1.35318		RNF166	darkolivegreen	1.35899		SRP72	darkorange2	1.32025		TMEM65	darkred	1.48657		COL5A3	darkseagreen4	1.44942		TBX21	darkturquoise
ETF1	bisque4	1.34082		MXRA7	black	1.47241		SLC25A24	blue	1.48012		PTGIR	brown4	1.38511		EDN1	coral1	1.32675		ALDH6A1	cyan	1.45803		LINC01890	darkgreen	1.29903		MYOF	darkmagenta	1.34766		PIP4P2	darkolivegreen	1.35846		OSBPL7	darkorange2	1.30821		MRPS15	darkred	1.46333		lnc-PSMG4-5	darkseagreen4	1.44135		PHACTR1	darkturquoise
IYD	bisque4	1.33962		lnc-PLEKHA2-4	black	1.46786		MAPKAPK5	blue	1.47882		GDPD3	brown4	1.37388		GTPBP2	coral1	1.32634		ZMYND19	cyan	1.45578		DSCAML1	darkgreen	1.29753		MARCHF8	darkmagenta	1.34743		CCDC8	darkolivegreen	1.35585		MCM10	darkorange2	1.30754		NIBAN3	darkred	1.4554		MELK	darkseagreen4	1.43645		CKS1B	darkturquoise
PDZRN3	bisque4	1.33774		NOS1AP	black	1.46262		FOXA2	blue	1.46985		ANK2	brown4	1.34882		TIGIT	coral1	1.32435		SRSF3	cyan	1.44794		CEP135	darkgreen	1.29094		PRSS22	darkmagenta	1.34464		UQCRQ	darkolivegreen	1.35367		lnc-MAEL-1	darkorange2	1.30666		RESF1	darkred	1.45074		PSMD13	darkseagreen4	1.41853		ND6	darkturquoise
SYAP1	bisque4	1.33718		SEC22B	black	1.45706		E2F5	blue	1.46499		lnc-AMN-2	brown4	1.34444		CLIC5	coral1	1.31939		MROH1	cyan	1.44146		lnc-SCOC-1	darkgreen	1.2892		SGCD	darkmagenta	1.34406		SEMA3F	darkolivegreen	1.34828		ROCK2	darkorange2	1.30539		lnc-TJP1-3	darkred	1.44977		PSMB4	darkseagreen4	1.40829		SLC17A9	darkturquoise
lnc-GEM-1	bisque4	1.32186		TNFAIP6	black	1.45596		NHP2	blue	1.46456		FGFR1	brown4	1.34403		FBLN5	coral1	1.31029		MFSD9	cyan	1.44041		PXN	darkgreen	1.28909		lnc-SYN2-1	darkmagenta	1.34014		GPRIN2	darkolivegreen	1.34814		RGS2	darkorange2	1.30199		GJA5	darkred	1.44691		SEPTIN4	darkseagreen4	1.40718		DTD1	darkturquoise
TDRD3	bisque4	1.3183		PKD2	black	1.45176		lnc-MGST2-3	blue	1.46085		CREM	brown4	1.34224		CIB1	coral1	1.30918		SYT2	cyan	1.43979		ANXA11	darkgreen	1.27017		PPCS	darkmagenta	1.33907		POMP	darkolivegreen	1.34518		FUT3	darkorange2	1.29477		TMEM263	darkred	1.44379		TRIM3	darkseagreen4	1.40616		FAM8A1	darkturquoise
FBXO25	bisque4	1.31463		TAF4B	black	1.44545		SSR1	blue	1.44795		FMOD	brown4	1.33783		lnc-ASB4-7	coral1	1.30043		GNE	cyan	1.4173		ARHGEF11	darkgreen	1.26258		lnc-KMT2C-3	darkmagenta	1.33413		HTATIP2	darkolivegreen	1.34373		CRBN	darkorange2	1.29322		XYLB	darkred	1.4418		MMUT	darkseagreen4	1.39594		DRD5	darkturquoise
lnc-SOD3-13	bisque4	1.30687		lnc-MINDY1-2	black	1.42347		lnc-HSP90AA1-10	blue	1.44617		WDR3	brown4	1.3366		SLC29A2	coral1	1.30013		H2AC12	cyan	1.41526		ADAM33	darkgreen	1.26118		CFAP97	darkmagenta	1.33345		SPDEF	darkolivegreen	1.34015		lnc-SLC7A6OS-1	darkorange2	1.2929		PEX19	darkred	1.43222		NAP1L3	darkseagreen4	1.39165		lnc-TAOK3-1	darkturquoise
UNC5CL	bisque4	1.30194		FCHO1	black	1.42221		lnc-GPR27-5	blue	1.44496		RALB	brown4	1.3333		SERPINF2	coral1	1.29834		RPS11	cyan	1.4103		TICAM1	darkgreen	1.2588		CCDC171	darkmagenta	1.33337		NOS2	darkolivegreen	1.34		ACP5	darkorange2	1.29214		KLF4	darkred	1.43195		lnc-HSBP1L1-1	darkseagreen4	1.39059		POSTN	darkturquoise
CXCL6	bisque4	1.30019		RASSF6	black	1.40724		CLEC4E	blue	1.44301		RPS9	brown4	1.33214		HELZ2	coral1	1.29495		MIR100HG	cyan	1.40758		TRPV1	darkgreen	1.25818		SMIM32	darkmagenta	1.3322		FSTL3	darkolivegreen	1.33871		RTEL1-TNFRSF6B	darkorange2	1.29006		SDCBP	darkred	1.41987		PSMB10	darkseagreen4	1.3882		NAA35	darkturquoise
WNT5B	bisque4	1.28902		PDXDC1	black	1.40065		ERRFI1	blue	1.43083		KIF13A	brown4	1.33049		ARPC4	coral1	1.29179		PARVB	cyan	1.4057		RTL8B	darkgreen	1.25112		lnc-IHH-1	darkmagenta	1.32532		TOMM6	darkolivegreen	1.33319		USP53	darkorange2	1.28217		GNGT2	darkred	1.41614		GPRC5B	darkseagreen4	1.37789		SIGLEC9	darkturquoise
lnc-AMZ2-5	bisque4	1.28635		C1orf198	black	1.4004		HNRNPR	blue	1.43032		ARHGAP21	brown4	1.32778		GTF3A	coral1	1.29023		lnc-ACER2-2	cyan	1.40063		TMEM231	darkgreen	1.24743		ATP12A	darkmagenta	1.3251		CA3-AS1	darkolivegreen	1.32601		BSDC1	darkorange2	1.27965		WRNIP1	darkred	1.41119		KCTD14	darkseagreen4	1.35907		ZG16	darkturquoise
lnc-THSD4-2	bisque4	1.27948		DUOX2	black	1.39947		POLQ	blue	1.42988		MAP2K1	brown4	1.32269		TAT	coral1	1.28931		SLCO4A1	cyan	1.39263		lnc-CLIC6-6	darkgreen	1.24639		MIIP	darkmagenta	1.31832		PRKCH	darkolivegreen	1.31637		SLC11A1	darkorange2	1.27268		INGMG_001589	darkred	1.39222		lnc-KCNMB1-4	darkseagreen4	1.35554		STYK1	darkturquoise
LRRC66	bisque4	1.27878		lnc-RINT1-4	black	1.39471		DSEL	blue	1.42823		BAK1	brown4	1.31637		lnc-MRNIP-4	coral1	1.28591		RNPEP	cyan	1.38892		MORC4	darkgreen	1.24056		GDF6	darkmagenta	1.31801		NAA15	darkolivegreen	1.31414		MSH2	darkorange2	1.27264		lnc-PYGO2-2	darkred	1.38645		TGOLN2	darkseagreen4	1.35198		lnc-GDF10-2	darkturquoise
RNF125	bisque4	1.2782		LRP5	black	1.38729		lnc-FSIP2-4	blue	1.42295		RPL29	brown4	1.30462		B4GALT5	coral1	1.28494		BTBD11	cyan	1.38877		LPGAT1	darkgreen	1.23365		GPR68	darkmagenta	1.31543		lnc-FGFR2-11	darkolivegreen	1.31141		MUC3A	darkorange2	1.2674		ANKRD13D	darkred	1.38496		TIMELESS	darkseagreen4	1.34723		BHLHE40	darkturquoise
PGAP6	bisque4	1.27396		NINJ1	black	1.38295		lnc-ME3-2	blue	1.41841		MUC5AC	brown4	1.30294		PARP12	coral1	1.28167		MYCT1	cyan	1.38869		PLPP7	darkgreen	1.23229		IRAK2	darkmagenta	1.3108		CD82	darkolivegreen	1.30955		CLDN12	darkorange2	1.26651		ORAI1	darkred	1.3842		PLEK2	darkseagreen4	1.34485		SLPI	darkturquoise
PLEKHG3	bisque4	1.27147		MRPL3	black	1.3827		lnc-IDNK-10	blue	1.41088		LMO7	brown4	1.29733		lnc-IDE-3	coral1	1.2813		NRN1	cyan	1.38831		SLC15A4	darkgreen	1.23135		SNX15	darkmagenta	1.30894		lnc-PRDM2-4	darkolivegreen	1.30786		ANXA3	darkorange2	1.26619		CEP170B	darkred	1.37922		lnc-RDH13-1	darkseagreen4	1.34201		RNASEL	darkturquoise
NDUFC1	bisque4	1.27116		EDNRB	black	1.38261		KLHL12	blue	1.40351		NUDT4	brown4	1.29717		IGIP	coral1	1.27305		FAM234A	cyan	1.38768		HES5	darkgreen	1.22815		MSANTD3	darkmagenta	1.3072		RPP25	darkolivegreen	1.30552		SLFN12	darkorange2	1.26579		MPC2	darkred	1.36864		FOXN2	darkseagreen4	1.33795		HELLS	darkturquoise
PYY	bisque4	1.26782		POLD4	black	1.38162		YKT6	blue	1.40121		lnc-MRPL3-2	brown4	1.29561		OPRL1	coral1	1.26544		PARPBP	cyan	1.38247		GJB2	darkgreen	1.22599		MALL	darkmagenta	1.30354		ENTPD6	darkolivegreen	1.29399		PAWR	darkorange2	1.25798		LOXL3	darkred	1.36825		RNF145	darkseagreen4	1.33156		GPR141	darkturquoise
F2RL2	bisque4	1.26664		PML	black	1.37349		TMEM63C	blue	1.40082		CLDN23	brown4	1.2929		GAS1	coral1	1.26526		NT5DC2	cyan	1.36945		XRCC6	darkgreen	1.22551		EPN3	darkmagenta	1.30253		WFS1	darkolivegreen	1.29281		NDUFA6	darkorange2	1.25761		APH1B	darkred	1.35751		lnc-TP53TG3-46	darkseagreen4	1.33078		RUSC1	darkturquoise
lnc-TEAD4-1	bisque4	1.2652		LARGE1	black	1.37327		CDC27	blue	1.39318		SLC39A13	brown4	1.28996		FAM219A	coral1	1.2629		M6PR	cyan	1.36271		TMLHE	darkgreen	1.22355		UQCR11	darkmagenta	1.30237		UGT1A6	darkolivegreen	1.29002		ARHGAP5	darkorange2	1.25713		lnc-LLPH-2	darkred	1.35701		DPYSL2	darkseagreen4	1.32078		DAB2IP	darkturquoise
lnc-PKD1L1-1	bisque4	1.25632		lnc-MAEA-9	black	1.36807		FAM216B	blue	1.37893		ACTN4	brown4	1.28711		RPL22	coral1	1.26089		EIF4E3	cyan	1.3618		TTL	darkgreen	1.22272		LZIC	darkmagenta	1.30033		DNM3OS	darkolivegreen	1.28953		SOCS6	darkorange2	1.25708		IRF2BP2	darkred	1.34823		ZNF593	darkseagreen4	1.31885		ZDHHC13	darkturquoise
ARHGEF18	bisque4	1.25396		CANT1	black	1.36538		LRRC18	blue	1.37797		PYCR3	brown4	1.2812		lnc-TCP10-1	coral1	1.24803		VWA1	cyan	1.3546		PLCXD3	darkgreen	1.22086		PHOSPHO1	darkmagenta	1.29978		GMDS	darkolivegreen	1.28916		CMSS1	darkorange2	1.25552		PRLR	darkred	1.34714		KATNAL1	darkseagreen4	1.3151		CLDN3	darkturquoise
CENPM	bisque4	1.25349		MKNK2	black	1.36517		lnc-PRSS48-2	blue	1.37708		ELOC	brown4	1.28008		LINC01578	coral1	1.24264		ME1	cyan	1.35247		NOXA1	darkgreen	1.21767		SNU13	darkmagenta	1.29834		lnc-TNFRSF11B-4	darkolivegreen	1.28828		SYBU	darkorange2	1.25315		lnc-CAVIN2-2	darkred	1.34306		TRAPPC6A	darkseagreen4	1.30963		lnc-ZMYM3-1	darkturquoise
PAMR1	bisque4	1.25306		EFS	black	1.36421		LINC02384	blue	1.37261		ZBTB25	brown4	1.27907		TNIP1	coral1	1.24086		FBXL3	cyan	1.33749		RAB7B	darkgreen	1.2141		PRSS12	darkmagenta	1.29331		FUOM	darkolivegreen	1.28735		lnc-AIG1-9	darkorange2	1.25251		SREBF2	darkred	1.33486		lnc-FOXD1-5	darkseagreen4	1.29726		SH2B2	darkturquoise
TMEM258	bisque4	1.25135		COL4A4	black	1.35173		CPEB4	blue	1.37053		lnc-CDK5R1-8	brown4	1.27688		LIPA	coral1	1.23689		GDA	cyan	1.33609		ZNF552	darkgreen	1.21252		SERPINB7	darkmagenta	1.28345		DDX20	darkolivegreen	1.28293		lnc-IFNG-5	darkorange2	1.25251		SORBS1	darkred	1.3298		TMEM200C	darkseagreen4	1.29241		ADH6	darkturquoise
GPRASP1	bisque4	1.24959		SRSF7	black	1.34819		DNAH3	blue	1.3697		CAMSAP3	brown4	1.27636		EEF1G	coral1	1.22966		ATP7B	cyan	1.3325		NIPSNAP2	darkgreen	1.20592		ATG14	darkmagenta	1.28046		KCNV1	darkolivegreen	1.2829		SNHG18	darkorange2	1.25229		PDCD10	darkred	1.3278		TM9SF1	darkseagreen4	1.29114		H2BC21	darkturquoise
lnc-PRAC2-12	bisque4	1.24829		KDM7A-DT	black	1.34353		CLEC1A	blue	1.36957		DEPDC1B	brown4	1.27391		TOP 1.00	coral1	1.22878		CHRD	cyan	1.32593		H3C11	darkgreen	1.20487		BCL6B	darkmagenta	1.27578		TLN1	darkolivegreen	1.27784		OSCAR	darkorange2	1.24906		LMF2	darkred	1.32668		PARD6A	darkseagreen4	1.29102		ARHGAP4	darkturquoise
lnc-INSC-2	bisque4	1.24138		SOX17	black	1.33472		CLU	blue	1.35965		CENPK	brown4	1.2709		PDCD11	coral1	1.22652		OSBPL11	cyan	1.32509		lnc-PKD2-1	darkgreen	1.20084		PTPN14	darkmagenta	1.27314		VWA5B2	darkolivegreen	1.27507		CREB3	darkorange2	1.24594		PHLPP1	darkred	1.32609		AUNIP	darkseagreen4	1.28968		EVA1A	darkturquoise
SIDT1	bisque4	1.24113		lnc-CLGN-5	black	1.33419		lnc-AKR1D1-5	blue	1.34815		TMEM163	brown4	1.26546		NRSN2-AS1	coral1	1.22244		CEMIP	cyan	1.32319		GBP2	darkgreen	1.19504		DPEP2	darkmagenta	1.27267		TGFB1	darkolivegreen	1.27039		RPL13	darkorange2	1.2411		PLXNA1	darkred	1.32606		PTGR1	darkseagreen4	1.28817		lnc-EPB41L3-3	darkturquoise
lnc-NOL4-7	bisque4	1.24108		CDC42	black	1.32384		lnc-APOBEC3G-3	blue	1.33498		LUZP1	brown4	1.26512		TCP11L2	coral1	1.22103		L1TD1	cyan	1.32229		TTLL6	darkgreen	1.19273		SKIL	darkmagenta	1.26314		ZNF671	darkolivegreen	1.26729		SLC16A9	darkorange2	1.24093		lnc-CDK20-8	darkred	1.32015		SNRPD2	darkseagreen4	1.28606		HSPB8	darkturquoise
NUP37	bisque4	1.23681		SGPP2	black	1.323		TSPAN1	blue	1.33091		RHOJ	brown4	1.25652		lnc-BARX2-3	coral1	1.2201		DBN1	cyan	1.31903		GATAD1	darkgreen	1.18929		lnc-LMBR1-12	darkmagenta	1.25257		HIGD2A	darkolivegreen	1.26199		PGGT1B	darkorange2	1.24089		DTX3	darkred	1.31212		lnc-SCARB2-1	darkseagreen4	1.28565		FAHD1	darkturquoise
TNFSF9	bisque4	1.23501		CBX6	black	1.32227		SLC45A2	blue	1.32943		lnc-BBOX1-3	brown4	1.25605		MAP2K3	coral1	1.21988		IFI44L	cyan	1.31895		LIFR	darkgreen	1.18582		ERBIN	darkmagenta	1.25192		OGN	darkolivegreen	1.25932		EFCAB14	darkorange2	1.24037		NPM1	darkred	1.30968		NDC1	darkseagreen4	1.27415		lnc-PERP-2	darkturquoise
MISP3	bisque4	1.23375		ERG	black	1.31628		ADAR	blue	1.32739		lnc-PDE6A-1	brown4	1.24737		ENSG00000280433	coral1	1.21906		lnc-FERMT1-4	cyan	1.31097		FEM1C	darkgreen	1.18552		RIMKLB	darkmagenta	1.25054		lnc-COA3-1	darkolivegreen	1.25537		NIFK	darkorange2	1.23372		LAG3	darkred	1.30571		RPS5	darkseagreen4	1.27024		PHKB	darkturquoise
PCDH9	bisque4	1.23329		lnc-SCN4A-2	black	1.31535		NEIL3	blue	1.32625		PABPC5	brown4	1.24552		lnc-ABCA5-111	coral1	1.2173		CISD3	cyan	1.30606		LYPLA2	darkgreen	1.18524		EPB41L1	darkmagenta	1.24661		XRCC5	darkolivegreen	1.25355		COL22A1	darkorange2	1.2315		NT5C2	darkred	1.29941		ACADSB	darkseagreen4	1.26455		lnc-HMGB2-8	darkturquoise
MEOX2	bisque4	1.23245		SPIN1	black	1.31239		TRHDE	blue	1.31284		ATM	brown4	1.24422		FUT11	coral1	1.21204		lnc-LLPH-21	cyan	1.30352		LINC01480	darkgreen	1.18494		MAP7D3	darkmagenta	1.24335		lnc-ARF6-2	darkolivegreen	1.25353		MFHAS1	darkorange2	1.23112		KRT6B	darkred	1.29664		FBXL4	darkseagreen4	1.2618		ZFAND6	darkturquoise
SPG7	bisque4	1.23068		OGFR	black	1.31127		NET1	blue	1.31163		BCL10	brown4	1.24339		UBE2L3	coral1	1.21053		PTPN13	cyan	1.30221		lnc-FBXO31-11	darkgreen	1.18344		CDCA3	darkmagenta	1.23963		ADGRG3	darkolivegreen	1.24544		MS4A7	darkorange2	1.22675		ZNF613	darkred	1.29534		TTN	darkseagreen4	1.25754		lnc-SF3B1-4	darkturquoise
DPP10	bisque4	1.22785		CD24	black	1.30701		PMM2	blue	1.30866		SGMS2	brown4	1.24275		ZNF19	coral1	1.20701		EGFLAM	cyan	1.29553		CCL11	darkgreen	1.18251		PWWP3B	darkmagenta	1.23877		GUK1	darkolivegreen	1.24122		FADS2	darkorange2	1.22563		RABL6	darkred	1.29487		TCL1A	darkseagreen4	1.25267		NRAS	darkturquoise
SLC39A14	bisque4	1.22243		TCTA	black	1.3046		lnc-SCGB2B2-133	blue	1.30655		LRRC8B	brown4	1.24102		HINT2	coral1	1.20058		OGFOD1	cyan	1.27171		ARRB1	darkgreen	1.18154		HINFP	darkmagenta	1.23784		BBS10	darkolivegreen	1.24083		lnc-EPCAM-2	darkorange2	1.22372		P2RX7	darkred	1.29107		PTPN22	darkseagreen4	1.25045		TMEM14C	darkturquoise
HOXA3	bisque4	1.22018		lnc-PRAC2-1	black	1.30413		SMIM2-AS1	blue	1.30065		CCDC17	brown4	1.23857		ADAMTS8	coral1	1.19579		PCSK1	cyan	1.26972		KCNH2	darkgreen	1.1814		SLC25A43	darkmagenta	1.23584		SNX13	darkolivegreen	1.23695		ZNF154	darkorange2	1.21859		CLTB	darkred	1.28346		ACLY	darkseagreen4	1.24593		KRT17	darkturquoise
lnc-AIM2-2	bisque4	1.21769		LINC02441	black	1.30379		ECH1	blue	1.29924		EHD4	brown4	1.23799		ATP11A	coral1	1.19572		DHRS9	cyan	1.26708		lnc-ZNF681-3	darkgreen	1.17795		lnc-ANXA10-4	darkmagenta	1.23496		PVRIG	darkolivegreen	1.23624		APOBEC3C	darkorange2	1.21564		ATP5ME	darkred	1.28211		lnc-TERB1-4	darkseagreen4	1.23605		UCK2	darkturquoise
ELAVL1	bisque4	1.2168		CTBP2	black	1.29616		KRT12	blue	1.28848		NDC80	brown4	1.23785		CDC7	coral1	1.18847		ACVR1	cyan	1.26661		AJUBA	darkgreen	1.17794		LIN7C	darkmagenta	1.23471		SERP1	darkolivegreen	1.23503		lnc-TMTC3-5	darkorange2	1.21451		TMCC2	darkred	1.27778		ADCY9	darkseagreen4	1.22913		DFFA	darkturquoise
TSEN15	bisque4	1.2151		TIMP2	black	1.29521		CHST10	blue	1.28571		INGMG_001664	brown4	1.23328		GBGT1	coral1	1.1884		lnc-RNF145-1	cyan	1.26622		EXOSC2	darkgreen	1.17783		ANGPT1	darkmagenta	1.23437		QSOX2	darkolivegreen	1.23312		COQ4	darkorange2	1.21233		TRIO	darkred	1.27206		NUDT7	darkseagreen4	1.22806		GLB1L2	darkturquoise
SLC39A2	bisque4	1.21253		lnc-ADAM22-7	black	1.29485		IGF2	blue	1.28186		RCN1	brown4	1.23118		NAT10	coral1	1.18556		lnc-LRRFIP2-2	cyan	1.26432		FGF10	darkgreen	1.17622		C2orf74	darkmagenta	1.23283		FAM110D	darkolivegreen	1.22956		lnc-PJVK-2	darkorange2	1.21183		OAS3	darkred	1.27007		MRPL36	darkseagreen4	1.22726		TMEM183A	darkturquoise
REG1A	bisque4	1.2096		LINC01679	black	1.28401		CCM2	blue	1.27931		CDC37	brown4	1.23116		lnc-SOX5-5	coral1	1.18542		CLIP1	cyan	1.26203		ROPN1	darkgreen	1.1753		RRP1B	darkmagenta	1.22889		PPP2CB	darkolivegreen	1.22898		BDH2	darkorange2	1.20927		lnc-PEAK1-4	darkred	1.26957		lnc-SLFN12-1	darkseagreen4	1.22001		RRP1	darkturquoise
SYT17	bisque4	1.2078		lnc-SERINC1-6	black	1.28237		CD33	blue	1.27223		POLR2H	brown4	1.22771		RBM38	coral1	1.18375		EPHB6	cyan	1.26039		lnc-GSPT2-2	darkgreen	1.16988		lnc-THEMIS-1	darkmagenta	1.22192		RENBP	darkolivegreen	1.22349		MAK16	darkorange2	1.20812		TTR	darkred	1.259		DYNC1LI1	darkseagreen4	1.21982		EIF3G	darkturquoise
PHLDA2	bisque4	1.20544		PKHD1L1	black	1.27578		B3GALT6	blue	1.2633		NR2F1	brown4	1.22683		TEX264	coral1	1.1789		VAMP8	cyan	1.24923		KLK12	darkgreen	1.1697		SHCBP1	darkmagenta	1.22153		lnc-LRRC52-9	darkolivegreen	1.22297		PBX2	darkorange2	1.20616		ING4	darkred	1.25735		PCTP	darkseagreen4	1.21839		FUT8-AS1	darkturquoise
AMPH	bisque4	1.20356		MAPK10	black	1.27163		ACTB	blue	1.25736		CCDC14	brown4	1.22099		MRPL57	coral1	1.17879		EIF4G1	cyan	1.24482		GMFB	darkgreen	1.16842		HSPE1	darkmagenta	1.2202		FPGS	darkolivegreen	1.22044		RPL8	darkorange2	1.18593		MYO1E	darkred	1.25466		ZC3H12B	darkseagreen4	1.21718		RFC2	darkturquoise
VPS16	bisque4	1.20115		PLD4	black	1.27041		TMED7	blue	1.25512		BCAS4	brown4	1.21922		ZNF443	coral1	1.17642		NPM3	cyan	1.24339		MME	darkgreen	1.16518		PGK 1.00	darkmagenta	1.21953		NAA50	darkolivegreen	1.21555		NR3C1	darkorange2	1.18045		LINC02397	darkred	1.25322		lnc-GADD45A-10	darkseagreen4	1.21699		EFR3A	darkturquoise
TRIM29	bisque4	1.19939		GXYLT2	black	1.25974		FIGNL1	blue	1.25493		GDPGP1	brown4	1.21751		SLAIN1	coral1	1.1749		KRT8	cyan	1.23864		TJP1	darkgreen	1.16473		AQP1	darkmagenta	1.21833		GNL3	darkolivegreen	1.21403		lnc-MINDY1-3	darkorange2	1.18037		VARS1	darkred	1.23987		SDR42E1	darkseagreen4	1.21628		LUCAT1	darkturquoise
PHACTR4	bisque4	1.19403		ASF1B	black	1.25644		lnc-GINS2-2	blue	1.24964		MAMDC4	brown4	1.21702		LINC00963	coral1	1.17273		RGS14	cyan	1.23809		FAM135A	darkgreen	1.16297		GSTP1	darkmagenta	1.215		RND1	darkolivegreen	1.20176		BTNL3	darkorange2	1.17924		JAK1	darkred	1.22609		NEDD8	darkseagreen4	1.20432		PRKAR2A	darkturquoise
NT5C3A	bisque4	1.19384		FILIP1	black	1.25435		IL24	blue	1.2466		IDH3G	brown4	1.21611		EDA	coral1	1.17129		GNAI3	cyan	1.23336		BEST4	darkgreen	1.15892		COX10	darkmagenta	1.21045		KLRG1	darkolivegreen	1.19564		lnc-MOCS3-4	darkorange2	1.17689		PMAIP1	darkred	1.22527		BMP7	darkseagreen4	1.20357		lnc-ERGIC1-5	darkturquoise
PTBP3	bisque4	1.18789		SASS6	black	1.2421		ATP1A1	blue	1.24386		lnc-CA4-2	brown4	1.20446		CCL3	coral1	1.17112		UBA2	cyan	1.23084		PYM1	darkgreen	1.15749		TMEM127	darkmagenta	1.20742		PWP1	darkolivegreen	1.19397		DERL2	darkorange2	1.17419		MED8	darkred	1.22469		TBCEL	darkseagreen4	1.19952		lnc-ZNF664-3	darkturquoise
LUZP2	bisque4	1.18716		FRAT2	black	1.24068		LINC00528	blue	1.24184		COX6B1	brown4	1.20298		TARS1	coral1	1.171		THSD4-AS2	cyan	1.23067		ADGRL3	darkgreen	1.1539		NEU4	darkmagenta	1.20426		TRIM25	darkolivegreen	1.19303		lnc-NRTN-1	darkorange2	1.17365		P2RY14	darkred	1.22292		JAKMIP1	darkseagreen4	1.19435		lnc-ZNF726-4	darkturquoise
SPP1	bisque4	1.18275		MAB21L3	black	1.23928		DBF4	blue	1.23945		LYVE1	brown4	1.19433		TUT4	coral1	1.17075		DNAJC25	cyan	1.22961		UQCRH	darkgreen	1.15267		MRPS25	darkmagenta	1.20073		DCHS2	darkolivegreen	1.19153		ROS1	darkorange2	1.1732		lnc-RFC3-6	darkred	1.22012		NOP9	darkseagreen4	1.19062		RIC3	darkturquoise
ENSG00000276490	bisque4	1.18224		CDK18	black	1.23303		PDCD2L	blue	1.2379		ARV1	brown4	1.19066		MINAR1	coral1	1.16915		ADGRE3	cyan	1.22679		EID1	darkgreen	1.15263		CA3	darkmagenta	1.19882		MLH1	darkolivegreen	1.19047		CLGN	darkorange2	1.1678		lnc-TCTN3-2	darkred	1.22003		GNL2	darkseagreen4	1.19034		PNPLA2	darkturquoise
H1-4	bisque4	1.1753		CKMT1A	black	1.22641		SCN7A	blue	1.22757		FDCSP	brown4	1.18829		ENTPD2	coral1	1.1677		TTYH3	cyan	1.22504		CCNDBP1	darkgreen	1.15217		BRCA2	darkmagenta	1.19192		lnc-IFT74-9	darkolivegreen	1.18839		PLIN1	darkorange2	1.16742		lnc-ADIPOQ-2	darkred	1.21538		CACNA1D	darkseagreen4	1.18937		MRPS9	darkturquoise
MMP19	bisque4	1.174		CTSL	black	1.22417		EXD3	blue	1.22703		lnc-ADPRHL1-6	brown4	1.18592		OR6T1	coral1	1.16688		MTX2	cyan	1.21756		lnc-ANAPC1-4	darkgreen	1.15177		KIF1B	darkmagenta	1.19094		SBDS	darkolivegreen	1.18812		SLC19A1	darkorange2	1.1636		PIK3CB	darkred	1.21283		lnc-PRDX6-3	darkseagreen4	1.1877		PDZD4	darkturquoise
CENPV	bisque4	1.17366		lnc-CHD1L-2	black	1.21883		TNFSF11	blue	1.22625		LAMTOR3	brown4	1.17956		UBR2	coral1	1.16231		CRYBG1	cyan	1.21419		PDZRN4	darkgreen	1.15116		RHOBTB2	darkmagenta	1.19082		GPRIN1	darkolivegreen	1.18616		MEST	darkorange2	1.16319		HCCS	darkred	1.21212		GSTO1	darkseagreen4	1.1856		PPTC7	darkturquoise
ROMO1	bisque4	1.16993		PPIA	black	1.21574		SLIRP	blue	1.2214		FAM234B	brown4	1.17858		TMEM219	coral1	1.16028		DNAJA4	cyan	1.2131		INGMG_000993	darkgreen	1.14968		EIF4H	darkmagenta	1.19058		INKA1	darkolivegreen	1.18587		SIX4	darkorange2	1.16169		ATP5MC1	darkred	1.21021		SLBP	darkseagreen4	1.18495		TMEM50A	darkturquoise
RAP1B	bisque4	1.16371		KCTD5	black	1.21349		ADM	blue	1.22064		MEX3B	brown4	1.17803		LSM 7.00	coral1	1.15963		PYGB	cyan	1.20728		ALPK2	darkgreen	1.14695		SOD2	darkmagenta	1.18984		UNC5B	darkolivegreen	1.18184		CACNA1A	darkorange2	1.16153		SOWAHC	darkred	1.20053		lnc-PIGN-5	darkseagreen4	1.1823		PRICKLE2	darkturquoise
TTC17	bisque4	1.16067		NUP93	black	1.21347		ANK1	blue	1.21999		lnc-THG1L-1	brown4	1.17734		NEU1	coral1	1.15815		COG7	cyan	1.20432		HOXA5	darkgreen	1.14554		RALGPS1	darkmagenta	1.18428		lnc-SCRN3-7	darkolivegreen	1.18068		CYSLTR2	darkorange2	1.15826		TNFRSF13B	darkred	1.19794		PRCP	darkseagreen4	1.17495		SERTAD1	darkturquoise
lnc-C15orf53-9	bisque4	1.15785		IGFBP3	black	1.21293		NUB1	blue	1.21852		CDT1	brown4	1.17342		NOL7	coral1	1.1544		lnc-SH3BGR-1	cyan	1.20028		SETBP1	darkgreen	1.1454		PACSIN3	darkmagenta	1.18078		GIT2	darkolivegreen	1.17882		lnc-CHD1L-5	darkorange2	1.15795		RSPO1	darkred	1.1951		ALG3	darkseagreen4	1.1618		lnc-ZC3H12B-3	darkturquoise
ABCG8	bisque4	1.15605		lnc-NBPF3-8	black	1.21036		C5orf58	blue	1.21416		ANAPC7	brown4	1.17286		CSNK1G2	coral1	1.15387		RHBDD3	cyan	1.19795		DDX39B	darkgreen	1.1452		RPL35	darkmagenta	1.18063		PFKL	darkolivegreen	1.17791		lnc-DTWD2-15	darkorange2	1.15657		ADAP1	darkred	1.19251		LINC01559	darkseagreen4	1.16062		CDIPT	darkturquoise
PSMD12	bisque4	1.15464		LINC01857	black	1.20808		DDX5	blue	1.21205		lnc-AKT1-1	brown4	1.17247		TFAM	coral1	1.15306		CELA3B	cyan	1.19704		POLR1E	darkgreen	1.1439		KBTBD6	darkmagenta	1.18023		CCDC71L	darkolivegreen	1.17555		lnc-C15orf48-4	darkorange2	1.15383		lnc-ZNF217-5	darkred	1.19045		PTGER3	darkseagreen4	1.1575		GPC3	darkturquoise
PPA2	bisque4	1.15391		TXNL4A	black	1.2042		MYEOV	blue	1.21071		IDH3B	brown4	1.17102		SLC30A1	coral1	1.15207		PCDH7	cyan	1.19527		lnc-RCHY1-4	darkgreen	1.14366		SYT1	darkmagenta	1.17975		APH1A	darkolivegreen	1.1749		NUS1	darkorange2	1.14908		lnc-ACER2-1	darkred	1.1859		CD7	darkseagreen4	1.1467		MYBPC1	darkturquoise
CENPX	bisque4	1.14432		NHSL2	black	1.20339		KIF24	blue	1.20955		BCL11B	brown4	1.1707		lnc-CCDC158-4	coral1	1.15039		UBE2F	cyan	1.1937		TOP2B	darkgreen	1.14344		PAPPA	darkmagenta	1.17973		SEMA6B	darkolivegreen	1.17413		EIF4B	darkorange2	1.1461		FANCB	darkred	1.18459		SHTN1	darkseagreen4	1.14387		AREG	darkturquoise
lnc-HOXD13-3	bisque4	1.14075		AVPI1	black	1.1963		C11orf24	blue	1.20795		ACADVL	brown4	1.17008		CPZ	coral1	1.15034		HPS1	cyan	1.19337		FBXL20	darkgreen	1.14211		RASSF9	darkmagenta	1.1755		NUP205	darkolivegreen	1.17301		TMF1	darkorange2	1.14371		lnc-ERCC4-3	darkred	1.1842		PIGS	darkseagreen4	1.14089		lnc-GUCD1-1	darkturquoise
GPAT4	bisque4	1.13543		PRDX5	black	1.19373		lnc-GCNT3-2	blue	1.20558		lnc-ZDHHC6-1	brown4	1.16836		XYLT2	coral1	1.14997		IRF1	cyan	1.18182		NAP1L5	darkgreen	1.14073		SDK1	darkmagenta	1.1721		ABHD2	darkolivegreen	1.17257		RIOX1	darkorange2	1.14211		COG2	darkred	1.18391		GLIS2	darkseagreen4	1.1405		lnc-CBWD5-1	darkturquoise
TRPC7	bisque4	1.13333		OBI1	black	1.19201		FAM13C	blue	1.20235		GDF11	brown4	1.16566		BOLA3	coral1	1.1496		lnc-NPHS2-7	cyan	1.18166		MRPL14	darkgreen	1.14008		TTC6	darkmagenta	1.16934		HOTTIP	darkolivegreen	1.17103		TTC30A	darkorange2	1.13869		MTRES1	darkred	1.1837		KIF26B	darkseagreen4	1.13996		PPP1R3G	darkturquoise
HDAC1	bisque4	1.13252		TMEM184B	black	1.19196		lnc-CCDC17-3	blue	1.20048		SLC5A11	brown4	1.16299		RAI2	coral1	1.14904		IRF8	cyan	1.18067		SPSB3	darkgreen	1.13912		GEMIN4	darkmagenta	1.16701		ENSG00000259316	darkolivegreen	1.17102		TP73	darkorange2	1.13856		lnc-RUBCN-8	darkred	1.17845		ZNF302	darkseagreen4	1.13836		RANGRF	darkturquoise
ADAMTSL3	bisque4	1.13211		C1orf112	black	1.19123		PBX3	blue	1.20028		HERC4	brown4	1.16101		PUSL1	coral1	1.14799		RNF144B	cyan	1.17876		SAE1	darkgreen	1.13744		lnc-HOXA13-2	darkmagenta	1.16553		FOXJ3	darkolivegreen	1.16176		NBR2	darkorange2	1.13638		ABCB11	darkred	1.17498		PNMA8B	darkseagreen4	1.13534		lnc-CD96-4	darkturquoise
ABCA10	bisque4	1.13018		lnc-VTI1A-1	black	1.18939		PELO	blue	1.19823		ATP6V1E2	brown4	1.16019		MPDU1	coral1	1.14748		MTX1	cyan	1.17667		NOL4	darkgreen	1.13519		TOR1AIP1	darkmagenta	1.16459		LYPD6B	darkolivegreen	1.15453		KRTCAP2	darkorange2	1.13383		LGALS12	darkred	1.17299		TAX1BP1	darkseagreen4	1.13393		DACT1	darkturquoise
FAS	bisque4	1.12734		ARHGEF9	black	1.18917		TRAF3IP2	blue	1.197		PGAP2	brown4	1.1592		NDUFV2	coral1	1.14738		ELAPOR1	cyan	1.1743		lnc-EDAR-5	darkgreen	1.13373		TRIM5	darkmagenta	1.16139		lnc-RBM11-10	darkolivegreen	1.14411		SFRP1	darkorange2	1.13355		STRN	darkred	1.17171		CCSER1	darkseagreen4	1.1325		SLC6A9	darkturquoise
PMPCB	bisque4	1.12715		CCN3	black	1.18386		CSNK1E	blue	1.19398		lnc-ARHGEF2-1	brown4	1.15859		C8orf76	coral1	1.14709		TMEM185B	cyan	1.17315		MESP1	darkgreen	1.13136		RPS18	darkmagenta	1.15646		YPEL3	darkolivegreen	1.144		TM6SF1	darkorange2	1.13072		CRLF3	darkred	1.16605		PPP4C	darkseagreen4	1.12936		ATG5	darkturquoise
PGRMC2	bisque4	1.12337		YIF1B	black	1.18311		NR4A3	blue	1.19391		ITGB1BP1	brown4	1.15662		MAP3K6	coral1	1.14537		GPT2	cyan	1.17083		lnc-CCDC38-6	darkgreen	1.12999		ZCCHC10	darkmagenta	1.15522		TNFAIP8L1	darkolivegreen	1.14393		LIMK2	darkorange2	1.13048		GRAPL	darkred	1.16603		lnc-EEF2KMT-11	darkseagreen4	1.12432		ITGB4	darkturquoise
SPON2	bisque4	1.12296		lnc-STK39-2	black	1.17652		CXCL16	blue	1.19381		CCDC88B	brown4	1.15526		PNISR	coral1	1.144		CSTF2T	cyan	1.15878		PPP1R13B	darkgreen	1.12797		FAM136A	darkmagenta	1.1527		AIMP2	darkolivegreen	1.14315		HIVEP2	darkorange2	1.13023		lnc-MSN-7	darkred	1.1616		PLSCR1	darkseagreen4	1.12413		FARSA	darkturquoise
TSPAN18	bisque4	1.11867		SLC50A1	black	1.17618		SUCLA2	blue	1.19197		LYNX1	brown4	1.15511		PSMG3	coral1	1.14325		ADGRG1	cyan	1.1574		STEEP1	darkgreen	1.12398		ILRUN	darkmagenta	1.1522		PBXIP1	darkolivegreen	1.14198		lnc-PLEKHA7-2	darkorange2	1.12757		GPSM1	darkred	1.15972		FAM117A	darkseagreen4	1.12375		NCKAP5	darkturquoise
lnc-TAPT1-2	bisque4	1.11731		RP2	black	1.17374		EMILIN2	blue	1.18861		LRRC75A-AS1	brown4	1.15325		ANKS1A	coral1	1.14323		CYBA	cyan	1.15463		USP12	darkgreen	1.12354		lnc-CRNKL1-6	darkmagenta	1.15049		lnc-SUSD1-1	darkolivegreen	1.14196		PNRC1	darkorange2	1.12631		DPAGT1	darkred	1.15714		SENP7	darkseagreen4	1.12049		BCL2L11	darkturquoise
TVP23B	bisque4	1.11641		COX2	black	1.16905		AHSA1	blue	1.18307		GZMH	brown4	1.14953		ITPKB-AS1	coral1	1.14166		SORBS3	cyan	1.15344		CALM2	darkgreen	1.12272		ITGA1	darkmagenta	1.14963		lnc-UQCRHL-2	darkolivegreen	1.1379		HEATR1	darkorange2	1.12182		IL6R	darkred	1.15364		RAD52	darkseagreen4	1.11728		TMEM250	darkturquoise
DMAC1	bisque4	1.11305		CNTN1	black	1.16902		RECQL4	blue	1.18218		COQ8A	brown4	1.1452		TRIM26	coral1	1.14043		lnc-PEF1-1	cyan	1.15077		POLR3D	darkgreen	1.12228		lnc-DLK1-35	darkmagenta	1.14949		HOXB3	darkolivegreen	1.13693		TWF1	darkorange2	1.12181		TMPPE	darkred	1.15361		MFSD3	darkseagreen4	1.11696		DEK	darkturquoise
CHUK	bisque4	1.11281		GMPS	black	1.16518		CACNA2D2	blue	1.17992		lnc-PRMT9-2	brown4	1.14368		EPAS1	coral1	1.1395		SRBD1	cyan	1.1491		NCOR1	darkgreen	1.11948		CILP	darkmagenta	1.14647		RAB15	darkolivegreen	1.13514		RER1	darkorange2	1.11983		BAIAP3	darkred	1.15359		TBC1D2	darkseagreen4	1.1163		STK17A	darkturquoise
ZNF789	bisque4	1.11281		SUCO	black	1.16427		lnc-PIK3CG-3	blue	1.17703		S100A13	brown4	1.14294		BTAF1	coral1	1.13921		DDX19A	cyan	1.14772		TMEM121	darkgreen	1.11922		RBM8A	darkmagenta	1.14044		HSPA9	darkolivegreen	1.13457		OAS1	darkorange2	1.11796		lnc-SERAC1-7	darkred	1.15311		UBL5	darkseagreen4	1.1147		SRSF2	darkturquoise
BLACAT1	bisque4	1.11271		lnc-NKX2-2-2	black	1.16396		TXNL1	blue	1.1758		IPMK	brown4	1.14153		CTNNB1	coral1	1.13891		lnc-PIK3R3-6	cyan	1.14769		FANCG	darkgreen	1.11852		DCLRE1B	darkmagenta	1.13893		PSENEN	darkolivegreen	1.12732		S100A10	darkorange2	1.11496		NIPA2	darkred	1.15268		GNB1L	darkseagreen4	1.11288		SKP1	darkturquoise
BTN3A2	bisque4	1.11192		PDHB	black	1.16331		CALN1	blue	1.17207		MAP3K13	brown4	1.13929		PCID2	coral1	1.13504		PAQR7	cyan	1.1468		MIS18A	darkgreen	1.11769		VNN 1.00	darkmagenta	1.13788		KRBA1	darkolivegreen	1.12543		IL1RL1	darkorange2	1.11291		lnc-ZNF33B-4	darkred	1.14982		POLK	darkseagreen4	1.1091		IRF7	darkturquoise
TXNIP	bisque4	1.11111		SV2B	black	1.15927		UCN3	blue	1.17113		ST6GALNAC4	brown4	1.13924		ATP1A1-AS1	coral1	1.13378		FBXO32	cyan	1.1452		RPL39L	darkgreen	1.11722		lnc-MAX-2	darkmagenta	1.13431		PTGS1	darkolivegreen	1.12504		PFN1	darkorange2	1.11245		HSBP1	darkred	1.14948		lnc-GGTLC2-13	darkseagreen4	1.10733		lnc-TLE4-12	darkturquoise
NVL	bisque4	1.11103		RIPK3	black	1.15571		ATP2A2	blue	1.1705		MMP24	brown4	1.13466		EXOC6B	coral1	1.13353		lnc-HOXA13-1	cyan	1.14068		FAM229B	darkgreen	1.11607		ACVR2B-AS1	darkmagenta	1.13398		IFT22	darkolivegreen	1.123		ZMAT1	darkorange2	1.11236		CEACAM5	darkred	1.14757		CD302	darkseagreen4	1.10679		ATAD1	darkturquoise
CGREF1	bisque4	1.10787		lnc-MBNL1-3	black	1.15398		lnc-OR2J1-14	blue	1.17008		CHCHD2	brown4	1.13236		P2RY4	coral1	1.12955		SLC35F1	cyan	1.13982		TMEM72-AS1	darkgreen	1.11586		SEPTIN9	darkmagenta	1.13247		ZNF483	darkolivegreen	1.12291		APRT	darkorange2	1.11193		GJB4	darkred	1.1437		ZNF775	darkseagreen4	1.10667		TMEM251	darkturquoise
CLINT1	bisque4	1.10697		ROR2	black	1.15385		lnc-RFC2-1	blue	1.16831		GDF7	brown4	1.13229		IL13RA2	coral1	1.12943		LRP10	cyan	1.13514		SLC35B2	darkgreen	1.11262		STT3B	darkmagenta	1.13212		SLC25A1	darkolivegreen	1.12071		PIAS2	darkorange2	1.11163		MRPS16	darkred	1.14146		ENY2	darkseagreen4	1.10648		ITM2B	darkturquoise
SLC6A8	bisque4	1.10684		SCARF2	black	1.15242		BTD	blue	1.16762		lnc-CLEC2D-8	brown4	1.13054		DANT1	coral1	1.12845		MVB12B	cyan	1.13441		ENPP3	darkgreen	1.11083		PHF11	darkmagenta	1.13181		MIX23	darkolivegreen	1.12013		LINC01684	darkorange2	1.11155		XKR4	darkred	1.13893		R3HCC1L	darkseagreen4	1.10426		TOMM40L	darkturquoise
CRACR2B	bisque4	1.1068		GMNN	black	1.14943		PSMB3	blue	1.16621		TCEA2	brown4	1.12936		NUP35	coral1	1.12646		TOB2	cyan	1.13435		CD8A	darkgreen	1.10909		NFATC3	darkmagenta	1.12926		ATG101	darkolivegreen	1.11712		DLC1	darkorange2	1.11074		KHNYN	darkred	1.1388		NACC1	darkseagreen4	1.10261		SBF2	darkturquoise
lnc-F3-7	bisque4	1.10618		CHL1	black	1.14781		MPV17L2	blue	1.16318		POP5	brown4	1.1222		LINC00513	coral1	1.12159		GRSF1	cyan	1.13375		SPATS2	darkgreen	1.10883		TRPC1	darkmagenta	1.12866		RIDA	darkolivegreen	1.11484		ENSG00000288656	darkorange2	1.11007		SELENOS	darkred	1.1314		NEUROD1	darkseagreen4	1.10208		TRIM40	darkturquoise
APOBR	bisque4	1.1053		PDK3	black	1.14349		FAM124B	blue	1.16104		SCNN1B	brown4	1.12185		EPHX1	coral1	1.11927		HHAT	cyan	1.13372		lnc-RAG1-5	darkgreen	1.10826		AMN	darkmagenta	1.12834		CNTFR-AS1	darkolivegreen	1.1145		FLVCR1	darkorange2	1.10991		RCBTB1	darkred	1.12465		HIRA	darkseagreen4	1.10126		KIAA1191	darkturquoise
MDH2	bisque4	1.10316		IRAK1	black	1.14245		RRAGD	blue	1.16103		MTERF3	brown4	1.12056		NANP	coral1	1.11912		TMEM161B	cyan	1.13011		PLA2G4F	darkgreen	1.10743		LCN12	darkmagenta	1.12638		LNX1	darkolivegreen	1.11291		lnc-ECHDC3-6	darkorange2	1.10809		LRRC20	darkred	1.12445		PGM2	darkseagreen4	1.10047		EHD1	darkturquoise
TMEM14B	bisque4	1.10024		ZNF675	black	1.14214		CDK2AP1	blue	1.15918		PPIP5K2	brown4	1.12011		BUB3	coral1	1.11895		lnc-VCX-2	cyan	1.12961		MARCHF3	darkgreen	1.10724		lnc-FAM126B-1	darkmagenta	1.12525		NWD1	darkolivegreen	1.11116		RAB5C	darkorange2	1.10677		FBLN2	darkred	1.12428		SLC46A3	darkseagreen4	1.0997		PDPK1	darkturquoise
FAM32A	bisque4	1.10004		TFDP1	black	1.13968		lnc-PYDC2-7	blue	1.1571		WDR55	brown4	1.11994		LONP1	coral1	1.11861		VPS13C	cyan	1.12724		KCNK6	darkgreen	1.10626		TTC24	darkmagenta	1.12346		GSTM5	darkolivegreen	1.11065		POLE2	darkorange2	1.10388		TANK	darkred	1.12388		AGMO	darkseagreen4	1.09825		lnc-FAM207A-8	darkturquoise
ZFP37	bisque4	1.09745		EVC	black	1.13691		XCR1	blue	1.15267		GLUL	brown4	1.11828		lnc-SPINK4-4	coral1	1.11769		NCAM1	cyan	1.1268		COL4A6	darkgreen	1.10622		OTUB2	darkmagenta	1.12254		LINC00402	darkolivegreen	1.10998		KLF16	darkorange2	1.10082		N4BP2L1	darkred	1.12311		RYR2	darkseagreen4	1.09732		PLEC	darkturquoise
LRRC28	bisque4	1.09659		BMP8B	black	1.13479		LINC02577	blue	1.15137		ANKRD17	brown4	1.11684		lnc-IGLL1-4	coral1	1.11673		lnc-IDNK-6	cyan	1.12635		RRBP1	darkgreen	1.10607		GATAD2A	darkmagenta	1.12201		SNX29	darkolivegreen	1.10913		ARHGAP17	darkorange2	1.10062		NAPG	darkred	1.12224		DONSON	darkseagreen4	1.09646		ADAMTS7	darkturquoise
HECW2	bisque4	1.09651		IFT172	black	1.13477		STAB1	blue	1.15028		MRAS	brown4	1.11369		AKAP17A	coral1	1.1102		lnc-C3orf58-2	cyan	1.12586		LEPROTL1	darkgreen	1.10379		TLNRD1	darkmagenta	1.12025		COPZ2	darkolivegreen	1.10805		DOCK4	darkorange2	1.09955		ALDH5A1	darkred	1.12219		KDM7A	darkseagreen4	1.09399		lnc-OAF-4	darkturquoise
HYI	bisque4	1.09237		DNMT1	black	1.13129		lnc-FAM122A-1	blue	1.14972		lnc-ANKRD20A4-4	brown4	1.11346		SMC5-AS1	coral1	1.10898		BATF2	cyan	1.12572		PPM1G	darkgreen	1.10379		UFD1	darkmagenta	1.11979		KCNF1	darkolivegreen	1.10688		OSBPL2	darkorange2	1.09645		lnc-C9orf66-15	darkred	1.12063		LRRC41	darkseagreen4	1.09287		CCDC24	darkturquoise
IFI27	bisque4	1.09208		ANGPTL4	black	1.13062		CRADD	blue	1.1496		EID2B	brown4	1.11285		lnc-CCDC89-8	coral1	1.10845		APPL1	cyan	1.1239		CMPK1	darkgreen	1.10314		RECQL5	darkmagenta	1.1197		lnc-ART5-1	darkolivegreen	1.1068		lnc-GDPD4-2	darkorange2	1.09493		SCFD2	darkred	1.1203		lnc-SLC25A21-3	darkseagreen4	1.09164		CRYBG2	darkturquoise
RFTN2	bisque4	1.09147		PPP1R11	black	1.12792		lnc-SUCLG1-1	blue	1.14659		TAP2	brown4	1.11269		INTS13	coral1	1.10804		NMB	cyan	1.12277		lnc-VTI1A-8	darkgreen	1.09987		CENPF	darkmagenta	1.11709		lnc-COPS4-1	darkolivegreen	1.10519		ESYT2	darkorange2	1.09456		GABARAPL2	darkred	1.12004		lnc-PLA2R1-1	darkseagreen4	1.09077		lnc-KIAA1257-3	darkturquoise
LRIG1	bisque4	1.09141		DIS3	black	1.12548		GINS4	blue	1.14299		ETV5	brown4	1.10815		MRPL24	coral1	1.10802		KANSL1L	cyan	1.12263		lnc-BTC-2	darkgreen	1.09968		ACSF3	darkmagenta	1.11414		TMEM129	darkolivegreen	1.10231		FREM2	darkorange2	1.09349		ITPKC	darkred	1.11979		MSRB2	darkseagreen4	1.09064		ZNF439	darkturquoise
AGTPBP1	bisque4	1.09095		GRHL1	black	1.12546		HSPA4	blue	1.14175		SAMD11	brown4	1.10601		NFKBID	coral1	1.10735		lnc-GPR39-5	cyan	1.1224		lnc-BCL2L13-3	darkgreen	1.09791		LRRC58	darkmagenta	1.114		GPAT3	darkolivegreen	1.10229		TUBB4B	darkorange2	1.09299		HSP90AA1	darkred	1.11894		HID1	darkseagreen4	1.08498		C2orf68	darkturquoise
ESYT1	bisque4	1.09026		lnc-BTBD10-2	black	1.12514		TXN2	blue	1.14122		ITGA3	brown4	1.10495		APOBEC3B	coral1	1.10536		SOD1	cyan	1.12033		PTPRU	darkgreen	1.09773		MRPL16	darkmagenta	1.1122		EPHB3	darkolivegreen	1.10206		CCR10	darkorange2	1.09232		IL5RA	darkred	1.11882		lnc-SAMD12-5	darkseagreen4	1.08366		lnc-SPRED2-8	darkturquoise
SPATA24	bisque4	1.08857		SOGA1	black	1.12513		CD276	blue	1.13843		lnc-GDAP2-9	brown4	1.10395		PRKAG2	coral1	1.1026		EPS8L1	cyan	1.11691		HLA-F	darkgreen	1.09579		lnc-MUC2-1	darkmagenta	1.11174		TRIP10	darkolivegreen	1.10054		TIPARP	darkorange2	1.09009		ZWILCH	darkred	1.11865		RCL1	darkseagreen4	1.0822		CCL8	darkturquoise
METRNL	bisque4	1.08789		HMOX1	black	1.12484		CHDH	blue	1.13817		APOLD1	brown4	1.10324		USP51	coral1	1.10161		CEACAM6	cyan	1.11577		RTN1	darkgreen	1.09413		CMTM6	darkmagenta	1.11161		lnc-RPS24-8	darkolivegreen	1.09979		TRIM47	darkorange2	1.08908		lnc-NPHS2-1	darkred	1.11768		SVOPL	darkseagreen4	1.08136		PRUNE1	darkturquoise
HSPB7	bisque4	1.08753		DHRS7B	black	1.1222		RBL2	blue	1.13335		COL6A5	brown4	1.10185		CADPS2	coral1	1.10094		ARFIP2	cyan	1.11544		C5AR2	darkgreen	1.09384		METTL9	darkmagenta	1.11107		IFIH1	darkolivegreen	1.09887		MGA	darkorange2	1.08797		lnc-LRRFIP2-1	darkred	1.1167		ARHGAP39	darkseagreen4	1.08064		PIM1	darkturquoise
CSNK1D	bisque4	1.0874		PANK1	black	1.1207		MAB21L2	blue	1.13326		lnc-MUC20-67	brown4	1.10075		TMUB2	coral1	1.10064		DNASE2	cyan	1.11528		RNF2	darkgreen	1.09381		SELENOT	darkmagenta	1.11057		PLEKHM2	darkolivegreen	1.09801		lnc-NUDT16-2	darkorange2	1.08781		LINC00996	darkred	1.11634		ZNF787	darkseagreen4	1.0797		ACKR3	darkturquoise
ATP11B	bisque4	1.0863		SMIM8	black	1.11288		TMX2	blue	1.13285		ARHGDIA	brown4	1.09953		MAP1LC3B	coral1	1.09911		PHB1	cyan	1.1149		KIAA1586	darkgreen	1.09259		NRXN3	darkmagenta	1.10472		PON2	darkolivegreen	1.09774		KDELR1	darkorange2	1.08665		WWC2	darkred	1.1163		CD3G	darkseagreen4	1.07951		LINC02158	darkturquoise
lnc-CCNB1IP1-5	bisque4	1.08304		TM6SF2	black	1.11155		CDYL	blue	1.13211		NWD2	brown4	1.09822		LINC01134	coral1	1.09855		SSX2IP	cyan	1.11354		RFC5	darkgreen	1.09199		IFNK	darkmagenta	1.10459		DMD	darkolivegreen	1.09703		ADORA2A-AS1	darkorange2	1.08638		PLP1	darkred	1.11576		PDCD5	darkseagreen4	1.07924		CNN3	darkturquoise
GCN1	bisque4	1.08211		LMX1A	black	1.11092		FAM163B	blue	1.13118		AFF1	brown4	1.09645		CRTAM	coral1	1.09674		RWDD2A	cyan	1.11348		SLC35F6	darkgreen	1.09129		MYD88	darkmagenta	1.10347		RALGPS2	darkolivegreen	1.09691		APOOL	darkorange2	1.08511		GPR34	darkred	1.11479		TTK	darkseagreen4	1.07842		MIEN1	darkturquoise
lnc-EPCAM-5	bisque4	1.07894		lnc-GP9-2	black	1.10938		KRBA2	blue	1.13064		ATP2C1	brown4	1.09349		NFIX	coral1	1.09644		lnc-FOXD4L6-22	cyan	1.11269		SCML4	darkgreen	1.09062		lnc-NRARP-1	darkmagenta	1.10188		AFTPH	darkolivegreen	1.09643		TAF9	darkorange2	1.08376		HRH4	darkred	1.11392		TMEM126A	darkseagreen4	1.07725		BARX2	darkturquoise
TMEM245	bisque4	1.07808		MOAP1	black	1.10905		SCUBE3	blue	1.13054		RPS2	brown4	1.09319		ACACB	coral1	1.09636		VSNL1	cyan	1.11235		POP1	darkgreen	1.08792		DIXDC1	darkmagenta	1.09994		CATSPERB	darkolivegreen	1.09632		lnc-SH3TC2-1	darkorange2	1.08143		ZNF3	darkred	1.1135		COA1	darkseagreen4	1.07698		IL10	darkturquoise
PHETA2	bisque4	1.07792		GPRC5A	black	1.10892		OGDH	blue	1.13053		ENSG00000286015	brown4	1.0896		GPCPD1	coral1	1.09569		CRYZL1	cyan	1.11232		BMP5	darkgreen	1.08696		DNAJC12	darkmagenta	1.09931		TCIM	darkolivegreen	1.09537		LCN15	darkorange2	1.0799		RAB27A	darkred	1.11227		FCRL6	darkseagreen4	1.07697		NPR 1.00	darkturquoise
SOBP	bisque4	1.07769		HSPB2	black	1.10835		FUT4	blue	1.12825		SMS	brown4	1.08706		FAM110A	coral1	1.09561		lnc-TMEM98-5	cyan	1.1118		lnc-C6orf163-2	darkgreen	1.08685		DZIP1L	darkmagenta	1.09751		lnc-ACTR10-6	darkolivegreen	1.09499		PITX1	darkorange2	1.07911		EMD	darkred	1.11215		lnc-KLHL6-3	darkseagreen4	1.07521		CREB5	darkturquoise
MARK1	bisque4	1.0756		STK35	black	1.10834		LSM 3.00	blue	1.12701		STIM2	brown4	1.08608		lnc-SYCP3-1	coral1	1.09508		PEX1	cyan	1.11149		RASD1	darkgreen	1.08601		USP43	darkmagenta	1.09602		RFX5	darkolivegreen	1.08929		DGKD	darkorange2	1.07904		KIAA1958	darkred	1.10877		lnc-MPPE1-10	darkseagreen4	1.07324		lnc-CRYBA4-52	darkturquoise
HGH1	bisque4	1.07498		RPS23	black	1.10747		PLOD3	blue	1.12461		TAPBP	brown4	1.08588		TRA2B	coral1	1.09486		lnc-RASA1-6	cyan	1.11077		lnc-SLC39A10-10	darkgreen	1.08367		FAM3A	darkmagenta	1.09546		TRIM28	darkolivegreen	1.08787		FA2H	darkorange2	1.07834		INTS5	darkred	1.10667		LNPK	darkseagreen4	1.07319		RHPN2	darkturquoise
TYRO3	bisque4	1.0742		AZIN2	black	1.10314		KATNIP	blue	1.11981		lnc-ZNF814-2	brown4	1.08525		lnc-DKK4-5	coral1	1.0925		ERMAP	cyan	1.1088		PDE1C	darkgreen	1.08219		TANC1	darkmagenta	1.09542		PRDX2	darkolivegreen	1.08757		KLHL29	darkorange2	1.07728		EDIL3	darkred	1.10622		BCL2L10	darkseagreen4	1.07266		LAMP2	darkturquoise
lnc-VIRMA-1	bisque4	1.074		lnc-SNAPC5-3	black	1.10139		lnc-COL23A1-1	blue	1.11837		SCARB2	brown4	1.08415		SRP68	coral1	1.09204		SLC12A7	cyan	1.10627		TBCD	darkgreen	1.08083		VDAC3	darkmagenta	1.09354		lnc-GTDC1-3	darkolivegreen	1.08741		FAM102B	darkorange2	1.07686		DMTN	darkred	1.10447		MRPL4	darkseagreen4	1.07112		TOM1	darkturquoise
C5orf15	bisque4	1.07342		URB1	black	1.09941		LDLR	blue	1.11786		lnc-TLE3-5	brown4	1.08408		PITPNM1	coral1	1.09151		ABI3BP	cyan	1.10392		STXBP5L	darkgreen	1.08077		ITGB1	darkmagenta	1.08913		CCDC186	darkolivegreen	1.08729		FADS6	darkorange2	1.0759		CYP27B1	darkred	1.10125		CIP2A	darkseagreen4	1.07093		lnc-MED26-1	darkturquoise
CYP2U1	bisque4	1.07331		lnc-PCDH1-5	black	1.09812		GNAQ	blue	1.11657		FAM177B	brown4	1.08406		lnc-BID-2	coral1	1.09131		CLNK	cyan	1.1023		SSU72	darkgreen	1.07997		ARSG	darkmagenta	1.08844		RARS1	darkolivegreen	1.08613		NPL	darkorange2	1.0756		lnc-NMU-3	darkred	1.10091		SP3	darkseagreen4	1.07011		ANKRA2	darkturquoise
NIPAL4	bisque4	1.07128		lnc-POTEB-15	black	1.09802		ABL2	blue	1.11426		IL1RAP	brown4	1.0834		ALDH4A1	coral1	1.08976		MTSS1	cyan	1.10016		OLA1	darkgreen	1.07974		lnc-ELAVL2-3	darkmagenta	1.08832		MALT1	darkolivegreen	1.08587		NUBP1	darkorange2	1.07317		ZNF662	darkred	1.09969		ZPR1	darkseagreen4	1.06989		FAM111A	darkturquoise
lnc-ISCU-1	bisque4	1.07049		VPS26B	black	1.09384		DIAPH2	blue	1.11408		APOBEC3F	brown4	1.08205		TMEM170B	coral1	1.08853		lnc-JAK1-2	cyan	1.09719		AOPEP	darkgreen	1.07839		DENND2A	darkmagenta	1.08711		DDX47	darkolivegreen	1.08538		FOXP3	darkorange2	1.07312		BMP2K	darkred	1.09784		SMURF1	darkseagreen4	1.06854		KIAA1755	darkturquoise
CFC1	bisque4	1.06771		SPECC1	black	1.09166		REM1	blue	1.11364		RNF115	brown4	1.08157		NEK2	coral1	1.08785		PCED1A	cyan	1.09554		TEN1	darkgreen	1.07838		KLHDC8B	darkmagenta	1.0867		INGMG_002027	darkolivegreen	1.0852		PXK	darkorange2	1.07295		TOMM70	darkred	1.09739		CENPC	darkseagreen4	1.06651		lnc-HOXB3-2	darkturquoise
lnc-ATP6V0E2-1	bisque4	1.06621		LRRFIP1	black	1.09154		MXD1	blue	1.10968		FYB2	brown4	1.0813		GSTZ1	coral1	1.08692		MICALL2	cyan	1.09447		ADGRB3	darkgreen	1.07806		RAB9B	darkmagenta	1.08563		PUDP	darkolivegreen	1.08402		lnc-RIOK1-2	darkorange2	1.07202		BLZF1	darkred	1.09734		lnc-CDHR3-1	darkseagreen4	1.0665		SOX5	darkturquoise
IL19	bisque4	1.06485		lnc-GPX3-2	black	1.09078		WDTC1	blue	1.10788		HARS2	brown4	1.08123		PNMA3	coral1	1.08673		MYBL1	cyan	1.09393		CENPS	darkgreen	1.07772		GABRP	darkmagenta	1.08423		lnc-FZD5-6	darkolivegreen	1.08286		R3HDM4	darkorange2	1.07148		ZNF112	darkred	1.09703		ARSK	darkseagreen4	1.06641		TOMM34	darkturquoise
lnc-SH3YL1-1	bisque4	1.06326		lnc-TMEM151A-4	black	1.09038		ATP5MC2	blue	1.10729		PRXL2B	brown4	1.08112		lnc-PRIMPOL-7	coral1	1.08658		CEBPZ	cyan	1.09301		SLC31A1	darkgreen	1.07768		PYCARD	darkmagenta	1.08275		N4BP2L2	darkolivegreen	1.08251		UPK3A	darkorange2	1.06816		lnc-TUBB1-1	darkred	1.09688		lnc-LPP-2	darkseagreen4	1.06458		MTARC2	darkturquoise
GCH1	bisque4	1.06247		TLR3	black	1.08952		lnc-PRKN-4	blue	1.10591		lnc-PINX1-84	brown4	1.07877		NEK7	coral1	1.08555		PCCA	cyan	1.09197		DENND2D	darkgreen	1.07525		NRG1	darkmagenta	1.0827		NPDC1	darkolivegreen	1.08251		TMEM102	darkorange2	1.06795		CD1E	darkred	1.09165		lnc-KAT8-1	darkseagreen4	1.06456		BRK1	darkturquoise
lnc-LIMS2-2	bisque4	1.06239		HOXD11	black	1.08942		MACROD2	blue	1.10397		lnc-POM121L2-2	brown4	1.07859		PSMD2	coral1	1.08377		LIN7A	cyan	1.09188		MAL2-AS1	darkgreen	1.07448		AP2S1	darkmagenta	1.08175		VKORC1L1	darkolivegreen	1.08215		lnc-IRX3-80	darkorange2	1.06579		lnc-MAP10-10	darkred	1.09078		ZMYND11	darkseagreen4	1.06421		GALNT4	darkturquoise
lnc-NADSYN1-2	bisque4	1.06205		lnc-HOXB8-1	black	1.08847		TRAPPC8	blue	1.10279		ELMO2	brown4	1.07777		KLHL25	coral1	1.08146		TEKT5	cyan	1.09141		KCNMB4	darkgreen	1.07205		CCDC74A	darkmagenta	1.08066		RALGAPA2	darkolivegreen	1.08155		KIF9	darkorange2	1.06539		CDK17	darkred	1.08987		RAB6A	darkseagreen4	1.0623		CDH19	darkturquoise
LATS2	bisque4	1.06191		DDX28	black	1.0883		lnc-SIGIRR-2	blue	1.10135		SUMF1	brown4	1.0714		PPFIA2	coral1	1.08137		ELF3-AS1	cyan	1.09075		DAP	darkgreen	1.06917		LINC01154	darkmagenta	1.08049		lnc-SPATA9-2	darkolivegreen	1.08123		CHODL	darkorange2	1.0652		HOXB4	darkred	1.08925		CXXC5	darkseagreen4	1.0619		CACNA2D1	darkturquoise
CD320	bisque4	1.06083		HTR7	black	1.0874		lnc-FAM196A-1	blue	1.09942		GDI2	brown4	1.06864		COQ10B	coral1	1.08132		DCBLD2	cyan	1.08979		HBS1L	darkgreen	1.06881		UBE3B	darkmagenta	1.08041		TNFRSF14-AS1	darkolivegreen	1.08109		NEDD9	darkorange2	1.06465		CDC42EP5	darkred	1.08851		lnc-DPH6-3	darkseagreen4	1.06172		FRRS1	darkturquoise
lnc-ETV6-6	bisque4	1.05793		SNRPE	black	1.08693		STMND1	blue	1.09741		RAPGEF4	brown4	1.06839		BVES	coral1	1.08054		F2RL3	cyan	1.08904		GFRA3	darkgreen	1.06738		PLAAT4	darkmagenta	1.08021		lnc-PRR26-5	darkolivegreen	1.08049		PARG	darkorange2	1.06366		lnc-SUCLG1-5	darkred	1.08478		TRIM11	darkseagreen4	1.06098		ZBTB18	darkturquoise
NOL12	bisque4	1.05616		TENT5B	black	1.08604		MLLT11	blue	1.09714		SEC62	brown4	1.06814		ACSL3	coral1	1.07915		C1orf131	cyan	1.08865		CHRM3-AS2	darkgreen	1.06728		ZNHIT6	darkmagenta	1.08015		UTP4	darkolivegreen	1.07967		APIP	darkorange2	1.06276		SPTSSA	darkred	1.08467		lnc-NT5DC3-1	darkseagreen4	1.06032		RHOB	darkturquoise
PNMA8A	bisque4	1.05508		PSAP	black	1.08585		ICAM3	blue	1.09667		PRPF31	brown4	1.06763		ATG4B	coral1	1.07854		VAC14	cyan	1.08821		REPIN1	darkgreen	1.06653		IPO7	darkmagenta	1.07881		BCL3	darkolivegreen	1.07952		SPRING1	darkorange2	1.0627		KIF3B	darkred	1.08307		STRAP	darkseagreen4	1.05929		CHGA	darkturquoise
MYRFL	bisque4	1.05475		ACAP2	black	1.08535		GRIK3	blue	1.09663		MAZ	brown4	1.06711		GOLGA5	coral1	1.07721		SAR1B	cyan	1.08625		NR1H2	darkgreen	1.06494		DDX60	darkmagenta	1.07749		ARL5B	darkolivegreen	1.0791		CEMIP2	darkorange2	1.06263		HROB	darkred	1.08303		ZNF649	darkseagreen4	1.05817		ID1	darkturquoise
ARHGAP28	bisque4	1.05422		PRR14L	black	1.08472		ACTR1A	blue	1.0959		TMED5	brown4	1.0667		NFS1	coral1	1.07603		lnc-SLX4IP-37	cyan	1.08435		MIR3150BHG	darkgreen	1.06486		EIF3D	darkmagenta	1.07741		RPL5	darkolivegreen	1.07873		C20orf27	darkorange2	1.06125		KLF2	darkred	1.08283		BMPR1B	darkseagreen4	1.05752		TYW3	darkturquoise
SDC4	bisque4	1.05323		LAMA5	black	1.08155		PHB2	blue	1.09533		ENSG00000267561	brown4	1.06641		OCIAD1	coral1	1.07529		lnc-MSR1-7	cyan	1.08222		lnc-TRABD2A-5	darkgreen	1.06372		lnc-NPIPA1-1	darkmagenta	1.07719		SIGLEC5	darkolivegreen	1.0769		CENPL	darkorange2	1.06015		NOS3	darkred	1.08276		TAF10	darkseagreen4	1.05749		KCMF1	darkturquoise
CETN3	bisque4	1.05266		ARHGAP31	black	1.08151		SNCA	blue	1.09494		AP1B1	brown4	1.06565		CSRP1	coral1	1.07468		lnc-TSTD2-3	cyan	1.08202		TRPM5	darkgreen	1.06262		LINC02086	darkmagenta	1.07536		lnc-INTS8-1	darkolivegreen	1.07678		MYO9A	darkorange2	1.05959		APLF	darkred	1.08109		JMJD6	darkseagreen4	1.05692		CLCA2	darkturquoise
DIP2C	bisque4	1.05264		SCOC	black	1.08136		lnc-SLC35F5-3	blue	1.09212		TEAD3	brown4	1.06391		EIF2AK1	coral1	1.07423		CENPU	cyan	1.08142		TFPI2	darkgreen	1.06188		lnc-USP25-1	darkmagenta	1.07523		SHISA6	darkolivegreen	1.07652		SLC47A2	darkorange2	1.0591		TCIRG1	darkred	1.08098		CREBL2	darkseagreen4	1.05662		SPCS2	darkturquoise
ZRANB2	bisque4	1.05264		BPNT2	black	1.081		GATA3	blue	1.09043		LINC02421	brown4	1.06338		SAMD4A	coral1	1.07297		ZNHIT1	cyan	1.07948		HGD	darkgreen	1.06093		STX5	darkmagenta	1.07202		STK16	darkolivegreen	1.07642		TCF7	darkorange2	1.0589		lnc-HOXA11-3	darkred	1.07934		TFF2	darkseagreen4	1.05627		lnc-GPR88-1	darkturquoise
lnc-SFPQ-2	bisque4	1.05207		LRRC8D	black	1.08075		ZNF629	blue	1.08945		lnc-RUNDC3B-1	brown4	1.06174		RHPN1	coral1	1.07296		PIGR	cyan	1.07904		lnc-PLEKHM1-2	darkgreen	1.06091		LPL	darkmagenta	1.07164		ESD	darkolivegreen	1.07613		CDK6	darkorange2	1.05806		FZD7	darkred	1.0786		MYO16	darkseagreen4	1.05621		TGDS	darkturquoise
DCAF1	bisque4	1.05122		lnc-HMGCLL1-2	black	1.07889		ZNF233	blue	1.08848		COA4	brown4	1.06075		EFNA5	coral1	1.07235		LINC01146	cyan	1.07586		ACE2	darkgreen	1.06083		KCNJ12	darkmagenta	1.07162		RAB6D	darkolivegreen	1.07544		C12orf75	darkorange2	1.05743		STXBP5	darkred	1.07719		AFF4	darkseagreen4	1.05592		GINS3	darkturquoise
POLR1G	bisque4	1.05086		CBWD2	black	1.07813		lnc-RBM43-3	blue	1.08784		PTPN9	brown4	1.05958		SLC25A29	coral1	1.07198		EIF3L	cyan	1.07512		lnc-NBPF9-3	darkgreen	1.05947		CISD1	darkmagenta	1.07097		PLXNB2	darkolivegreen	1.07488		DUSP5	darkorange2	1.05713		lnc-PIK3IP1-2	darkred	1.07641		ABCG5	darkseagreen4	1.05417		SPATA5	darkturquoise
PRKCI	bisque4	1.05083		RAB43	black	1.07642		IVNS1ABP	blue	1.08641		MRPL55	brown4	1.05813		CRTC3	coral1	1.07172		RCHY1	cyan	1.07487		PADI1	darkgreen	1.0586		SPCS1	darkmagenta	1.06827		SLC30A9	darkolivegreen	1.07423		GNG2	darkorange2	1.05699		CDC123	darkred	1.07631		POLR1H	darkseagreen4	1.05367		TMEM253	darkturquoise
LINC01871	bisque4	1.05058		SLC38A1	black	1.07548		GORASP2	blue	1.08439		MYO3B	brown4	1.05771		SEH1L	coral1	1.07137		lnc-AGR3-2	cyan	1.07486		FHIP2A	darkgreen	1.05829		lnc-C19orf57-6	darkmagenta	1.0678		lnc-TCF4-6	darkolivegreen	1.07396		lnc-USP34-8	darkorange2	1.05679		FOXA3	darkred	1.0762		ZNF678	darkseagreen4	1.05264		TMEM50B	darkturquoise
lnc-PCDH8-6	bisque4	1.05042		PEDS1	black	1.07499		BCHE	blue	1.08177		SPTLC3	brown4	1.05763		DENND2C	coral1	1.07123		PHF20	cyan	1.07456		NAT9	darkgreen	1.05789		ATOH8	darkmagenta	1.06701		ZBTB22	darkolivegreen	1.07284		TMEM120B	darkorange2	1.05641		PPP1R3C	darkred	1.07596		WDR91	darkseagreen4	1.05206		SLC16A4	darkturquoise
INGMG_002707	bisque4	1.05037		TENM1	black	1.07439		MEAK7	blue	1.07882		DIDO1	brown4	1.05763		lnc-EXOSC6-3	coral1	1.06951		ZNF626	cyan	1.0738		RPAP3	darkgreen	1.05729		GSDMD	darkmagenta	1.06413		lnc-TMEM176B-1	darkolivegreen	1.06758		SAMD9	darkorange2	1.05617		THSD4-AS1	darkred	1.07557		UBE2Q2	darkseagreen4	1.05205		TIMM8B	darkturquoise
LMNA	bisque4	1.05022		KRT23	black	1.07379		CLN6	blue	1.07791		STK38L	brown4	1.05692		ZNF280C	coral1	1.06822		NUPR1	cyan	1.07319		GRAMD1B	darkgreen	1.05701		CPA3	darkmagenta	1.05976		SPATA20	darkolivegreen	1.06687		NDEL1	darkorange2	1.05529		GPC5	darkred	1.07443		MRPL46	darkseagreen4	1.05118		TNMD	darkturquoise
LRP4	bisque4	1.04883		UBR5-AS1	black	1.0736		PLSCR3	blue	1.07723		lnc-BRF2-9	brown4	1.05688		SLC37A1	coral1	1.06797		MNX1-AS1	cyan	1.07285		ARHGEF40	darkgreen	1.05552		lnc-SETD7-3	darkmagenta	1.05891		RPL3	darkolivegreen	1.06665		PNPLA4	darkorange2	1.05299		VSTM2A	darkred	1.07432		SMAD5	darkseagreen4	1.05112		SERF2	darkturquoise
KNG1	bisque4	1.04755		NOC2L	black	1.07322		lnc-TRMU-1	blue	1.07692		PPP1R8	brown4	1.05682		SCARF1	coral1	1.06774		BOLA2	cyan	1.07032		lnc-VIT-1	darkgreen	1.05511		HOMER1	darkmagenta	1.05859		PIR	darkolivegreen	1.06561		PITPNB	darkorange2	1.05282		SHH	darkred	1.07122		TLCD4-RWDD3	darkseagreen4	1.05109		HCP5	darkturquoise
HOXB2	bisque4	1.04662		TMED7-TICAM2	black	1.07179		PHETA1	blue	1.07638		IRAG2	brown4	1.05675		lnc-CRELD1-4	coral1	1.06667		KANK3	cyan	1.06756		ELL	darkgreen	1.05509		lnc-CHST6-1	darkmagenta	1.05839		PHKA1	darkolivegreen	1.06326		SRP9	darkorange2	1.05211		ABLIM1	darkred	1.07062		SPATA2L	darkseagreen4	1.05085		CEP72	darkturquoise
CPEB1	bisque4	1.04644		IQCD	black	1.07015		NABP2	blue	1.07614		FAM120B	brown4	1.05577		ZBED4	coral1	1.06571		HAS2-AS1	cyan	1.0655		OVCA2	darkgreen	1.05389		TBC1D1	darkmagenta	1.05828		MYOM3	darkolivegreen	1.06225		RTKN2	darkorange2	1.05192		MOCOS	darkred	1.07012		RIPK1	darkseagreen4	1.05028		FBXL15	darkturquoise
HMGN3	bisque4	1.04635		BMP1	black	1.07015		PLD3	blue	1.07553		lnc-PQBP1-2	brown4	1.05558		MAP3K11	coral1	1.06492		lnc-OSBPL9-1	cyan	1.064		HDC	darkgreen	1.0538		POTEC	darkmagenta	1.05784		RNFT1	darkolivegreen	1.06169		INHBB	darkorange2	1.0515		RAB19	darkred	1.06997		lnc-RNASE1-2	darkseagreen4	1.04864		lnc-FOXN4-2	darkturquoise
RSAD2	bisque4	1.04593		ZNF543	black	1.06951		CEP126	blue	1.07301		TRPM2	brown4	1.05481		PI4K2B	coral1	1.06408		IL31RA	cyan	1.06385		PTBP2	darkgreen	1.0536		SH3BP2	darkmagenta	1.05774		LINC01106	darkolivegreen	1.06165		RNF10	darkorange2	1.05083		MIR1-1HG-AS1	darkred	1.06995		STEAP3	darkseagreen4	1.04786		RABAC1	darkturquoise
SLC35B4	bisque4	1.04537		ANKRD39	black	1.06843		HRH1	blue	1.07243		CCDC93	brown4	1.0547		TNK2	coral1	1.06377		lnc-BLCAP-1	cyan	1.06349		STIM1	darkgreen	1.05345		KLF9	darkmagenta	1.05661		MSANTD2	darkolivegreen	1.06106		lnc-COL9A2-1	darkorange2	1.04919		DPY19L1	darkred	1.06963		MS4A2	darkseagreen4	1.04764		BRI3	darkturquoise
lnc-UBE2N-3	bisque4	1.04518		ARL6IP5	black	1.06689		FBXO48	blue	1.07238		NFASC	brown4	1.05385		SMIM12	coral1	1.06342		lnc-GALNTL5-2	cyan	1.06291		GRIN2D	darkgreen	1.05277		KCNMA1	darkmagenta	1.05659		SLC25A19	darkolivegreen	1.06047		lnc-SUMF1-8	darkorange2	1.04891		OPHN1	darkred	1.06879		RAB4B	darkseagreen4	1.04702		EXOSC4	darkturquoise
THSD7A	bisque4	1.04408		MGAM2	black	1.06566		ULBP3	blue	1.07186		lnc-MICALL2-2	brown4	1.05241		SH3BP4	coral1	1.06288		KLHL11	cyan	1.06149		NBEAL2	darkgreen	1.05205		KRT18	darkmagenta	1.05514		SLC28A2	darkolivegreen	1.06044		HOXA2	darkorange2	1.0487		SARNP	darkred	1.06709		SNRPA	darkseagreen4	1.04627		YWHAG	darkturquoise
lnc-MVB12B-7	bisque4	1.04307		lnc-ABHD12-5	black	1.06442		GRB2	blue	1.07129		PPP4R3B	brown4	1.05224		REG1B	coral1	1.06193		CCDC59	cyan	1.06128		lnc-LRRC38-3	darkgreen	1.05197		OSER1-DT	darkmagenta	1.05487		RGS9	darkolivegreen	1.06024		E2F2	darkorange2	1.04842		RASSF8-AS1	darkred	1.06681		SAMD8	darkseagreen4	1.04548		lnc-LMLN-3	darkturquoise
CASP9	bisque4	1.04267		lnc-NPIPB12-1	black	1.06287		SCFD1	blue	1.07041		GRID1	brown4	1.05117		PTBP1	coral1	1.06134		KDM4C	cyan	1.06106		HTR1D	darkgreen	1.05114		NGFR	darkmagenta	1.05364		FAM167A	darkolivegreen	1.05876		LGALS9C	darkorange2	1.04842		ATRNL1	darkred	1.06632		GOT2	darkseagreen4	1.04533		lnc-ANXA2R-1	darkturquoise
CHMP6	bisque4	1.04254		DAP3	black	1.06069		RAB20	blue	1.06751		MNX1	brown4	1.05064		lnc-GRIP1-1	coral1	1.05803		MFN2	cyan	1.05965		lnc-MTF2-4	darkgreen	1.05093		lnc-ROPN1B-20	darkmagenta	1.05341		lnc-KLHL25-9	darkolivegreen	1.0586		PLSCR4	darkorange2	1.04825		FUBP1	darkred	1.06629		PDCD6	darkseagreen4	1.04475		CBX2	darkturquoise
PEPD	bisque4	1.04245		lnc-CRYM-3	black	1.05953		RPS6	blue	1.0667		SKAP2	brown4	1.05048		TMEM184C	coral1	1.05685		lnc-RABIF-1	cyan	1.05874		lnc-SERP2-17	darkgreen	1.05014		GALNT3	darkmagenta	1.05307		lnc-PDLIM1-4	darkolivegreen	1.05845		lnc-FAM86B2-58	darkorange2	1.04779		lnc-OR2K2-1	darkred	1.06585		NDN	darkseagreen4	1.04462		REL	darkturquoise
CINP	bisque4	1.0412		lnc-DHX38-28	black	1.05922		CAPN9	blue	1.06612		RASAL1	brown4	1.05044		HSD17B10	coral1	1.05632		ARMH1	cyan	1.0585		MYBPC2	darkgreen	1.04929		lnc-AGRP-1	darkmagenta	1.05304		RGS17	darkolivegreen	1.05813		SLC1A5	darkorange2	1.04689		lnc-ADAD1-3	darkred	1.06385		KCTD11	darkseagreen4	1.04402		BCAP29	darkturquoise
lnc-GP9-4	bisque4	1.04096		ZFP62	black	1.05909		LINC02057	blue	1.06545		ZNF146	brown4	1.04861		PLEKHA4	coral1	1.05562		CHD1	cyan	1.05834		CNR1	darkgreen	1.04909		EFNB3	darkmagenta	1.05256		GAS6	darkolivegreen	1.05802		POP7	darkorange2	1.0464		GFM1	darkred	1.06233		DTX2	darkseagreen4	1.04279		BMI1	darkturquoise
lnc-SLC7A6OS-4	bisque4	1.04036		NBAS	black	1.05907		lnc-EFEMP1-3	blue	1.06461		CHMP4C	brown4	1.04858		KLHL21	coral1	1.05535		NFKBIB	cyan	1.05758		IL13RA1	darkgreen	1.04908		RNF114	darkmagenta	1.05212		PLEKHH2	darkolivegreen	1.05764		CLPP	darkorange2	1.0447		TNFRSF10B	darkred	1.06146		GAB2	darkseagreen4	1.04215		SLC25A12	darkturquoise
LINC01226	bisque4	1.04029		BTF3	black	1.05805		CLEC9A	blue	1.06438		LMBRD2	brown4	1.04767		NIP7	coral1	1.05481		KTI12	cyan	1.05746		ZNRD2	darkgreen	1.049		CTSO	darkmagenta	1.05164		NDUFB4	darkolivegreen	1.05753		ABCA6	darkorange2	1.04469		CWF19L2	darkred	1.06123		CHRNA7	darkseagreen4	1.04201		lnc-DHX38-25	darkturquoise
KLHL17	bisque4	1.04021		DHCR24	black	1.05797		SPICE1	blue	1.06416		ZBTB37	brown4	1.0476		TAPT1	coral1	1.05436		PCDHB7	cyan	1.05678		RINL	darkgreen	1.049		SEPTIN11	darkmagenta	1.05155		ALS2CL	darkolivegreen	1.05691		ZNF471	darkorange2	1.04397		lnc-VPS54-2	darkred	1.05958		BEND6	darkseagreen4	1.042		METTL8	darkturquoise
COL24A1	bisque4	1.03957		GGNBP2	black	1.05703		PDSS2	blue	1.06301		CYP39A1	brown4	1.0473		lnc-FAM189A1-3	coral1	1.05321		PLBD1	cyan	1.05593		GSTM2	darkgreen	1.04782		RNF183	darkmagenta	1.05042		SNHG6	darkolivegreen	1.0564		ENSG00000270149	darkorange2	1.04389		lnc-STK25-1	darkred	1.05877		lnc-OR7C2-1	darkseagreen4	1.04004		SLC38A2	darkturquoise
lnc-LEFTY1-3	bisque4	1.0392		APOM	black	1.05702		HOXB7	blue	1.06273		G6PD	brown4	1.04717		CLN5	coral1	1.05286		C4orf3	cyan	1.05555		MAGEE1	darkgreen	1.04757		ELOVL7	darkmagenta	1.05039		SERINC1	darkolivegreen	1.05579		lnc-ZC3H12D-4	darkorange2	1.04234		MTHFR	darkred	1.05702		lnc-LYPD6-2	darkseagreen4	1.03968		UBE2QL1	darkturquoise
lnc-FYTTD1-6	bisque4	1.03895		TBC1D16	black	1.05692		CBLN2	blue	1.062		ASIC2	brown4	1.04417		lnc-MDM1-5	coral1	1.05236		TTBK1	cyan	1.05523		FAM189A2	darkgreen	1.04744		DEPTOR	darkmagenta	1.04943		SDHAF4	darkolivegreen	1.05462		EID3	darkorange2	1.04167		EIF4G2	darkred	1.05591		FPGT	darkseagreen4	1.03864		lnc-DTNBP1-5	darkturquoise
MAML1	bisque4	1.0388		CD8B	black	1.05598		NDUFS8	blue	1.06092		GIPC3	brown4	1.04335		RAB22A	coral1	1.05223		PMEPA1	cyan	1.05512		AGPAT1	darkgreen	1.04667		NTPCR	darkmagenta	1.04862		ETAA1	darkolivegreen	1.05364		CIT	darkorange2	1.04161		TRPC4AP	darkred	1.05575		lnc-FRRS1L-2	darkseagreen4	1.03789		RNF180	darkturquoise
MYO5B	bisque4	1.03713		C7	black	1.05565		GOLGA4	blue	1.06061		OSGEPL1	brown4	1.04321		PCDHGC3	coral1	1.05222		PRPS1	cyan	1.0541		LPIN1	darkgreen	1.04661		NRM	darkmagenta	1.04839		RNPEPL1	darkolivegreen	1.053		MASP2	darkorange2	1.04149		NSD3	darkred	1.05511		OTULINL	darkseagreen4	1.03729		BDNF-AS	darkturquoise
DHRSX	bisque4	1.03639		GMCL1	black	1.05539		NPY4R2	blue	1.05982		FAM199X	brown4	1.04319		lnc-TMEM105-2	coral1	1.05136		NEXN	cyan	1.05404		SIMC1	darkgreen	1.04614		MYO3A	darkmagenta	1.04828		BLMH	darkolivegreen	1.05258		lnc-LEF1-3	darkorange2	1.04029		C9orf50	darkred	1.05505		ASCC2	darkseagreen4	1.03717		EFCC1	darkturquoise
HHIP-AS1	bisque4	1.03593		lnc-HTR2C-5	black	1.05432		TMEM237	blue	1.05892		MUC1	brown4	1.04262		TRO	coral1	1.05054		lnc-TMEM126B-4	cyan	1.05397		RAB3IP	darkgreen	1.0456		MAB21L4	darkmagenta	1.04713		SGCA	darkolivegreen	1.05254		ACBD5	darkorange2	1.0385		ZEB2-AS1	darkred	1.05422		KLF8	darkseagreen4	1.0365		lnc-OR4F17-8	darkturquoise
RNPS1	bisque4	1.03591		lnc-SUMF1-5	black	1.05406		CCT5	blue	1.05708		YWHAE	brown4	1.04185		lnc-ACTRT3-2	coral1	1.05042		LIF	cyan	1.05266		PEF1	darkgreen	1.04376		DUOXA1	darkmagenta	1.04655		TVP23A	darkolivegreen	1.05172		lnc-GP9-3	darkorange2	1.03842		lnc-DHX15-1	darkred	1.05234		ENSG00000258461	darkseagreen4	1.03573		ADAMTSL4-AS1	darkturquoise
lnc-AEBP2-1	bisque4	1.03548		MED7	black	1.05391		USP1	blue	1.05698		H2AW	brown4	1.04089		lnc-FDPS-1	coral1	1.05015		DNAJC5B	cyan	1.04998		MRPS18A	darkgreen	1.04376		MTX3	darkmagenta	1.04502		CLUH	darkolivegreen	1.05158		LINC02202	darkorange2	1.0378		PCBD1	darkred	1.05111		AGPAT5	darkseagreen4	1.03533		PSPC1	darkturquoise
GAS2L3	bisque4	1.03526		lnc-ELMOD2-4	black	1.05375		IFFO2	blue	1.05639		lnc-WRNIP1-38	brown4	1.04002		lnc-STXBP6-2	coral1	1.04998		IFRD1	cyan	1.04988		KHK	darkgreen	1.04369		DIO2	darkmagenta	1.04144		GPNMB	darkolivegreen	1.05152		NCAPD3	darkorange2	1.03709		ZSCAN16	darkred	1.05036		lnc-ZNF782-1	darkseagreen4	1.03529		ABCA1	darkturquoise
DPP6	bisque4	1.03468		GFOD1	black	1.052		DNAJC7	blue	1.05514		DLG1	brown4	1.03969		lnc-COL21A1-1	coral1	1.04953		NPHP1	cyan	1.04975		PITPNM3	darkgreen	1.04349		MRGBP	darkmagenta	1.04109		lnc-SLC39A8-1	darkolivegreen	1.04831		MEIS2	darkorange2	1.03691		RABGGTB	darkred	1.05021		TMPO	darkseagreen4	1.03505		HOPX	darkturquoise
CDK16	bisque4	1.03396		GLP2R	black	1.05138		MUC16	blue	1.05471		SGSM3	brown4	1.03898		TRIR	coral1	1.0493		NREP	cyan	1.04941		POU2F3	darkgreen	1.04303		ZNF598	darkmagenta	1.04089		NDUFS6	darkolivegreen	1.04752		LMNTD2	darkorange2	1.03642		ND3	darkred	1.05012		FAM95C	darkseagreen4	1.03484		ZNF774	darkturquoise
FRA10AC1	bisque4	1.03367		PCGF5	black	1.05132		ZNF239	blue	1.05259		IGF1R	brown4	1.0376		lnc-PLS3-2	coral1	1.04856		C7orf50	cyan	1.04929		lnc-DES-1	darkgreen	1.04275		lnc-IL7-3	darkmagenta	1.04084		CFAP20DC	darkolivegreen	1.04744		CXorf38	darkorange2	1.03619		CARHSP1	darkred	1.04893		HOXB-AS2	darkseagreen4	1.03455		CBL	darkturquoise
SARS1	bisque4	1.03332		ZNF793	black	1.05099		ITPRIPL2	blue	1.05247		FAM114A1	brown4	1.03466		PRDM5	coral1	1.04826		SPTLC2	cyan	1.04901		RUNX1T1	darkgreen	1.04248		NT5C3B	darkmagenta	1.04076		CX3CR1	darkolivegreen	1.04478		RPP30	darkorange2	1.03608		PGM3	darkred	1.04739		LINC01303	darkseagreen4	1.03322		ARHGAP1	darkturquoise
PRRC2A	bisque4	1.03285		RHBDL1	black	1.05098		VWA5A	blue	1.05104		lnc-EPB41L1-1	brown4	1.03461		FOSL2	coral1	1.04768		ENKD1	cyan	1.04849		MCCC1	darkgreen	1.04221		DENND1A	darkmagenta	1.04038		ORC4	darkolivegreen	1.04438		FXN	darkorange2	1.03556		EIF3J-DT	darkred	1.04722		ATP13A3	darkseagreen4	1.03295		CEP192	darkturquoise
lnc-MTERF3-1	bisque4	1.03228		lnc-SFI1-3	black	1.05001		NOPCHAP1	blue	1.05082		USP5	brown4	1.03422		INGMG_001489	coral1	1.04688		lnc-C9orf66-7	cyan	1.04708		lnc-NUDT4B-1	darkgreen	1.04192		ISL2	darkmagenta	1.03847		ARHGAP26	darkolivegreen	1.04434		lnc-TMEM156-2	darkorange2	1.03517		NRBF2	darkred	1.04683		WDR45B	darkseagreen4	1.03258		LGI1	darkturquoise
TSLP	bisque4	1.03228		lnc-UBE2L5-2	black	1.04907		L1CAM	blue	1.04953		C1orf109	brown4	1.03397		SLC47A1	coral1	1.04664		lnc-ANKRD20A2-3	cyan	1.04649		LGALS9B	darkgreen	1.04169		AP3B1	darkmagenta	1.03845		TRAPPC14	darkolivegreen	1.0439		lnc-VIPR1-6	darkorange2	1.03506		TSGA10	darkred	1.04677		lnc-TFRC-7	darkseagreen4	1.0321		WFIKKN1	darkturquoise
ZDHHC16	bisque4	1.03221		GDPD1	black	1.04897		SVIL	blue	1.04926		MRPL21	brown4	1.03163		SCAPER	coral1	1.044		GALT	cyan	1.04583		CRYM	darkgreen	1.04136		ADHFE1	darkmagenta	1.03802		DISP2	darkolivegreen	1.04338		ZNF385D	darkorange2	1.03404		IGSF21	darkred	1.04515		MARCKSL1	darkseagreen4	1.03187		COA5	darkturquoise
KCNH8	bisque4	1.03184		SF3B4	black	1.04843		EIF2A	blue	1.04904		EME1	brown4	1.03064		DPF3	coral1	1.04392		EYA3	cyan	1.0457		CIAO2B	darkgreen	1.04096		RAB18	darkmagenta	1.03782		BTBD7	darkolivegreen	1.04257		lnc-GAPDH-4	darkorange2	1.03371		lnc-SLC19A3-4	darkred	1.04492		RBM28	darkseagreen4	1.03166		lnc-ANKRD20A4-7	darkturquoise
PM20D2	bisque4	1.03183		NEDD1	black	1.0479		TMEM229B	blue	1.04865		RBIS	brown4	1.03043		NFU1	coral1	1.04355		MPPE1	cyan	1.04422		NBPF12	darkgreen	1.04088		CLDN15	darkmagenta	1.03766		lnc-ITGAL-1	darkolivegreen	1.0425		CHRNA5	darkorange2	1.03336		NLGN2	darkred	1.04286		lnc-TMEM185B-1	darkseagreen4	1.03161		ZNRF1	darkturquoise
TOLLIP	bisque4	1.0315		EDARADD	black	1.04761		FABP5	blue	1.04852		UBE4A	brown4	1.03038		HSD17B8	coral1	1.04289		lnc-ALYREF-1	cyan	1.04335		FAHD2B	darkgreen	1.0408		CCND3	darkmagenta	1.03718		CNOT1	darkolivegreen	1.04138		IRS2	darkorange2	1.0328		TBL2	darkred	1.04115		lnc-ANGPTL2-6	darkseagreen4	1.03084		lnc-APOL1-16	darkturquoise
CYP3A5	bisque4	1.0313		RASA4B	black	1.04734		NCBP1	blue	1.0469		MPHOSPH9	brown4	1.03036		lnc-ZC2HC1A-2	coral1	1.04178		HDHD5	cyan	1.04293		lnc-FYTTD1-8	darkgreen	1.04041		LINC02591	darkmagenta	1.03712		lnc-CEACAM8-3	darkolivegreen	1.04121		YES1	darkorange2	1.03255		NAALAD2	darkred	1.04099		PGM5-AS1	darkseagreen4	1.0308		SCAI	darkturquoise
lnc-DERA-7	bisque4	1.03074		lnc-LSM14B-6	black	1.04707		lnc-NEMF-2	blue	1.04634		ZC3H12D	brown4	1.03029		lnc-DYRK2-6	coral1	1.04151		CREG1	cyan	1.04253		lnc-KRT15-1	darkgreen	1.03996		lnc-TAL2-4	darkmagenta	1.03705		lnc-OR4F6-2	darkolivegreen	1.04118		VRK3	darkorange2	1.03158		KIAA0232	darkred	1.04082		CREB3L4	darkseagreen4	1.03024		HSPB1	darkturquoise
LRRTM2	bisque4	1.03038		TCF23	black	1.04702		UBA52	blue	1.04601		RXRG	brown4	1.02939		lnc-SEPT7-3	coral1	1.04134		LINC01372	cyan	1.04064		SH3TC2	darkgreen	1.03973		SPPL3	darkmagenta	1.03651		ZDHHC5	darkolivegreen	1.04061		CDC42SE2	darkorange2	1.03045		SULT1E1	darkred	1.0401		TFAP2E	darkseagreen4	1.02986		FAM102A	darkturquoise
USP48	bisque4	1.0302		DISC2	black	1.04651		PUS7L	blue	1.04589		ABHD16A	brown4	1.02881		ZNF181	coral1	1.04102		lnc-NDNF-2	cyan	1.04033		EMC7	darkgreen	1.03944		lnc-COL28A1-6	darkmagenta	1.03591		RTN4R	darkolivegreen	1.0401		NELFB	darkorange2	1.03011		GNA12	darkred	1.03975		ZNF841	darkseagreen4	1.02975		FBXL22	darkturquoise
MFSD5	bisque4	1.02953		MAST3	black	1.04617		MED18	blue	1.04483		PRTFDC1	brown4	1.02872		SLC66A2	coral1	1.04014		NDUFS5	cyan	1.03966		HMCN2	darkgreen	1.03868		lnc-VSIG8-2	darkmagenta	1.03522		lnc-MTHFSD-3	darkolivegreen	1.04002		HEYL	darkorange2	1.02952		BCKDHB	darkred	1.03969		lnc-SMIM18-3	darkseagreen4	1.02955		GADD45B	darkturquoise
lnc-AQP12A-1	bisque4	1.02892		INGMG_000185	black	1.04598		TRAF3	blue	1.04478		SNF8	brown4	1.02828		ST18	coral1	1.04009		C9orf72	cyan	1.03902		lnc-IL16-12	darkgreen	1.0376		OPRD1	darkmagenta	1.035		CCND1	darkolivegreen	1.03972		lnc-MUL1-3	darkorange2	1.02937		PIEZO2	darkred	1.03968		RCC1L	darkseagreen4	1.0294		lnc-IMPDH2-2	darkturquoise
lnc-KRR1-1	bisque4	1.02868		GOPC	black	1.04507		RNF138	blue	1.04386		SCN3B	brown4	1.02803		RALGAPA1	coral1	1.03983		RPS27L	cyan	1.0386		CCBE1	darkgreen	1.03692		RAD50	darkmagenta	1.03499		MMP17	darkolivegreen	1.03952		CDKAL1	darkorange2	1.02922		P4HA2	darkred	1.03958		ARL 2.00	darkseagreen4	1.02935		TP53RK	darkturquoise
SMARCA4	bisque4	1.02859		SMIM26	black	1.04395		SEPTIN7	blue	1.04354		lnc-FOXL2-5	brown4	1.02784		RTL6	coral1	1.03968		RCAN1	cyan	1.03818		lnc-PEX7-2	darkgreen	1.03681		PTK2	darkmagenta	1.03482		LINC02487	darkolivegreen	1.03882		MZF1	darkorange2	1.02893		AXIN2	darkred	1.03901		MYH10	darkseagreen4	1.02886		BDP1	darkturquoise
TBC1D23	bisque4	1.02859		RPS19BP1	black	1.04367		BEX4	blue	1.04317		lnc-BLID-6	brown4	1.02778		THNSL1	coral1	1.03921		SETD2	cyan	1.03767		GALK2	darkgreen	1.03513		CAND2	darkmagenta	1.03452		LINC01270	darkolivegreen	1.03794		KCNK3	darkorange2	1.02727		SGTA	darkred	1.03813		PIGU	darkseagreen4	1.02872		GDPD5	darkturquoise
lnc-FBXO30-1	bisque4	1.02837		NCKIPSD	black	1.04304		NDUFAF1	blue	1.04302		lnc-KMT2E-1	brown4	1.0277		lnc-METAP1-3	coral1	1.03874		DOK1	cyan	1.03746		lnc-POC5-4	darkgreen	1.03404		KNL1	darkmagenta	1.03438		NFKBIA	darkolivegreen	1.03633		DDX3X	darkorange2	1.02724		PCDHAC2	darkred	1.03781		MCM4	darkseagreen4	1.02862		PLBD2	darkturquoise
PER2	bisque4	1.02804		C6	black	1.04296		PRPS2	blue	1.04294		YARS2	brown4	1.02754		ZNF525	coral1	1.03848		RNF215	cyan	1.03721		PSMG2	darkgreen	1.03366		CLCN7	darkmagenta	1.03438		lnc-SCAF8-2	darkolivegreen	1.03616		MFSD4B	darkorange2	1.02667		PTPRN	darkred	1.03726		TMEM209	darkseagreen4	1.02708		lnc-ZNF816-2	darkturquoise
FOXK1	bisque4	1.028		SNRNP25	black	1.04294		lnc-PLXNA4-1	blue	1.04294		lnc-ZC3H12B-18	brown4	1.02751		RNF223	coral1	1.0369		lnc-CYB5R4-2	cyan	1.03667		SLCO3A1	darkgreen	1.03361		SNAP25	darkmagenta	1.03402		FBXO30	darkolivegreen	1.036		C12orf57	darkorange2	1.02599		MYADM	darkred	1.03716		TARS3	darkseagreen4	1.02689		CEP68	darkturquoise
GRID2	bisque4	1.02791		REPS2	black	1.04257		CD2BP2	blue	1.04132		ZNF213	brown4	1.02737		lnc-POLR2L-1	coral1	1.03487		ZMIZ1	cyan	1.03628		VAMP7	darkgreen	1.03333		ZNF813	darkmagenta	1.03383		SULT1C4	darkolivegreen	1.03477		MAP9	darkorange2	1.02571		CDKN2A	darkred	1.03647		PCMTD2	darkseagreen4	1.02652		lnc-CAPN9-4	darkturquoise
PDHX	bisque4	1.02705		ALPK3	black	1.04223		lnc-KCNT2-2	blue	1.03904		PPFIA1	brown4	1.02736		lnc-CORO6-3	coral1	1.03373		TMEM19	cyan	1.03545		PEX11G	darkgreen	1.03232		lnc-SLC1A3-1	darkmagenta	1.03381		HSD3B1	darkolivegreen	1.03456		SPIN4	darkorange2	1.02503		ETV6	darkred	1.03533		ZRANB1	darkseagreen4	1.0263		NFXL1	darkturquoise
MDN1	bisque4	1.02679		ZSCAN18	black	1.04103		NAALADL1	blue	1.03816		CTDP1	brown4	1.02721		TMEM9	coral1	1.03366		ZNF770	cyan	1.03452		OGA	darkgreen	1.03195		CCRL2	darkmagenta	1.03376		EIF4A2	darkolivegreen	1.03373		LINC01443	darkorange2	1.02484		PLEKHG1	darkred	1.03495		LARP4	darkseagreen4	1.02616		lnc-NKAIN3-9	darkturquoise
ZNF334	bisque4	1.02645		PPP2R5D	black	1.04079		SHF	blue	1.03811		NPTX1	brown4	1.02719		ADAMTS13	coral1	1.03334		PCNX3	cyan	1.03445		TCN2	darkgreen	1.03175		TBC1D10B	darkmagenta	1.03328		SIGIRR	darkolivegreen	1.03267		YIPF3	darkorange2	1.02459		SPTAN1	darkred	1.0331		IGF2R	darkseagreen4	1.02591		SLC16A3	darkturquoise
RO60	bisque4	1.02628		lnc-NOD1-1	black	1.03992		lnc-MRPL11-1	blue	1.03765		SIX5	brown4	1.02687		KRT40	coral1	1.03301		MLF 2.00	cyan	1.03426		ZNF860	darkgreen	1.03164		lnc-HSPA12A-3	darkmagenta	1.03279		lnc-SLC9C2-6	darkolivegreen	1.03227		KANSL3	darkorange2	1.02417		LILRB5	darkred	1.032		SORCS1	darkseagreen4	1.02541		TIMM44	darkturquoise
lnc-SLC2A10-9	bisque4	1.02586		KIAA1549L	black	1.03975		lnc-MSMP-3	blue	1.03582		ASH2L	brown4	1.0267		CRPPA	coral1	1.0321		ILF3	cyan	1.0332		GSTCD	darkgreen	1.03133		CPLX2	darkmagenta	1.03276		NPIPB5	darkolivegreen	1.03186		lnc-ADTRP-7	darkorange2	1.02396		CD177	darkred	1.03196		PWRN1	darkseagreen4	1.02527		HILPDA	darkturquoise
RRAGA	bisque4	1.02575		SSBP3	black	1.03908		lnc-JAG1-15	blue	1.03521		EIF2AK3	brown4	1.02644		NOP53	coral1	1.03201		lnc-WRNIP1-3	cyan	1.03276		GABRA2	darkgreen	1.03116		MANEAL	darkmagenta	1.03256		AGO1	darkolivegreen	1.0318		SUPV3L1	darkorange2	1.02395		USP25	darkred	1.03138		GNG5	darkseagreen4	1.02487		lnc-NEURL1-1	darkturquoise
RNF26	bisque4	1.02565		lnc-DEPTOR-1	black	1.03877		lnc-RUBCN-2	blue	1.03521		BLACAT1	brown4	1.0259		MGAT3-AS1	coral1	1.03164		CYB5R2	cyan	1.03233		FAM53C	darkgreen	1.03012		PROSER1	darkmagenta	1.03231		KPNA3	darkolivegreen	1.03141		lnc-AMZ2-1	darkorange2	1.02361		LPIN2	darkred	1.03127		ABCA2	darkseagreen4	1.02398		GTF2A1	darkturquoise
TRMT2A	bisque4	1.02547		SLC25A17	black	1.03843		ADAMTS15	blue	1.03504		CLPTM1	brown4	1.02557		H3-7	coral1	1.03114		KIF22	cyan	1.03209		IMPG2	darkgreen	1.02996		KIF21A	darkmagenta	1.03138		EIF2AK2	darkolivegreen	1.03071		MMEL1	darkorange2	1.02228		PYURF	darkred	1.03015		LINC02535	darkseagreen4	1.02395		lnc-BCKDHB-2	darkturquoise
SRPK1	bisque4	1.02501		NDUFA3	black	1.0381		KCNE2	blue	1.03382		lnc-SCML4-1	brown4	1.02533		ERCC8	coral1	1.03089		ZNF792	cyan	1.032		SCLY	darkgreen	1.02994		TYK2	darkmagenta	1.03125		PLD6	darkolivegreen	1.03062		BORCS8-MEF2B	darkorange2	1.02223		NXF3	darkred	1.02998		ZNF793-AS1	darkseagreen4	1.02393		TRIM56	darkturquoise
CYTH2	bisque4	1.02474		C6orf120	black	1.03775		TTC39A-AS1	blue	1.03381		SENP3	brown4	1.02527		lnc-ENPP5-1	coral1	1.03088		NRDC	cyan	1.0312		CAPN3	darkgreen	1.02983		lnc-MICAL2-5	darkmagenta	1.03097		CCL28	darkolivegreen	1.03041		lnc-SLC24A3-1	darkorange2	1.02134		TRADD	darkred	1.02923		lnc-IGHMBP2-1	darkseagreen4	1.02325		PHRF1	darkturquoise
DGKA	bisque4	1.02383		lnc-CDC27-2	black	1.0376		HTRA2	blue	1.03333		lnc-ATP5ME-1	brown4	1.02486		CTSZ	coral1	1.03087		LRG1	cyan	1.03022		DIP2B	darkgreen	1.02972		SNRPC	darkmagenta	1.02799		GLE1	darkolivegreen	1.0299		lnc-SLC29A4-5	darkorange2	1.02132		DAAM1	darkred	1.02876		SEMA5B	darkseagreen4	1.0225		CORO7	darkturquoise
lnc-CLIC4-1	bisque4	1.02381		ATP6V0D2	black	1.03713		SCN2B	blue	1.03204		ADD1	brown4	1.02465		SFR1	coral1	1.02947		IL10RB-DT	cyan	1.03021		lnc-JPH3-3	darkgreen	1.02956		ENAM	darkmagenta	1.02784		RAD23A	darkolivegreen	1.02929		FKBP9	darkorange2	1.02128		HLTF	darkred	1.02863		lnc-CTAGE1-7	darkseagreen4	1.02185		lnc-WSCD2-1	darkturquoise
lnc-MAF-7	bisque4	1.02361		NOX1	black	1.03682		CUTC	blue	1.03132		lnc-MYLK4-36	brown4	1.02422		FAM89B	coral1	1.02936		lnc-AKR1E2-7	cyan	1.02998		RNF169	darkgreen	1.02904		CLCA4	darkmagenta	1.02782		UBXN10	darkolivegreen	1.02882		CLSTN2	darkorange2	1.02124		lnc-RARS2-4	darkred	1.02857		DNAJB7	darkseagreen4	1.02154		DNAH5	darkturquoise
TCEAL8	bisque4	1.02336		GPALPP1	black	1.03635		REV1	blue	1.03017		lnc-CGN-1	brown4	1.02404		COPS2	coral1	1.0293		IDS	cyan	1.02838		DHRS13	darkgreen	1.02869		ITGB3BP	darkmagenta	1.02709		GPSM2	darkolivegreen	1.02879		BAG6	darkorange2	1.02114		RBM42	darkred	1.02838		lnc-ICE2-4	darkseagreen4	1.02154		lnc-COL6A3-13	darkturquoise
lnc-ZC3H14-1	bisque4	1.02177		TSC22D4	black	1.03618		LSM 2.00	blue	1.02938		LRATD2	brown4	1.02363		FLAD1	coral1	1.02876		lnc-RBMX-4	cyan	1.0283		lnc-MX1-5	darkgreen	1.02855		lnc-KCNV2-8	darkmagenta	1.02699		GLIPR2	darkolivegreen	1.02843		SHC3	darkorange2	1.02098		IGF2BP2-AS1	darkred	1.02825		PCBD2	darkseagreen4	1.02123		CIDEC	darkturquoise
PAUPAR	bisque4	1.02151		MOB1A	black	1.03562		lnc-FBXL12-4	blue	1.02932		FOXO3	brown4	1.02316		ZFAND5	coral1	1.02871		CLCA1	cyan	1.02738		AGAP1-IT1	darkgreen	1.0277		ABHD12	darkmagenta	1.02649		BAG5	darkolivegreen	1.02797		ELF2	darkorange2	1.02078		PCDHAC1	darkred	1.02825		GOLPH3	darkseagreen4	1.02121		TSN	darkturquoise
ADORA3	bisque4	1.0215		MTA3	black	1.03548		GNL1	blue	1.02922		HNRNPA2B1	brown4	1.02287		YTHDF2	coral1	1.0284		CD63	cyan	1.02714		FGD6	darkgreen	1.02625		FAT2	darkmagenta	1.02597		ZNF638	darkolivegreen	1.02781		FBXL17	darkorange2	1.02018		POLR1C	darkred	1.02795		WAC-AS1	darkseagreen4	1.02094		PLA2G4A	darkturquoise
PLCXD2	bisque4	1.02142		TREM2	black	1.03546		TM9SF2	blue	1.02909		HPS3	brown4	1.02264		DNA2	coral1	1.02793		PRKCSH	cyan	1.02703		WIPI2	darkgreen	1.02609		FGFBP3	darkmagenta	1.02575		TAOK3	darkolivegreen	1.02727		TMX1	darkorange2	1.02005		MGAM	darkred	1.02706		PLPPR2	darkseagreen4	1.02068		CFAP126	darkturquoise
SNHG19	bisque4	1.02081		ZNF84	black	1.03527		LINC00992	blue	1.02806		lnc-PSD-2	brown4	1.02192		NFATC4	coral1	1.02792		KLF11	cyan	1.02679		PEX2	darkgreen	1.02533		UBE2Z	darkmagenta	1.02463		GRAMD2A	darkolivegreen	1.02719		KHDC4	darkorange2	1.01995		lnc-NTN1-2	darkred	1.02657		lnc-TIGIT-7	darkseagreen4	1.02055		TICAM2	darkturquoise
ADCY1	bisque4	1.0203		lnc-SH3RF2-7	black	1.03523		lnc-PTGER3-7	blue	1.02762		ELAVL2	brown4	1.02184		FAM166C	coral1	1.02716		TBCK	cyan	1.02623		MEGF9	darkgreen	1.02509		RASA1	darkmagenta	1.02389		AFAP1L2	darkolivegreen	1.02665		GGTA1	darkorange2	1.01971		SMDT1	darkred	1.02639		TMX3	darkseagreen4	1.02039		LINC00589	darkturquoise
ANTXR2	bisque4	1.02026		LRRC45	black	1.03493		PARL	blue	1.02754		MTMR10	brown4	1.02184		KCNN4	coral1	1.02679		EFHC2	cyan	1.026		RPL37A	darkgreen	1.02391		lnc-ACER3-1	darkmagenta	1.02382		LINC00930	darkolivegreen	1.02643		lnc-CEP44-1	darkorange2	1.01966		HSF2	darkred	1.02624		FDXACB1	darkseagreen4	1.02023		lnc-SUMF1-19	darkturquoise
C22orf39	bisque4	1.01971		ZNF862	black	1.03436		RPS6KA5	blue	1.02709		TNS2	brown4	1.02122		GCNT1	coral1	1.02678		ITGA11	cyan	1.02548		lnc-NKX6-1-2	darkgreen	1.02363		lnc-MMRN1-12	darkmagenta	1.02298		lnc-MYC-8	darkolivegreen	1.0262		YLPM1	darkorange2	1.01958		lnc-SP110-2	darkred	1.02615		ZNF880	darkseagreen4	1.01989		ALS2	darkturquoise
TBL3	bisque4	1.01877		lnc-AIG1-8	black	1.03432		DNAL4	blue	1.02707		lnc-IER3-15	brown4	1.02116		CRIP1	coral1	1.02651		INGMG_000668	cyan	1.02384		lnc-NDUFB3-2	darkgreen	1.02334		PRPH	darkmagenta	1.0224		DBR1	darkolivegreen	1.02607		CFAP418	darkorange2	1.01952		P3H2	darkred	1.02472		TRUB1	darkseagreen4	1.01959		CPQ	darkturquoise
LINC02211	bisque4	1.01865		KCNS1	black	1.03414		COMMD8	blue	1.02692		lnc-ANXA11-1	brown4	1.02094		RSU1	coral1	1.02606		MICAL1	cyan	1.02326		lnc-TMEM163-4	darkgreen	1.02247		LINC01814	darkmagenta	1.02234		lnc-MRPS25-5	darkolivegreen	1.02566		RCBTB2	darkorange2	1.01873		SLC7A9	darkred	1.02412		PRR7	darkseagreen4	1.01954		PIF1	darkturquoise
lnc-LSMEM1-6	bisque4	1.01821		RBM19	black	1.03374		SMCR8	blue	1.02614		ZDHHC9	brown4	1.0208		COL13A1	coral1	1.02606		BHMT2	cyan	1.02302		ADI1	darkgreen	1.02236		ADCY5	darkmagenta	1.02208		WDR41	darkolivegreen	1.02548		AKT1	darkorange2	1.01871		LINC00877	darkred	1.02333		SETMAR	darkseagreen4	1.01887		MIR193BHG	darkturquoise
lnc-CRYZL1-2	bisque4	1.01821		MRPS14	black	1.03373		WDCP	blue	1.02561		lnc-CYBB-2	brown4	1.02078		PPIE	coral1	1.02535		SCLT1	cyan	1.02275		MAPKAPK3	darkgreen	1.02222		NSD2	darkmagenta	1.02177		LCMT1-AS2	darkolivegreen	1.02538		BCL2L12	darkorange2	1.01869		lnc-LYZL1-7	darkred	1.02332		lnc-MCMDC2-1	darkseagreen4	1.0183		GOLGA3	darkturquoise
lnc-OCIAD2-8	bisque4	1.01811		SNAP47	black	1.0322		MRS2	blue	1.02503		MOV10	brown4	1.0201		MS4A10	coral1	1.02519		BAMBI	cyan	1.02267		CEP44	darkgreen	1.02181		lnc-SCGN-2	darkmagenta	1.02162		lnc-CERK-3	darkolivegreen	1.0253		EPHB4	darkorange2	1.01855		UGT2B7	darkred	1.02322		DNAAF5	darkseagreen4	1.01783		GGT7	darkturquoise
lnc-TPTE-1	bisque4	1.01794		lnc-SLC7A13-1	black	1.03138		ZEB1-AS1	blue	1.02434		ZNF429	brown4	1.02003		LINC01341	coral1	1.02515		FOXP4	cyan	1.02262		PCBP3	darkgreen	1.02142		lnc-NDRG1-1	darkmagenta	1.0216		FAM210A	darkolivegreen	1.02488		ETS2	darkorange2	1.01847		EIF4EBP1	darkred	1.02284		LITAF	darkseagreen4	1.01742		ERBB4	darkturquoise
PRKD2	bisque4	1.01774		RASA4	black	1.03132		lnc-CAMK1D-1	blue	1.02416		INGMG_000718	brown4	1.01981		lnc-NTAN1-1	coral1	1.02497		CCDC121	cyan	1.02243		TUBGCP6	darkgreen	1.02127		lnc-SERF1A-4	darkmagenta	1.02101		UNC50	darkolivegreen	1.02472		PURA	darkorange2	1.01734		lnc-NR5A1-8	darkred	1.02284		MTTP	darkseagreen4	1.01725		VMP1	darkturquoise
ETFBKMT	bisque4	1.01725		DNAJB6	black	1.03064		GTF2B	blue	1.02371		DAB2	brown4	1.01969		lnc-ORMDL2-1	coral1	1.02485		C1orf174	cyan	1.02203		PIGT	darkgreen	1.02047		lnc-RICTOR-54	darkmagenta	1.01989		ABI2	darkolivegreen	1.02463		SF3B2	darkorange2	1.01712		FZD3	darkred	1.02266		lnc-RAP1B-5	darkseagreen4	1.01717		lnc-SNAPC1-4	darkturquoise
PRKCQ-AS1	bisque4	1.01721		DHX33	black	1.03031		LINC00870	blue	1.0234		RRP8	brown4	1.01956		HPDL	coral1	1.02483		lnc-CD47-1	cyan	1.02198		ACTR3C	darkgreen	1.02038		ANKFN1	darkmagenta	1.01963		PRDM11	darkolivegreen	1.02459		lnc-CDKN2C-4	darkorange2	1.01706		SIDT2	darkred	1.02224		TRIP4	darkseagreen4	1.017		ZFAT	darkturquoise
lnc-BMP6-106	bisque4	1.0172		PTGER2	black	1.02968		lnc-RNF139-1	blue	1.02337		OVCH1-AS1	brown4	1.01872		SECISBP2L	coral1	1.02468		CCL4L2	cyan	1.02138		lnc-DUSP1-3	darkgreen	1.01997		GPR171	darkmagenta	1.01921		CMC1	darkolivegreen	1.02422		IFI27L1	darkorange2	1.01698		lnc-FOXD4L6-1	darkred	1.02192		lnc-TACR2-2	darkseagreen4	1.01692		CNOT6L	darkturquoise
STX18-AS1	bisque4	1.01699		lnc-SLC29A4-1	black	1.02952		ERP27	blue	1.02201		SYK	brown4	1.01847		COMT	coral1	1.02439		lnc-NRAP-1	cyan	1.02114		HPGDS	darkgreen	1.01982		lnc-WRNIP1-34	darkmagenta	1.01905		BHLHE41	darkolivegreen	1.02358		lnc-NEUROD2-4	darkorange2	1.01625		lnc-TPCN1-2	darkred	1.02161		ZNF710	darkseagreen4	1.01678		QRFP	darkturquoise
LSM14B	bisque4	1.01658		HEATR3	black	1.0294		lnc-FOXD4L5-9	blue	1.02193		lnc-EAPP-1	brown4	1.01838		MPP2	coral1	1.02421		ZKSCAN4	cyan	1.02103		MSRA	darkgreen	1.01976		IL12RB2	darkmagenta	1.01855		SLC38A10	darkolivegreen	1.0232		ZNF345	darkorange2	1.01619		CIAO3	darkred	1.02049		CCDC120	darkseagreen4	1.01674		lnc-KLHDC7B-7	darkturquoise
NDUFA7	bisque4	1.01639		EPC2	black	1.0291		POGK	blue	1.02166		lnc-GOLGA8Q-4	brown4	1.01803		TM9SF4	coral1	1.02417		CBX1	cyan	1.0209		TRAIP	darkgreen	1.01951		DAG1	darkmagenta	1.01826		NAT14	darkolivegreen	1.02302		ATP11C	darkorange2	1.0159		COX20	darkred	1.02039		KAT7	darkseagreen4	1.01645		N4BP2L2-IT2	darkturquoise
lnc-RAB15-1	bisque4	1.01635		CYHR1	black	1.02891		EDC4	blue	1.02148		POLR3GL	brown4	1.01785		TRIL	coral1	1.02363		MIA	cyan	1.01961		RCN2	darkgreen	1.01904		SNHG1	darkmagenta	1.01811		SPG11	darkolivegreen	1.02296		MRPL2	darkorange2	1.0158		LINC00535	darkred	1.02004		lnc-TRAPPC6B-2	darkseagreen4	1.01621		ANXA13	darkturquoise
JMJD8	bisque4	1.01617		UVRAG	black	1.0281		lnc-VCAN-1	blue	1.02097		PTGES2	brown4	1.01785		lnc-LAMC3-2	coral1	1.02328		PTCHD1	cyan	1.01922		MRPS18C	darkgreen	1.01836		lnc-SMPD2-93	darkmagenta	1.0179		CPT1B	darkolivegreen	1.0228		SDC1	darkorange2	1.01566		TUSC1	darkred	1.01971		lnc-CXorf40B-3	darkseagreen4	1.01597		ZNF335	darkturquoise
CALB2	bisque4	1.01588		PRIMA1	black	1.0271		NCALD	blue	1.02093		CDH24	brown4	1.01781		EPHA1	coral1	1.02304		BOD1	cyan	1.01895		KDM6B	darkgreen	1.01835		AMMECR1	darkmagenta	1.01782		lnc-LTF-1	darkolivegreen	1.02156		ERN 1.00	darkorange2	1.01545		MMP16	darkred	1.01893		SLC46A1	darkseagreen4	1.01588		JAG1	darkturquoise
SMIM3	bisque4	1.01554		TRUB2	black	1.02685		ATAT1	blue	1.02072		lnc-DENND4C-1	brown4	1.01776		FRAT1	coral1	1.02299		XYLT1	cyan	1.01847		CMC2	darkgreen	1.01797		EXOC3	darkmagenta	1.01782		lnc-FOXC1-12	darkolivegreen	1.02104		lnc-FNBP1L-7	darkorange2	1.01465		MARF1	darkred	1.01888		lnc-ZNF587-2	darkseagreen4	1.01568		lnc-PPM1J-2	darkturquoise
OCEL1	bisque4	1.01546		ARL 15.00	black	1.02649		FAM81A	blue	1.02069		TRMT2B	brown4	1.01749		H19	coral1	1.02295		ESF1	cyan	1.01838		IDI1	darkgreen	1.01759		ATF7IP	darkmagenta	1.01743		RAB21	darkolivegreen	1.02065		lnc-TFAM-7	darkorange2	1.01462		lnc-CHRNE-4	darkred	1.01884		WWP1	darkseagreen4	1.01551		NPY	darkturquoise
ALKBH5	bisque4	1.01541		WNT11	black	1.02595		ZNF132	blue	1.02046		lnc-PLD1-4	brown4	1.017		RBM43	coral1	1.02206		lnc-GTF2IRD2-5	cyan	1.01795		lnc-AES-2	darkgreen	1.01745		INGMG_000693	darkmagenta	1.01741		BSN	darkolivegreen	1.02001		lnc-KRBOX1-1	darkorange2	1.01459		MKX	darkred	1.01883		lnc-EXOC3L4-3	darkseagreen4	1.01532		TMEM106B	darkturquoise
DCAKD	bisque4	1.01505		lnc-APOL4-1	black	1.02591		lnc-C2orf78-3	blue	1.02017		ANTKMT	brown4	1.01672		PAX6	coral1	1.02158		ABCB10	cyan	1.01785		THOC2	darkgreen	1.01679		ANO2	darkmagenta	1.01722		ZNF569	darkolivegreen	1.01978		ZNF169	darkorange2	1.01443		RPS21	darkred	1.01879		OGDHL	darkseagreen4	1.01532		GNPDA2	darkturquoise
BRSK1	bisque4	1.01492		KNTC1	black	1.02515		SSBP2	blue	1.01985		KLK11	brown4	1.01659		lnc-KAZALD1-1	coral1	1.02148		LINC02588	cyan	1.0175		KCTD6	darkgreen	1.01655		lnc-DRD5-29	darkmagenta	1.01711		PADI4	darkolivegreen	1.01975		ERGIC3	darkorange2	1.01436		ZBTB41	darkred	1.01877		ZNF835	darkseagreen4	1.01528		NAE1	darkturquoise
KCNQ5	bisque4	1.01491		TNFSF15	black	1.02511		MBD3	blue	1.0198		THEM6	brown4	1.01654		RNF13	coral1	1.0204		PTRHD1	cyan	1.01745		EXOSC1	darkgreen	1.01623		TNKS2	darkmagenta	1.01696		CLEC19A	darkolivegreen	1.01944		TMEM51	darkorange2	1.01418		ALDH1L1	darkred	1.01852		ZKSCAN7	darkseagreen4	1.01527		IER5L	darkturquoise
LINS1	bisque4	1.01468		CTU2	black	1.02444		DGAT2	blue	1.01964		ARL6IP4	brown4	1.01628		LARS1	coral1	1.02031		LARGE2	cyan	1.01735		CDKL1	darkgreen	1.01602		TRAPPC9	darkmagenta	1.01674		WBP1	darkolivegreen	1.01907		TES	darkorange2	1.014		XPNPEP2	darkred	1.01846		lnc-MFSD4B-5	darkseagreen4	1.01454		MC1R	darkturquoise
lnc-CCBE1-3	bisque4	1.01401		TYRP1	black	1.02404		RAMAC	blue	1.01911		TPGS2	brown4	1.01625		NFIA	coral1	1.0202		PSIP1	cyan	1.01731		URM1	darkgreen	1.01563		lnc-CCDC177-5	darkmagenta	1.0164		TMEM167B	darkolivegreen	1.01858		STX7	darkorange2	1.01391		ST3GAL6	darkred	1.01836		DNAAF2	darkseagreen4	1.01432		GTF2H3	darkturquoise
ISCU	bisque4	1.014		PYGM	black	1.024		PAGR1	blue	1.01891		GRHL2	brown4	1.0158		RETNLB	coral1	1.02015		lnc-DLGAP5-4	cyan	1.01706		PLAGL2	darkgreen	1.01539		KCND3-AS1	darkmagenta	1.01628		lnc-C17orf58-4	darkolivegreen	1.01772		SELENOI	darkorange2	1.01373		lnc-ANTXR2-1	darkred	1.01659		SERPINE2	darkseagreen4	1.01403		lnc-FGF21-3	darkturquoise
UBP1	bisque4	1.0139		MAFG-DT	black	1.0239		SHROOM2	blue	1.01839		GTF2H5	brown4	1.01525		GASK1A	coral1	1.01995		CHST6	cyan	1.01683		LINC02251	darkgreen	1.01451		PELI1	darkmagenta	1.01614		lnc-TWSG1-1	darkolivegreen	1.01767		lnc-OR4F21-4	darkorange2	1.01363		OSGIN1	darkred	1.01657		SPEF2	darkseagreen4	1.01387		ANGPTL3	darkturquoise
MAP1S	bisque4	1.01375		MIR210HG	black	1.02358		lnc-KLRG2-2	blue	1.01736		CERS5	brown4	1.01523		ZNF688	coral1	1.01902		MEAF6	cyan	1.01669		LYPLA1	darkgreen	1.01441		KCTD1	darkmagenta	1.01596		BRAP	darkolivegreen	1.01756		ZFP28	darkorange2	1.01354		lnc-NBN-1	darkred	1.01637		PEX11B	darkseagreen4	1.01373		ABCA13	darkturquoise
lnc-GNGT2-1	bisque4	1.01365		SLC45A4	black	1.02341		JSRP1	blue	1.01724		POLR2F	brown4	1.01491		ENDOV	coral1	1.01869		ARL13B	cyan	1.01659		lnc-ERICH1-13	darkgreen	1.01438		POLRMT	darkmagenta	1.01581		CASR	darkolivegreen	1.01745		PRPF18	darkorange2	1.0135		RAPH1	darkred	1.01633		lnc-SLC15A1-1	darkseagreen4	1.01363		GIMAP1-GIMAP5	darkturquoise
ZNF667	bisque4	1.01342		PFN2	black	1.023		UBE2D2	blue	1.01691		PHC3	brown4	1.01465		MUL1	coral1	1.01813		lnc-PAGR1-2	cyan	1.01654		ZNF589	darkgreen	1.01416		lnc-METTL16-5	darkmagenta	1.01578		lnc-GRAPL-1	darkolivegreen	1.01739		CHST1	darkorange2	1.01348		RPA3	darkred	1.01596		lnc-CD274-1	darkseagreen4	1.01361		lnc-SPAG9-1	darkturquoise
CCDC142	bisque4	1.0129		SLC9B2	black	1.02208		lnc-SLX4IP-1	blue	1.01685		USP39	brown4	1.01445		SRRD	coral1	1.01726		LINC01612	cyan	1.01651		DDX58	darkgreen	1.01388		YPEL4	darkmagenta	1.01556		MERTK	darkolivegreen	1.01699		lnc-KIAA1586-4	darkorange2	1.01341		lnc-ME3-4	darkred	1.01569		ZNF514	darkseagreen4	1.01355		DYRK1A	darkturquoise
PRODH	bisque4	1.01288		SHARPIN	black	1.02154		MRPL28	blue	1.0168		SLC4A3	brown4	1.01402		lnc-SAMSN1-3	coral1	1.01679		FKBP3	cyan	1.01642		MORN1	darkgreen	1.01381		CARF	darkmagenta	1.01539		lnc-EDIL3-5	darkolivegreen	1.01699		PFAS	darkorange2	1.01303		CMYA5	darkred	1.01543		KCNJ13	darkseagreen4	1.01333		TRIP11	darkturquoise
SUMF2	bisque4	1.01255		SMIM31	black	1.02132		lnc-KLF6-17	blue	1.01666		MIR17HG	brown4	1.01396		PDK4	coral1	1.01673		GZF1	cyan	1.01626		ATAD2B	darkgreen	1.01356		lnc-SLC35G3-1	darkmagenta	1.01502		LINC02320	darkolivegreen	1.01663		CENPQ	darkorange2	1.01204		lnc-UMODL1-4	darkred	1.01498		TEN1-CDK3	darkseagreen4	1.01312		GPANK1	darkturquoise
lnc-CDC40-6	bisque4	1.01253		TMEM161A	black	1.02116		LPCAT2	blue	1.01664		RWDD1	brown4	1.01329		NME4	coral1	1.01641		MOB4	cyan	1.01615		BRD4	darkgreen	1.01316		ZNF320	darkmagenta	1.01495		lnc-BDH1-5	darkolivegreen	1.01629		MYCL	darkorange2	1.0115		RBM25	darkred	1.01432		SCAF4	darkseagreen4	1.01285		BUD13	darkturquoise
ZBTB8A	bisque4	1.01211		NBAT1	black	1.02107		TGS1	blue	1.01643		ARMC10	brown4	1.01316		lnc-PABPN1L-1	coral1	1.0164		FGF14	cyan	1.01607		ASF1A	darkgreen	1.01297		MRM3	darkmagenta	1.01482		UBN1	darkolivegreen	1.01616		lnc-WDR77-2	darkorange2	1.01118		lnc-IDNK-3	darkred	1.01422		LEXM	darkseagreen4	1.01257		MB21D2	darkturquoise
SNX17	bisque4	1.01198		SERPINA5	black	1.02081		PCSK1N	blue	1.01627		AQR	brown4	1.01294		lnc-FSIP1-6	coral1	1.01634		ASXL1	cyan	1.01602		BMT2	darkgreen	1.01264		lnc-UNC50-1	darkmagenta	1.01428		ACHE	darkolivegreen	1.01609		lnc-FBXO28-1	darkorange2	1.01106		lnc-FAM19A5-10	darkred	1.01368		GTF3C4	darkseagreen4	1.01251		LINC01648	darkturquoise
CREB3L3	bisque4	1.01176		HCFC1	black	1.02078		UBA7	blue	1.01561		lnc-TUBB2B-2	brown4	1.01287		DYRK1B	coral1	1.01614		RPA4	cyan	1.01598		UFL1	darkgreen	1.01221		PRAF2	darkmagenta	1.01365		LURAP1	darkolivegreen	1.01572		METTL17	darkorange2	1.0109		APC	darkred	1.0136		ALG6	darkseagreen4	1.01236		NRBP1	darkturquoise
POT1	bisque4	1.01173		CHTF18	black	1.01994		GPR82	blue	1.01537		PCDHB15	brown4	1.01258		LINC02562	coral1	1.01591		VWA7	cyan	1.01597		CNOT6	darkgreen	1.01214		C1orf159	darkmagenta	1.01343		JUND	darkolivegreen	1.01533		lnc-PEX6-1	darkorange2	1.01083		GNAO1	darkred	1.01343		lnc-CACNB3-1	darkseagreen4	1.01224		lnc-ATAD2-2	darkturquoise
CCDC13	bisque4	1.01142		BUD31	black	1.01973		ZC3H12C	blue	1.01526		lnc-CD58-1	brown4	1.01256		GNG4	coral1	1.01576		lnc-SMPD2-1	cyan	1.01592		lnc-OTP-5	darkgreen	1.01199		lnc-GPR68-1	darkmagenta	1.01342		lnc-SNRPN-1	darkolivegreen	1.01521		PAFAH1B2	darkorange2	1.0108		SIPA1L3	darkred	1.01288		RAC3	darkseagreen4	1.01212		SRPX	darkturquoise
GANC	bisque4	1.01141		lnc-DCP1B-9	black	1.01934		ATXN10	blue	1.01496		GET3	brown4	1.01246		NUP43	coral1	1.01561		GAREM2	cyan	1.01582		SRGAP2C	darkgreen	1.01172		lnc-TSTD2-6	darkmagenta	1.01341		MRPL49	darkolivegreen	1.0148		lnc-KCNG3-2	darkorange2	1.0108		MAPK8IP2	darkred	1.01272		NASP	darkseagreen4	1.01188		GEMIN2	darkturquoise
PELI3	bisque4	1.01127		HERC3	black	1.01904		PCMT1	blue	1.01481		G6PC3	brown4	1.01245		ARNT	coral1	1.0156		C14orf93	cyan	1.01566		ZNF727	darkgreen	1.0117		ZNF43	darkmagenta	1.01334		SIGLEC12	darkolivegreen	1.01472		lnc-RAB11FIP4-4	darkorange2	1.0107		ELOF1	darkred	1.01266		NPTN-IT1	darkseagreen4	1.01185		TXNDC16	darkturquoise
lnc-USP40-2	bisque4	1.0111		TMEM246-AS1	black	1.01878		ISCA2	blue	1.01441		SYNGR3	brown4	1.0122		NEMP1	coral1	1.01527		lnc-E2F6-2	cyan	1.01476		ARSA	darkgreen	1.01165		H2AZ2	darkmagenta	1.01322		ENSG00000272921	darkolivegreen	1.01457		lnc-F2RL2-1	darkorange2	1.01052		FMNL2	darkred	1.01238		CNPY4	darkseagreen4	1.01178		PACERR	darkturquoise
IFT81	bisque4	1.01097		BPGM	black	1.01836		LYRM2	blue	1.01415		FBXO10	brown4	1.01206		GZMA	coral1	1.0148		lnc-THBS2-5	cyan	1.01427		CCNI	darkgreen	1.01157		lnc-FKBP2-1	darkmagenta	1.01299		C18orf54	darkolivegreen	1.01443		RAP1A	darkorange2	1.01045		SREK1	darkred	1.01214		lnc-CLVS1-5	darkseagreen4	1.01152		NUDT3	darkturquoise
CIB2	bisque4	1.01095		C1QTNF3	black	1.01823		LINC01358	blue	1.01411		CDK5	brown4	1.01188		NFYB	coral1	1.01464		GRID2IP	cyan	1.01374		MAP3K14	darkgreen	1.0115		LGR5	darkmagenta	1.01289		UTP25	darkolivegreen	1.01431		ITGAD	darkorange2	1.0104		PCDHB5	darkred	1.01199		FBXL8	darkseagreen4	1.01145		lnc-CCDC192-3	darkturquoise
ZNF765	bisque4	1.0106		SANBR	black	1.01727		NFE2L2	blue	1.01407		AMN1	brown4	1.01156		SLC14A1	coral1	1.01456		RBL1	cyan	1.01373		lnc-RPS16-3	darkgreen	1.0115		DLGAP4	darkmagenta	1.01262		OTUD5	darkolivegreen	1.01429		MSMO1	darkorange2	1.01012		SMC6	darkred	1.01189		RYBP	darkseagreen4	1.01096		FASTK	darkturquoise
PHYHIP	bisque4	1.01028		MYO18A	black	1.01695		lnc-TBC1D8-1	blue	1.01407		TGFBRAP1	brown4	1.01135		SPICE1	coral1	1.01453		NCSTN	cyan	1.01361		PRKCE	darkgreen	1.01096		lnc-NAA35-6	darkmagenta	1.01247		BCOR	darkolivegreen	1.0142		SRRM2	darkorange2	1.01004		lnc-ANKRD20A2-22	darkred	1.01183		lnc-NPR2-1	darkseagreen4	1.01094		ZNF106	darkturquoise
ZNF687	bisque4	1.01008		ACTR10	black	1.01678		ST6GALNAC2	blue	1.01406		ADAT3	brown4	1.01121		HRCT1	coral1	1.01452		lnc-SPON2-1	cyan	1.01354		GORAB	darkgreen	1.01096		MED25	darkmagenta	1.01245		INGMG_002942	darkolivegreen	1.01413		RFC1	darkorange2	1.00995		HNRNPL	darkred	1.01173		STX10	darkseagreen4	1.01083		lnc-RASGRP3-14	darkturquoise
UBE2I	bisque4	1.01		lnc-KPNA4-1	black	1.01677		PATL1	blue	1.01399		HCG26	brown4	1.01121		lnc-VPS33B-6	coral1	1.0145		ZNF665	cyan	1.0135		KRTAP5-AS1	darkgreen	1.01081		NUMBL	darkmagenta	1.01221		lnc-USP6NL-13	darkolivegreen	1.01412		RNLS	darkorange2	1.00982		TIMM17B	darkred	1.01173		TSTD3	darkseagreen4	1.01075		ZNF639	darkturquoise
lnc-FREM3-6	bisque4	1.00984		HSD17B12	black	1.01666		lnc-SERAC1-12	blue	1.01386		DRGX	brown4	1.0111		INTS11	coral1	1.01449		JMY	cyan	1.01299		DUSP26	darkgreen	1.01072		lnc-SEC22C-4	darkmagenta	1.01169		MCUR1	darkolivegreen	1.01411		KLKB1	darkorange2	1.00966		lnc-TEX2-2	darkred	1.0117		FANCM	darkseagreen4	1.01071		PCDHB10	darkturquoise
TOMM7	bisque4	1.00973		lnc-RFWD3-1	black	1.01662		lnc-CLEC20A-5	blue	1.01386		WDR86	brown4	1.01101		ALG11	coral1	1.01436		SPIRE1	cyan	1.01279		CUL4B	darkgreen	1.01018		lnc-ZNF518B-2	darkmagenta	1.01139		LIN54	darkolivegreen	1.01409		WDR90	darkorange2	1.00961		EXOC7	darkred	1.01127		EPM2A	darkseagreen4	1.01057		INTS7	darkturquoise
lnc-ECHDC3-8	bisque4	1.00969		lnc-RWDD3-9	black	1.01646		CEBPZOS	blue	1.01361		ACAD9	brown4	1.01075		FAM214A	coral1	1.01434		CAPG	cyan	1.01264		RRAS	darkgreen	1.00989		POU5F2	darkmagenta	1.01106		CSTPP1	darkolivegreen	1.01402		lnc-CRYM-4	darkorange2	1.00956		TBXA2R	darkred	1.01096		OR2A7	darkseagreen4	1.01054		ZNF410	darkturquoise
RBM5	bisque4	1.00957		LRRC26	black	1.01644		UBALD2	blue	1.01353		PTPRG	brown4	1.01033		GSTO2	coral1	1.01426		OLR1	cyan	1.01252		PROM2	darkgreen	1.00982		REPS1	darkmagenta	1.01097		UBE2E1	darkolivegreen	1.01375		MCAT	darkorange2	1.00954		CHAT	darkred	1.01074		MVK	darkseagreen4	1.01049		NSMAF	darkturquoise
lnc-B3GNT7-1	bisque4	1.00876		SAP30L	black	1.01594		ND2	blue	1.01269		CNTNAP2	brown4	1.01007		ABCD4	coral1	1.0142		ZNF790	cyan	1.01211		DNAJB12	darkgreen	1.00974		RBBP9	darkmagenta	1.01057		ZFAND2A	darkolivegreen	1.01328		WDR11	darkorange2	1.00938		IL20RA	darkred	1.0104		lnc-IQCH-7	darkseagreen4	1.01031		TSEN34	darkturquoise
AGBL5	bisque4	1.00869		LENG9	black	1.01577		SMIM20	blue	1.01265		ATXN1	brown4	1.01004		MAN1B1	coral1	1.01418		BCAM	cyan	1.01208		DNAJC19	darkgreen	1.00961		ACSL1	darkmagenta	1.01001		ARHGAP20	darkolivegreen	1.01316		lnc-HTR2C-7	darkorange2	1.00929		SMPD2	darkred	1.01035		PAK2	darkseagreen4	1.01027		lnc-TEX9-4	darkturquoise
MALSU1	bisque4	1.00837		lnc-TOMM20-1	black	1.01549		GDNF	blue	1.01262		lnc-SSH3-4	brown4	1.00958		ANKRD46	coral1	1.01416		PABPC1	cyan	1.01205		lnc-MEF2C-8	darkgreen	1.00956		GPC4	darkmagenta	1.00997		lnc-CLNS1A-3	darkolivegreen	1.01295		GLMP	darkorange2	1.00916		ELP2	darkred	1.0103		lnc-PDZD2-1	darkseagreen4	1.01023		WDR18	darkturquoise
lnc-NFAM1-3	bisque4	1.00835		TIMMDC1	black	1.01521		LNCSRLR	blue	1.0124		MYRIP	brown4	1.00943		PRIM2	coral1	1.01353		ZFAS1	cyan	1.01193		ACACA	darkgreen	1.00914		ZNF562	darkmagenta	1.00986		ZNF610	darkolivegreen	1.01278		GALNS	darkorange2	1.00914		MZT2B	darkred	1.01017		lnc-RPS27L-8	darkseagreen4	1.01003		PPP2R2B	darkturquoise
TCAIM	bisque4	1.00825		FAXC	black	1.01501		lnc-SH2D3C-1	blue	1.01173		SMG9	brown4	1.0094		FIS1	coral1	1.01353		PILRA	cyan	1.0116		lnc-TRIM59-2	darkgreen	1.00882		ARL8A	darkmagenta	1.00967		HES4	darkolivegreen	1.01275		POLE	darkorange2	1.00901		GPR21	darkred	1.01014		FBXO7	darkseagreen4	1.00973		PPM1J	darkturquoise
NAGLU	bisque4	1.00786		NOMO1	black	1.01479		PAFAH1B3	blue	1.01167		lnc-UBASH3A-8	brown4	1.00929		DUSP18	coral1	1.01352		ADK	cyan	1.01116		URB1-AS1	darkgreen	1.00876		ZKSCAN5	darkmagenta	1.00965		SLC4A11	darkolivegreen	1.01274		PPID	darkorange2	1.00895		PDCL3	darkred	1.00979		LINC00944	darkseagreen4	1.00969		SIRT2	darkturquoise
C3orf70	bisque4	1.00771		FAM221A	black	1.01449		PKD1	blue	1.01148		lnc-FAM84B-15	brown4	1.00914		ALDH9A1	coral1	1.01351		RNF186	cyan	1.01078		lnc-RNF227-2	darkgreen	1.00837		lnc-C4orf36-3	darkmagenta	1.0093		ACY3	darkolivegreen	1.01246		FBXO3	darkorange2	1.00889		lnc-PPIC-5	darkred	1.00962		NLRP6	darkseagreen4	1.00963		lnc-ROS1-3	darkturquoise
ACSM5	bisque4	1.00754		RCOR1	black	1.01449		PRSS16	blue	1.01131		MLST8	brown4	1.00908		ZNF570	coral1	1.01349		RGL4	cyan	1.01068		MYRF	darkgreen	1.00826		PTK2B	darkmagenta	1.00924		PLRG1	darkolivegreen	1.01245		LINC02446	darkorange2	1.00888		RUBCNL	darkred	1.00961		ZCCHC18	darkseagreen4	1.00948		TMEM230	darkturquoise
lnc-PHTF2-1	bisque4	1.00746		MAPK1	black	1.01443		LENG8	blue	1.01114		PRPSAP1	brown4	1.00862		FLOT1	coral1	1.01318		PARD6G	cyan	1.01051		PPP6R3	darkgreen	1.00825		lnc-M1AP-8	darkmagenta	1.00923		lnc-LOX-2	darkolivegreen	1.01239		ARVCF	darkorange2	1.00875		RIOK1	darkred	1.00956		SCAF8	darkseagreen4	1.00925		ZNF780B	darkturquoise
SIGLEC11	bisque4	1.00743		lnc-PRPF18-1	black	1.01429		WDR20	blue	1.011		lnc-TMPRSS2-2	brown4	1.00858		lnc-PCSK6-1	coral1	1.01312		COMMD5	cyan	1.00971		ACP2	darkgreen	1.00819		DPM3	darkmagenta	1.00881		NOTCH1	darkolivegreen	1.01232		ZNF607	darkorange2	1.00868		PPP4R3A	darkred	1.00952		GCNT4	darkseagreen4	1.00895		ALG10	darkturquoise
VANGL1	bisque4	1.0074		ZNF852	black	1.01421		MTA1	blue	1.01089		lnc-C5orf58-1	brown4	1.00853		APOA4	coral1	1.01287		TMEM241	cyan	1.00962		ANKRD52	darkgreen	1.00814		ABTB1	darkmagenta	1.00876		ADCYAP1	darkolivegreen	1.01187		LDAF1	darkorange2	1.0082		EBPL	darkred	1.00924		SLC35E2B	darkseagreen4	1.00866		L3HYPDH	darkturquoise
lnc-ZNF843-2	bisque4	1.00739		TXNDC12	black	1.01362		lnc-DHRSX-1	blue	1.01087		EIF2S3B	brown4	1.00838		ATP6AP1	coral1	1.01283		lnc-DRD5-10	cyan	1.0096		HTATSF1	darkgreen	1.00808		ZNF285	darkmagenta	1.0086		ZNF184	darkolivegreen	1.01185		EXOSC7	darkorange2	1.00811		ZNF430	darkred	1.00899		ZNF668	darkseagreen4	1.0085		lnc-TDRP-2	darkturquoise
PSCA	bisque4	1.00726		ALDH16A1	black	1.01326		LGR6	blue	1.01082		lnc-ERG-9	brown4	1.00827		RAP2A	coral1	1.01281		lnc-TAGLN-1	cyan	1.0095		ATL3	darkgreen	1.00804		SAP30BP	darkmagenta	1.0086		PIK3C3	darkolivegreen	1.01163		DNAJC16	darkorange2	1.0081		COLEC10	darkred	1.0089		ZBTB12	darkseagreen4	1.00843		ZNF460	darkturquoise
PABIR2	bisque4	1.00704		KLLN	black	1.01251		NEIL1	blue	1.01071		lnc-QDPR-5	brown4	1.00794		lnc-PIK3C3-12	coral1	1.01276		PRPF40A	cyan	1.00928		MPP3	darkgreen	1.00804		lnc-SNX5-1	darkmagenta	1.00851		ZNF583	darkolivegreen	1.01155		PRKCA-AS1	darkorange2	1.00784		SIN3A	darkred	1.00854		CMA1	darkseagreen4	1.00835		METRN	darkturquoise
DCAF4	bisque4	1.00697		TMEM234	black	1.01247		TTC37	blue	1.01069		GTF3C2	brown4	1.00789		lnc-REEP3-2	coral1	1.01276		CDK12	cyan	1.00912		TMEM125	darkgreen	1.00802		lnc-E2F6-4	darkmagenta	1.00849		FST	darkolivegreen	1.01113		lnc-DHX38-29	darkorange2	1.00775		FOXRED2	darkred	1.0085		INGMG_001317	darkseagreen4	1.00833		LINC00892	darkturquoise
CMTM8	bisque4	1.00696		GTPBP6	black	1.01223		lnc-SASS6-2	blue	1.01068		POLR1D	brown4	1.00788		MIR924HG	coral1	1.01261		SLC5A12	cyan	1.00909		ZNF875	darkgreen	1.00799		lnc-BRF2-3	darkmagenta	1.00848		RNF187	darkolivegreen	1.01067		AHCYL1	darkorange2	1.00744		ZBTB3	darkred	1.00846		ACO1	darkseagreen4	1.00831		C1orf53	darkturquoise
SLC4A1AP	bisque4	1.0069		PRKRA	black	1.01217		ZNF766	blue	1.01043		QPCTL	brown4	1.00787		ENSG00000283563	coral1	1.01227		lnc-METTL16-2	cyan	1.00899		lnc-LIN28B-10	darkgreen	1.00795		lnc-BLID-3	darkmagenta	1.00831		AKIP1	darkolivegreen	1.01053		CASP8AP2	darkorange2	1.00733		lnc-SRSF2-4	darkred	1.00829		lnc-EIF2AK4-9	darkseagreen4	1.00809		ZNF501	darkturquoise
TOGARAM1	bisque4	1.00689		PUS3	black	1.01203		B4GALT3	blue	1.01039		lnc-ZNF527-1	brown4	1.00786		NAA25	coral1	1.01159		lnc-SERF1A-2	cyan	1.00894		lnc-TSFM-1	darkgreen	1.0079		LRRC15	darkmagenta	1.00812		INGMG_001162	darkolivegreen	1.01042		TRIM17	darkorange2	1.00729		ZNF436	darkred	1.00785		ARTN	darkseagreen4	1.00805		SEMA4F	darkturquoise
lnc-CEP57L1-3	bisque4	1.00676		lnc-MOCS3-3	black	1.01197		KAZALD1	blue	1.01038		ECD	brown4	1.00777		PPP6R2	coral1	1.01149		CYB5D2	cyan	1.0089		ZSCAN12	darkgreen	1.0076		HAUS3	darkmagenta	1.00799		SLC16A1-AS1	darkolivegreen	1.0104		DTWD1	darkorange2	1.00726		DNAJC4	darkred	1.00784		CTAGE9	darkseagreen4	1.00793		NUDT18	darkturquoise
MYO7A	bisque4	1.00676		UBIAD1	black	1.01157		ADAMTSL2	blue	1.01013		lnc-C12orf75-1	brown4	1.00773		lnc-C18orf54-2	coral1	1.01144		TMEM25	cyan	1.00884		lnc-GRAMD2B-4	darkgreen	1.00739		lnc-MRPL28-2	darkmagenta	1.00785		GPS1	darkolivegreen	1.01029		lnc-HOXC4-4	darkorange2	1.00707		PDE2A	darkred	1.00782		HMCES	darkseagreen4	1.00774		lnc-TMSB15A-3	darkturquoise
BORCS6	bisque4	1.00661		lnc-KIAA1551-13	black	1.01138		RXYLT1	blue	1.00992		TUG1	brown4	1.0077		SWT1	coral1	1.01137		SLC12A6	cyan	1.00813		IQCB1	darkgreen	1.00734		WASH6P	darkmagenta	1.00781		lnc-MFSD14B-20	darkolivegreen	1.01017		FKBP5	darkorange2	1.00704		SVOP	darkred	1.00774		TM4SF20	darkseagreen4	1.00761		CCDC134	darkturquoise
NCCRP1	bisque4	1.00661		IDNK	black	1.01128		SH2D7	blue	1.0097		ZC3H18	brown4	1.0075		LINC01771	coral1	1.01127		HSPG2	cyan	1.00806		lnc-CPSF6-2	darkgreen	1.00733		PDE8B	darkmagenta	1.00757		SEPTIN10	darkolivegreen	1.01007		lnc-UBE2N-1	darkorange2	1.00703		lnc-TBC1D8-5	darkred	1.00728		SLC29A4	darkseagreen4	1.00758		lnc-ABCG5-4	darkturquoise
lnc-BCL2L11-6	bisque4	1.00651		USP27X	black	1.01124		MTHFD2L	blue	1.00961		TNRC6C	brown4	1.0075		TBC1D4	coral1	1.01126		POLR2E	cyan	1.00802		SCN8A	darkgreen	1.0073		KLHL13	darkmagenta	1.00745		lnc-NPIPB5-6	darkolivegreen	1.00978		lnc-PRPF18-7	darkorange2	1.00697		COX18	darkred	1.00728		PRMT6	darkseagreen4	1.00751		MT1A	darkturquoise
CPXM2	bisque4	1.00642		CSTF3	black	1.01101		lnc-LYZL1-15	blue	1.0095		HS2ST1	brown4	1.00747		EIF4E2	coral1	1.01097		SMOC2	cyan	1.00788		lnc-CCDC114-2	darkgreen	1.00719		lnc-RACK1-3	darkmagenta	1.00742		MYPOP	darkolivegreen	1.00972		SUSD4	darkorange2	1.00672		INO80C	darkred	1.00715		UBXN11	darkseagreen4	1.00712		RDH13	darkturquoise
DNMT3A	bisque4	1.00633		PMF1	black	1.01077		ELK1	blue	1.00928		lnc-DNAL4-3	brown4	1.00746		CUTA	coral1	1.0107		SAAL1	cyan	1.00767		SLC12A2	darkgreen	1.00693		ZNF691	darkmagenta	1.00718		CCS	darkolivegreen	1.00969		lnc-PDGFA-6	darkorange2	1.00672		lnc-MUC13-7	darkred	1.00705		LILRA4	darkseagreen4	1.00708		lnc-F11-8	darkturquoise
SLC6A16	bisque4	1.0063		lnc-KDM1A-3	black	1.01073		lnc-HDAC9-11	blue	1.00905		GNPDA1	brown4	1.00744		CCL23	coral1	1.01033		TMEM39B	cyan	1.00754		BAHCC1	darkgreen	1.00686		TUT7	darkmagenta	1.00689		SYPL1	darkolivegreen	1.00954		EEF1AKMT1	darkorange2	1.00672		KHDRBS1	darkred	1.00694		TPP2	darkseagreen4	1.00681		lnc-LCOR-4	darkturquoise
TAF3	bisque4	1.00605		NTNG1	black	1.01062		lnc-CAVIN2-1	blue	1.009		lnc-LMF1-3	brown4	1.00739		ATRAID	coral1	1.01029		TRNAU1AP	cyan	1.00732		DNAJC28	darkgreen	1.00685		VWA3B	darkmagenta	1.00643		CDS2	darkolivegreen	1.0095		lnc-ZNF100-7	darkorange2	1.00657		FUZ	darkred	1.00675		ZNF554	darkseagreen4	1.00658		lnc-C5orf60-3	darkturquoise
ATF3	bisque4	1.00596		KAT2A	black	1.01016		LINC01798	blue	1.00881		ZNHIT3	brown4	1.00727		lnc-ANKMY1-3	coral1	1.01028		MED4	cyan	1.00691		MAPK8	darkgreen	1.0068		ENSG00000261884	darkmagenta	1.00632		PHLDB3	darkolivegreen	1.00942		EIF4A3	darkorange2	1.00651		lnc-THBS1-1	darkred	1.00654		TRMU	darkseagreen4	1.00658		PPP1R14A	darkturquoise
RAB2B	bisque4	1.00586		GMEB2	black	1.01004		UNC80	blue	1.00866		KCTD2	brown4	1.00719		FNIP1	coral1	1.01009		WIZ	cyan	1.00675		APLP1	darkgreen	1.00679		RASGEF1A	darkmagenta	1.00632		lnc-AGAP1-8	darkolivegreen	1.00932		ILKAP	darkorange2	1.00648		FBXW4	darkred	1.00648		HIF3A	darkseagreen4	1.00658		lnc-RAD23B-10	darkturquoise
lnc-TBXA2R-2	bisque4	1.00578		lnc-METTL2B-6	black	1.01002		lnc-CCDC93-4	blue	1.00863		PSMF1	brown4	1.00701		PIGX	coral1	1.00998		CYTH1	cyan	1.00664		RASA2	darkgreen	1.00655		TSR2	darkmagenta	1.0063		BCO1	darkolivegreen	1.00927		lnc-RFX3-3	darkorange2	1.00639		USP47	darkred	1.00642		RTCA-AS1	darkseagreen4	1.00654		lnc-AMPH-10	darkturquoise
lnc-ABHD15-2	bisque4	1.00578		SRRM3	black	1.00997		SETD6	blue	1.0086		TG	brown4	1.00701		lnc-PATL2-8	coral1	1.0097		lnc-ARMCX1-2	cyan	1.00657		lnc-MAP3K9-12	darkgreen	1.00642		RHOT2	darkmagenta	1.00625		lnc-EMP2-2	darkolivegreen	1.00901		UNC13A	darkorange2	1.00639		SLC15A2	darkred	1.00631		HHIP	darkseagreen4	1.00649		TTC32	darkturquoise
ZNF836	bisque4	1.00559		lnc-CNNM3-3	black	1.00976		lnc-RARRES2-6	blue	1.00855		PMP2	brown4	1.00683		RNF144A	coral1	1.00958		lnc-ZNF800-2	cyan	1.00657		KIF3C	darkgreen	1.00642		ZNF280B	darkmagenta	1.00625		DDX19B	darkolivegreen	1.00882		lnc-CCNB1IP1-1	darkorange2	1.00635		NOL8	darkred	1.00617		BCS1L	darkseagreen4	1.00638		LRRK1	darkturquoise
ADRB1	bisque4	1.00557		TTC28	black	1.00965		PPP1R3D	blue	1.00833		GCSAML	brown4	1.00678		FAM174B	coral1	1.00957		ST3GAL5-AS1	cyan	1.00651		NPNT	darkgreen	1.00641		lnc-CD47-5	darkmagenta	1.00624		lnc-TRAFD1-4	darkolivegreen	1.00877		ENSG00000286132	darkorange2	1.00632		ANKEF1	darkred	1.00615		USHBP1	darkseagreen4	1.00636		lnc-FAM84B-4	darkturquoise
PRDM16	bisque4	1.00555		ATN1	black	1.00961		LINC01138	blue	1.00827		RBM39	brown4	1.00678		PNPLA3	coral1	1.00933		LUC7L2	cyan	1.0064		lnc-TUBGCP6-5	darkgreen	1.00637		TMEM60	darkmagenta	1.00594		POM121	darkolivegreen	1.00877		MAMLD1	darkorange2	1.0063		lnc-TSTD1-1	darkred	1.00615		CRY2	darkseagreen4	1.00614		lnc-TMEM140-1	darkturquoise
SHANK3	bisque4	1.00543		lnc-ACOT13-3	black	1.0096		CCNH	blue	1.00825		PPP1R2	brown4	1.00673		PRPF39	coral1	1.00931		SH3YL1	cyan	1.00633		lnc-KDM4C-18	darkgreen	1.00633		JAKMIP2	darkmagenta	1.00591		lnc-SAG-4	darkolivegreen	1.00876		lnc-FAM20C-3	darkorange2	1.00625		ALK	darkred	1.00603		HDAC2	darkseagreen4	1.00599		FAM198B-AS1	darkturquoise
lnc-MBOAT1-11	bisque4	1.00533		lnc-LHX4-1	black	1.00958		TRPV3	blue	1.00807		LOC642929	brown4	1.00656		LPAR1	coral1	1.00906		SLC19A2	cyan	1.00625		lnc-HVCN1-2	darkgreen	1.00625		INSIG2	darkmagenta	1.00589		lnc-DUXA-4	darkolivegreen	1.00861		ADAMTS17	darkorange2	1.00618		MAFK	darkred	1.00597		FERMT1	darkseagreen4	1.00584		LINC01003	darkturquoise
lnc-RPIA-12	bisque4	1.00496		KCP	black	1.00952		lnc-THAP3-2	blue	1.00779		PLCD4	brown4	1.0065		lnc-UTRN-1	coral1	1.00893		GABARAPL1	cyan	1.00624		DCP2	darkgreen	1.00623		SNAPC5	darkmagenta	1.00588		CRCP	darkolivegreen	1.00855		MTOR	darkorange2	1.00614		CDK5RAP3	darkred	1.00593		CHMP7	darkseagreen4	1.00566		DNAJB14	darkturquoise
ZNF597	bisque4	1.00487		SIPA1L1	black	1.00952		lnc-CMYA5-4	blue	1.00761		ICA1	brown4	1.00641		SOX4	coral1	1.00887		ARID1A	cyan	1.00611		lnc-KIF1C-1	darkgreen	1.00602		MYO18A	darkmagenta	1.0058		TRAF6	darkolivegreen	1.00832		PRPF40B	darkorange2	1.00613		NBPF3	darkred	1.00559		ZNF506	darkseagreen4	1.00555		lnc-DCDC1-5	darkturquoise
RNF167	bisque4	1.00478		PEX10	black	1.00948		HSPB11	blue	1.00758		TIMM22	brown4	1.0064		lnc-GALC-1	coral1	1.00885		DNAJC15	cyan	1.00609		SLMAP	darkgreen	1.00585		GNPAT	darkmagenta	1.00572		lnc-CCT4-1	darkolivegreen	1.00814		SAXO1	darkorange2	1.0061		DMGDH	darkred	1.00522		ALKBH8	darkseagreen4	1.00549		lnc-SERF1B-5	darkturquoise
lnc-SCNN1B-1	bisque4	1.00464		ACTL10	black	1.0094		lnc-ASPH-5	blue	1.00731		ZNF830	brown4	1.0063		lnc-ITPR2-2	coral1	1.00884		ZNF101	cyan	1.00608		ZNF227	darkgreen	1.00582		lnc-ABCD3-1	darkmagenta	1.00565		HMBOX1	darkolivegreen	1.00786		lnc-ACOT2-1	darkorange2	1.00607		lnc-MRPL14-1	darkred	1.00517		DCTN3	darkseagreen4	1.00542		FARP1	darkturquoise
ABCD1	bisque4	1.00461		ANKRD26	black	1.0091		ZNF772	blue	1.007		TRAPPC4	brown4	1.0063		PALS2	coral1	1.00882		lnc-CCDC173-2	cyan	1.00607		PRNCR1	darkgreen	1.0058		SLC44A2	darkmagenta	1.00513		YDJC	darkolivegreen	1.00778		lnc-BMP4-3	darkorange2	1.00603		MMP25-AS1	darkred	1.00509		FIRRE	darkseagreen4	1.0054		AGBL2	darkturquoise
HERC2	bisque4	1.00459		lnc-IL11RA-2	black	1.00869		ABHD4	blue	1.00692		lnc-TRPM1-1	brown4	1.00629		TMEM70	coral1	1.00843		lnc-TNNT1-1	cyan	1.00599		lnc-RSPH1-1	darkgreen	1.00579		HTR2A	darkmagenta	1.00511		lnc-TAX1BP3-1	darkolivegreen	1.00755		ALDH7A1	darkorange2	1.00594		HAUS8	darkred	1.00509		MCM8-AS1	darkseagreen4	1.00526		APOC2	darkturquoise
lnc-FAM20C-6	bisque4	1.0045		METTL2B	black	1.00866		lnc-NDFIP2-7	blue	1.00685		PPCDC	brown4	1.00622		lnc-PDZD9-3	coral1	1.00833		lnc-MAVS-3	cyan	1.00592		lnc-CEP72-2	darkgreen	1.00557		STOX1	darkmagenta	1.00509		GKAP1	darkolivegreen	1.00745		SPTBN4	darkorange2	1.00593		lnc-IL6-3	darkred	1.00508		lnc-GPR135-2	darkseagreen4	1.0052		SYTL5	darkturquoise
DPH6	bisque4	1.00442		lnc-TSC22D2-5	black	1.00821		PER3	blue	1.00677		FAM185A	brown4	1.00618		SIRT3	coral1	1.00813		lnc-LAT-4	cyan	1.00585		SDHAF2	darkgreen	1.00523		ZC3H13	darkmagenta	1.0049		POLR3G	darkolivegreen	1.00733		lnc-ZNF730-6	darkorange2	1.00592		lnc-ZNF80-4	darkred	1.00504		ADCK1	darkseagreen4	1.00506		FDX2	darkturquoise
WDR59	bisque4	1.00432		SNX25	black	1.0079		METTL6	blue	1.00663		PHF14	brown4	1.00611		FAM76B	coral1	1.00788		MAX	cyan	1.00582		ENSG00000272617	darkgreen	1.00501		lnc-ERCC6-1	darkmagenta	1.00488		LINC00667	darkolivegreen	1.00718		lnc-ADAM30-1	darkorange2	1.00559		XPR1	darkred	1.00499		PGBD2	darkseagreen4	1.005		AAAS	darkturquoise
ITSN2	bisque4	1.00415		DNAJC18	black	1.0077		DCST1-AS1	blue	1.00659		SNHG11	brown4	1.0061		ENPP6	coral1	1.00775		lnc-PLXND1-2	cyan	1.00566		lnc-S100A1-2	darkgreen	1.00492		lnc-SULF1-3	darkmagenta	1.00484		BRME1	darkolivegreen	1.00712		EYA4	darkorange2	1.00557		SSH2	darkred	1.00499		lnc-STARD13-2	darkseagreen4	1.00498		lnc-HEATR4-6	darkturquoise
GALNT16	bisque4	1.00409		lnc-ETNK1-3	black	1.00769		NCOR2	blue	1.00648		SCML1	brown4	1.00587		TLE1	coral1	1.00768		CCDC146	cyan	1.00563		RXFP1	darkgreen	1.00467		lnc-FOXD4L6-3	darkmagenta	1.00471		GTF3C1	darkolivegreen	1.00707		lnc-RNF219-3	darkorange2	1.00556		BRD2	darkred	1.00498		MAOB	darkseagreen4	1.00498		TOPBP1	darkturquoise
KIAA0895L	bisque4	1.00393		THG1L	black	1.00733		GCAT	blue	1.00644		ARMC5	brown4	1.00565		GJD3	coral1	1.00763		MED24	cyan	1.00552		ZDHHC8	darkgreen	1.00452		lnc-TMEM132B-2	darkmagenta	1.00471		POLR3E	darkolivegreen	1.0066		NUFIP2	darkorange2	1.00542		DIPK1B	darkred	1.00495		UBE2G1	darkseagreen4	1.00488		RTN4RL1	darkturquoise
OSTM1	bisque4	1.00393		INGMG_000843	black	1.00721		GPR15	blue	1.00635		lnc-MAP2K2-2	brown4	1.00552		IVD	coral1	1.00755		lnc-HIST1H2BJ-8	cyan	1.00549		ZCRB1	darkgreen	1.00444		RNASEK	darkmagenta	1.00461		C17orf49	darkolivegreen	1.00657		KMT5A	darkorange2	1.00524		FAH	darkred	1.00494		lnc-GMDS-4	darkseagreen4	1.00448		ZNF202	darkturquoise
lnc-ANKRD30B-13	bisque4	1.00382		MAP2	black	1.00698		INGMG_001587	blue	1.00626		ADAMTS9-AS1	brown4	1.00545		NOTCH2NLA	coral1	1.00753		lnc-ZNF345-29	cyan	1.00538		EBAG9	darkgreen	1.00439		MEX3D	darkmagenta	1.00459		PRKAB1	darkolivegreen	1.00656		NPHP4	darkorange2	1.00524		HSD11B1L	darkred	1.00487		FAM120C	darkseagreen4	1.00436		XAB2	darkturquoise
LINC00628	bisque4	1.00381		MCPH1	black	1.00695		lnc-WRNIP1-12	blue	1.00614		lnc-RNF149-2	brown4	1.00542		lnc-GPR183-4	coral1	1.00747		NEK1	cyan	1.00537		MGAT4C	darkgreen	1.00433		DGCR11	darkmagenta	1.00448		VEGFB	darkolivegreen	1.00609		ZNF513	darkorange2	1.00518		POLR3C	darkred	1.00482		lnc-PLPP2-5	darkseagreen4	1.00435		C5orf52	darkturquoise
lnc-SPRYD3-1	bisque4	1.00377		lnc-ZNF836-4	black	1.00674		GCDH	blue	1.00612		KCTD7	brown4	1.00524		lnc-IRF1-1	coral1	1.00747		lnc-MYLK4-30	cyan	1.00522		CTBP1	darkgreen	1.00424		CLK1	darkmagenta	1.0044		NUTM2E	darkolivegreen	1.00585		AR	darkorange2	1.00516		RMND5B	darkred	1.00462		LRRC2	darkseagreen4	1.00433		lnc-PHGDH-2	darkturquoise
SARAF	bisque4	1.00349		lnc-DTWD2-14	black	1.00655		lnc-NR2F2-2	blue	1.00592		KLHL18	brown4	1.00518		TTC14	coral1	1.00746		lnc-ATP4B-1	cyan	1.00506		STAB2	darkgreen	1.00421		lnc-TROVE2-3	darkmagenta	1.00436		AAMP	darkolivegreen	1.00579		KL	darkorange2	1.00512		CBS	darkred	1.0046		TMEM160	darkseagreen4	1.00432		LOC100421372	darkturquoise
SLC2A11	bisque4	1.00348		ENSG00000124593	black	1.00652		AMFR	blue	1.00564		lnc-TMEM234-3	brown4	1.00511		UAP1	coral1	1.00739		RABEP1	cyan	1.00501		lnc-GPATCH2-6	darkgreen	1.00419		SCN5A	darkmagenta	1.00428		BSCL2	darkolivegreen	1.00575		lnc-DNM1L-8	darkorange2	1.00508		CASKIN2	darkred	1.00449		lnc-FARP1-4	darkseagreen4	1.00421		CSDE1	darkturquoise
lnc-ZNF679-1	bisque4	1.00343		GXYLT1	black	1.00636		lnc-MANSC4-4	blue	1.00552		TMC3-AS1	brown4	1.005		KCTD15	coral1	1.00734		lnc-WDR4-5	cyan	1.0049		ZNF330	darkgreen	1.00412		B3GNTL1	darkmagenta	1.00412		IFT43	darkolivegreen	1.00575		lnc-ZNF395-2	darkorange2	1.00499		UHRF1BP1	darkred	1.00432		SLC7A11-AS1	darkseagreen4	1.00412		RBMS3-AS3	darkturquoise
NRSN2	bisque4	1.00341		lnc-TTC27-10	black	1.00626		FOXO3B	blue	1.00543		CDKN2D	brown4	1.00493		SLC7A8	coral1	1.00733		lnc-M1AP-6	cyan	1.00476		ASMTL	darkgreen	1.00407		NPIPB2	darkmagenta	1.00402		lnc-ZNF132-1	darkolivegreen	1.00565		CFLAR-AS1	darkorange2	1.00485		MTLN	darkred	1.00417		AAK1	darkseagreen4	1.00412		EXOSC6	darkturquoise
VCPKMT	bisque4	1.00313		lnc-PDGFA-17	black	1.00619		MKLN1-AS	blue	1.00514		lnc-ARMCX6-2	brown4	1.00487		lnc-MMADHC-12	coral1	1.00718		CUL4A	cyan	1.00463		ST13	darkgreen	1.00406		TDRD10	darkmagenta	1.00401		POMGNT1	darkolivegreen	1.00552		HUWE1	darkorange2	1.00478		PROX1	darkred	1.00416		NR1I3	darkseagreen4	1.0041		PPM1H	darkturquoise
VTI1A	bisque4	1.00306		NOXO1	black	1.00616		LOC112694756	blue	1.00502		lnc-NETO2-3	brown4	1.00484		REEP5	coral1	1.00713		lnc-NAA15-2	cyan	1.00435		PDS5B	darkgreen	1.00402		KCNH1	darkmagenta	1.00398		MSL2	darkolivegreen	1.00545		RMDN3	darkorange2	1.00475		lnc-ZNF627-2	darkred	1.00413		ERFE	darkseagreen4	1.00402		lnc-PINX1-86	darkturquoise
MORC3	bisque4	1.00295		LMBR1L	black	1.00615		lnc-PDCD2L-3	blue	1.00491		lnc-PBDC1-8	brown4	1.00482		lnc-TNK2-12	coral1	1.00686		BABAM1	cyan	1.00432		lnc-TMEM259-5	darkgreen	1.00373		MLLT1	darkmagenta	1.00396		lnc-WASF3-3	darkolivegreen	1.0048		lnc-FPGS-2	darkorange2	1.00445		H4C12	darkred	1.00406		lnc-ZBTB41-4	darkseagreen4	1.00384		SYT8	darkturquoise
R3HDM2	bisque4	1.0028		GADD45G	black	1.00583		SPIB	blue	1.00491		lnc-PEPD-3	brown4	1.00472		lnc-AGO2-2	coral1	1.00669		SMCHD1	cyan	1.00431		STPG4	darkgreen	1.00373		SNRPA1	darkmagenta	1.00394		lnc-RNF39-4	darkolivegreen	1.00476		lnc-MYO16-9	darkorange2	1.00424		MTRF1	darkred	1.00403		VPS9D1	darkseagreen4	1.00375		BBS1	darkturquoise
ENSG00000285330	bisque4	1.00277		CELF2-AS2	black	1.00581		SCRN2	blue	1.00485		KCNMA1-AS1	brown4	1.00465		KCTD18	coral1	1.00658		ZNF333	cyan	1.00428		lnc-ZNF860-2	darkgreen	1.00371		FHIP2B	darkmagenta	1.00393		NT5E	darkolivegreen	1.00463		ATXN2L	darkorange2	1.0042		TFEB	darkred	1.00398		KBTBD3	darkseagreen4	1.0037		ACSS1	darkturquoise
USP28	bisque4	1.00273		SMYD2	black	1.00574		ZNF277	blue	1.00482		SS18L1	brown4	1.00464		MREG	coral1	1.00652		MOSPD1	cyan	1.00415		FSTL4	darkgreen	1.00364		lnc-PEF1-3	darkmagenta	1.0039		MTRFR	darkolivegreen	1.00455		ADCY4	darkorange2	1.00419		SOGA3	darkred	1.00384		lnc-MYH13-2	darkseagreen4	1.00341		lnc-ZEB1-12	darkturquoise
SLC9A4	bisque4	1.00248		lnc-CYP1B1-1	black	1.0057		AP4B1	blue	1.00463		lnc-ABCE1-5	brown4	1.00459		lnc-TMEM211-2	coral1	1.00649		TBX18	cyan	1.00415		RSAD1	darkgreen	1.00352		lnc-AZIN1-1	darkmagenta	1.00382		ZNF419	darkolivegreen	1.00448		C19orf54	darkorange2	1.00418		SNAI3-AS1	darkred	1.00375		lnc-COIL-2	darkseagreen4	1.00336		lnc-FUCA2-2	darkturquoise
lnc-CDO1-1	bisque4	1.00239		lnc-TRIM41-4	black	1.0056		ZNF24	blue	1.00455		ZNF726	brown4	1.00458		SLC7A14	coral1	1.00646		EXOC8	cyan	1.00405		ASPSCR1	darkgreen	1.00335		LINC00570	darkmagenta	1.00369		lnc-HRCT1-5	darkolivegreen	1.00444		ZNF426	darkorange2	1.00418		lnc-USP20-6	darkred	1.00371		GPKOW	darkseagreen4	1.00323		FKTN	darkturquoise
SOX30	bisque4	1.00238		IFIT1	black	1.00528		USP45	blue	1.00444		ADRA1A	brown4	1.00408		ADGRF4	coral1	1.0064		lnc-FBXL16-3	cyan	1.00402		lnc-PPP1R13B-1	darkgreen	1.00328		CHD3	darkmagenta	1.00367		CZIB	darkolivegreen	1.00442		lnc-YTHDF3-4	darkorange2	1.00414		ZNF329	darkred	1.00364		lnc-SNX10-2	darkseagreen4	1.00318		YPEL1	darkturquoise
DDHD2	bisque4	1.00236		GALNT15	black	1.00522		GPLD1	blue	1.00442		lnc-NXPH2-3	brown4	1.00397		NCBP2	coral1	1.00624		lnc-ZKSCAN5-1	cyan	1.00402		SUCLA2-AS1	darkgreen	1.00325		MYOM1	darkmagenta	1.00366		lnc-STPG2-3	darkolivegreen	1.00436		PRKACA	darkorange2	1.00412		lnc-PHB2-2	darkred	1.00353		MYNN	darkseagreen4	1.00308		lnc-DLX2-4	darkturquoise
MS4A14	bisque4	1.00235		PIK3R2	black	1.00521		lnc-LKAAEAR1-2	blue	1.0044		lnc-APOF-1	brown4	1.0039		NOTCH2	coral1	1.00595		THUMPD1	cyan	1.00401		lnc-NPIPB4-1	darkgreen	1.00316		TMEM217	darkmagenta	1.00355		APCDD1L-DT	darkolivegreen	1.00435		lnc-HMGN1-1	darkorange2	1.00395		lnc-GINS2-4	darkred	1.0034		LINC02001	darkseagreen4	1.00293		ZDHHC24	darkturquoise
DPH5	bisque4	1.00229		ABHD16B	black	1.00515		HLF	blue	1.00426		CSNK2A2	brown4	1.00379		GOLGA7B	coral1	1.00574		CRHBP	cyan	1.00395		lnc-COMMD10-6	darkgreen	1.00312		RAET1E	darkmagenta	1.00354		ZNF41	darkolivegreen	1.00431		MATN1	darkorange2	1.00388		RIC1	darkred	1.00324		HOXD4	darkseagreen4	1.00292		lnc-PQLC1-104	darkturquoise
LTBP4	bisque4	1.00225		lnc-SPRY1-11	black	1.00514		MBLAC1	blue	1.0042		NRDE2	brown4	1.00372		lnc-KLRB1-1	coral1	1.00573		lnc-SP110-5	cyan	1.0039		LARP1	darkgreen	1.00309		PLA2G6	darkmagenta	1.00346		CEACAM3	darkolivegreen	1.00412		NUTM2D	darkorange2	1.00386		lnc-N6AMT1-1	darkred	1.00321		lnc-NCOA4-6	darkseagreen4	1.00291		KCNQ1OT1	darkturquoise
RPRD1B	bisque4	1.00217		ZSCAN31	black	1.00513		TBC1D13	blue	1.00398		DHX36	brown4	1.00368		ERVW-1	coral1	1.00569		SND1-IT1	cyan	1.00386		lnc-NAGLU-3	darkgreen	1.00304		lnc-NIPBL-3	darkmagenta	1.00338		lnc-BACE1-2	darkolivegreen	1.00411		CTSW	darkorange2	1.00374		lnc-SMNDC1-2	darkred	1.0031		AADAT	darkseagreen4	1.00287		POLR3F	darkturquoise
lnc-STMND1-4	bisque4	1.00213		TASP1	black	1.005		ORMDL3	blue	1.00389		POC1B	brown4	1.00365		lnc-SRRM2-1	coral1	1.00562		DVL2	cyan	1.00364		lnc-INSL6-3	darkgreen	1.00295		TMEM272	darkmagenta	1.00337		PUM1	darkolivegreen	1.0041		INGMG_001746	darkorange2	1.00363		EFCAB6	darkred	1.00309		SRCIN1	darkseagreen4	1.00277		TESK1	darkturquoise
PRKG1	bisque4	1.00213		FBXO9	black	1.00491		CDK11B	blue	1.00385		INGMG_002604	brown4	1.00365		PCNX2	coral1	1.0054		LOXL1-AS1	cyan	1.00364		lnc-ZC3H15-2	darkgreen	1.00291		ZNF34	darkmagenta	1.00335		lnc-MAK16-8	darkolivegreen	1.00396		EXOSC8	darkorange2	1.00358		IFNAR1	darkred	1.00305		DNM3	darkseagreen4	1.00264		lnc-CCL1-12	darkturquoise
AFDN-DT	bisque4	1.0021		DRAM2	black	1.00454		LAMP1	blue	1.0038		lnc-SOBP-4	brown4	1.00356		lnc-ANLN-6	coral1	1.00509		PRR5-ARHGAP8	cyan	1.00363		MMGT1	darkgreen	1.0029		UBXN2B	darkmagenta	1.00333		lnc-NFS1-1	darkolivegreen	1.00386		PURB	darkorange2	1.00344		lnc-GPR39-10	darkred	1.00298		lnc-MRPS5-2	darkseagreen4	1.00259		SNHG14	darkturquoise
CTTNBP2	bisque4	1.00206		lnc-CA8-11	black	1.00446		lnc-PAG1-11	blue	1.00365		ATG2B	brown4	1.00354		CWC27	coral1	1.00501		lnc-NEMP2-6	cyan	1.00341		lnc-SLC2A3-4	darkgreen	1.00288		lnc-TPD52-3	darkmagenta	1.00331		FGD1	darkolivegreen	1.00379		ZNF211	darkorange2	1.00339		LINC01359	darkred	1.00297		CPT1C	darkseagreen4	1.00255		FOXJ2	darkturquoise
lnc-TFAP4-3	bisque4	1.00205		HOMEZ	black	1.00419		lnc-ROPN1B-15	blue	1.00363		PPIL2	brown4	1.00344		LEMD2	coral1	1.00479		WRN	cyan	1.00335		CABLES2	darkgreen	1.00285		GTF3C5	darkmagenta	1.00329		BMPER	darkolivegreen	1.00376		UPK3B	darkorange2	1.00338		EXOC4	darkred	1.00295		PIRT	darkseagreen4	1.00254		lnc-CIB1-1	darkturquoise
lnc-C1QTNF1-9	bisque4	1.00204		lnc-TFAM-5	black	1.00418		ZNF195	blue	1.0036		COMMD7	brown4	1.00317		lnc-PPIAL4D-19	coral1	1.00479		ZNF136	cyan	1.00326		STARD5	darkgreen	1.00275		lnc-ZNF800-4	darkmagenta	1.00326		lnc-SGK1-3	darkolivegreen	1.00375		lnc-PTPA-3	darkorange2	1.00336		HEXA	darkred	1.00293		DRG2	darkseagreen4	1.00243		lnc-RIMKLB-1	darkturquoise
BAZ2B	bisque4	1.00202		SPINK2	black	1.00408		OR4F17	blue	1.00359		STAMBPL1	brown4	1.0031		SMARCE1	coral1	1.00479		lnc-ELAVL2-1	cyan	1.00324		CUL7	darkgreen	1.00271		lnc-C9orf85-1	darkmagenta	1.00325		lnc-HNRNPA2B1-15	darkolivegreen	1.00344		ATP7A	darkorange2	1.00325		EEPD1	darkred	1.00285		KLC1	darkseagreen4	1.00243		ALMS1	darkturquoise
SPTB	bisque4	1.00191		lnc-BLZF1-2	black	1.00395		FABP3	blue	1.00339		THUMPD3	brown4	1.00304		UHRF2	coral1	1.00474		CCR9	cyan	1.00322		lnc-CSMD1-1	darkgreen	1.00263		CDC40	darkmagenta	1.00321		CTC1	darkolivegreen	1.00343		FAM193A	darkorange2	1.00312		APCDD1L	darkred	1.00282		ZNF461	darkseagreen4	1.00221		AP1G2	darkturquoise
lnc-AP1S2-2	bisque4	1.0019		SPRY4	black	1.0039		UPF2	blue	1.00333		HACL1	brown4	1.003		lnc-UGT2B15-1	coral1	1.00458		PDCL	cyan	1.00322		lnc-SLC7A7-2	darkgreen	1.00262		lnc-MYLK4-31	darkmagenta	1.00304		TAS2R5	darkolivegreen	1.00339		lnc-FAM153B-2	darkorange2	1.0031		SCAMP1-AS1	darkred	1.00279		MAF 1.00	darkseagreen4	1.00217		RPLP1	darkturquoise
LINC00900	bisque4	1.00189		PHAX	black	1.0037		AK4	blue	1.0033		TAF2	brown4	1.00298		CCDC107	coral1	1.00457		TSR3	cyan	1.00312		UCHL5	darkgreen	1.00261		CEP83	darkmagenta	1.00302		SHANK1	darkolivegreen	1.00337		RBM14	darkorange2	1.0031		lnc-ZDHHC2-2	darkred	1.00267		GPR89B	darkseagreen4	1.00204		ALX3	darkturquoise
LAPTM4B	bisque4	1.00181		GABPB1-IT1	black	1.00363		NSL1	blue	1.00328		lnc-KCTD18-1	brown4	1.00297		TECR	coral1	1.00436		HECTD1	cyan	1.00307		ZNF185	darkgreen	1.00245		PISD	darkmagenta	1.003		SNAPIN	darkolivegreen	1.00332		CFAP119	darkorange2	1.00302		ZNF235	darkred	1.00266		RABEP2	darkseagreen4	1.00202		KIAA0753	darkturquoise
IFT122	bisque4	1.0018		lnc-SLC24A1-5	black	1.0036		lnc-BIRC6-1	blue	1.00328		NKIRAS1	brown4	1.00296		lnc-OR2A4-2	coral1	1.00431		CHIC2	cyan	1.00301		EPS15	darkgreen	1.00245		SNIP1	darkmagenta	1.00294		ADH1A	darkolivegreen	1.00326		ZNF229	darkorange2	1.00301		CROCC2	darkred	1.00265		lnc-PPEF1-7	darkseagreen4	1.00201		lnc-PON1-1	darkturquoise
ADGRL1	bisque4	1.00178		lnc-BCL2L10-2	black	1.00354		QRSL1	blue	1.00313		lnc-ELF1-5	brown4	1.00281		SAMD3	coral1	1.00422		BORCS8	cyan	1.00289		NPY2R	darkgreen	1.00236		MINDY4	darkmagenta	1.00261		AMMECR1L	darkolivegreen	1.00319		lnc-RBAK-RBAKDN-2	darkorange2	1.00292		TBC1D19	darkred	1.00261		ARHGEF26	darkseagreen4	1.002		SUPT5H	darkturquoise
CNEP1R1	bisque4	1.00176		FGF1	black	1.00349		DUSP11	blue	1.00311		PER1	brown4	1.00277		TBPL1	coral1	1.00415		ARHGAP11B	cyan	1.00283		lnc-EPG5-1	darkgreen	1.00235		MTERF1	darkmagenta	1.0024		lnc-SHH-2	darkolivegreen	1.00318		ABHD12B	darkorange2	1.00285		NEURL4	darkred	1.00241		PCNT	darkseagreen4	1.00199		SMAD9	darkturquoise
LIPT1	bisque4	1.0017		lnc-SLC38A11-2	black	1.00348		HAND2-AS1	blue	1.0031		lnc-FGF1-6	brown4	1.0026		EPHA1-AS1	coral1	1.00414		lnc-TRIM29-3	cyan	1.00276		CCP110	darkgreen	1.00231		SF1	darkmagenta	1.00237		HOXD8	darkolivegreen	1.00307		C15orf61	darkorange2	1.00277		JUN	darkred	1.00225		KCNJ10	darkseagreen4	1.00197		PRELID1	darkturquoise
RAD18	bisque4	1.0017		EHBP1L1	black	1.00333		lnc-PLCD3-4	blue	1.00305		lnc-KIAA1147-1	brown4	1.00257		LTB4R	coral1	1.00414		GNB3	cyan	1.00273		KCTD21	darkgreen	1.00223		RDM1	darkmagenta	1.00226		lnc-SEMA6A-1	darkolivegreen	1.00303		lnc-ABHD12B-2	darkorange2	1.00276		ANKRD54	darkred	1.00223		VPS33A	darkseagreen4	1.00197		lnc-NRG1-2	darkturquoise
TGIF1	bisque4	1.00168		lnc-ANXA4-1	black	1.00321		lnc-TAF1D-1	blue	1.0028		TEC	brown4	1.00254		lnc-KCNRG-2	coral1	1.00409		ENSG00000265118	cyan	1.00268		SNHG21	darkgreen	1.0022		PDE11A	darkmagenta	1.0022		GUSB	darkolivegreen	1.00294		SLC6A12	darkorange2	1.00275		ATPSCKMT	darkred	1.0022		GARNL3	darkseagreen4	1.00196		RCN3	darkturquoise
KLF3-AS1	bisque4	1.0016		TIRAP	black	1.0032		TMEM86B	blue	1.00279		TRAPPC2B	brown4	1.00252		lnc-TBC1D3F-8	coral1	1.00408		lnc-KCNV2-7	cyan	1.00237		SLC35E4	darkgreen	1.00219		ZNF212	darkmagenta	1.00216		ROBO2	darkolivegreen	1.00273		NMRK1	darkorange2	1.00273		lnc-POLRMT-5	darkred	1.00217		C17orf100	darkseagreen4	1.00194		IRAK1BP1	darkturquoise
lnc-ZNF736-3	bisque4	1.00159		ABCA9	black	1.00314		lnc-PHB2-1	blue	1.00269		lnc-VSTM2B-9	brown4	1.00251		HP1BP3	coral1	1.00393		lnc-CCDC96-2	cyan	1.00234		MAU2	darkgreen	1.00218		NBPF9	darkmagenta	1.00216		CHST13	darkolivegreen	1.00268		LPAR2	darkorange2	1.0027		lnc-MYLK4-26	darkred	1.00215		lnc-OPN1SW-2	darkseagreen4	1.00192		TNPO3	darkturquoise
THOC5	bisque4	1.00159		lnc-ERGIC2-3	black	1.00314		COPS7A	blue	1.00268		lnc-NAA38-4	brown4	1.00247		lnc-NPAS1-5	coral1	1.0039		FAM50A	cyan	1.00214		ARID4A	darkgreen	1.00211		lnc-CGA-3	darkmagenta	1.00215		CTR9	darkolivegreen	1.00268		TARDBP	darkorange2	1.00269		lnc-WDR4-2	darkred	1.00212		lnc-TBC1D26-4	darkseagreen4	1.00192		TBCB	darkturquoise
UFSP2	bisque4	1.00158		PKN3	black	1.0031		NT5M	blue	1.00253		ACIN1	brown4	1.0024		lnc-MGAT1-3	coral1	1.00377		ACTRT3	cyan	1.00213		ITLN1	darkgreen	1.00211		MOSMO	darkmagenta	1.00202		lnc-TAAR9-3	darkolivegreen	1.00267		C2orf81	darkorange2	1.00266		CCDC106	darkred	1.00203		CAPN10-DT	darkseagreen4	1.00191		CIZ1	darkturquoise
IRF3	bisque4	1.00156		TFAP2A	black	1.00304		GRIK5	blue	1.00249		KLHL28	brown4	1.00239		ZNF496	coral1	1.00362		SPDYE17	cyan	1.00212		lnc-DHX38-9	darkgreen	1.00207		ZNF468	darkmagenta	1.00187		SPACA6	darkolivegreen	1.00262		SGPP1	darkorange2	1.00265		INPP5B	darkred	1.00198		TPO	darkseagreen4	1.00189		SAV1	darkturquoise
OXA1L	bisque4	1.00155		lnc-MYO16-7	black	1.00288		lnc-RPS7-3	blue	1.00245		WDR13	brown4	1.00236		lnc-C2orf42-10	coral1	1.00348		C8orf58	cyan	1.00211		S100PBP	darkgreen	1.00204		INGMG_002556	darkmagenta	1.00184		lnc-MPLKIP-1	darkolivegreen	1.00262		POU2F1	darkorange2	1.00265		GYG2	darkred	1.00195		LINC00476	darkseagreen4	1.00189		FBXW11	darkturquoise
CLK2	bisque4	1.00154		lnc-IRS4-2	black	1.00276		KRT10	blue	1.00245		ATXN7	brown4	1.00233		lnc-LYSMD3-2	coral1	1.00333		RAB40A	cyan	1.00209		lnc-CYP4F22-5	darkgreen	1.00195		CARMIL3	darkmagenta	1.00184		PCF11	darkolivegreen	1.00254		HPSE2	darkorange2	1.00265		MAGED4B	darkred	1.00193		DUS3L	darkseagreen4	1.00181		CBLN3	darkturquoise
lnc-TMEM161B-1	bisque4	1.00153		WDR73	black	1.00269		MSL1	blue	1.00241		IZUMO4	brown4	1.00229		ZNF384	coral1	1.0033		IRAK4	cyan	1.00196		lnc-ALDH3A2-2	darkgreen	1.00193		lnc-PLXND1-3	darkmagenta	1.00183		ABCF2	darkolivegreen	1.00253		GRIK4	darkorange2	1.00263		lnc-KBTBD8-4	darkred	1.00184		lnc-MTMR9-3	darkseagreen4	1.00176		lnc-GOLGB1-3	darkturquoise
LMAN2L	bisque4	1.00151		lnc-PPM1M-2	black	1.00268		CCN5	blue	1.00241		lnc-LRRN4-2	brown4	1.00228		NGLY1	coral1	1.00325		TRIM39	cyan	1.00194		EEF2	darkgreen	1.00191		lnc-ESRRB-3	darkmagenta	1.00182		RHNO1	darkolivegreen	1.00247		YAP1	darkorange2	1.00257		lnc-PDCL2-4	darkred	1.00162		SEPT5-GP1BB	darkseagreen4	1.00171		CMTR2	darkturquoise
LINC01444	bisque4	1.00146		STAG2	black	1.00259		PKNOX1	blue	1.00232		TENT2	brown4	1.00219		LINC00857	coral1	1.00324		ZNF783	cyan	1.00192		lnc-EVL-6	darkgreen	1.0019		lnc-ZNF35-1	darkmagenta	1.00178		FAM222B	darkolivegreen	1.00236		THAP5	darkorange2	1.00256		ARPP19	darkred	1.0016		CACNA2D4	darkseagreen4	1.0017		ANKRD11	darkturquoise
MYOZ3	bisque4	1.00145		RERE	black	1.00251		MTNR1A	blue	1.00228		SCCPDH	brown4	1.00217		SENP1	coral1	1.00318		WDR45	cyan	1.00188		LONP2	darkgreen	1.00179		lnc-SLC5A11-4	darkmagenta	1.00174		STARD3	darkolivegreen	1.00229		lnc-TTC27-9	darkorange2	1.00254		HYLS1	darkred	1.0016		ZNF708	darkseagreen4	1.00168		UBL4A	darkturquoise
lnc-ZNF254-4	bisque4	1.00145		lnc-ZNF100-2	black	1.00249		lnc-PEAK1-3	blue	1.00216		ZFP90	brown4	1.00217		ENSG00000267120	coral1	1.00306		lnc-TPD52-1	cyan	1.00184		CFAP410	darkgreen	1.00176		CLEC16A	darkmagenta	1.00171		ZBED8	darkolivegreen	1.00228		ZFP41	darkorange2	1.00253		lnc-SLC35F5-4	darkred	1.00158		RBM27	darkseagreen4	1.00166		lnc-BLM-6	darkturquoise
TAS2R14	bisque4	1.00143		lnc-SPATA21-4	black	1.00247		lnc-E2F1-3	blue	1.00212		lnc-FAM131B-1	brown4	1.00216		PMFBP1	coral1	1.00302		KYAT1	cyan	1.00179		lnc-STOM-1	darkgreen	1.00175		lnc-ZNF644-1	darkmagenta	1.00165		CAPRIN2	darkolivegreen	1.00224		lnc-TRIM43B-7	darkorange2	1.0025		CCDC18-AS1	darkred	1.00152		TMEM134	darkseagreen4	1.00164		lnc-YIPF7-1	darkturquoise
HDAC4	bisque4	1.00143		lnc-GAPDH-2	black	1.0024		EPS15L1	blue	1.00199		PDE4C	brown4	1.00215		SOWAHD	coral1	1.00299		lnc-DENND1B-6	cyan	1.00179		TAMM41	darkgreen	1.00164		ADAM32	darkmagenta	1.00159		CCDC90B	darkolivegreen	1.00217		lnc-SELENOM-1	darkorange2	1.00248		lnc-ZNF717-3	darkred	1.0015		C1orf167	darkseagreen4	1.00162		RNF32	darkturquoise
CCNL1	bisque4	1.00142		TUBGCP4	black	1.00238		COMMD1	blue	1.00199		TECPR1	brown4	1.00213		C18orf32	coral1	1.00292		PCDHGA11	cyan	1.00178		FKBP15	darkgreen	1.00162		lnc-CBARP-6	darkmagenta	1.00158		INGMG_000433	darkolivegreen	1.00202		UCA1	darkorange2	1.00247		MAN2C1	darkred	1.0015		UBR7	darkseagreen4	1.00161		lnc-AIDA-1	darkturquoise
lnc-IL15RA-1	bisque4	1.00142		ZNF10	black	1.00236		lnc-SOX9-8	blue	1.00198		ANKFY1	brown4	1.0021		ZNF485	coral1	1.00289		HDAC6	cyan	1.00173		lnc-HPCA-1	darkgreen	1.00161		NSMCE2	darkmagenta	1.00158		EBLN2	darkolivegreen	1.00201		FASTKD3	darkorange2	1.00241		ZNF579	darkred	1.00149		AIG1	darkseagreen4	1.0016		ZNF432	darkturquoise
TNFSF18	bisque4	1.00138		lnc-CDKN2C-1	black	1.00232		lnc-TNMD-2	blue	1.00196		lnc-ILK-6	brown4	1.00205		lnc-SNX14-3	coral1	1.00264		TRIM34	cyan	1.00167		LINC01237	darkgreen	1.00157		LINC01376	darkmagenta	1.00155		RNF217-AS1	darkolivegreen	1.00197		ATF6B	darkorange2	1.00236		RPL28	darkred	1.00148		ANAPC4	darkseagreen4	1.00158		CARNS1	darkturquoise
CLASP1	bisque4	1.00137		TRMT5	black	1.00225		FAM166A	blue	1.00193		FSIP2-AS1	brown4	1.00201		TMEM107	coral1	1.00264		ZSCAN21	cyan	1.00165		lnc-DCUN1D3-1	darkgreen	1.0015		GDAP2	darkmagenta	1.00151		HSDL1	darkolivegreen	1.00196		MIR22HG	darkorange2	1.00215		lnc-C12orf40-3	darkred	1.00147		ZNF771	darkseagreen4	1.00157		lnc-JCAD-2	darkturquoise
NSA2	bisque4	1.00132		PKD2L1	black	1.00224		PCDHB3	blue	1.00189		GNPTG	brown4	1.00201		LOC93622	coral1	1.00261		DYNLT4	cyan	1.00161		KCNIP4	darkgreen	1.00148		PPHLN1	darkmagenta	1.00149		TTLL4	darkolivegreen	1.00193		MACC1	darkorange2	1.00213		TMEM176A	darkred	1.00144		lnc-EPSTI1-4	darkseagreen4	1.00154		NAB1	darkturquoise
lnc-WDR86-2	bisque4	1.0013		lnc-NABP1-1	black	1.00222		lnc-IRF2-1	blue	1.00185		lnc-MB-5	brown4	1.00191		TLX2	coral1	1.00259		BLOC1S2	cyan	1.00157		GNAL	darkgreen	1.00148		PGBD5	darkmagenta	1.00148		ARIH2	darkolivegreen	1.00176		ARHGEF4	darkorange2	1.00201		HLA-DQA1	darkred	1.00142		PRAM1	darkseagreen4	1.00145		lnc-UNC93B1-1	darkturquoise
MIR29B2CHG	bisque4	1.00129		lnc-MAP3K3-1	black	1.0021		lnc-EIF6-1	blue	1.00183		SPATA6L	brown4	1.00188		IL12A	coral1	1.00259		INTS14	cyan	1.00153		lnc-HMX1-5	darkgreen	1.00148		SEC14L2	darkmagenta	1.00147		lnc-LINC02210-CRHR1-52	darkolivegreen	1.00174		GALC	darkorange2	1.002		LRRC14	darkred	1.00135		SCNM1	darkseagreen4	1.00144		lnc-ETF1-3	darkturquoise
NCAM2	bisque4	1.00127		FITM1	black	1.00205		lnc-ZNF514-1	blue	1.00165		AMER1	brown4	1.00186		ADNP2	coral1	1.00253		lnc-SYK-6	cyan	1.00152		lnc-MIOS-4	darkgreen	1.00145		lnc-RRBP1-3	darkmagenta	1.00147		GFI1	darkolivegreen	1.00166		LINC00623	darkorange2	1.00193		lnc-EFEMP1-8	darkred	1.00126		DOK7	darkseagreen4	1.00141		lnc-MNX1-22	darkturquoise
GIT1	bisque4	1.00124		TAS2R19	black	1.00198		CCDC144NL-AS1	blue	1.00157		BACH1-IT2	brown4	1.00185		RIIAD1	coral1	1.00248		MTHFSD	cyan	1.0014		lnc-CNPY1-10	darkgreen	1.00144		lnc-PRLHR-2	darkmagenta	1.00145		lnc-NUP205-2	darkolivegreen	1.00166		lnc-TOMM20-2	darkorange2	1.00192		SAC3D1	darkred	1.00121		REXO1	darkseagreen4	1.00132		SVIP	darkturquoise
RIN1	bisque4	1.00122		TRIM46	black	1.00198		WDR74	blue	1.00153		FRMD4A	brown4	1.00184		POC5	coral1	1.00245		GABPB2	cyan	1.00135		LIMD1	darkgreen	1.00143		THOC3	darkmagenta	1.00145		lnc-TIFA-1	darkolivegreen	1.00165		lnc-SPATA31A3-4	darkorange2	1.00184		BDNF	darkred	1.0012		FBXO27	darkseagreen4	1.00126		KCNC4	darkturquoise
GRK4	bisque4	1.00121		C1orf127	black	1.00192		SNX11	blue	1.00152		RBM48	brown4	1.0018		UGT2B15	coral1	1.00236		ATP6V1A	cyan	1.00134		LINC00641	darkgreen	1.00139		lnc-JAKMIP2-1	darkmagenta	1.00141		CLUAP1	darkolivegreen	1.00162		TEPSIN	darkorange2	1.00177		LOC400499	darkred	1.00115		ADCY2	darkseagreen4	1.00124		GLRB	darkturquoise
lnc-MRPL49-1	bisque4	1.0012		WDR75	black	1.00175		lnc-AGPAT2-2	blue	1.0015		lnc-DLL1-9	brown4	1.00179		lnc-LIPG-13	coral1	1.00233		lnc-TBC1D8-7	cyan	1.00131		BORCS7	darkgreen	1.00138		SLC49A3	darkmagenta	1.00139		NEK10	darkolivegreen	1.00162		lnc-CTTN-8	darkorange2	1.00176		lnc-TMEM98-2	darkred	1.00111		lnc-NLRP3-1	darkseagreen4	1.00122		ZNF28	darkturquoise
PDE4C	bisque4	1.00119		XCL2	black	1.00171		SF3A1	blue	1.0015		lnc-F11-1	brown4	1.00179		PTCH2	coral1	1.00228		lnc-ROPN1B-2	cyan	1.00129		lnc-CTXN1-6	darkgreen	1.00138		EID2	darkmagenta	1.00139		lnc-GGCT-1	darkolivegreen	1.00159		WSB1	darkorange2	1.00174		SNX16	darkred	1.00108		lnc-ALG5-4	darkseagreen4	1.00118		PDLIM2	darkturquoise
RFX3-AS1	bisque4	1.00119		PPFIBP1	black	1.00162		C2orf76	blue	1.0015		YJU2	brown4	1.00172		SPSB1	coral1	1.00226		lnc-SRSF2-9	cyan	1.00129		lnc-CHD7-2	darkgreen	1.00137		ART4	darkmagenta	1.00138		lnc-FCGBP-2	darkolivegreen	1.00158		HERC6	darkorange2	1.00161		ANP32B	darkred	1.00108		CEP295NL	darkseagreen4	1.00118		lnc-CA5A-4	darkturquoise
FAM47E-STBD1	bisque4	1.00114		TTI1	black	1.0016		lnc-CRISPLD2-2	blue	1.00148		ANGEL1	brown4	1.0016		PHTF2	coral1	1.00221		GPX3	cyan	1.00124		PRPF8	darkgreen	1.00134		SMIM4	darkmagenta	1.00138		MAP3K20-AS1	darkolivegreen	1.00153		lnc-FYB1-1	darkorange2	1.00161		lnc-ASPHD1-1	darkred	1.00107		lnc-PGM1-1	darkseagreen4	1.00107		lnc-QRFP-6	darkturquoise
lnc-SUMO1-7	bisque4	1.00111		ZNF337-AS1	black	1.00149		MROH7-TTC4	blue	1.00147		QPCT	brown4	1.00158		SLC26A4	coral1	1.00221		KAT6A	cyan	1.00121		INGMG_000299	darkgreen	1.00134		lnc-ADAM10-7	darkmagenta	1.00137		ZNF284	darkolivegreen	1.00152		MAGI2	darkorange2	1.0016		lnc-ZKSCAN3-3	darkred	1.00107		lnc-USPL1-3	darkseagreen4	1.00101		lnc-FAM133B-3	darkturquoise
lnc-CTTNBP2-3	bisque4	1.0011		NSF	black	1.00146		HOXD1	blue	1.00146		lnc-SLC26A3-1	brown4	1.00158		EFCAB7	coral1	1.00211		ACAP3	cyan	1.0012		lnc-RFXAP-2	darkgreen	1.00134		lnc-POM121C-3	darkmagenta	1.00136		CXXC4	darkolivegreen	1.00151		INGMG_000870	darkorange2	1.00152		lnc-HIST1H2BJ-10	darkred	1.001		MAPT	darkseagreen4	1.001		lnc-KCTD6-1	darkturquoise
lnc-OTOP1-6	bisque4	1.00107		PIP4P1	black	1.00145		TOP3A	blue	1.00144		SMNDC1	brown4	1.00153		lnc-RNMT-8	coral1	1.00209		lnc-NMUR1-4	cyan	1.00115		ZNF225	darkgreen	1.00134		CCL3L1	darkmagenta	1.00132		lnc-MEIS1-10	darkolivegreen	1.00145		lnc-LIMK2-5	darkorange2	1.00144		REXO4	darkred	1.001		PON1	darkseagreen4	1.001		lnc-LHFPL5-1	darkturquoise
KANTR	bisque4	1.00104		lnc-FAM149B1-5	black	1.0014		MTERF4	blue	1.00142		lnc-SERF1B-1	brown4	1.00149		lnc-TP53TG5-4	coral1	1.00209		lnc-PPIE-1	cyan	1.00115		YOD1	darkgreen	1.00129		lnc-SIL1-3	darkmagenta	1.00132		ZNF17	darkolivegreen	1.00142		GLI2	darkorange2	1.00143		ITM2A	darkred	1.00097		DAXX	darkseagreen4	1.00097		lnc-LRRTM4-6	darkturquoise
lnc-GSN-2	bisque4	1.00102		lnc-ADRB1-3	black	1.00137		MED22	blue	1.0014		lnc-STK32C-8	brown4	1.00149		OXCT2	coral1	1.00202		lnc-NBN-2	cyan	1.00114		lnc-ZNF404-1	darkgreen	1.00129		lnc-PHF10-3	darkmagenta	1.00131		CBY1	darkolivegreen	1.00138		lnc-WWP2-5	darkorange2	1.00143		lnc-LRP2BP-1	darkred	1.00096		ZNF319	darkseagreen4	1.00097		DNASE1L1	darkturquoise
RADIL	bisque4	1.00101		APOBEC4	black	1.00135		KANSL1-AS1	blue	1.00124		SEC24B-AS1	brown4	1.00148		lnc-HMBOX1-1	coral1	1.00201		ZBTB38	cyan	1.00112		lnc-MFAP2-53	darkgreen	1.00128		lnc-TRIM3-1	darkmagenta	1.00123		lnc-PFKP-38	darkolivegreen	1.00132		PIH1D1	darkorange2	1.00142		RYR1	darkred	1.00095		lnc-POLR1E-2	darkseagreen4	1.0009		BCDIN3D	darkturquoise
lnc-SYPL2-2	bisque4	1.00095		lnc-AMY1B-1	black	1.00129		EXO5	blue	1.00119		lnc-AHCY-7	brown4	1.00147		KLHDC10	coral1	1.00198		lnc-SNX4-2	cyan	1.00111		lnc-WDR91-3	darkgreen	1.00127		SERTAD2	darkmagenta	1.00116		lnc-DDX18-1	darkolivegreen	1.00132		MYG1	darkorange2	1.0014		lnc-MMP24OS-73	darkred	1.00095		TMSB15B	darkseagreen4	1.00088		UBL7	darkturquoise
FMO1	bisque4	1.00092		lnc-GLDC-6	black	1.00124		XKR8	blue	1.00118		lnc-RPP25-5	brown4	1.00146		lnc-PRSS3-2	coral1	1.00196		lnc-ADIPOQ-3	cyan	1.00111		lnc-USP50-5	darkgreen	1.00126		ZNF425	darkmagenta	1.00114		SF3A2	darkolivegreen	1.00131		LINC00899	darkorange2	1.00139		P2RY11	darkred	1.00085		lnc-ZNF484-1	darkseagreen4	1.00088		TMCC1	darkturquoise
lnc-ADAMTS1-2	bisque4	1.00091		ENO3	black	1.00122		lnc-MYLK4-24	blue	1.00117		lnc-ZNF726-2	brown4	1.00144		ZMYM4	coral1	1.00192		RHBDL3	cyan	1.0011		lnc-FRG1-4	darkgreen	1.00126		KIF2A	darkmagenta	1.00112		OGFOD3	darkolivegreen	1.00129		IFT52	darkorange2	1.00133		INGMG_002522	darkred	1.00084		lnc-MAMDC2-4	darkseagreen4	1.00086		lnc-RNF166-5	darkturquoise
lnc-CPN2-3	bisque4	1.00089		RBM4B	black	1.0012		PEX3	blue	1.00113		ZNF547	brown4	1.00137		lnc-DHRS7B-1	coral1	1.0019		lnc-POLRMT-6	cyan	1.00106		lnc-CDC42BPA-6	darkgreen	1.00122		LEPROT	darkmagenta	1.0011		FAM104A	darkolivegreen	1.00128		lnc-SYPL2-1	darkorange2	1.00129		GNAI1	darkred	1.00082		lnc-BAG5-1	darkseagreen4	1.00085		lnc-GAMT-5	darkturquoise
KLHL42	bisque4	1.00088		WDR49	black	1.00117		lnc-ZKSCAN3-2	blue	1.00106		PAF1	brown4	1.00134		ENSG00000269242	coral1	1.00189		lnc-CENPP-20	cyan	1.00102		DNM1L	darkgreen	1.00121		ANO8	darkmagenta	1.00107		HDDC3	darkolivegreen	1.00119		lnc-SBF2-1	darkorange2	1.00128		TRIM33	darkred	1.0008		CSTF3-DT	darkseagreen4	1.00083		STK32C	darkturquoise
ZNF296	bisque4	1.00087		lnc-DLX5-3	black	1.00117		USP50	blue	1.00104		DHRS4-AS1	brown4	1.00132		lnc-NEK1-1	coral1	1.00178		SRSF12	cyan	1.00101		lnc-HIST4H4-4	darkgreen	1.00121		HCG11	darkmagenta	1.00106		TM2D3	darkolivegreen	1.00117		TENT4A	darkorange2	1.00124		lnc-ZNF516-14	darkred	1.0008		lnc-TSPAN8-2	darkseagreen4	1.00082		ITGA7	darkturquoise
HLA-G	bisque4	1.00084		OCA2	black	1.00116		SHISA9	blue	1.00102		PRR14	brown4	1.00132		ARID3B	coral1	1.00178		lnc-APOD-4	cyan	1.001		lnc-SEM1-1	darkgreen	1.00121		NAPB	darkmagenta	1.00105		lnc-BUB1-7	darkolivegreen	1.00115		ZFC3H1	darkorange2	1.00122		lnc-SCGB2B2-8	darkred	1.0008		lnc-NOX3-9	darkseagreen4	1.00081		LINC01422	darkturquoise
lnc-RIOK2-8	bisque4	1.00079		LINC00299	black	1.00115		lnc-ZDHHC14-7	blue	1.00096		lnc-ZNF654-3	brown4	1.00124		lnc-WDPCP-7	coral1	1.00177		SMARCC2	cyan	1.00096		DEPDC4	darkgreen	1.00118		PLEKHG4B	darkmagenta	1.00102		lnc-ALG12-5	darkolivegreen	1.00112		lnc-PCDH12-4	darkorange2	1.00119		lnc-HDDC2-12	darkred	1.00075		lnc-NUTM1-6	darkseagreen4	1.00077		lnc-TRIM38-2	darkturquoise
lnc-PDGFA-8	bisque4	1.00079		lnc-CCL27-2	black	1.00114		ZNF628	blue	1.00094		ZKSCAN2-DT	brown4	1.00115		MBD1	coral1	1.00175		PLEKHG5	cyan	1.00093		TSPAN17	darkgreen	1.00114		ELFN1-AS1	darkmagenta	1.00101		lnc-RGS5-1	darkolivegreen	1.0011		lnc-SERINC1-8	darkorange2	1.00118		lnc-DBX1-7	darkred	1.00072		ZBTB5	darkseagreen4	1.00076		ZNF142	darkturquoise
ZNF641	bisque4	1.00079		ABCF2-H2BK1	black	1.00112		CNTNAP3B	blue	1.00094		SRSF4	brown4	1.00113		GIPR	coral1	1.00153		TIMP4	cyan	1.00088		lnc-OR4F29-11	darkgreen	1.00102		lnc-ZNF227-1	darkmagenta	1.00101		CPNE1	darkolivegreen	1.00108		lnc-TPT1-2	darkorange2	1.00118		TUBGCP2	darkred	1.0007		WDR37	darkseagreen4	1.00075		LINC01836	darkturquoise
lnc-DMKN-1	bisque4	1.00074		METTL14	black	1.00108		MINCR	blue	1.00093		ZNF616	brown4	1.00108		ANKRD37	coral1	1.0015		CHML	cyan	1.00085		lnc-ZNF74-7	darkgreen	1.00101		lnc-PTGR2-1	darkmagenta	1.00095		TARID	darkolivegreen	1.00107		RBBP6	darkorange2	1.00107		SAT2	darkred	1.00069		lnc-AKAP12-1	darkseagreen4	1.00073		lnc-IRS1-6	darkturquoise
KICS2	bisque4	1.00073		MEGF8	black	1.00107		NOVA2	blue	1.00093		FRRS1L	brown4	1.00106		HYMAI	coral1	1.00146		P3H4	cyan	1.0008		HDX	darkgreen	1.00097		lnc-RASA1-9	darkmagenta	1.00094		NIPBL-DT	darkolivegreen	1.00104		PCDHGA4	darkorange2	1.00104		lnc-PLXND1-1	darkred	1.00068		lnc-TMEM63A-1	darkseagreen4	1.00071		lnc-OST4-2	darkturquoise
lnc-RBKS-11	bisque4	1.00072		lnc-LMNTD1-1	black	1.00107		MOCS3	blue	1.00093		LINC01394	brown4	1.00103		PITPNM2-AS1	coral1	1.00144		FDXR	cyan	1.00079		OSR2	darkgreen	1.00095		lnc-RFC4-1	darkmagenta	1.00092		lnc-JUNB-1	darkolivegreen	1.00101		GSTT2B	darkorange2	1.00104		GHDC	darkred	1.00067		AKAP8L	darkseagreen4	1.00068		TACR2	darkturquoise
PLCL1	bisque4	1.00071		CD8B2	black	1.00106		AZIN1-AS1	blue	1.00092		lnc-EGFL7-3	brown4	1.00101		lnc-TIMP1-4	coral1	1.00135		lnc-ASPRV1-4	cyan	1.00079		SZT2	darkgreen	1.00093		lnc-LHFPL2-2	darkmagenta	1.00091		ENSG00000285589	darkolivegreen	1.00098		lnc-DEPTOR-2	darkorange2	1.00103		lnc-SEC22A-14	darkred	1.00067		PHF12	darkseagreen4	1.00067		lnc-HIST2H2AA3-1	darkturquoise
CD160	bisque4	1.00069		APOB	black	1.00105		PCDHGA8	blue	1.00089		DNLZ	brown4	1.00096		NUTM2G	coral1	1.00128		lnc-ABCC6-11	cyan	1.00073		lnc-POTEH-7	darkgreen	1.0009		NMU	darkmagenta	1.00088		ABCC5	darkolivegreen	1.00098		ZNF26	darkorange2	1.00098		lnc-PAWR-9	darkred	1.00066		lnc-CHMP7-3	darkseagreen4	1.00065		lnc-CHADL-1	darkturquoise
lnc-DCUN1D1-10	bisque4	1.00068		lnc-MTA3-6	black	1.00099		lnc-HMG20A-6	blue	1.00086		lnc-UNC5B-1	brown4	1.00093		ZNF48	coral1	1.00125		ZNF442	cyan	1.00072		lnc-SHANK2-10	darkgreen	1.0009		lnc-TMEM99-5	darkmagenta	1.00087		lnc-KDM7A-1	darkolivegreen	1.00095		lnc-NKX2-4-5	darkorange2	1.00097		lnc-TMEM123-5	darkred	1.00065		TTC31	darkseagreen4	1.00064		ZNF776	darkturquoise
ARMH3	bisque4	1.00067		ADNP-AS1	black	1.00098		SYS1	blue	1.00083		lnc-RBP5-1	brown4	1.00092		LINC00092	coral1	1.00125		UBR5	cyan	1.00064		ZFYVE26	darkgreen	1.00086		lnc-APOD-5	darkmagenta	1.00086		SERTAD4	darkolivegreen	1.00095		TPCN2	darkorange2	1.00095		lnc-KLF6-5	darkred	1.00063		LINC00702	darkseagreen4	1.00061		IKZF2	darkturquoise
SCAMP5	bisque4	1.00066		LINC00621	black	1.00097		WDR82	blue	1.00083		lnc-RRN3-3	brown4	1.0009		SGSM2	coral1	1.00125		ZNF85	cyan	1.00062		CHKB-CPT1B	darkgreen	1.00086		DCTN2	darkmagenta	1.00085		lnc-FAHD2B-1	darkolivegreen	1.0009		FSBP	darkorange2	1.00094		ENSG00000277957	darkred	1.00062		CRELD1	darkseagreen4	1.00061		GIGYF2	darkturquoise
ZDHHC14	bisque4	1.00065		lnc-FAM20B-2	black	1.00096		ASB1	blue	1.00081		DAGLB	brown4	1.0009		IQSEC3	coral1	1.00125		ENSG00000213204	cyan	1.00062		lnc-CARNMT1-1	darkgreen	1.00085		EFCAB13	darkmagenta	1.00075		lnc-NDUFV1-4	darkolivegreen	1.00089		ZNF486	darkorange2	1.0009		LINC02580	darkred	1.00062		lnc-DNAJB4-1	darkseagreen4	1.0006		KREMEN2	darkturquoise
INGMG_000895	bisque4	1.00063		MYH7B	black	1.00096		ERAP2	blue	1.0008		ZNF140	brown4	1.00084		CASC2	coral1	1.00117		lnc-GRM6-4	cyan	1.00062		lnc-SNPH-6	darkgreen	1.00084		DHTKD1	darkmagenta	1.00072		lnc-CABLES2-7	darkolivegreen	1.00088		TRIT1	darkorange2	1.00087		lnc-LAT-2	darkred	1.00062		PPP3CB	darkseagreen4	1.00058		ITCH	darkturquoise
CFAP43	bisque4	1.00059		P4HA3	black	1.00095		lnc-GNA14-3	blue	1.00079		CTU1	brown4	1.00084		lnc-SERTAD2-3	coral1	1.00107		lnc-RIC8A-2	cyan	1.00061		PODNL1	darkgreen	1.00084		PIGQ	darkmagenta	1.00069		LINC01942	darkolivegreen	1.00088		JADE3	darkorange2	1.00084		UTS2	darkred	1.00061		PSORS1C1	darkseagreen4	1.00057		CAMTA2	darkturquoise
DNAJC21	bisque4	1.00055		lnc-FAM84B-84	black	1.00094		lnc-ACER1-1	blue	1.00078		DOCK9	brown4	1.00077		lnc-ZNF708-13	coral1	1.00105		PCNX4	cyan	1.00059		ZNF407	darkgreen	1.0008		lnc-CLEC2D-10	darkmagenta	1.00068		EIF5	darkolivegreen	1.00085		LINC01023	darkorange2	1.00078		GOLGA8R	darkred	1.0006		lnc-ATL2-1	darkseagreen4	1.00057		lnc-PAIP2B-2	darkturquoise
CDK10	bisque4	1.00055		lnc-COL8A2-60	black	1.00094		lnc-COX19-4	blue	1.00078		TOX	brown4	1.00076		TRAPPC6B	coral1	1.00104		FRGCA	cyan	1.00058		ZNF713	darkgreen	1.00079		lnc-ZNF721-3	darkmagenta	1.00068		ENSG00000275688	darkolivegreen	1.00085		lnc-SMDT1-3	darkorange2	1.00075		G2E3	darkred	1.00058		ING2	darkseagreen4	1.00055		DCUN1D2	darkturquoise
lnc-SERP1-1	bisque4	1.00054		lnc-ST18-4	black	1.00092		ZNF77	blue	1.00078		lnc-VEZT-2	brown4	1.00073		ZMYM2	coral1	1.00103		lnc-MICAL2-1	cyan	1.00058		lnc-PSMC3IP-5	darkgreen	1.00078		lnc-FEZ2-7	darkmagenta	1.00067		PLA2G4C	darkolivegreen	1.00084		OARD1	darkorange2	1.00074		lnc-CYB5R2-3	darkred	1.00056		PEX5	darkseagreen4	1.00055		GGT1	darkturquoise
TMEM44-AS1	bisque4	1.00054		lnc-MUC4-4	black	1.0009		RSRC2	blue	1.00076		WDR70	brown4	1.00071		lnc-SEC11A-2	coral1	1.00099		SPAST	cyan	1.00057		GAS6-DT	darkgreen	1.00077		ZNF454	darkmagenta	1.00065		lnc-MCL1-7	darkolivegreen	1.00077		GAPLINC	darkorange2	1.00073		LATS1	darkred	1.00052		lnc-APCDD1L-2	darkseagreen4	1.00052		lnc-ACO2-1	darkturquoise
lnc-FAM86C1-1	bisque4	1.0005		ZBTB45	black	1.00085		OSCP1	blue	1.00074		XPO5	brown4	1.00069		lnc-N4BP2-1	coral1	1.00098		MATR3	cyan	1.00057		lnc-KCNIP4-2	darkgreen	1.00076		RSBN1L	darkmagenta	1.00062		CES4A	darkolivegreen	1.00077		MAFTRR	darkorange2	1.00071		lnc-GOLGA8O-5	darkred	1.00051		lnc-BRD3OS-7	darkseagreen4	1.0005		POLR2A	darkturquoise
lnc-OR4F21-5	bisque4	1.00046		lnc-ZC3H12D-20	black	1.00085		lnc-CD46-2	blue	1.00074		NR0B2	brown4	1.00068		lnc-ZNF599-10	coral1	1.00097		LINC02068	cyan	1.00053		TANC2	darkgreen	1.00074		FAM217B	darkmagenta	1.00059		EGF	darkolivegreen	1.00076		SEPT7-AS1	darkorange2	1.00071		FLG	darkred	1.00047		UBOX5	darkseagreen4	1.00049		SART1	darkturquoise
lnc-ARPP19-2	bisque4	1.00046		lnc-INO80C-1	black	1.00076		lnc-GALNT15-6	blue	1.00073		lnc-NBPF11-5	brown4	1.00067		TMEM187	coral1	1.00096		lnc-HSPA12A-1	cyan	1.00053		lnc-CDX2-1	darkgreen	1.00074		lnc-PYURF-3	darkmagenta	1.00058		FAS-AS1	darkolivegreen	1.00076		lnc-PSMB9-6	darkorange2	1.0007		lnc-DLGAP5-3	darkred	1.00046		TNKS	darkseagreen4	1.00044		NT5DC4	darkturquoise
lnc-ZNF100-9	bisque4	1.00046		lnc-F13A1-3	black	1.00074		CAPN12	blue	1.00072		ISY1	brown4	1.00066		NEMF	coral1	1.00092		PTP4A1	cyan	1.00052		NDRG3	darkgreen	1.00071		SARS2	darkmagenta	1.00057		lnc-SRD5A3-4	darkolivegreen	1.00075		lnc-ZNF837-1	darkorange2	1.00069		C17orf75	darkred	1.00044		KBTBD4	darkseagreen4	1.00043		lnc-WDR73-3	darkturquoise
GAS1RR	bisque4	1.00045		FECH	black	1.00073		MTG2	blue	1.00069		RBBP5	brown4	1.00065		lnc-EFCAB3-7	coral1	1.00088		PDRG1	cyan	1.00051		ZNF550	darkgreen	1.0007		lnc-SPPL2A-1	darkmagenta	1.00055		PKP1	darkolivegreen	1.00075		lnc-ELOVL1-1	darkorange2	1.00067		lnc-ELAC2-6	darkred	1.00044		TCL6	darkseagreen4	1.00042		lnc-NAALAD2-2	darkturquoise
lnc-CHD2-4	bisque4	1.00044		lnc-GDI2-1	black	1.0007		AGBL1	blue	1.00068		lnc-PPIL4-9	brown4	1.00064		lnc-TESC-3	coral1	1.00086		FAM174A	cyan	1.0005		UBE2V1	darkgreen	1.00064		lnc-GOLGA8Q-1	darkmagenta	1.0005		lnc-ZSCAN1-3	darkolivegreen	1.00072		lnc-PANK1-2	darkorange2	1.00067		BARD1	darkred	1.00043		lnc-SEPT11-2	darkseagreen4	1.00042		INGMG_000091	darkturquoise
LINC02447	bisque4	1.00043		lnc-GSG1L-1	black	1.00069		TMEM182	blue	1.00065		lnc-HMGB2-3	brown4	1.0006		lnc-RABAC1-1	coral1	1.0008		SPDYE6	cyan	1.0005		lnc-ZNF266-1	darkgreen	1.00063		lnc-TEX29-5	darkmagenta	1.00044		lnc-NOP9-1	darkolivegreen	1.00072		RDH14	darkorange2	1.00067		lnc-TRIM28-14	darkred	1.00043		LRRC39	darkseagreen4	1.00042		HIF1AN	darkturquoise
ALG14	bisque4	1.00043		CLIP3	black	1.00068		lnc-TRIM28-13	blue	1.00062		lnc-DCAF4L1-2	brown4	1.00057		SLTM	coral1	1.00076		UPK3BL1	cyan	1.00049		HLCS	darkgreen	1.00059		ARL6IP6	darkmagenta	1.00043		GDAP1	darkolivegreen	1.00072		lnc-PPP1R10-1	darkorange2	1.00063		lnc-FJX1-1	darkred	1.00043		C2CD3	darkseagreen4	1.00042		TRAF2	darkturquoise
PPP1R3F	bisque4	1.00042		lnc-PSMB7-2	black	1.00067		SDCCAG8	blue	1.0006		lnc-SLC22A2-3	brown4	1.00055		FAM78B	coral1	1.00072		lnc-EFHB-6	cyan	1.00048		lnc-NOL6-7	darkgreen	1.00058		lnc-GCSH-4	darkmagenta	1.00043		HNRNPA1L3	darkolivegreen	1.00071		KLRC4	darkorange2	1.00062		CAPS2	darkred	1.00042		ZNF747	darkseagreen4	1.00041		lnc-BRINP2-3	darkturquoise
HEMK1	bisque4	1.00041		ATP6AP2	black	1.00067		TMEM232	blue	1.0006		lnc-GPR75-ASB3-4	brown4	1.00053		lnc-FILIP1-2	coral1	1.00072		lnc-COL28A1-1	cyan	1.00047		lnc-TM9SF2-6	darkgreen	1.00057		lnc-SP110-8	darkmagenta	1.00043		ENSG00000284773	darkolivegreen	1.00071		SPTSSB	darkorange2	1.0006		lnc-BAZ2A-3	darkred	1.00042		ADAM20	darkseagreen4	1.00039		RBFOX3	darkturquoise
TREX1	bisque4	1.0004		lnc-FNBP1L-2	black	1.00066		lnc-DNAJC24-6	blue	1.00059		ENSG00000283930	brown4	1.00053		ARMC1	coral1	1.00071		lnc-CNDP1-8	cyan	1.00045		LINC00324	darkgreen	1.00056		RADX	darkmagenta	1.00041		lnc-CDCA2-4	darkolivegreen	1.00067		lnc-SLC38A2-1	darkorange2	1.00059		lnc-COL24A1-1	darkred	1.00038		SUGP1	darkseagreen4	1.00039		lnc-TMEM238L-16	darkturquoise
DIS3L2	bisque4	1.0004		lnc-PAMR1-3	black	1.00062		lnc-CTIF-1	blue	1.00058		UPRT	brown4	1.00052		lnc-FAM111B-1	coral1	1.00071		lnc-FAM124B-2	cyan	1.00044		RHOT1	darkgreen	1.00056		MIR133A1HG	darkmagenta	1.0004		C18orf25	darkolivegreen	1.00066		LINC01869	darkorange2	1.00059		TTC12	darkred	1.00038		SLC16A13	darkseagreen4	1.00039		DICER1-AS1	darkturquoise
TRDMT1	bisque4	1.00039		ACE	black	1.00057		VWDE	blue	1.00058		lnc-SMARCA5-4	brown4	1.00051		ERF	coral1	1.00064		FNTB	cyan	1.00043		lnc-RIPK4-5	darkgreen	1.00051		SLC9A6	darkmagenta	1.00039		lnc-ZCCHC10-3	darkolivegreen	1.00065		lnc-ARID2-1	darkorange2	1.00057		lnc-AURKB-5	darkred	1.00037		lnc-CASP9-1	darkseagreen4	1.00038		IHO1	darkturquoise
ZNF322	bisque4	1.00038		PRDM2	black	1.00054		lnc-MMP23B-4	blue	1.00058		lnc-WDR73-10	brown4	1.00049		lnc-GHSR-1	coral1	1.00063		ZNF630	cyan	1.00042		FCF1	darkgreen	1.0005		lnc-LRRFIP2-3	darkmagenta	1.00038		SETD1A	darkolivegreen	1.00064		CDK5RAP2	darkorange2	1.00056		lnc-SNX33-4	darkred	1.00036		lnc-FCHSD2-1	darkseagreen4	1.00038		lnc-UBE2D2-2	darkturquoise
lnc-ZNF397-4	bisque4	1.00035		lnc-RASSF9-2	black	1.00053		lnc-TSTA3-1	blue	1.00055		lnc-ZMIZ2-2	brown4	1.00048		MRO	coral1	1.00062		AKR1E2	cyan	1.00042		KBTBD12	darkgreen	1.0005		C5orf24	darkmagenta	1.00038		SNRNP27	darkolivegreen	1.00063		lnc-METTL4-5	darkorange2	1.00055		CHCHD5	darkred	1.00035		CSMD1	darkseagreen4	1.00038		lnc-MID1-1	darkturquoise
lnc-RSL1D1-2	bisque4	1.00034		lnc-SYNPO-6	black	1.00053		TMEM52	blue	1.00055		lnc-TDRD3-14	brown4	1.00048		lnc-EIF4E3-2	coral1	1.0006		LARP7	cyan	1.00042		lnc-FAM160A1-1	darkgreen	1.00049		UPF3B	darkmagenta	1.00037		ZNF81	darkolivegreen	1.00062		lnc-AP1AR-1	darkorange2	1.00053		DNAJC14	darkred	1.00035		PLD2	darkseagreen4	1.00038		lnc-CNN1-2	darkturquoise
MSH5-SAPCD1	bisque4	1.00034		lnc-CPM-2	black	1.00053		lnc-FAM78A-1	blue	1.00054		STX16-NPEPL1	brown4	1.00048		NSMCE1	coral1	1.00059		TOR1A	cyan	1.00042		WDR33	darkgreen	1.00047		lnc-AKR7A2-2	darkmagenta	1.00035		lnc-DOK6-1	darkolivegreen	1.00062		ERI2	darkorange2	1.00051		LINC02062	darkred	1.00034		lnc-PUM3-2	darkseagreen4	1.00035		lnc-FN1-4	darkturquoise
lnc-SELENOT-45	bisque4	1.00034		PHYHIPL	black	1.00053		TAS2R20	blue	1.00053		LINC01184	brown4	1.00046		EIF1AD	coral1	1.00058		lnc-CGA-2	cyan	1.0004		ARHGEF7	darkgreen	1.00045		ENSG00000283809	darkmagenta	1.00034		lnc-TRMO-1	darkolivegreen	1.00062		GGT1	darkorange2	1.0005		lnc-SIGLEC11-2	darkred	1.00034		TRAF3IP2-AS1	darkseagreen4	1.00035		lnc-PTMA-5	darkturquoise
lnc-TSEN2-3	bisque4	1.00034		SNHG17	black	1.00053		C8orf44-SGK3	blue	1.00051		PRORP	brown4	1.00043		lnc-MTRF1-5	coral1	1.00054		MFSD13A	cyan	1.00039		CCZ1	darkgreen	1.00044		lnc-PLCG2-8	darkmagenta	1.00034		lnc-POLDIP3-3	darkolivegreen	1.00058		DLEU1	darkorange2	1.00049		lnc-GCNT4-2	darkred	1.00034		FBXO21	darkseagreen4	1.00035		PPP3CB-AS1	darkturquoise
lnc-ZFAND6-7	bisque4	1.00031		TRAPPC1	black	1.00051		FOXP4-AS1	blue	1.00049		VARS2	brown4	1.00042		lnc-SLITRK5-1	coral1	1.00052		WWOX	cyan	1.00037		lnc-SIX2-8	darkgreen	1.00043		ENSG00000258674	darkmagenta	1.00033		lnc-AP4S1-3	darkolivegreen	1.00056		NICN1	darkorange2	1.00048		lnc-CD46-4	darkred	1.00031		LINC01126	darkseagreen4	1.00034		MYLK4	darkturquoise
lnc-KCNG3-4	bisque4	1.0003		UNK	black	1.00045		SLC41A3	blue	1.00046		lnc-HEATR4-2	brown4	1.00039		CCDC113	coral1	1.00051		lnc-RPL5-3	cyan	1.00035		lnc-OCM2-1	darkgreen	1.00041		lnc-FAM204A-6	darkmagenta	1.00033		SHLD1	darkolivegreen	1.00056		GALNT11	darkorange2	1.00046		lnc-KIAA0355-5	darkred	1.0003		lnc-CLDN19-3	darkseagreen4	1.00034		LINC01191	darkturquoise
ATP5MF-PTCD1	bisque4	1.0003		lnc-MRPL40-2	black	1.00045		NTHL1	blue	1.00046		lnc-PAIP2-2	brown4	1.00038		lnc-FAM69A-2	coral1	1.0005		lnc-AVPI1-1	cyan	1.00035		ARFRP1	darkgreen	1.0004		C22orf23	darkmagenta	1.00032		MORN4	darkolivegreen	1.00055		lnc-SIRT4-8	darkorange2	1.00046		lnc-PPP6R2-4	darkred	1.0003		lnc-MYOM1-6	darkseagreen4	1.00034		STARD4-AS1	darkturquoise
lnc-FNDC1-10	bisque4	1.00029		SUPT7L	black	1.00044		lnc-PPIC-1	blue	1.00045		lnc-NIPSNAP3B-1	brown4	1.00038		lnc-TRIM16-4	coral1	1.0005		lnc-PPRC1-1	cyan	1.00034		lnc-MON2-2	darkgreen	1.00039		lnc-PPIL2-1	darkmagenta	1.00032		lnc-GLRX5-2	darkolivegreen	1.00054		lnc-ERGIC2-7	darkorange2	1.00045		SLC38A7	darkred	1.00028		ENSG00000267001	darkseagreen4	1.00033		SGCB	darkturquoise
INGMG_000200	bisque4	1.00029		IL1RL2	black	1.00043		RPS6KB1	blue	1.00037		lnc-PHF20L1-6	brown4	1.00038		lnc-CATSPER3-2	coral1	1.00048		INGMG_002524	cyan	1.00033		CACNA1F	darkgreen	1.00038		CFAP157	darkmagenta	1.00032		lnc-ONECUT2-4	darkolivegreen	1.00054		CYB5D1	darkorange2	1.00044		CDNF	darkred	1.00027		CCDC159	darkseagreen4	1.00031		HDAC3	darkturquoise
lnc-PEX6-3	bisque4	1.00028		lnc-THOC5-3	black	1.00041		BORCS5	blue	1.00037		PCDHGA9	brown4	1.00037		lnc-CHRAC1-4	coral1	1.00048		B4GALT6	cyan	1.00032		lnc-SPTBN4-1	darkgreen	1.00035		SYCP2	darkmagenta	1.00032		PCBP1-AS1	darkolivegreen	1.00054		C21orf62	darkorange2	1.00044		lnc-PTGFR-1	darkred	1.00026		lnc-SHOC2-1	darkseagreen4	1.00031		CPNE3	darkturquoise
LINC00311	bisque4	1.00028		lnc-NEUROD1-2	black	1.00039		lnc-ALX4-5	blue	1.00036		lnc-CROCC-3	brown4	1.00036		DNAJC27	coral1	1.00047		KLHL26	cyan	1.00032		lnc-TBXAS1-5	darkgreen	1.00034		lnc-PPT1-4	darkmagenta	1.00031		lnc-KCNK5-1	darkolivegreen	1.00053		MCOLN1	darkorange2	1.00043		CDK7	darkred	1.00025		lnc-MLLT6-1	darkseagreen4	1.00028		lnc-LRRC31-2	darkturquoise
lnc-TM9SF1-4	bisque4	1.00027		lnc-EGR3-3	black	1.00037		OMD	blue	1.00036		UBALD1	brown4	1.00036		PTPN12	coral1	1.00045		ENSG00000256029	cyan	1.00031		LSM 8.00	darkgreen	1.00033		lnc-MSRA-1	darkmagenta	1.00031		lnc-IL17RA-13	darkolivegreen	1.00051		CAMKMT	darkorange2	1.00041		KRI1	darkred	1.00024		lnc-TTC9-4	darkseagreen4	1.00028		lnc-METTL26-1	darkturquoise
BBS5	bisque4	1.00026		lnc-RPEL1-1	black	1.00036		lnc-C11orf95-1	blue	1.00035		lnc-RAD1-5	brown4	1.00036		TRMO	coral1	1.00043		DEAF1	cyan	1.00031		lnc-SUN2-1	darkgreen	1.00033		lnc-CYBA-3	darkmagenta	1.00031		lnc-ZBED5-3	darkolivegreen	1.00049		lnc-MRPL43-2	darkorange2	1.00041		DDIT3	darkred	1.00024		lnc-ABT1-5	darkseagreen4	1.00027		DNASE1L2	darkturquoise
lnc-COLEC10-1	bisque4	1.00025		lnc-CCDC22-1	black	1.00035		TMED1	blue	1.00034		GTF2H1	brown4	1.00035		lnc-NME4-1	coral1	1.00043		lnc-FJX1-2	cyan	1.00028		SMAD6	darkgreen	1.00032		lnc-UBALD1-1	darkmagenta	1.00029		AMIGO1	darkolivegreen	1.00048		VAMP2	darkorange2	1.00039		TRMT11	darkred	1.00024		lnc-SLC31A1-1	darkseagreen4	1.00026		CBWD5	darkturquoise
LHPP	bisque4	1.00024		ANKRD36C	black	1.00034		lnc-NTMT1-2	blue	1.0003		WBP4	brown4	1.00033		ABCC11	coral1	1.0004		HIVEP3	cyan	1.00027		lnc-FAM92A-1	darkgreen	1.00032		FAM111A-DT	darkmagenta	1.00028		PLCG1	darkolivegreen	1.00048		lnc-CPM-3	darkorange2	1.00039		POMK	darkred	1.00023		INO80	darkseagreen4	1.00025		INGMG_000806	darkturquoise
lnc-PTPN14-2	bisque4	1.00023		ARHGDIG	black	1.00033		NTAQ1	blue	1.00029		SETD4	brown4	1.00029		lnc-KLF3-2	coral1	1.00037		SRGAP3	cyan	1.00026		lnc-PRPS1L1-3	darkgreen	1.00032		DLGAP2	darkmagenta	1.00024		LINC01531	darkolivegreen	1.00044		CENPT	darkorange2	1.00038		LINC00235	darkred	1.00023		lnc-GRHL2-19	darkseagreen4	1.00025		lnc-PLD3-3	darkturquoise
KCNC3	bisque4	1.00022		lnc-CIB3-1	black	1.00031		REST	blue	1.00029		lnc-OR4F17-5	brown4	1.00028		TUBD1	coral1	1.00035		ZNF526	cyan	1.00024		COMMD9	darkgreen	1.00032		HERPUD2	darkmagenta	1.00024		lnc-CYSTM1-1	darkolivegreen	1.00044		lnc-TUBD1-1	darkorange2	1.00038		LNX1-AS2	darkred	1.0002		lnc-PRRT3-3	darkseagreen4	1.00024		ENSG00000250644	darkturquoise
lnc-ZNF561-1	bisque4	1.00022		MTRR	black	1.0003		ZNF473	blue	1.00028		STIMATE-MUSTN1	brown4	1.00028		lnc-APIP-1	coral1	1.00033		lnc-PLCG2-6	cyan	1.00024		SOS 1	darkgreen	1.00031		CNNM1	darkmagenta	1.00024		lnc-GPD2-3	darkolivegreen	1.00043		lnc-NPIPB12-2	darkorange2	1.00037		LCORL	darkred	1.00019		lnc-WBP4-2	darkseagreen4	1.00023		lnc-SBDS-17	darkturquoise
WDR6	bisque4	1.00022		lnc-TLR4-3	black	1.0003		DMTF1	blue	1.00028		PIGA	brown4	1.00028		lnc-RBM28-1	coral1	1.00033		lnc-GNAL-1	cyan	1.00023		ENSG00000260729	darkgreen	1.0003		CUEDC1	darkmagenta	1.00024		lnc-CRACR2A-3	darkolivegreen	1.00042		THAP2	darkorange2	1.00037		lnc-PLCG1-2	darkred	1.00018		KIN	darkseagreen4	1.00022		PANK4	darkturquoise
GOLGA8A	bisque4	1.0002		PART1	black	1.0003		lnc-SYF2-1	blue	1.00028		ZNF8	brown4	1.00028		RIC8B	coral1	1.00032		lnc-KIAA0391-3	cyan	1.00022		CUL9	darkgreen	1.00029		DNAJB4	darkmagenta	1.00022		VASH1-AS1	darkolivegreen	1.00042		NDUFAF7	darkorange2	1.00037		ENSG00000280893	darkred	1.00018		ZDHHC4	darkseagreen4	1.00022		lnc-NUBPL-1	darkturquoise
ZNF839	bisque4	1.0002		lnc-RPRML-3	black	1.00028		TTC9C	blue	1.00027		lnc-GTPBP4-5	brown4	1.00027		lnc-HOMER1-5	coral1	1.0003		BAALC-AS1	cyan	1.00022		LINC02452	darkgreen	1.00029		ST3GAL6-AS1	darkmagenta	1.00022		PAN2	darkolivegreen	1.0004		lnc-SFMBT2-3	darkorange2	1.00037		lnc-ARMC9-1	darkred	1.00016		lnc-NGFR-3	darkseagreen4	1.00022		lnc-TRPV6-1	darkturquoise
ZNF433-AS1	bisque4	1.00018		CEP350	black	1.00027		SYNJ2BP-COX16	blue	1.00027		lnc-AZIN2-3	brown4	1.00027		BLOC1S3	coral1	1.0003		lnc-SCGB3A1-3	cyan	1.00021		lnc-GEMIN5-4	darkgreen	1.00026		RIN3	darkmagenta	1.00021		GTPBP3	darkolivegreen	1.00039		lnc-CA8-13	darkorange2	1.00036		lnc-WRNIP1-14	darkred	1.00015		lnc-XRCC3-2	darkseagreen4	1.00022		ENSG00000288640	darkturquoise
lnc-HEMGN-4	bisque4	1.00017		lnc-SELENOI-1	black	1.00027		lnc-GOLGA8O-3	blue	1.00026		lnc-PTK2-4	brown4	1.00026		lnc-ZSWIM9-2	coral1	1.0003		TAFAZZIN	cyan	1.00021		CPNE6	darkgreen	1.00024		RIMOC1	darkmagenta	1.0002		lnc-SMIM13-5	darkolivegreen	1.00038		CTNNA2	darkorange2	1.00035		lnc-KCNV2-5	darkred	1.00015		lnc-LAMA5-1	darkseagreen4	1.00022		lnc-C13orf46-4	darkturquoise
C5orf22	bisque4	1.00017		lnc-PTP4A2-3	black	1.00026		lnc-EXTL3-4	blue	1.00026		TATDN3	brown4	1.00025		ENSG00000284969	coral1	1.00028		MUS81	cyan	1.00021		lnc-ATP6V1A-7	darkgreen	1.00024		STUM	darkmagenta	1.0002		IQCH	darkolivegreen	1.00038		lnc-HIST2H3PS2-3	darkorange2	1.00034		TREX2	darkred	1.00015		lnc-TRMT11-5	darkseagreen4	1.00021		CCDC137	darkturquoise
lnc-TRIM45-1	bisque4	1.00016		SMYD5	black	1.00026		lnc-RHOV-1	blue	1.00026		COG4	brown4	1.00025		ENSG00000258539	coral1	1.00028		lnc-SLC5A10-3	cyan	1.0002		AGAP6	darkgreen	1.00023		lnc-FTCDNL1-1	darkmagenta	1.00019		lnc-RSRP1-1	darkolivegreen	1.00037		lnc-ATAD5-9	darkorange2	1.00032		ZNF257	darkred	1.00014		lnc-SDF4-1	darkseagreen4	1.00021		LLPH-DT	darkturquoise
ALKBH6	bisque4	1.00016		TCF25	black	1.00025		NOD1	blue	1.00025		INTS15	brown4	1.00025		NKAP	coral1	1.00026		G3BP2	cyan	1.00018		ZNF391	darkgreen	1.00022		lnc-PIK3R4-3	darkmagenta	1.00019		STK11IP	darkolivegreen	1.00036		ENSG00000257767	darkorange2	1.00031		NUTM2A	darkred	1.00014		lnc-HNRNPF-1	darkseagreen4	1.0002		lnc-MACROD1-1	darkturquoise
lnc-ACOX3-5	bisque4	1.00016		ZNF398	black	1.00023		lnc-USP20-1	blue	1.00024		ABCA4	brown4	1.00024		GRIN2A	coral1	1.00025		JRK	cyan	1.00017		lnc-H2AFJ-4	darkgreen	1.00021		lnc-PDE4DIP-3	darkmagenta	1.00019		MICA	darkolivegreen	1.00036		SLC16A8	darkorange2	1.0003		lnc-FER1L6-1	darkred	1.00013		lnc-ACTR3-2	darkseagreen4	1.0002		TADA2A	darkturquoise
lnc-NDUFAF1-1	bisque4	1.00015		AP4S1	black	1.00021		EIF1B-AS1	blue	1.00024		lnc-NREP-1	brown4	1.00022		lnc-PPP4C-2	coral1	1.00025		lnc-ERCC4-7	cyan	1.00016		TXNRD2	darkgreen	1.00019		CCDC30	darkmagenta	1.00019		lnc-FAM161B-3	darkolivegreen	1.00034		PIBF1	darkorange2	1.00028		TAF6L	darkred	1.00013		lnc-ZCCHC13-4	darkseagreen4	1.00018		KLRC3	darkturquoise
lnc-CA8-14	bisque4	1.00014		PABIR3	black	1.00021		TRAPPC12	blue	1.00024		lnc-CEP152-1	brown4	1.00022		CMTM1	coral1	1.00024		lnc-DHX29-1	cyan	1.00016		PDPR	darkgreen	1.00019		lnc-FBXL17-4	darkmagenta	1.00016		lnc-FANCC-74	darkolivegreen	1.00034		GPATCH2L	darkorange2	1.00027		TMEM185A	darkred	1.00012		lnc-GTF2E2-2	darkseagreen4	1.00017		lnc-FBXL5-5	darkturquoise
DNHD1	bisque4	1.00014		lnc-ZFAND1-1	black	1.0002		lnc-POLR3GL-48	blue	1.00024		lnc-SYNE2-3	brown4	1.00021		ITGB1BP2	coral1	1.00024		SSH1	cyan	1.00015		ENSG00000270249	darkgreen	1.00018		lnc-ZDHHC21-3	darkmagenta	1.00015		lnc-DIP2A-7	darkolivegreen	1.00031		DNAAF3	darkorange2	1.00026		STX16	darkred	1.00011		lnc-SLC45A1-1	darkseagreen4	1.00015		TERF1	darkturquoise
PLGLB1	bisque4	1.00014		LINC02185	black	1.00018		lnc-DLGAP1-11	blue	1.00024		RNF20	brown4	1.00021		LMOD3	coral1	1.00024		lnc-ZNF517-3	cyan	1.00015		lnc-UPK3B-5	darkgreen	1.00018		ZNF346	darkmagenta	1.00014		lnc-NCDN-2	darkolivegreen	1.00031		LBX2	darkorange2	1.00024		OTOGL	darkred	1.00011		DOCK7	darkseagreen4	1.00015		HYPK	darkturquoise
lnc-IFNK-1	bisque4	1.00014		CCL14	black	1.00017		ERICH6-AS1	blue	1.00023		lnc-YIF1B-1	brown4	1.0002		lnc-ERAP1-1	coral1	1.00024		DSC3	cyan	1.00014		lnc-CCNG1-1	darkgreen	1.00017		lnc-NXPH1-2	darkmagenta	1.00014		CYP1B1	darkolivegreen	1.0003		RPP38	darkorange2	1.00022		lnc-SLC25A47-6	darkred	1.00011		INPP5F	darkseagreen4	1.00014		lnc-ZNF534-1	darkturquoise
lnc-LMO7DN-6	bisque4	1.00014		lnc-PJA2-1	black	1.00017		lnc-SRSF2-1	blue	1.00023		lnc-ZNF235-5	brown4	1.0002		CYREN	coral1	1.00024		C19orf47	cyan	1.00014		lnc-AIPL1-6	darkgreen	1.00017		LINC01619	darkmagenta	1.00014		PACRGL	darkolivegreen	1.00029		NEK5	darkorange2	1.00021		STON1-GTF2A1L	darkred	1.0001		lnc-ADCY4-4	darkseagreen4	1.00014		LINC00278	darkturquoise
FAM186A	bisque4	1.00014		SPDYE9	black	1.00017		RGS6	blue	1.00021		lnc-GAMT-3	brown4	1.00019		POLN	coral1	1.00023		lnc-IRF2BP2-2	cyan	1.00014		GTF2IRD2	darkgreen	1.00017		PARVA	darkmagenta	1.00014		TIGD2	darkolivegreen	1.00027		CUBN	darkorange2	1.00019		lnc-C19orf44-7	darkred	1.00009		LINC02334	darkseagreen4	1.00014		FAM227A	darkturquoise
lnc-NKX2-4-6	bisque4	1.00014		INGMG_002688	black	1.00015		lnc-CHRNA3-7	blue	1.00021		lnc-JAML-1	brown4	1.00019		lnc-CD3D-5	coral1	1.00023		AMZ1	cyan	1.00013		lnc-ATF3-1	darkgreen	1.00016		lnc-BAZ2B-2	darkmagenta	1.00013		lnc-PAPSS2-10	darkolivegreen	1.00026		VAMP4	darkorange2	1.00019		C17orf97	darkred	1.00009		lnc-RTL8C-1	darkseagreen4	1.00013		SLX1B	darkturquoise
lnc-VTI1A-6	bisque4	1.00014		lnc-CTSZ-7	black	1.00015		lnc-ADA2-2	blue	1.00021		THAP10	brown4	1.00018		lnc-SCD5-3	coral1	1.00023		lnc-ZNF717-4	cyan	1.00013		GCLC	darkgreen	1.00016		RPAP1	darkmagenta	1.00013		lnc-HLA-B-2	darkolivegreen	1.00026		lnc-GLDN-5	darkorange2	1.00019		TFB1M	darkred	1.00009		CCDC169	darkseagreen4	1.00012		ACYP2	darkturquoise
lnc-ST7L-2	bisque4	1.00013		FSCN2	black	1.00014		OIP5-AS1	blue	1.0002		BBIP1	brown4	1.00017		lnc-NCR3LG1-4	coral1	1.00023		ZNF93	cyan	1.00013		lnc-ITFG1-1	darkgreen	1.00016		lnc-AMELY-17	darkmagenta	1.00013		lnc-ZNF778-2	darkolivegreen	1.00026		lnc-IL11RA-3	darkorange2	1.00018		HAR1A	darkred	1.00009		lnc-COQ4-1	darkseagreen4	1.00012		FAM43A	darkturquoise
lnc-MYO18A-3	bisque4	1.00013		lnc-RAB11FIP2-8	black	1.00014		lnc-IGSF11-5	blue	1.00019		DCK	brown4	1.00017		INGMG_000610	coral1	1.0002		lnc-SATB1-8	cyan	1.00013		TERT	darkgreen	1.00016		SDR39U1	darkmagenta	1.00012		BABAM2	darkolivegreen	1.00025		lnc-NBPF4-1	darkorange2	1.00017		DTNBP1	darkred	1.00009		ACBD7	darkseagreen4	1.00012		TTLL11	darkturquoise
CBWD1	bisque4	1.00012		lnc-JMJD6-1	black	1.00013		TDRD9	blue	1.00018		lnc-IRF8-8	brown4	1.00017		LRTOMT	coral1	1.00019		CWC25	cyan	1.00012		PTCD2	darkgreen	1.00015		lnc-NES-1	darkmagenta	1.00012		DENND6A	darkolivegreen	1.00023		lnc-GPX7-1	darkorange2	1.00017		OLMALINC	darkred	1.00008		TBL1X	darkseagreen4	1.00011		ZNF696	darkturquoise
ANKS3	bisque4	1.00012		lnc-B3GNT10-4	black	1.00013		USP46	blue	1.00017		lnc-KCNE1B-1	brown4	1.00016		lnc-ZGLP1-6	coral1	1.00019		lnc-UBAC2-6	cyan	1.00011		VSIG10L	darkgreen	1.00015		lnc-ANKRD20A3-51	darkmagenta	1.00012		LZTR1	darkolivegreen	1.00023		SLCO1C1	darkorange2	1.00017		lnc-C2orf81-5	darkred	1.00008		MFSD8	darkseagreen4	1.00011		lnc-MSX1-2	darkturquoise
lnc-NBPF6-1	bisque4	1.00012		SEZ6	black	1.00013		CC2D2B	blue	1.00016		lnc-SPRED2-19	brown4	1.00015		FBXO33	coral1	1.00018		ARIH1	cyan	1.00011		lnc-TTC30B-1	darkgreen	1.00013		CCDC71	darkmagenta	1.00011		STK19	darkolivegreen	1.00023		lnc-SNF8-1	darkorange2	1.00017		lnc-TRMU-3	darkred	1.00008		lnc-SERPINF1-1	darkseagreen4	1.0001		lnc-CPEB3-2	darkturquoise
lnc-KDM4C-1	bisque4	1.0001		lnc-KLHL11-1	black	1.00013		lnc-DBT-2	blue	1.00014		lnc-HIST1H4D-1	brown4	1.00015		ENSG00000261717	coral1	1.00017		lnc-RFC3-7	cyan	1.00011		lnc-YWHAZ-5	darkgreen	1.00013		lnc-GTF3A-4	darkmagenta	1.00011		HSPE1-MOB4	darkolivegreen	1.00023		EMSY	darkorange2	1.00016		lnc-LGMN-2	darkred	1.00008		lnc-ZSCAN25-2	darkseagreen4	1.00009		lnc-AKT3-2	darkturquoise
lnc-SBF2-2	bisque4	1.0001		BIN3-IT1	black	1.00013		ZNF573	blue	1.00014		lnc-LRRC10-1	brown4	1.00015		lnc-DNAJB7-2	coral1	1.00017		PLEKHA3	cyan	1.0001		LRRC34	darkgreen	1.00012		lnc-PRSS55-1	darkmagenta	1.00011		PRSS53	darkolivegreen	1.00023		lnc-TBXA2R-1	darkorange2	1.00016		RNF214	darkred	1.00007		MGME1	darkseagreen4	1.00009		lnc-PROC-1	darkturquoise
lnc-JMJD7-PLA2G4B-2	bisque4	1.0001		lnc-PEX3-1	black	1.00011		lnc-NMT1-3	blue	1.00013		CD81-AS1	brown4	1.00014		IK	coral1	1.00016		HSF4	cyan	1.00009		lnc-ZNF565-2	darkgreen	1.00012		lnc-ADIRF-1	darkmagenta	1.00009		lnc-PIDD1-2	darkolivegreen	1.00023		lnc-POTEB3-1	darkorange2	1.00016		lnc-AKR1E2-5	darkred	1.00007		lnc-RBM12B-2	darkseagreen4	1.00009		lnc-SIPA1L1-2	darkturquoise
lnc-SIRT7-2	bisque4	1.00009		COPG2	black	1.00011		lnc-CFL1-1	blue	1.00013		lnc-NPIPA7-12	brown4	1.00012		CYP20A1	coral1	1.00016		lnc-PRSS51-4	cyan	1.00009		lnc-ARAF-1	darkgreen	1.00011		FCAMR	darkmagenta	1.00009		CBX8	darkolivegreen	1.00022		SLC12A5	darkorange2	1.00015		lnc-CNDP1-5	darkred	1.00007		CCDC174	darkseagreen4	1.00008		ZNF197-AS1	darkturquoise
lnc-DNPEP-4	bisque4	1.00009		GPR52	black	1.00011		ACOXL-AS1	blue	1.00012		lnc-METTL21C-3	brown4	1.00011		lnc-PLAGL2-6	coral1	1.00016		lnc-ESRP2-3	cyan	1.00008		PRSS21	darkgreen	1.0001		lnc-DNAJC8-1	darkmagenta	1.00009		lnc-TFEC-2	darkolivegreen	1.00021		lnc-TEAD3-4	darkorange2	1.00015		HOXD3	darkred	1.00007		lnc-ZNF30-3	darkseagreen4	1.00008		lnc-NPIPA8-5	darkturquoise
PCDHGB1	bisque4	1.00009		INTS10	black	1.0001		WDFY3	blue	1.00012		lnc-TAOK1-4	brown4	1.00011		FOCAD	coral1	1.00015		lnc-CBARP-2	cyan	1.00008		lnc-KLHL18-7	darkgreen	1.0001		IFITM10	darkmagenta	1.00009		lnc-TTC38-5	darkolivegreen	1.00018		USP13	darkorange2	1.00014		EXOC3-AS1	darkred	1.00007		lnc-PPP2R5B-5	darkseagreen4	1.00007		CEP85	darkturquoise
HENMT1	bisque4	1.00008		CRLF1	black	1.0001		lnc-ZC2HC1B-2	blue	1.00012		LOC122539214	brown4	1.00011		OXER1	coral1	1.00015		NXF1	cyan	1.00007		LOC122455342	darkgreen	1.0001		lnc-IDS-1	darkmagenta	1.00008		lnc-C6orf62-1	darkolivegreen	1.00018		CUL5	darkorange2	1.00014		lnc-SPOCD1-1	darkred	1.00007		lnc-SRPK2-5	darkseagreen4	1.00007		lnc-DNASE1L1-1	darkturquoise
lnc-BTBD17-3	bisque4	1.00008		PRKX	black	1.0001		lnc-TPCN1-1	blue	1.00012		lnc-SULT1A3-5	brown4	1.00011		lnc-FAXDC2-4	coral1	1.00015		PAX8	cyan	1.00007		CCDC96	darkgreen	1.00009		RBFADN	darkmagenta	1.00008		SMIM10L1	darkolivegreen	1.00018		lnc-ARPP19-1	darkorange2	1.00014		SLX1A	darkred	1.00006		GNAS-AS1	darkseagreen4	1.00007		lnc-PDE6D-3	darkturquoise
lnc-RFX3-4	bisque4	1.00007		lnc-FGF7-6	black	1.0001		MOK	blue	1.00012		TK2	brown4	1.0001		CNOT4	coral1	1.00014		PIAS4	cyan	1.00007		lnc-ACR-2	darkgreen	1.00009		CENATAC	darkmagenta	1.00008		ZNF23	darkolivegreen	1.00018		RFPL1S	darkorange2	1.00013		MED12	darkred	1.00006		LINC01759	darkseagreen4	1.00007		CLASRP	darkturquoise
lnc-FAM153C-5	bisque4	1.00007		lnc-ZNF251-2	black	1.0001		LINC00205	blue	1.00012		lnc-HSPB1-4	brown4	1.0001		lnc-TSSK2-1	coral1	1.00014		lnc-SUGCT-5	cyan	1.00007		lnc-ST7L-5	darkgreen	1.00008		lnc-ZMAT3-4	darkmagenta	1.00008		lnc-STAP1-8	darkolivegreen	1.00017		lnc-ALB-10	darkorange2	1.00012		lnc-CCDC17-5	darkred	1.00006		lnc-FAM168A-2	darkseagreen4	1.00007		SCRG1	darkturquoise
lnc-TMTC4-1	bisque4	1.00007		lnc-TMTC3-18	black	1.00009		lnc-RABGAP1-1	blue	1.0001		LIPE-AS1	brown4	1.0001		lnc-CFAP43-4	coral1	1.00012		CCDC157	cyan	1.00006		LINC01695	darkgreen	1.00008		lnc-KLF7-1	darkmagenta	1.00008		AGO3	darkolivegreen	1.00015		RAI14	darkorange2	1.00012		lnc-RBMX-1	darkred	1.00006		lnc-PARD3B-4	darkseagreen4	1.00006		lnc-NBPF14-7	darkturquoise
lnc-ERGIC2-8	bisque4	1.00007		COPS6	black	1.00008		lnc-FER-2	blue	1.00009		PIP5KL1	brown4	1.0001		lnc-AUH-2	coral1	1.00012		lnc-GOLGA8O-6	cyan	1.00006		lnc-GOLGA4-3	darkgreen	1.00008		POLH-AS1	darkmagenta	1.00008		lnc-WNT10A-4	darkolivegreen	1.00015		FPGT-TNNI3K	darkorange2	1.00011		ENSG00000274944	darkred	1.00006		lnc-P4HTM-2	darkseagreen4	1.00006		MED10	darkturquoise
lnc-XAGE1B-5	bisque4	1.00006		ANKMY1	black	1.00008		lnc-TET3-6	blue	1.00008		lnc-RFLNA-3	brown4	1.00009		SPACA9	coral1	1.00011		POC1B-AS1	cyan	1.00006		INGMG_002741	darkgreen	1.00007		RBM11	darkmagenta	1.00007		lnc-XPO1-9	darkolivegreen	1.00014		lnc-LMO4-2	darkorange2	1.00011		lnc-SH2D4A-6	darkred	1.00006		GPATCH8	darkseagreen4	1.00006		lnc-CLEC3A-14	darkturquoise
DLEU2	bisque4	1.00006		ASB8	black	1.00008		NUDT2	blue	1.00008		lnc-CTR9-1	brown4	1.00008		YTHDF3-AS1	coral1	1.00011		OR2A1-AS1	cyan	1.00006		ENSG00000285446	darkgreen	1.00007		SYNPR	darkmagenta	1.00007		PITRM1	darkolivegreen	1.00014		MDH1B	darkorange2	1.00011		LINC01801	darkred	1.00006		DSG1-AS1	darkseagreen4	1.00006		lnc-CTSV-5	darkturquoise
lnc-SLC24A3-2	bisque4	1.00006		lnc-CEP350-3	black	1.00007		lnc-STIM2-4	blue	1.00008		lnc-SMYD1-2	brown4	1.00008		lnc-ADGRL2-12	coral1	1.00011		lnc-KLF6-8	cyan	1.00006		DHX38	darkgreen	1.00007		lnc-HMGB1-4	darkmagenta	1.00006		lnc-OVOL2-2	darkolivegreen	1.00012		lnc-TAPBPL-3	darkorange2	1.00011		lnc-UBAC1-2	darkred	1.00006		lnc-ENOPH1-3	darkseagreen4	1.00006		lnc-ATP6AP1L-3	darkturquoise
lnc-LRRC37A2-1	bisque4	1.00006		PRKAR2A-AS1	black	1.00007		ZBED6	blue	1.00008		lnc-CAPN15-3	brown4	1.00008		lnc-RPL27A-4	coral1	1.0001		PYROXD2	cyan	1.00006		lnc-SYTL2-2	darkgreen	1.00007		lnc-RNF145-6	darkmagenta	1.00006		lnc-CLBA1-3	darkolivegreen	1.00012		lnc-MTA3-7	darkorange2	1.00011		lnc-MIB2-1	darkred	1.00005		IQCH-AS1	darkseagreen4	1.00006		lnc-ADPRM-6	darkturquoise
AGER	bisque4	1.00005		lnc-YRDC-3	black	1.00007		KCTD13	blue	1.00007		CEP76	brown4	1.00008		DRP2	coral1	1.00009		lnc-PDE4DIP-1	cyan	1.00005		C19orf44	darkgreen	1.00007		lnc-GALR1-5	darkmagenta	1.00006		lnc-ADAMTSL4-7	darkolivegreen	1.00012		ZC3H8	darkorange2	1.0001		GARIN5A	darkred	1.00005		PCDH11Y	darkseagreen4	1.00006		SLC25A16	darkturquoise
FOXO1	bisque4	1.00005		RDH10-AS1	black	1.00007		ENSG00000267228	blue	1.00006		ALKBH1	brown4	1.00008		UIMC1	coral1	1.00008		GLB1L	cyan	1.00005		lnc-LTA4H-5	darkgreen	1.00007		PCDHGB2	darkmagenta	1.00006		PTOV1-AS1	darkolivegreen	1.00012		lnc-DCTN6-1	darkorange2	1.0001		lnc-ARHGAP32-4	darkred	1.00005		INGMG_002112	darkseagreen4	1.00006		lnc-IFI27L2-3	darkturquoise
GAS8	bisque4	1.00005		lnc-TPST1-1	black	1.00007		lnc-C9orf64-1	blue	1.00006		RPL36A-HNRNPH2	brown4	1.00008		LRRC47	coral1	1.00008		CYP 20.00	cyan	1.00005		lnc-FAM210A-7	darkgreen	1.00007		INGMG_001606	darkmagenta	1.00006		lnc-CASP10-1	darkolivegreen	1.00011		TAS2R50	darkorange2	1.00009		lnc-E2F2-1	darkred	1.00005		KCNJ16	darkseagreen4	1.00005		lnc-ADAM21-3	darkturquoise
XRRA1	bisque4	1.00005		lnc-OAZ3-3	black	1.00006		lnc-SMN2-4	blue	1.00006		LRRIQ3	brown4	1.00008		lnc-CEMP1-5	coral1	1.00008		lnc-TDP1-3	cyan	1.00005		CDKL5	darkgreen	1.00007		RGPD8	darkmagenta	1.00005		lnc-PPARA-1	darkolivegreen	1.00011		SLC25A44	darkorange2	1.00009		lnc-FAM78A-3	darkred	1.00005		lnc-ZNF146-1	darkseagreen4	1.00005		lnc-TTC23-2	darkturquoise
lnc-TUBE1-1	bisque4	1.00004		SEPSECS-AS1	black	1.00006		IGSF22	blue	1.00006		lnc-FMNL1-6	brown4	1.00007		EDRF1-AS1	coral1	1.00007		lnc-PHB2-4	cyan	1.00004		lnc-B4GALNT3-2	darkgreen	1.00007		lnc-CENPP-5	darkmagenta	1.00005		lnc-RAB22A-2	darkolivegreen	1.00011		ENSG00000159239	darkorange2	1.00009		PPT2	darkred	1.00005		lnc-SPECC1-5	darkseagreen4	1.00004		lnc-DENND6A-3	darkturquoise
ENSG00000260643	bisque4	1.00004		lnc-ATP6AP2-15	black	1.00006		lnc-SNX31-1	blue	1.00006		lnc-CCKAR-11	brown4	1.00007		TLE6	coral1	1.00007		LINC01806	cyan	1.00004		DDX43	darkgreen	1.00006		lnc-ATP5F1A-4	darkmagenta	1.00005		lnc-RANBP2-2	darkolivegreen	1.00011		HEXA-AS1	darkorange2	1.00007		PRX	darkred	1.00004		lnc-LRRC63-4	darkseagreen4	1.00004		lnc-GNG13-5	darkturquoise
lnc-HMHB1-6	bisque4	1.00004		LRP1B	black	1.00006		SHOC1	blue	1.00005		BLOC1S5	brown4	1.00006		lnc-TMEM71-1	coral1	1.00006		LINC00239	cyan	1.00004		TMPRSS9	darkgreen	1.00006		lnc-C12orf73-2	darkmagenta	1.00004		USE1	darkolivegreen	1.0001		PARTICL	darkorange2	1.00007		CLN3	darkred	1.00004		lnc-TMCC1-4	darkseagreen4	1.00004		lnc-USP32-3	darkturquoise
SERTAD4-AS1	bisque4	1.00004		lnc-CAPZA2-2	black	1.00005		lnc-VPS53-2	blue	1.00005		lnc-MSRB3-6	brown4	1.00006		MAPK15	coral1	1.00006		lnc-CTNNA1-4	cyan	1.00004		ANKRD13B	darkgreen	1.00006		lnc-CTNNBIP1-1	darkmagenta	1.00004		KMT2A	darkolivegreen	1.00009		PRH2	darkorange2	1.00006		SERF1A	darkred	1.00004		lnc-RHD-4	darkseagreen4	1.00004		SHQ1	darkturquoise
lnc-PANK3-13	bisque4	1.00004		lnc-OTOA-1	black	1.00005		lnc-C19orf44-5	blue	1.00005		lnc-ADAM17-1	brown4	1.00006		ROBO3	coral1	1.00005		lnc-ANTXR2-3	cyan	1.00004		ITFG2	darkgreen	1.00006		STAC3	darkmagenta	1.00004		lnc-PKN3-1	darkolivegreen	1.00008		lnc-HELZ-4	darkorange2	1.00006		PCDHGA10	darkred	1.00004		MIR583HG	darkseagreen4	1.00003		lnc-EGLN1-1	darkturquoise
lnc-RADIL-1	bisque4	1.00004		LINC01013	black	1.00005		UBE2B	blue	1.00005		TACR1	brown4	1.00006		lnc-ALPK1-2	coral1	1.00005		SCOC-AS1	cyan	1.00003		PAXBP1-AS1	darkgreen	1.00005		ZFHX2-AS1	darkmagenta	1.00004		C3orf14	darkolivegreen	1.00008		lnc-TMEM248-4	darkorange2	1.00006		FRG1-DT	darkred	1.00004		GPR182	darkseagreen4	1.00003		lnc-STK36-2	darkturquoise
lnc-SPATA31A7-11	bisque4	1.00003		PROCA1	black	1.00005		lnc-ESRP1-2	blue	1.00005		PCDHGA1	brown4	1.00005		ZDHHC2	coral1	1.00005		lnc-C12orf49-6	cyan	1.00003		lnc-SLC25A13-1	darkgreen	1.00005		lnc-SMAD4-3	darkmagenta	1.00004		ENSG00000283228	darkolivegreen	1.00007		lnc-SOD1-9	darkorange2	1.00005		lnc-GALNT15-8	darkred	1.00003		lnc-CCDC144A-1	darkseagreen4	1.00003		TMSB4Y	darkturquoise
lnc-CNOT6-4	bisque4	1.00003		lnc-TAP1-1	black	1.00005		lnc-UAP1L1-4	blue	1.00005		LINC00574	brown4	1.00005		lnc-FOXD4L5-18	coral1	1.00005		lnc-CHST12-1	cyan	1.00003		lnc-SMG6-1	darkgreen	1.00005		BACH1-AS1	darkmagenta	1.00004		lnc-GAST-2	darkolivegreen	1.00007		RAB3A	darkorange2	1.00005		PLCXD2-AS1	darkred	1.00003		SOD2-OT1	darkseagreen4	1.00003		RBM23	darkturquoise
lnc-KIDINS220-16	bisque4	1.00003		LRRC37A3	black	1.00005		MED17	blue	1.00005		lnc-IKBIP-10	brown4	1.00005		lnc-SLC46A2-1	coral1	1.00005		LINC02398	cyan	1.00003		lnc-MYO1D-1	darkgreen	1.00005		lnc-PAX9-11	darkmagenta	1.00003		lnc-FAM229A-2	darkolivegreen	1.00007		lnc-GSG1L-7	darkorange2	1.00004		MAP3K4	darkred	1.00003		lnc-ZFYVE21-3	darkseagreen4	1.00003		lnc-SLC26A8-1	darkturquoise
lnc-CARHSP1-2	bisque4	1.00003		SLC25A21	black	1.00004		lnc-LRRD1-1	blue	1.00004		lnc-FAM207A-12	brown4	1.00004		lnc-RTN4R-1	coral1	1.00005		MROH8	cyan	1.00003		PNRC2	darkgreen	1.00005		lnc-VEPH1-2	darkmagenta	1.00003		MAP3K7CL	darkolivegreen	1.00007		NPIPB11	darkorange2	1.00004		lnc-RHOXF1-3	darkred	1.00003		NBPF6	darkseagreen4	1.00003		ZNF280D	darkturquoise
NCMAP	bisque4	1.00003		lnc-ZNF552-2	black	1.00004		PPAN-P2RY11	blue	1.00004		lnc-SLC6A18-2	brown4	1.00004		lnc-TGM6-2	coral1	1.00004		lnc-ZDHHC20-3	cyan	1.00003		SPDYA	darkgreen	1.00004		lnc-TBCA-9	darkmagenta	1.00003		TMEM191C	darkolivegreen	1.00006		LRP2BP	darkorange2	1.00004		lnc-KLRG2-3	darkred	1.00003		lnc-UCK2-1	darkseagreen4	1.00002		BCAS3	darkturquoise
lnc-ATE1-5	bisque4	1.00003		SENP2	black	1.00004		PLCG1-AS1	blue	1.00004		MRPS30-DT	brown4	1.00004		lnc-ZCCHC7-2	coral1	1.00004		lnc-ARHGAP44-2	cyan	1.00003		lnc-EMC3-3	darkgreen	1.00004		MBD5	darkmagenta	1.00003		IFNAR2.1	darkolivegreen	1.00005		ENSG00000285304	darkorange2	1.00004		lnc-VCP-3	darkred	1.00003		lnc-SGSH-1	darkseagreen4	1.00002		SLC7A6OS	darkturquoise
CHRM5	bisque4	1.00003		lnc-ZNF674-1	black	1.00004		lnc-SLC19A1-8	blue	1.00004		lnc-TEX38-3	brown4	1.00004		lnc-LRIF1-1	coral1	1.00004		lnc-FAM83A-7	cyan	1.00003		lnc-NSF-2	darkgreen	1.00004		lnc-EFHD1-2	darkmagenta	1.00003		lnc-SLC12A2-2	darkolivegreen	1.00004		lnc-STK39-3	darkorange2	1.00004		lnc-TAF6-2	darkred	1.00002		ALOX12	darkseagreen4	1.00002		CDADC1	darkturquoise
lnc-A1BG-3	bisque4	1.00003		lnc-TMEM243-1	black	1.00004		ZNF714	blue	1.00003		lnc-USP28-4	brown4	1.00004		lnc-DPP7-2	coral1	1.00004		INTS9	cyan	1.00002		BRE-AS1	darkgreen	1.00004		lnc-GJA4-2	darkmagenta	1.00002		lnc-HAAO-7	darkolivegreen	1.00004		ELP5	darkorange2	1.00004		lnc-SETBP1-8	darkred	1.00002		lnc-LINS1-2	darkseagreen4	1.00002		NBDY	darkturquoise
ILDR2	bisque4	1.00003		lnc-RAD54L2-1	black	1.00004		lnc-ARHGAP31-2	blue	1.00003		INE1	brown4	1.00004		lnc-RHNO1-2	coral1	1.00004		lnc-ADAM10-6	cyan	1.00002		RAMACL	darkgreen	1.00004		lnc-PAICS-3	darkmagenta	1.00002		lnc-ATG4B-2	darkolivegreen	1.00004		lnc-KLHL13-1	darkorange2	1.00004		MAGED4	darkred	1.00002		lnc-ARFIP2-3	darkseagreen4	1.00002		lnc-ARPC1B-2	darkturquoise
lnc-NPIPB13-1	bisque4	1.00002		lnc-VIP-4	black	1.00003		METTL4	blue	1.00003		lnc-PMM1-1	brown4	1.00003		lnc-HBEGF-2	coral1	1.00004		lnc-CDK2AP1-1	cyan	1.00002		lnc-MBP-6	darkgreen	1.00004		NPIPB6	darkmagenta	1.00002		SOX15	darkolivegreen	1.00004		lnc-LSM3-3	darkorange2	1.00003		lnc-RABGEF1-3	darkred	1.00002		SAPCD1	darkseagreen4	1.00002		NUTM2B	darkturquoise
FAM118A	bisque4	1.00002		lnc-ECE1-2	black	1.00003		lnc-ZNF8-4	blue	1.00003		lnc-NUAK1-5	brown4	1.00003		lnc-C11orf16-7	coral1	1.00004		lnc-SETD1B-3	cyan	1.00002		lnc-CAB39L-10	darkgreen	1.00003		FRMD6-AS1	darkmagenta	1.00002		ROM1	darkolivegreen	1.00003		MYO15A	darkorange2	1.00003		lnc-GNA15-3	darkred	1.00002		lnc-TCIRG1-1	darkseagreen4	1.00002		lnc-MUC20-7	darkturquoise
ICOSLG	bisque4	1.00002		ZGLP1	black	1.00003		lnc-WDR34-2	blue	1.00003		lnc-ESX1-1	brown4	1.00003		lnc-PTAR1-4	coral1	1.00003		TTTY14	cyan	1.00002		PP2D1	darkgreen	1.00003		lnc-DCAF10-2	darkmagenta	1.00002		GOLGA6L4	darkolivegreen	1.00003		lnc-RCBTB2-5	darkorange2	1.00003		lnc-NEMP2-38	darkred	1.00002		NBPF26	darkseagreen4	1.00002		SULT1A4	darkturquoise
lnc-PPP1R12A-3	bisque4	1.00002		lnc-NUDT14-3	black	1.00003		EFCAB2	blue	1.00003		TRAF3IP1	brown4	1.00003		lnc-GTF2H2C-1	coral1	1.00003		LINC00562	cyan	1.00002		lnc-C16orf46-3	darkgreen	1.00003		RAD51B	darkmagenta	1.00002		lnc-ANKRD36B-3	darkolivegreen	1.00003		ZSCAN25	darkorange2	1.00003		ENSG00000255872	darkred	1.00002		lnc-CCDC88C-2	darkseagreen4	1.00002		lnc-VGLL4-8	darkturquoise
lnc-MOGAT2-5	bisque4	1.00002		lnc-SIRT3-1	black	1.00003		lnc-BAZ2A-1	blue	1.00003		SNAPC2	brown4	1.00003		lnc-SLC16A3-3	coral1	1.00003		LINC00997	cyan	1.00002		lnc-MRPS14-1	darkgreen	1.00003		lnc-HIST1H2BK-1	darkmagenta	1.00002		MED29	darkolivegreen	1.00003		lnc-CNOT1-2	darkorange2	1.00003		lnc-ENTPD7-1	darkred	1.00002		ASAH2	darkseagreen4	1.00002		KRT1	darkturquoise
LINC01033	bisque4	1.00002		lnc-TBX19-2	black	1.00003		HORMAD1	blue	1.00002		lnc-HOXA13-4	brown4	1.00003		lnc-DEF8-2	coral1	1.00003		lnc-KMT2C-1	cyan	1.00002		NSUN6	darkgreen	1.00003		lnc-STK3-6	darkmagenta	1.00002		lnc-SERPINB6-1	darkolivegreen	1.00003		lnc-RAD9A-6	darkorange2	1.00002		lnc-DRD2-1	darkred	1.00002		lnc-TXNDC9-1	darkseagreen4	1.00002		PRICKLE4	darkturquoise
lnc-PLEKHA8-3	bisque4	1.00002		lnc-RNF2-2	black	1.00003		THRIL	blue	1.00002		lnc-MNS1-5	brown4	1.00003		lnc-STAT3-1	coral1	1.00002		RNASEK-C17orf49	cyan	1.00002		LINC00909	darkgreen	1.00003		lnc-GRM7-2	darkmagenta	1.00002		lnc-EXD2-10	darkolivegreen	1.00003		lnc-ZNF253-2	darkorange2	1.00002		FAM133B	darkred	1.00002		lnc-ANKRD60-4	darkseagreen4	1.00002		LY75-CD302	darkturquoise
AGAP4	bisque4	1.00002		STK32A-AS1	black	1.00003		lnc-NXNL1-7	blue	1.00002		METTL5	brown4	1.00003		DLGAP1	coral1	1.00002		lnc-DNAJC6-2	cyan	1.00002		ENSG00000249141	darkgreen	1.00003		lnc-KIAA0825-1	darkmagenta	1.00001		lnc-ZNF582-1	darkolivegreen	1.00003		lnc-DMAC1-1	darkorange2	1.00002		GAS2	darkred	1.00002		lnc-KLF11-1	darkseagreen4	1.00002		lnc-RWDD1-1	darkturquoise
SPIN2B	bisque4	1.00002		lnc-FBXO25-2	black	1.00002		lnc-TMEM88B-6	blue	1.00002		lnc-CBR3-1	brown4	1.00002		lnc-CDK12-1	coral1	1.00002		UBE2Q1	cyan	1.00001		ZSCAN20	darkgreen	1.00003		GCNT7	darkmagenta	1.00001		lnc-TSN-14	darkolivegreen	1.00002		GATD3	darkorange2	1.00002		lnc-SYF2-3	darkred	1.00002		lnc-DYNC1H1-6	darkseagreen4	1.00002		lnc-HTR1B-1	darkturquoise
DERPC	bisque4	1.00002		lnc-SBDS-4	black	1.00002		lnc-ZNF626-1	blue	1.00002		lnc-MACC1-1	brown4	1.00002		PPP1R32	coral1	1.00002		lnc-OR4D9-1	cyan	1.00001		lnc-GAPVD1-3	darkgreen	1.00003		lnc-SSB-2	darkmagenta	1.00001		lnc-ERLEC1-7	darkolivegreen	1.00002		lnc-ZNF559-ZNF177-1	darkorange2	1.00002		LINC01605	darkred	1.00002		ARRDC3-AS1	darkseagreen4	1.00001		lnc-SYNJ2-1	darkturquoise
FAM27C	bisque4	1.00002		HSD17B4	black	1.00002		lnc-GRM1-1	blue	1.00002		lnc-COL4A2-3	brown4	1.00002		lnc-CTBP2-6	coral1	1.00002		lnc-STK3-2	cyan	1.00001		GOLGA8N	darkgreen	1.00003		lnc-GNAQ-7	darkmagenta	1.00001		lnc-PLGLB2-10	darkolivegreen	1.00002		FBXL2	darkorange2	1.00002		ACTA2-AS1	darkred	1.00002		lnc-ERRFI1-3	darkseagreen4	1.00001		lnc-NOC2L-12	darkturquoise
RABL2B	bisque4	1.00002		lnc-ALB-1	black	1.00002		lnc-KIAA0355-3	blue	1.00002		lnc-FUBP1-2	brown4	1.00002		lnc-GMPS-1	coral1	1.00002		lnc-MECP2-2	cyan	1.00001		ZNF451-AS1	darkgreen	1.00002		lnc-CNEP1R1-1	darkmagenta	1.00001		lnc-ZNF45-2	darkolivegreen	1.00002		lnc-ANKRD27-2	darkorange2	1.00002		lnc-ROPN1B-16	darkred	1.00002		lnc-KHDRBS3-4	darkseagreen4	1.00001		TMEM147-AS1	darkturquoise
C6orf226	bisque4	1.00002		lnc-FOXO6-2	black	1.00002		RASAL2-AS1	blue	1.00002		lnc-SINHCAF-3	brown4	1.00002		lnc-ARL5A-1	coral1	1.00002		lnc-ZNF221-2	cyan	1.00001		lnc-UBE2Q2L-5	darkgreen	1.00002		IL12A-AS1	darkmagenta	1.00001		MADD	darkolivegreen	1.00002		CNBD2	darkorange2	1.00001		INGMG_000656	darkred	1.00001		lnc-FGGY-6	darkseagreen4	1.00001		CHRNA10	darkturquoise
TSNAXIP1	bisque4	1.00002		lnc-IFNG-3	black	1.00002		SMARCAL1	blue	1.00002		lnc-FBXL20-1	brown4	1.00002		lnc-MSH6-2	coral1	1.00002		DDX11-AS1	cyan	1.00001		HIPK1-AS1	darkgreen	1.00002		lnc-RPLP0-3	darkmagenta	1.00001		lnc-CXCL16-4	darkolivegreen	1.00002		lnc-NOL10-4	darkorange2	1.00001		DCTN1-AS1	darkred	1.00001		lnc-SVIP-1	darkseagreen4	1.00001		lnc-PC-2	darkturquoise
lnc-YWHAZ-1	bisque4	1.00001		AEBP2	black	1.00002		lnc-ADH5-6	blue	1.00002		ZNF317	brown4	1.00002		lnc-RPS5-3	coral1	1.00002		lnc-UMODL1-7	cyan	1.00001		ENSG00000282988	darkgreen	1.00002		LINC00240	darkmagenta	1.00001		lnc-PTRHD1-1	darkolivegreen	1.00002		lnc-SPRY2-132	darkorange2	1.00001		lnc-EYS-1	darkred	1.00001		FBXO42	darkseagreen4	1.00001		lnc-TPPP-1	darkturquoise
lnc-MINOS1-1	bisque4	1.00001		TVP23C-CDRT4	black	1.00002		INGMG_002496	blue	1.00002		lnc-CHSY1-5	brown4	1.00002		lnc-U2AF2-2	coral1	1.00002		lnc-SLC1A1-1	cyan	1.00001		lnc-BNIP3-2	darkgreen	1.00002		INMT-MINDY4	darkmagenta	1.00001		lnc-EPOP-2	darkolivegreen	1.00002		TMEM254-AS1	darkorange2	1.00001		INVS	darkred	1.00001		lnc-DALRD3-1	darkseagreen4	1.00001		lnc-SH3D21-7	darkturquoise
lnc-TMEM250-1	bisque4	1.00001		lnc-HELB-2	black	1.00002		CATSPERE	blue	1.00001		TCF12	brown4	1.00002		lnc-ATP11A-2	coral1	1.00001		lnc-SEC22C-2	cyan	1.00001		lnc-SPATA31A7-14	darkgreen	1.00002		ENSG00000285130	darkmagenta	1.00001		lnc-LEO1-2	darkolivegreen	1.00002		lnc-EIF1AD-1	darkorange2	1.00001		lnc-ALX4-7	darkred	1.00001		lnc-GOLGA8A-6	darkseagreen4	1.00001		GRM6	darkturquoise
lnc-RXFP4-2	bisque4	1.00001		ST20	black	1.00002		lnc-SLC25A41-2	blue	1.00001		PIH1D2	brown4	1.00001		ABCF1	coral1	1.00001		KLHL7	cyan	1.00001		MYOM2	darkgreen	1.00002		LINC00881	darkmagenta	1.00001		FRMPD2	darkolivegreen	1.00002		PTCD1	darkorange2	1.00001		HAL	darkred	1.00001		TRPV6	darkseagreen4	1.00001		lnc-CEP170-10	darkturquoise
ZC3H7A	bisque4	1.00001		HDHD5-AS1	black	1.00001		lnc-ANKRD20A2-14	blue	1.00001		lnc-TBCCD1-4	brown4	1.00001		lnc-NR1D1-1	coral1	1.00001		lnc-HDDC3-2	cyan	1.00001		lnc-RBL1-3	darkgreen	1.00002		CIDEB	darkmagenta	1.00001		lnc-UBR4-3	darkolivegreen	1.00001		C12orf56	darkorange2	1.00001		lnc-TMEM212-1	darkred	1.00001		ENSG00000263620	darkseagreen4	1.00001		TPSD1	darkturquoise
UFL1-AS1	bisque4	1.00001		lnc-GNG5-5	black	1.00001		lnc-LGI1-3	blue	1.00001		lnc-DTNBP1-15	brown4	1.00001		HMGN4	coral1	1.00001		EXTL3-AS1	cyan	1.00001		lnc-LMOD1-5	darkgreen	1.00001		TP53	darkmagenta	1.00001		lnc-SLC30A4-4	darkolivegreen	1.00001		CPLANE2	darkorange2	1.00001		lnc-CFL2-5	darkred	1.00001		lnc-C22orf15-4	darkseagreen4	1.00001		UBA6-AS1	darkturquoise
lnc-RCC1L-4	bisque4	1.00001		lnc-A1BG-1	black	1.00001		lnc-KBTBD6-2	blue	1.00001		lnc-GSDMB-1	brown4	1.00001		lnc-ZNF207-1	coral1	1.00001		lnc-VPS54-4	cyan	1.00001		FBXL13	darkgreen	1.00001		MAST1	darkmagenta	1.00001		lnc-C20orf196-4	darkolivegreen	1.00001		lnc-THSD1-3	darkorange2	1.00001		lnc-YBEY-6	darkred	1.00001		TUG1	darkseagreen4	1.00001		FTO	darkturquoise
lnc-TTC3-5	bisque4	1.00001		KCNMB3	black	1.00001		lnc-NBAS-8	blue	1.00001		PHF8	brown4	1.00001		LINC02356	coral1	1.00001		lnc-CRLF1-4	cyan	1.00001		LIPT2	darkgreen	1.00001		CCDC62	darkmagenta	1.00001		MAPRE2	darkolivegreen	1.00001		lnc-OTOGL-1	darkorange2	1.00001		LINC01144	darkred	1.00001		HERC3	darkseagreen4	1.00001		INGMG_001704	darkturquoise
NCK1-DT	bisque4	1.00001		lnc-USP34-6	black	1.00001		GSDMA	blue	1.00001		SRRM5	brown4	1.00001		lnc-MARVELD2-2	coral1	1.00001		lnc-PAX1-5	cyan	1.00001		lnc-SFT2D3-2	darkgreen	1.00001		lnc-ASTE1-1	darkmagenta	1.00001		lnc-ZFP62-2	darkolivegreen	1.00001		lnc-NADSYN1-1	darkorange2	1.00001		lnc-ABCC6-10	darkred	1.00001		lnc-RAB3A-3	darkseagreen4	1.00001		lnc-SSMEM1-3	darkturquoise
CCNB3	bisque4	1.00001		KLRC1	black	1.00001		lnc-SETBP1-2	blue	1.00001		lnc-TRIM32-1	brown4	1.00001		THAP7-AS1	coral1	1.00001		ACTN1-AS1	cyan	1.00001		lnc-PHYHIP-1	darkgreen	1.00001		lnc-COX7A2L-3	darkmagenta	1.00001		lnc-GOLGA6L6-6	darkolivegreen	1.00001		lnc-C6orf120-1	darkorange2	1		lnc-DNAJC5-1	darkred	1		MTCP1	darkseagreen4	1.00001		lnc-RC3H2-1	darkturquoise
lnc-H1FX-1	bisque4	1.00001		C16orf95	black	1.00001		lnc-AURKB-4	blue	1.00001		RTF1	brown4	1.00001		ARPC4-TTLL3	coral1	1.00001		lnc-MMP28-4	cyan	1.00001		lnc-ANKRD31-2	darkgreen	1.00001		lnc-RUFY3-1	darkmagenta	1.00001		GHET1	darkolivegreen	1.00001		lnc-APOLD1-1	darkorange2	1		lnc-DEGS2-7	darkred	1		ENSG00000288725	darkseagreen4	1.00001		lnc-SLC22A31-4	darkturquoise
lnc-CCDC32-3	bisque4	1.00001		lnc-ARPC5L-1	black	1.00001		LINC01597	blue	1.00001		lnc-LCMT2-1	brown4	1.00001		lnc-ARHGAP26-4	coral1	1.00001		lnc-BAZ2B-1	cyan	1.00001		lnc-CISD2-1	darkgreen	1.00001		lnc-MAP1LC3B-1	darkmagenta	1.00001		lnc-DNAH10OS-8	darkolivegreen	1.00001		lnc-RPRML-6	darkorange2	1		lnc-CENPP-10	darkred	1		lnc-URGCP-MRPS24-5	darkseagreen4	1.00001		lnc-EBPL-2	darkturquoise
lnc-GAPDH-6	bisque4	1.00001		lnc-C15orf41-18	black	1.00001		ARL 10.00	blue	1.00001		POU6F2-AS2	brown4	1.00001		lnc-RAPSN-2	coral1	1.00001		lnc-TUBB2A-7	cyan	1.00001		lnc-ABHD17B-2	darkgreen	1.00001		CHRNB2	darkmagenta	1.00001		SPATC1L	darkolivegreen	1.00001		lnc-C1QTNF1-8	darkorange2	1		lnc-FAM122C-3	darkred	1		lnc-ARL15-2	darkseagreen4	1		CAPN7	darkturquoise
lnc-ARID2-11	bisque4	1.00001		lnc-MED4-3	black	1.00001		FUT10	blue	1		ENSG00000288634	brown4	1.00001		ACSM1	coral1	1.00001		lnc-GIP-5	cyan	1		lnc-PDGFD-1	darkgreen	1.00001		DNAAF8	darkmagenta	1.00001		lnc-AAMP-1	darkolivegreen	1.00001		lnc-ZFAND4-1	darkorange2	1		lnc-RRAS-1	darkred	1		LDAH	darkseagreen4	1		lnc-TBL1Y-11	darkturquoise
lnc-UNK-1	bisque4	1.00001		PCDHB13	black	1.00001		PLGLB2	blue	1		lnc-GJC1-4	brown4	1.00001		RALY-AS1	coral1	1		lnc-NIPBL-1	cyan	1		ENSG00000288683	darkgreen	1.00001		lnc-YIF1A-1	darkmagenta	1.00001		SPATA17	darkolivegreen	1.00001		CCDC60	darkorange2	1		lnc-RNF139-4	darkred	1		lnc-SOX15-1	darkseagreen4	1		KRBOX1	darkturquoise
PRELID3A	bisque4	1.00001		lnc-HIST2H3C-1	black	1.00001		lnc-MASTL-6	blue	1		LINC00265	brown4	1.00001		SAMMSON	coral1	1		lnc-COX5B-2	cyan	1		lnc-SBF2-7	darkgreen	1.00001		RGPD1	darkmagenta	1.00001		lnc-ATP6V1E2-8	darkolivegreen	1.00001		lnc-INPP4B-2	darkorange2	1		C1orf50	darkred	1		GHRL	darkseagreen4	1		SEMA3F-AS1	darkturquoise
lnc-RPS10-1	bisque4	1.00001		KYAT1	black	1.00001		INGMG_000652	blue	1		lnc-GNB4-1	brown4	1.00001		lnc-GCNT1-1	coral1	1		SPAG17	cyan	1		lnc-PAPD5-1	darkgreen	1.00001		lnc-TMEM218-1	darkmagenta	1.00001		lnc-RIT2-2	darkolivegreen	1		lnc-H1FOO-2	darkorange2	1		lnc-IRF2BP2-11	darkred	1		lnc-CREB3L4-4	darkseagreen4	1		lnc-IKZF1-15	darkturquoise
MYLK3	bisque4	1.00001		DCLRE1C	black	1		lnc-PPP5D1-1	blue	1		lnc-SH3BGRL2-1	brown4	1.00001		lnc-TTPAL-1	coral1	1		INGMG_001601	cyan	1		lnc-TMX2-1	darkgreen	1.00001		PRB2	darkmagenta	1		NCBP3	darkolivegreen	1		lnc-CDC27-7	darkorange2	1		lnc-TNN-1	darkred	1		lnc-MESD-3	darkseagreen4	1		lnc-PSMA7-1	darkturquoise
lnc-DHX38-3	bisque4	1		FAM239A	black	1		lnc-N4BP2L2-2	blue	1		lnc-DHX36-3	brown4	1		lnc-CXXC1-3	coral1	1		lnc-BRF2-2	cyan	1		WHAMM	darkgreen	1.00001		ENSG00000142539	darkmagenta	1		lnc-CHML-1	darkolivegreen	1		lnc-CCDC28A-1	darkorange2	1		lnc-FBXL14-3	darkred	1		lnc-DDX39A-3	darkseagreen4	1		lnc-C1orf61-2	darkturquoise
RAPGEF6	bisque4	1		ENSG00000284292	black	1		TDRD1	blue	1		ZNF282	brown4	1		lnc-SMIM32-4	coral1	1		lnc-PYURF-2	cyan	1		lnc-ADAMTS12-6	darkgreen	1.00001		lnc-TDP1-6	darkmagenta	1		TYW1B	darkolivegreen	1		LIN37	darkorange2	1		lnc-ZC2HC1C-1	darkred	1		ALDH8A1	darkseagreen4	1		lnc-ZNF366-6	darkturquoise
lnc-HTR4-1	bisque4	1		lnc-SMCR8-1	black	1		lnc-RPL37-1	blue	1		lnc-COX7B-4	brown4	1		USP49	coral1	1		lnc-RRAS-5	cyan	1		lnc-NFE2L1-1	darkgreen	1.00001		COG6	darkmagenta	1		ZNF611	darkolivegreen	1		lnc-RWDD4-2	darkorange2	1		lnc-SAT2-1	darkred	1		lnc-HIP1-1	darkseagreen4	1		lnc-PMM2-6	darkturquoise
lnc-POTEB3-12	bisque4	1		lnc-RSBN1L-2	black	1		lnc-ABCC5-3	blue	1		CC2D1B	brown4	1		lnc-IL31RA-2	coral1	1		lnc-IL7-2	cyan	1		ZNF487	darkgreen	1.00001		CCNT2-AS1	darkmagenta	1		LINC01719	darkolivegreen	1		lnc-OBSL1-8	darkorange2	1		lnc-ATP2B3-1	darkred	1		lnc-BET1L-4	darkseagreen4	1		lnc-GK5-7	darkturquoise
ENSG00000284431	bisque4	1		SPIN2A	black	1		lnc-ULK4-15	blue	1		ZNF561	brown4	1		INGMG_002256	coral1	1		lnc-YDJC-1	cyan	1		lnc-C1QTNF3-AMACR-3	darkgreen	1.00001		LINC02405	darkmagenta	1		NUP214	darkolivegreen	1		KIZ-AS1	darkorange2	1		lnc-HMGA1-2	darkred	1		ENSG00000268870	darkseagreen4	1		lnc-MAP3K12-3	darkturquoise
lnc-GRAMD2A-3	bisque4	1		lnc-LDLRAP1-1	black	1		lnc-DR1-1	blue	1		LINC01638	brown4	1		lnc-RNF111-2	coral1	1		lnc-USP24-1	cyan	1		NDUFC2-KCTD14	darkgreen	1		LINC00999	darkmagenta	1		lnc-PPP1R3G-9	darkolivegreen	1		ZNF341-AS1	darkorange2	1		SAXO2	darkred	1		ENSG00000285791	darkseagreen4	1		GOLGA6L4	darkturquoise
lnc-NSD3-5	bisque4	1		lnc-SOD1-7	black	1		ZBTB49	blue	1		lnc-NNT-5	brown4	1		lnc-LGALS7-1	coral1	1		lnc-MUC16-1	cyan	1		FRS3	darkgreen	1		lnc-DENND2A-1	darkmagenta	1		lnc-TMEM38A-2	darkolivegreen	1		lnc-UNCX-3	darkorange2	1		lnc-CCDC96-1	darkred	1		lnc-FAM104B-1	darkseagreen4	1		GUCA1B	darkturquoise
lnc-TOP1MT-4	bisque4	1		lnc-C1QL3-1	black	1		lnc-ZNF217-2	blue	1		lnc-CNKSR3-6	brown4	1		lnc-HIST1H2AG-4	coral1	1		lnc-TMEM212-5	cyan	1		lnc-AP3B1-3	darkgreen	1		lnc-MECR-1	darkmagenta	1		UCP3	darkolivegreen	1		TMEM262	darkorange2	1		SSSCA1-AS1	darkred	1		lnc-AGAP9-39	darkseagreen4	1		lnc-B3GALNT2-2	darkturquoise
ENSG00000257921	bisque4	1		lnc-TEAD2-1	black	1		SRRM2-AS1	blue	1		lnc-LHFPL3-4	brown4	1		lnc-XRRA1-1	coral1	1		LINC00880	cyan	1		lnc-ARID2-8	darkgreen	1		ENSG00000257390	darkmagenta	1		lnc-DGLUCY-4	darkolivegreen	1		lnc-MED6-1	darkorange2	1		lnc-HSP90AA1-15	darkred	1		lnc-AATK-5	darkseagreen4	1		ENSG00000273734	darkturquoise
lnc-PNPO-1	bisque4	1		MAP2K7	black	1		lnc-LARP4-6	blue	1		LINC01829	brown4	1		lnc-ZNF500-3	coral1	1		lnc-SLC25A51-1	cyan	1		lnc-FAAH2-1	darkgreen	1		MORC2-AS1	darkmagenta	1		lnc-AK6-8	darkolivegreen	1		LINC00310	darkorange2	1		lnc-COX5A-1	darkred	1		lnc-VPS13A-2	darkseagreen4	1		lnc-KMT5B-1	darkturquoise
FAM153A	bisque4	1		lnc-ATAD5-3	black	1		lnc-SLC4A11-1	blue	1		lnc-ZNF362-2	brown4	1		lnc-DAPP1-2	coral1	1		lnc-NTN3-1	cyan	1		USP9Y	darkgreen	1		lnc-LRP5-5	darkmagenta	1		lnc-SLC25A16-3	darkolivegreen	1		KCNAB3	darkorange2	1		NPIPB9	darkred	1		lnc-IL1RN-5	darkseagreen4	1		INGMG_002663	darkturquoise
lnc-CIPC-1	bisque4	1		TSNAX-DISC1	black	1		lnc-DEGS2-2	blue	1		ENSG00000241962	brown4	1		RNF43	coral1	1		lnc-ZC2HC1C-2	cyan	1		lnc-EIF1AY-4	darkgreen	1		lnc-FAM83E-2	darkmagenta	1		lnc-NAPB-2	darkolivegreen	1		ENSG00000167774	darkorange2	1		lnc-GTF2IRD2-1	darkred	1		lnc-PCNX1-2	darkseagreen4	1		lnc-MRPL35-1	darkturquoise
AKR1B15	bisque4	1		lnc-NDUFA10-5	black	1		lnc-NPEPPS-1	blue	1		lnc-TSTD3-2	brown4	1		lnc-MANEAL-3	coral1	1		lnc-TRNAU1AP-1	cyan	1		lnc-LEKR1-4	darkgreen	1		lnc-EPB41-3	darkmagenta	1		lnc-KTI12-1	darkolivegreen	1		lnc-FGF9-19	darkorange2	1		lnc-AGR3-1	darkred	1		lnc-MARCH4-2	darkseagreen4	1		lnc-ARHGEF3-3	darkturquoise
lnc-PRPF4B-3	bisque4	1		CEMP1	black	1		lnc-CYB5D2-2	blue	1		LINC01001	brown4	1		LOC102724594	coral1	1		KLHL33	cyan	1		lnc-TARDBP-5	darkgreen	1		lnc-HDDC3-3	darkmagenta	1		lnc-IAH1-2	darkolivegreen	1		lnc-PNPLA3-1	darkorange2	1		ENSG00000285953	darkred	1		lnc-GBE1-5	darkseagreen4	1		lnc-MYLPF-3	darkturquoise
lnc-KLHL13-5	bisque4	1		lnc-FXYD4-4	black	1		lnc-TCTA-1	blue	1		RBM26-AS1	brown4	1		lnc-USP10-3	coral1	1		lnc-LRP5-1	cyan	1		SGO1-AS1	darkgreen	1		SDCBP2-AS1	darkmagenta	1		lnc-NSUN6-2	darkolivegreen	1		ENSG00000272410	darkorange2	1		lnc-MATN2-2	darkred	1		lnc-DKK3-3	darkseagreen4	1		FAM187A	darkturquoise
CHKB-DT	bisque4	1		LINC01220	black	1		lnc-SEC22A-1	blue	1		lnc-RASA3-7	brown4	1		lnc-CMTM3-1	coral1	1		lnc-IGSF9-1	cyan	1		lnc-DOC2B-2	darkgreen	1		lnc-RBP4-1	darkmagenta	1		lnc-ZNF703-2	darkolivegreen	1		lnc-CIB3-6	darkorange2	1		ATP6V1G2-DDX39B	darkred	1		lnc-NAT1-3	darkseagreen4	1		lnc-CDKL4-4	darkturquoise
lnc-MEX3B-4	bisque4	1		INGMG_001742	black	1		lnc-GTF2H5-24	blue	1		lnc-C1orf35-2	brown4	1		lnc-SLC35F5-14	coral1	1		lnc-MRPL20-1	cyan	1		lnc-TFB1M-5	darkgreen	1		lnc-OR4F16-15	darkmagenta	1		lnc-TEKT2-1	darkolivegreen	1		lnc-CC2D1B-1	darkorange2	1		PTGR2	darkred	1		lnc-RPL13-1	darkseagreen4	1		RIMBP3C	darkturquoise
lnc-PSMC3IP-1	bisque4	1		ENSG00000282246	black	1		lnc-OSBPL7-1	blue	1		lnc-ATAD1-5	brown4	1		lnc-NIFK-8	coral1	1		lnc-ZNF639-4	cyan	1		lnc-PCDHGA1-2	darkgreen	1		lnc-ZC3H11A-1	darkmagenta	1		lnc-HHIPL1-2	darkolivegreen	1		lnc-NDUFA6-2	darkorange2	1		ENSG00000267360	darkred	1		lnc-WNT5B-3	darkseagreen4	1		lnc-SEC63-3	darkturquoise
ENSG00000288674	bisque4	1		lnc-PNO1-1	black	1		TEX22	blue	1		lnc-SEC24D-1	brown4	1		lnc-NAXD-4	coral1	1		lnc-SIKE1-2	cyan	1		lnc-MAFF-2	darkgreen	1		THUMPD3-AS1	darkmagenta	1		lnc-BRAT1-2	darkolivegreen	1		GFAP	darkorange2	1		lnc-PRSS51-2	darkred	1		lnc-C8orf74-1	darkseagreen4	1		lnc-THOC2-5	darkturquoise
lnc-SMG1-2	bisque4	1		lnc-ANKRD27-1	black	1		DNAH10	blue	1		ZFHX2	brown4	1		CORO7-PAM16	coral1	1		lnc-C19orf44-8	cyan	1		lnc-ZFC3H1-11	darkgreen	1		LOC102723553	darkmagenta	1		lnc-SORT1-4	darkolivegreen	1		lnc-KDM1A-7	darkorange2	1		lnc-NIPAL4-1	darkred	1		lnc-DHRS13-2	darkseagreen4	1		lnc-RFNG-1	darkturquoise
lnc-FGF9-3	bisque4	1		lnc-WDR77-1	black	1		TBC1D3I	blue	1		lnc-RORA-2	brown4	1		lnc-NUTM2G-5	coral1	1		lnc-TK2-2	cyan	1		lnc-RAB17-2	darkgreen	1		lnc-EZH2-5	darkmagenta	1		lnc-MYOCD-1	darkolivegreen	1		EDC3	darkorange2	1		lnc-FSIP2-5	darkred	1		lnc-STRN3-8	darkseagreen4	1		PCDHA4	darkturquoise
lnc-CYP3A43-1	bisque4	1		lnc-C6orf106-2	black	1		lnc-ERCC1-1	blue	1		ENO1-AS1	brown4	1		lnc-ZNF786-2	coral1	1		RB1-DT	cyan	1		DLG5-AS1	darkgreen	1		CHURC1-FNTB	darkmagenta	1		lnc-ARID5A-2	darkolivegreen	1		FAM239B	darkorange2	1		ENSG00000271741	darkred	1		lnc-C17orf75-8	darkseagreen4	1		lnc-SLC6A9-2	darkturquoise
lnc-EIF1AD-5	bisque4	1		KCNRG	black	1		lnc-SPNS3-2	blue	1		LINC00884	brown4	1		lnc-AKAP9-3	coral1	1		lnc-PTGIR-4	cyan	1		lnc-A3GALT2-4	darkgreen	1		RAET1E.1	darkmagenta	1		lnc-TMC7-2	darkolivegreen	1		lnc-PHOSPHO2-2	darkorange2	1		lnc-PRKX-10	darkred	1		lnc-RNFT1-2	darkseagreen4	1		LINC02427	darkturquoise
lnc-NUDT3-1	bisque4	1		RPS4Y1	black	1		lnc-CENPP-1	blue	1		lnc-CCDC189-1	brown4	1		lnc-SH2B2-2	coral1	1		lnc-PRKX-11	cyan	1		TMEM81	darkgreen	1		lnc-WDR70-5	darkmagenta	1		ZNF561-AS1	darkolivegreen	1		lnc-JMJD7-PLA2G4B-11	darkorange2	1		lnc-METTL16-1	darkred	1		lnc-NEDD8-MDP1-1	darkseagreen4	1		lnc-ZNF236-8	darkturquoise
ENSG00000262633	bisque4	1		lnc-DNER-3	black	1		lnc-ARMC6-1	blue	1		LINC02102	brown4	1		lnc-TRMT2B-1	coral1	1		lnc-FST-1	cyan	1		lnc-FGFBP3-2	darkgreen	1		lnc-SLC25A51-6	darkmagenta	1		lnc-VN1R2-1	darkolivegreen	1		INGMG_002697	darkorange2	1		TTLL11-IT1	darkred	1		lnc-ATRIP-24	darkseagreen4	1		lnc-MBD2-6	darkturquoise
lnc-C6orf120-3	bisque4	1		LINC00896	black	1		lnc-HIST1H2BI-2	blue	1		lnc-TMEM132C-6	brown4	1		lnc-GOLGA8H-8	coral1	1		lnc-DCAF10-1	cyan	1		lnc-PTPN23-3	darkgreen	1		TTTY15	darkmagenta	1		lnc-RCSD1-5	darkolivegreen	1		lnc-TM4SF20-1	darkorange2	1		SLC5A2	darkred	1		lnc-HAND1-3	darkseagreen4	1		lnc-SCN2A-12	darkturquoise
BLOC1S5-TXNDC5	bisque4	1		lnc-CBY3-3	black	1		lnc-ZNF33B-3	blue	1		lnc-KLF9-5	brown4	1		lnc-SIAH1-4	coral1	1		lnc-SLC35G2-1	cyan	1		lnc-THSD8-2	darkgreen	1		lnc-TKT-1	darkmagenta	1		lnc-MAPK1-3	darkolivegreen	1		lnc-RSC1A1-1	darkorange2	1		lnc-CAMSAP2-1	darkred	1		lnc-C10orf143-11	darkseagreen4	1		lnc-NDST2-3	darkturquoise
lnc-SLC38A5-1	bisque4	1		lnc-H1FNT-1	black	1		lnc-TINF2-1	blue	1		STAM-AS1	brown4	1		lnc-SLC25A30-1	coral1	1		lnc-TEX29-3	cyan	1		lnc-IFT122-2	darkgreen	1		lnc-NNT-2	darkmagenta	1		lnc-ABLIM2-4	darkolivegreen	1		ENSG00000282278	darkorange2	1		lnc-CTNNA1-2	darkred	1		KIF5A	darkseagreen4	1		lnc-TOB2-1	darkturquoise
lnc-SNN-1	bisque4	1		lnc-PHLDA1-1	black	1		lnc-TUBA1C-1	blue	1		lnc-TPGS2-3	brown4	1		lnc-PGRMC2-2	coral1	1		ELOA3DP	cyan	1		NDUFV2-AS1	darkgreen	1		lnc-CCKAR-1	darkmagenta	1		lnc-TP53BP2-8	darkolivegreen	1		lnc-CLHC1-4	darkorange2	1		TBCE	darkred	1		lnc-ZNF705B-1	darkseagreen4	1		lnc-GSDMD-1	darkturquoise
lnc-GLE1-1	bisque4	1		lnc-ARHGEF7-7	black	1		lnc-NIPAL1-2	blue	1		lnc-SLC36A1-4	brown4	1		lnc-LRRC75B-73	coral1	1		lnc-FAM200A-1	cyan	1		LINC01063	darkgreen	1		ENSG00000260170	darkmagenta	1		NPIPA5	darkolivegreen	1		ENSG00000260537	darkorange2	1		lnc-APOC3-3	darkred	1		lnc-CELF3-2	darkseagreen4	1		lnc-RRP8-1	darkturquoise
lnc-ALDH1A2-5	bisque4	1		lnc-KCNE4-7	black	1		lnc-METTL14-3	blue	1		LDHC	brown4	1		lnc-ERVV-1-2	coral1	1		lnc-EOMES-5	cyan	1		lnc-ARSF-3	darkgreen	1		lnc-DHX32-1	darkmagenta	1		lnc-ANGPT2-2	darkolivegreen	1		lnc-A1BG-2	darkorange2	1		ENSG00000250349	darkred	1		ARMC8	darkseagreen4	1		COMMD3-BMI1	darkturquoise
lnc-HIST3H2A-2	bisque4	1		lnc-EPC1-5	black	1		lnc-HORMAD2-3	blue	1		FAM86B2	brown4	1		lnc-MYL7-3	coral1	1		lnc-GCSH-1	cyan	1		HEPHL1	darkgreen	1		lnc-TUBB2A-9	darkmagenta	1		ENSG00000286239	darkolivegreen	1		lnc-CARD14-4	darkorange2	1		ZFY	darkred	1		INGMG_000518	darkseagreen4	1		lnc-KCNE1B-3	darkturquoise
lnc-MED6-3	bisque4	1		LINC01431	black	1		ENSG00000283765	blue	1		lnc-SPACA5B-3	brown4	1		lnc-WNT8A-57	coral1	1		DET1	cyan	1		lnc-GLOD4-2	darkgreen	1		SLC4A5	darkmagenta	1		lnc-MKKS-12	darkolivegreen	1		lnc-LRRC37A-1	darkorange2	1		lnc-OSBPL7-3	darkred	1		lnc-HLA-DPA1-2	darkseagreen4	1		lnc-SLC38A1-10	darkturquoise
DDX3Y	bisque4	1		lnc-ZNF394-2	black	1		lnc-YARS2-3	blue	1		lnc-MED14-6	brown4	1		lnc-TAF13-2	coral1	1		ENSG00000269693	cyan	1		lnc-ZNF121-1	darkgreen	1		lnc-IRF7-1	darkmagenta	1		lnc-KIN-12	darkolivegreen	1		COPS7B	darkorange2	1		ELOA3BP	darkred	1		EIF3CL	darkseagreen4	1		lnc-VSTM5-5	darkturquoise
INGMG_001846	bisque4	1		lnc-WWP2-2	black	1		lnc-ZNF713-3	blue	1		UTY	brown4	1		ENSG00000288520	coral1	1		ENSG00000271793	cyan	1		lnc-PRAC2-6	darkgreen	1		lnc-ARMCX3-5	darkmagenta	1		lnc-NLRC4-3	darkolivegreen	1		lnc-ETNK2-7	darkorange2	1		ENSG00000283782	darkred	1		lnc-ITGB7-1	darkseagreen4	1		lnc-SOCS2-4	darkturquoise
lnc-RNF219-6	bisque4	1		lnc-OR4F21-3	black	1		ISY1-RAB43	blue	1		lnc-RIMBP3C-3	brown4	1						U2AF1	cyan	1		INO80B-WBP1	darkgreen	1		PDCD6-AHRR	darkmagenta	1		lnc-PCGF2-4	darkolivegreen	1		STT3A-AS1	darkorange2	1		lnc-BIRC8-3	darkred	1		lnc-FAM46C-1	darkseagreen4	1		lnc-RPP40-1	darkturquoise
[truncated: 64 more columns]
