# Supplementary material for: Gene coexpression networks reveal a broad role for lncRNAs in inflammatory bowel disease
Source: JCI Insight. 2024 Feb 8;9(3):e168988. doi: 10.1172/jci.insight.168988 (PMC10967393; doi:10.1172/jci.insight.168988)
Supplement: Supplemental table 3 [file jciinsight-9-168988-s062.xlsx]

## Sheet: Table2
Description	E-value	Namespace	Score	module
igdpositive_cd27cd10_cd38negative_bcells	1.05e-39	Cell Expression Barcodes	11351.1	orange
cd3+_t_cells	1.93e-37	Cell Expression Barcodes	11990.7	orange
effector_memory_t_cell	2.18e-36	Cell Expression Barcodes	11973.6	orange
cd16+_monocytes	3.91e-35	Cell Expression Barcodes	11533.5	orange
cd45+_cells	1.5e-34	Cell Expression Barcodes	13723	orange
intestinal_mucosa	0.000168	Tissue Expression Barcodes	409.068	yellow
sigmoid_colon_mucosa	0.00609	Tissue Expression Barcodes	376.732	yellow
colonic_crypt_epithelial_cells	2.74e-23	Cell Expression Barcodes	5784.64	blue
colonocytes	3.07e-20	Cell Expression Barcodes	5047.72	blue
ascending_colon_mucosa	6.23e-17	Tissue Expression Barcodes	3570.99	blue
sigmoid_colon_mucosa	1.33e-15	Tissue Expression Barcodes	3627.74	blue
colonic_mucosa	6.32e-15	Tissue Expression Barcodes	3267.93	blue
ascending_colon_mucosa	4.01e-09	Tissue Expression Barcodes	1350.37	darkred
ileal_mucosa	2.64e-07	Tissue Expression Barcodes	1415.4	darkred
hepatocyte	9.72e-07	Cell Expression Barcodes	1506.06	darkred
organic acid metabolic process	9.86e-07	biological_process	893.165	darkred
organic acid metabolic process	9.86e-07	molecular_function	893.165	darkred
prostate_cd49a+_cells	3.33e-14	Cell Expression Barcodes	1216.77	cyan
ll24_cells	2.6e-12	Cell Expression Barcodes	1244.38	cyan
gm5659_primary_fibroblasts	2.85e-11	Cell Expression Barcodes	1501.68	cyan
skin_fibroblasts	1.3e-10	Cell Expression Barcodes	1157.25	cyan
mesenchymal_stem_cells	5.78e-10	Cell Expression Barcodes	920.212	cyan
colonic_crypt_epithelial_cells	9.03e-08	Cell Expression Barcodes	928.279	magenta
sigmoid_colon_mucosa	1.32e-05	Tissue Expression Barcodes	582.575	magenta
colonocytes	3.38e-05	Cell Expression Barcodes	706.857	magenta
intestinal_mucosa	0.00999	Tissue Expression Barcodes	450.186	magenta
HALLMARK_INTERFERON_GAMMA_RESPONSE	4.69e-08	MSigDb H (hallmark gene sets)	874.195	brown4
IFN Signaling Gene Signature Model	4.73e-05	Selventa Models	530.806	brown4
HALLMARK_INTERFERON_ALPHA_RESPONSE	0.000795	MSigDb H (hallmark gene sets)	584.195	brown4
COPD Disease Vs Non Smokers IFNI and II	0.00117	Selventa Models	580.269	brown4
regulation of response to biotic stimulus	0.00488	biological_process	415.274	brown4
endoplasmic reticulum to Golgi vesicle-mediated transport	0.00168	biological_process	104.98	lightyellow
ER to Golgi Anterograde Transport	0.00168	Reactome	104.98	lightyellow
Transport to the Golgi and subsequent modification	0.00168	Reactome	104.98	lightyellow
plasma_cells	3.05e-10	Cell Expression Barcodes	1443.9	darkturquoise
Protein processing in endoplasmic reticulum	3.14e-10	KEGG Pathways	494.008	darkturquoise
u266_cells	7.35e-10	Cell Expression Barcodes	1547.84	darkturquoise
monocytederived_dendritic_cells	1.8e-09	Cell Expression Barcodes	1566.27	darkturquoise
huvec	4.32e-09	Cell Expression Barcodes	1613.75	darkturquoise
colon_cecum	5.75e-10	Tissue Expression Barcodes	731.62	green
artery	7.63e-10	Tissue Expression Barcodes	749.675	green
extracellular matrix structural constituent	1.56e-09	molecular_function	773.442	green
jejunal_tissue	3.18e-09	Tissue Expression Barcodes	684.745	green
sigmoid_colon_mucosa	3.96e-09	Tissue Expression Barcodes	682.731	green
ascending_colon	0.0068	Tissue Expression Barcodes	60.6448	lightsteelblue1
transverse_colon	0.00819	Tissue Expression Barcodes	52.8484	lightsteelblue1
tonsil_epithelium	0.00959	Tissue Expression Barcodes	50.1326	lightsteelblue1
HALLMARK_MYC_TARGETS_V1	1.63e-13	MSigDb H (hallmark gene sets)	543.973	black
nucleolus	9.99e-06	cellular_component	895.342	black
RNA binding	4.14e-05	molecular_function	1469.49	black
C01663	4.95e-05	Protein Complexes	168.185	black
C06354	6.11e-05	Protein Complexes	173.199	black
Alcoholism	4.04e-11	KEGG Pathways	1206.47	darkgreen
Systemic lupus erythematosus	4.04e-11	KEGG Pathways	1206.47	darkgreen
HATs acetylate histones	1.2e-10	Reactome	1161.71	darkgreen
HDACs deacetylate histones	3.42e-10	Reactome	1162.87	darkgreen
Ub-specific processing proteases	1.78e-08	Reactome	802.56	darkgreen
sigmoid_colon_mucosa	0.00285	Tissue Expression Barcodes	317.499	mediumpurple3
ascending_colon_mucosa	0.00596	Tissue Expression Barcodes	301.973	mediumpurple3
CFTR translational fidelity (class I mutations)	2.97e-24	Metabase Pathways	960.241	midnightblue
protein targeting to membrane	3.85e-24	biological_process	973.924	midnightblue
nuclear-transcribed mRNA catabolic process	nonsense-mediated decay	3.95e-24	biological_process	966.101	midnightblue
cotranslational protein targeting to membrane	4.5e-24	biological_process	957.585	midnightblue
SRP-dependent cotranslational protein targeting to membrane	4.5e-24	biological_process	957.585	midnightblue
Oxidative phosphorylation	2.16e-16	Metabase Pathways	672.034	lightcyan
Alzheimer disease	1.85e-15	KEGG Pathways	647.112	lightcyan
Oxidative phosphorylation	2.37e-15	KEGG Pathways	672.204	lightcyan
Electron Transport Chain (OXPHOS system in mitochondria)	2.7e-15	WikiPathways	651.679	lightcyan
Parkinson disease	5.36e-15	KEGG Pathways	654.511	lightcyan
memory_b_cells	0.000137	Cell Expression Barcodes	219.067	darkolivegreen
spleen	0.00016	Tissue Expression Barcodes	224.893	darkolivegreen
tonsil	0.000202	Tissue Expression Barcodes	217.447	darkolivegreen
b_cells	0.00025	Cell Expression Barcodes	216.541	darkolivegreen
cd5+_b_cells	0.000342	Cell Expression Barcodes	234.279	darkolivegreen
igdpositive_cd27cd10_cd38negative_bcells	1.05e-39	Cell Expression Barcodes	11351.1	orange
cd3+_t_cells	1.93e-37	Cell Expression Barcodes	11990.7	orange
effector_memory_t_cell	2.18e-36	Cell Expression Barcodes	11973.6	orange
cd16+_monocytes	3.91e-35	Cell Expression Barcodes	11533.5	orange
cd45+_cells	1.5e-34	Cell Expression Barcodes	13723	orange
intestinal_mucosa	0.000168	Tissue Expression Barcodes	409.068	yellow
sigmoid_colon_mucosa	0.00609	Tissue Expression Barcodes	376.732	yellow
colonic_crypt_epithelial_cells	2.74e-23	Cell Expression Barcodes	5784.64	blue
colonocytes	3.07e-20	Cell Expression Barcodes	5047.72	blue
ascending_colon_mucosa	6.23e-17	Tissue Expression Barcodes	3570.99	blue
sigmoid_colon_mucosa	1.33e-15	Tissue Expression Barcodes	3627.74	blue
colonic_mucosa	6.32e-15	Tissue Expression Barcodes	3267.93	blue
ascending_colon_mucosa	4.01e-09	Tissue Expression Barcodes	1350.37	darkred
ileal_mucosa	2.64e-07	Tissue Expression Barcodes	1415.4	darkred
hepatocyte	9.72e-07	Cell Expression Barcodes	1506.06	darkred
organic acid metabolic process	9.86e-07	biological_process	893.165	darkred
organic acid metabolic process	9.86e-07	molecular_function	893.165	darkred
prostate_cd49a+_cells	3.33e-14	Cell Expression Barcodes	1216.77	cyan
ll24_cells	2.6e-12	Cell Expression Barcodes	1244.38	cyan
gm5659_primary_fibroblasts	2.85e-11	Cell Expression Barcodes	1501.68	cyan
skin_fibroblasts	1.3e-10	Cell Expression Barcodes	1157.25	cyan
mesenchymal_stem_cells	5.78e-10	Cell Expression Barcodes	920.212	cyan
colonic_crypt_epithelial_cells	9.03e-08	Cell Expression Barcodes	928.279	magenta
sigmoid_colon_mucosa	1.32e-05	Tissue Expression Barcodes	582.575	magenta
colonocytes	3.38e-05	Cell Expression Barcodes	706.857	magenta
intestinal_mucosa	0.00999	Tissue Expression Barcodes	450.186	magenta
HALLMARK_INTERFERON_GAMMA_RESPONSE	4.69e-08	MSigDb H (hallmark gene sets)	874.195	brown4
HALLMARK_INTERFERON_ALPHA_RESPONSE	0.000795	MSigDb H (hallmark gene sets)	584.195	brown4
regulation of response to biotic stimulus	0.00488	biological_process	415.274	brown4
regulation of innate immune response	0.00706	biological_process	360.27	brown4
endoplasmic reticulum to Golgi vesicle-mediated transport	0.00168	biological_process	104.98	lightyellow
ER to Golgi Anterograde Transport	0.00168	Reactome	104.98	lightyellow
Transport to the Golgi and subsequent modification	0.00168	Reactome	104.98	lightyellow
plasma_cells	3.05e-10	Cell Expression Barcodes	1443.9	darkturquoise
Protein processing in endoplasmic reticulum	3.14e-10	KEGG Pathways	494.008	darkturquoise
u266_cells	7.35e-10	Cell Expression Barcodes	1547.84	darkturquoise
monocytederived_dendritic_cells	1.8e-09	Cell Expression Barcodes	1566.27	darkturquoise
huvec	4.32e-09	Cell Expression Barcodes	1613.75	darkturquoise
colon_cecum	5.75e-10	Tissue Expression Barcodes	731.62	green
artery	7.63e-10	Tissue Expression Barcodes	749.675	green
extracellular matrix structural constituent	1.56e-09	molecular_function	773.442	green
jejunal_tissue	3.18e-09	Tissue Expression Barcodes	684.745	green
sigmoid_colon_mucosa	3.96e-09	Tissue Expression Barcodes	682.731	green
ascending_colon	0.0068	Tissue Expression Barcodes	60.6448	lightsteelblue1
transverse_colon	0.00819	Tissue Expression Barcodes	52.8484	lightsteelblue1
tonsil_epithelium	0.00959	Tissue Expression Barcodes	50.1326	lightsteelblue1
HALLMARK_MYC_TARGETS_V1	1.63e-13	MSigDb H (hallmark gene sets)	543.973	black
nucleolus	9.99e-06	cellular_component	895.342	black
RNA binding	4.14e-05	molecular_function	1469.49	black
ribosome biogenesis	6.51e-05	biological_process	681.693	black
ribosome biogenesis	6.51e-05	molecular_function	681.693	black
Alcoholism	4.04e-11	KEGG Pathways	1206.47	darkgreen
Systemic lupus erythematosus	4.04e-11	KEGG Pathways	1206.47	darkgreen
HATs acetylate histones	1.2e-10	Reactome	1161.71	darkgreen
HDACs deacetylate histones	3.42e-10	Reactome	1162.87	darkgreen
Ub-specific processing proteases	1.78e-08	Reactome	802.56	darkgreen
sigmoid_colon_mucosa	0.00285	Tissue Expression Barcodes	317.499	mediumpurple3
ascending_colon_mucosa	0.00596	Tissue Expression Barcodes	301.973	mediumpurple3
CFTR translational fidelity (class I mutations)	2.97e-24	Metabase Pathways	960.241	midnightblue
protein targeting to membrane	3.85e-24	biological_process	973.924	midnightblue
nuclear-transcribed mRNA catabolic process	nonsense-mediated decay	3.95e-24	biological_process	966.101	midnightblue
cotranslational protein targeting to membrane	4.5e-24	biological_process	957.585	midnightblue
SRP-dependent cotranslational protein targeting to membrane	4.5e-24	biological_process	957.585	midnightblue
Oxidative phosphorylation	2.16e-16	Metabase Pathways	672.034	lightcyan
Alzheimer disease	1.85e-15	KEGG Pathways	647.112	lightcyan
Oxidative phosphorylation	2.37e-15	KEGG Pathways	672.204	lightcyan
Electron Transport Chain (OXPHOS system in mitochondria)	2.7e-15	WikiPathways	651.679	lightcyan
Parkinson disease	5.36e-15	KEGG Pathways	654.511	lightcyan
memory_b_cells	0.000137	Cell Expression Barcodes	219.067	darkolivegreen
spleen	0.00016	Tissue Expression Barcodes	224.893	darkolivegreen
tonsil	0.000202	Tissue Expression Barcodes	217.447	darkolivegreen
b_cells	0.00025	Cell Expression Barcodes	216.541	darkolivegreen
cd5+_b_cells	0.000342	Cell Expression Barcodes	234.279	darkolivegreen
