# Supplementary material for: Gene coexpression networks reveal a broad role for lncRNAs in inflammatory bowel disease
Source: JCI Insight. 2024 Feb 8;9(3):e168988. doi: 10.1172/jci.insight.168988 (PMC10967393; doi:10.1172/jci.insight.168988)
Supplement: Supplemental table 4 [file jciinsight-9-168988-s063.xlsx]

## Sheet: sgRNA design
Input TSS	Quota	Target Taxon	Target Gene ID	Target Gene Symbol	Target Alias	CRISPR Mechanism	Target Domain	Reference Sequence	Strand of Target	TSS Position	PAM Policy	Off-Target Match Ruleset Version	Off-Target Tier Policy	Off-Target Match Bin Policy	Strand of sgRNA	Orientation	sgRNA 'Cut' Position	sgRNA Sequence	sgRNA Context Sequence	PAM Sequence	sgRNA 'Cut' Site TSS Offset	Other Target Matches	# Off-Target Tier I Match Bin I Matches	# Off-Target Tier II Match Bin I Matches	# Off-Target Tier III Match Bin I Matches	# Off-Target Tier I Match Bin II Matches	# Off-Target Tier II Match Bin II Matches	# Off-Target Tier III Match Bin II Matches	# Off-Target Tier I Match Bin III Matches	# Off-Target Tier II Match Bin III Matches	# Off-Target Tier III Match Bin III Matches	# Off-Target Tier I Match Bin IV Matches	# Off-Target Tier II Match Bin IV Matches	# Off-Target Tier III Match Bin IV Matches	On-Target Ruleset	On-Target Efficacy Score	DHS Score	On-Target Rank	Off-Target Rank	On-Target Rank Weight	Off-Target Rank Weight	Combined Rank	Pick Order	Picking Round	Picking Notes
NC_000001.11:-:1256335	6	9606				CRISPRa	[TSS-300,TSS+0]	NC_000001.11	-		SpyoCas9	1	1	5.20.100	+	antisense	1256437	CCCACCCCAAGATCCCAAGG	TTGGCCCACCCCAAGATCCCAAGGAGGAGC	AGG	-101	ONE_INTERGENIC_SITE	0	0	0	0	0	145	1	0	193	0	1	257	RS3seq-Chen2013	0.5272	0	4	7	1	1	2	1	2	Previously skipped due to: DHS Score < 1.0
NC_000001.11:-:1256335	6	9606				CRISPRa	[TSS-300,TSS+0]	NC_000001.11	-		SpyoCas9	1	1	5.20.100	-	sense	1256451	GCCTCATCCACACCCGCCAG	TCCAGCCTCATCCACACCCGCCAGGGGCTC	GGG	-115	ONE_INTERGENIC_SITE	0	0	0	0	0	35	1	0	66	3	4	224	RS3seq-Chen2013	0.314	0	9	2	1	1	3	2	2	Previously skipped due to: DHS Score < 1.0
NC_000001.11:-:1256335	6	9606				CRISPRa	[TSS-300,TSS+0]	NC_000001.11	-		SpyoCas9	1	1	5.20.100	-	sense	1256452	AGCCTCATCCACACCCGCCA	ATCCAGCCTCATCCACACCCGCCAGGGGCT	GGG	-116	ONE_INTERGENIC_SITE	0	0	0	0	1	112	6	15	184	4	6	220	RS3seq-Chen2013	0.2994	0	11	15	1	1	6	3	2	Previously skipped due to: DHS Score < 1.0
NC_000001.11:-:1256335	6	9606				CRISPRa	[TSS-300,TSS+0]	NC_000001.11	-		SpyoCas9	1	1	5.20.100	+	antisense	1256446	AGATCCCAAGGAGGAGCCCC	CCCAAGATCCCAAGGAGGAGCCCCTGGCGG	TGG	-110	ONE_INTERGENIC_SITE	0	0	0	2	4	258	2	7	318	5	6	402	RS3seq-Chen2013	0.7113	0	2	44	1	1	14	4	2	Previously skipped due to: DHS Score < 1.0
NC_000001.11:-:1256335	6	9606				CRISPRa	[TSS-300,TSS+0]	NC_000001.11	-		SpyoCas9	1	1	5.20.100	+	antisense	1256434	TGGCCCACCCCAAGATCCCA	GCCTTGGCCCACCCCAAGATCCCAAGGAGG	AGG	-98	ONE_INTERGENIC_SITE	0	0	0	2	1	217	1	1	579	4	6	516	RS3seq-Chen2013	0.3669	0	6	42	1	1	15	5	2	Previously skipped due to: DHS Score < 1.0
NC_000001.11:-:1256335	6	9606				CRISPRa	[TSS-300,TSS+0]	NC_000001.11	-		SpyoCas9	1	1	5.20.100	-	sense	1256417	GATCTTGGGGTGGGCCAAGG	TTGGGATCTTGGGGTGGGCCAAGGCGGTAC	CGG	-81	MULTIPLE_INTERGENIC_SITES	0	0	2	1	5	549	6	1	469	7	10	738	RS3seq-Chen2013	0.1785	0	16	63	1	1	42	6	2	Previously skipped due to: DHS Score < 1.0
NC_000001.11:-:1267912	6	9606				CRISPRa	[TSS-300,TSS+0]	NC_000001.11	-		SpyoCas9	1	1	5.20.100	+	antisense	1268031	CTGACGACGAGAAGCAGCGC	TACACTGACGACGAGAAGCAGCGCCGGCCA	CGG	-118	ONE_INTERGENIC_SITE	0	0	0	0	0	39	1	2	41	4	2	50	RS3seq-Chen2013	0.556	0	7	5	1	1	4	1	2	Previously skipped due to: DHS Score < 1.0
NC_000001.11:-:1267912	6	9606				CRISPRa	[TSS-300,TSS+0]	NC_000001.11	-		SpyoCas9	1	1	5.20.100	+	antisense	1268050	CCGGCCACAGCTCTCTCCCC	AGCGCCGGCCACAGCTCTCTCCCCTGGCGC	TGG	-137	ONE_INTERGENIC_SITE	0	0	0	1	3	460	9	11	655	9	6	1076	RS3seq-Chen2013	0.3464	0	12	17	1	1	9	2	2	Previously skipped due to: DHS Score < 1.0
NC_000001.11:-:1267912	6	9606				CRISPRa	[TSS-300,TSS+0]	NC_000001.11	-		SpyoCas9	1	1	5.20.100	-	sense	1268043	TGCGCCAGGGGAGAGAGCTG	GGGCTGCGCCAGGGGAGAGAGCTGTGGCCG	TGG	-130	MULTIPLE_INTERGENIC_SITES	0	0	1	6	5	539	10	6	943	20	27	1006	RS3seq-Chen2013	0.7092	0	5	49	1	1	25	3	2	Previously skipped due to: DHS Score < 1.0
NC_000001.11:-:1267912	6	9606				CRISPRa	[TSS-300,TSS+0]	NC_000001.11	-		SpyoCas9	1	1	5.20.100	-	sense	1268056	GCGGGAGTGGGGCTGCGCCA	AGAGGCGGGAGTGGGGCTGCGCCAGGGGAG	GGG	-143	ONE_INTERGENIC_SITE	0	0	0	5	5	159	13	8	398	25	19	490	RS3seq-Chen2013	0.2882	0	17	37	1	1	26	4	2	Previously skipped due to: DHS Score < 1.0
NC_000001.11:-:1267912	6	9606				CRISPRa	[TSS-300,TSS+0]	NC_000001.11	-		SpyoCas9	1	1	5.20.100	-	sense	1268039	CCAGGGGAGAGAGCTGTGGC	TGCGCCAGGGGAGAGAGCTGTGGCCGGCGC	CGG	-126	ONE_INTERGENIC_SITE	0	0	0	10	9	438	9	6	537	28	15	1122	RS3seq-Chen2013	0.1473	0	21	40	1	1	30	5	2	Previously skipped due to: DHS Score < 1.0
NC_000001.11:-:1267912	6	9606				CRISPRa	[TSS-300,TSS+0]	NC_000001.11	-		SpyoCas9	1	1	5.20.100	-	sense	1268055	CGGGAGTGGGGCTGCGCCAG	GAGGCGGGAGTGGGGCTGCGCCAGGGGAGA	GGG	-142	MULTIPLE_INTERGENIC_SITES	0	0	1	0	0	76	11	4	148	23	12	681	RS3seq-Chen2013	0.05268	0	28	42	1	1	41	6	2	Previously skipped due to: DHS Score < 1.0
NC_000001.11:-:1273833	6	9606				CRISPRa	[TSS-300,TSS+0]	NC_000001.11	-		SpyoCas9	1	1	5.20.100	-	sense	1273948	CGACGGCGACAGAGAGTCGT	GGGTCGACGGCGACAGAGAGTCGTGGGCGC	GGG	-114	ENSG00000160087 (UBE2J2)	0	0	0	0	0	29	1	0	34	1	0	44	RS3seq-Chen2013	0.554	1	3	4	1	1	1	1	1
NC_000001.11:-:1273833	6	9606				CRISPRa	[TSS-300,TSS+0]	NC_000001.11	-		SpyoCas9	1	1	5.20.100	-	sense	1273949	TCGACGGCGACAGAGAGTCG	GGGGTCGACGGCGACAGAGAGTCGTGGGCG	TGG	-115	ENSG00000160087 (UBE2J2)	0	0	0	0	0	33	2	1	69	4	0	23	RS3seq-Chen2013	0.3625	1	5	5	1	1	2	2	1
NC_000001.11:-:1273833	6	9606				CRISPRa	[TSS-300,TSS+0]	NC_000001.11	-		SpyoCas9	1	1	5.20.100	-	sense	1273863	GCGCACCGGAAGCAGAAGCT	GACCGCGCACCGGAAGCAGAAGCTAGGCTG	AGG	-29	ENSG00000160087 (UBE2J2)	0	0	0	1	3	120	5	0	210	7	7	951	RS3seq-Chen2013	0.6984	1	1	23	1	1	5	5	3	Previously skipped due to: Outside Target Window: [TSS-150,TSS-75]
NC_000001.11:-:1273833	6	9606				CRISPRa	[TSS-300,TSS+0]	NC_000001.11	-		SpyoCas9	1	1	5.20.100	+	antisense	1273930	GGCCGCTCTAGGCAGACTGG	GGCTGGCCGCTCTAGGCAGACTGGCGGACC	CGG	-96	ENSG00000160087 (UBE2J2)	0	0	0	2	0	72	3	1	84	7	1	104	RS3seq-Chen2013	0.6303	1	2	27	1	1	8	3	1
NC_000001.11:-:1273833	6	9606				CRISPRa	[TSS-300,TSS+0]	NC_000001.11	-		SpyoCas9	1	1	5.20.100	-	sense	1273859	ACCGGAAGCAGAAGCTAGGC	GCGCACCGGAAGCAGAAGCTAGGCTGGTTC	TGG	-25	ENSG00000160087 (UBE2J2)	0	0	0	1	5	306	8	3	393	4	6	602	RS3seq-Chen2013	0.128	1	14	24	1	1	11	6	3	Previously skipped due to: Outside Target Window: [TSS-150,TSS-75]
NC_000001.11:-:1273833	6	9606				CRISPRa	[TSS-300,TSS+0]	NC_000001.11	-		SpyoCas9	1	1	5.20.100	-	sense	1273972	CCGCCCCATCCCCCACCCCG	CCCCCCGCCCCATCCCCCACCCCGGGGTCG	GGG	-138	ENSG00000160087 (UBE2J2)	0	0	0	37	10	938	46	20	1231	64	41	1827	RS3seq-Chen2013	0.2867	1	7	68	1	1	31	4	1
NC_000001.11:-:1273837	6	9606				CRISPRa	[TSS-300,TSS+0]	NC_000001.11	-		SpyoCas9	1	1	5.20.100	+	antisense	1274036	CGGCTCCGGGCACCGTTAGT	CGGGCGGCTCCGGGCACCGTTAGTGGGCGC	GGG	-198	ENSG00000160087 (UBE2J2)	0	0	0	0	0	14	0	0	25	3	0	39	RS3seq-Chen2013	0.1504	0	13	2	1	1	3	1	3	Previously skipped due to: DHS Score < 1.0; Outside Target Window: [TSS-150,TSS-75]
NC_000001.11:-:1273837	6	9606				CRISPRa	[TSS-300,TSS+0]	NC_000001.11	-		SpyoCas9	1	1	5.20.100	-	sense	1274081	TGGGCCGTGGCACATGGGGA	GCCCTGGGCCGTGGCACATGGGGAGGGAAG	GGG	-243	ENSG00000160087 (UBE2J2)	0	0	0	0	2	154	0	3	212	4	2	196	RS3seq-Chen2013	0.1518	1	12	14	1	1	7	5	4	Previously skipped due to: Outside Target Window: [TSS-150,TSS-75]; Outside Target Window: [TSS-200,TSS-25]
NC_000001.11:-:1273837	6	9606				CRISPRa	[TSS-300,TSS+0]	NC_000001.11	-		SpyoCas9	1	1	5.20.100	+	antisense	1274088	GCTTCCCTCCCCATGTGCCA	GCGCGCTTCCCTCCCCATGTGCCACGGCCC	CGG	-250	ENSG00000160087 (UBE2J2)	0	0	0	1	1	225	2	0	364	1	3	581	RS3seq-Chen2013	0.1176	1	15	21	1	1	10	6	4	Previously skipped due to: Outside Target Window: [TSS-150,TSS-75]; Outside Target Window: [TSS-200,TSS-25]
NC_000001.11:-:1273837	6	9606				CRISPRa	[TSS-300,TSS+0]	NC_000001.11	-		SpyoCas9	1	1	5.20.100	-	sense	1273877	CACCGCCCCGGACCGCGCAC	TCCTCACCGCCCCGGACCGCGCACCGGAAG	CGG	-39	ENSG00000160087 (UBE2J2)	0	0	0	2	1	27	7	3	65	41	12	90	RS3seq-Chen2013	0.2002	1	11	28	1	1	12	2	3	Previously skipped due to: Outside Target Window: [TSS-150,TSS-75]
NC_000001.11:-:1273837	6	9606				CRISPRa	[TSS-300,TSS+0]	NC_000001.11	-		SpyoCas9	1	1	5.20.100	+	antisense	1274009	GCGGGGCGGCGCTTGCGCAC	GGGGGCGGGGCGGCGCTTGCGCACTGGCGG	TGG	-171	ENSG00000160087 (UBE2J2)	0	0	0	23	3	22	22	4	46	61	21	94	RS3seq-Chen2013	0.2097	0	9	66	1	1	32	3	3	Previously skipped due to: DHS Score < 1.0; Outside Target Window: [TSS-150,TSS-75]
NC_000001.11:-:1273837	6	9606				CRISPRa	[TSS-300,TSS+0]	NC_000001.11	-		SpyoCas9	1	1	5.20.100	-	sense	1273889	CCCCTCCCTCCTCACCGCCC	CCTCCCCCTCCCTCCTCACCGCCCCGGACC	CGG	-51	ENSG00000160087 (UBE2J2)	0	0	2	7	9	398	23	11	638	50	33	2412	RS3seq-Chen2013	0.2011	1	10	81	1	1	46	4	3	Previously skipped due to: Outside Target Window: [TSS-150,TSS-75]
NC_000001.11:-:1273854	6	9606				CRISPRa	[TSS-300,TSS+0]	NC_000001.11	-		SpyoCas9	1	1	5.20.100	+	antisense	1273966	CTCTCTGTCGCCGTCGACCC	ACGACTCTCTGTCGCCGTCGACCCCGGGGT	CGG	-111	ENSG00000160087 (UBE2J2)	0	0	0	0	0	9	0	0	21	2	0	49	RS3seq-Chen2013	-0.4826	1	53	1	1	1	19	2	5	Previously skipped due to: On-Target Efficacy Score < 0.0
NC_000001.11:-:1273854	6	9606				CRISPRa	[TSS-300,TSS+0]	NC_000001.11	-		SpyoCas9	1	1	5.20.100	+	antisense	1273968	CTCTGTCGCCGTCGACCCCG	GACTCTCTGTCGCCGTCGACCCCGGGGTGG	GGG	-113	ENSG00000160087 (UBE2J2)	0	0	0	0	2	25	2	3	25	5	2	75	RS3seq-Chen2013	-0.3209	1	45	10	1	1	20	3	5	Previously skipped due to: On-Target Efficacy Score < 0.0
NC_000001.11:-:1273854	6	9606				CRISPRa	[TSS-300,TSS+0]	NC_000001.11	-		SpyoCas9	1	1	5.20.100	-	sense	1274085	GCCCTGGGCCGTGGCACATG	TGCCGCCCTGGGCCGTGGCACATGGGGAGG	GGG	-230	ENSG00000160087 (UBE2J2)	0	0	1	0	1	117	1	6	197	2	2	318	RS3seq-Chen2013	0.265	1	9	67	1	1	31	1	4	Previously skipped due to: Outside Target Window: [TSS-150,TSS-75]; Outside Target Window: [TSS-200,TSS-25]
NC_000001.11:-:1273854	6	9606				CRISPRa	[TSS-300,TSS+0]	NC_000001.11	-		SpyoCas9	1	1	5.20.100	+	antisense	1273971	TGTCGCCGTCGACCCCGGGG	TCTCTGTCGCCGTCGACCCCGGGGTGGGGG	TGG	-116	ENSG00000160087 (UBE2J2)	0	0	0	5	3	42	14	5	55	6	3	68	RS3seq-Chen2013	-0.2848	1	40	44	1	1	37	4	5	Previously skipped due to: On-Target Efficacy Score < 0.0
NC_000001.11:-:1273854	6	9606				CRISPRa	[TSS-300,TSS+0]	NC_000001.11	-		SpyoCas9	1	1	5.20.100	+	antisense	1273972	GTCGCCGTCGACCCCGGGGT	CTCTGTCGCCGTCGACCCCGGGGTGGGGGA	GGG	-117	ENSG00000160087 (UBE2J2)	0	0	0	5	1	33	6	1	44	8	5	70	RS3seq-Chen2013	-0.4429	1	52	41	1	1	47	5	5	Previously skipped due to: On-Target Efficacy Score < 0.0
NC_000001.11:-:1273854	6	9606				CRISPRa	[TSS-300,TSS+0]	NC_000001.11	-		SpyoCas9	1	1	5.20.100	-	sense	1273943	GCGACAGAGAGTCGTGGGCG	GACGGCGACAGAGAGTCGTGGGCGCGGTCC	CGG	-88	ENSG00000160087 (UBE2J2)	0	0	0	2	1	65	0	1	120	6	1	143	RS3seq-Chen2013	-0.7492	1	69	27	1	1	50	6	5	Previously skipped due to: On-Target Efficacy Score < 0.0
NC_000001.11:-:1273855	6	9606				CRISPRa	[TSS-300,TSS+0]	NC_000001.11	-		SpyoCas9	1	1	5.20.100	-	sense	1273973	CCCGCCCCATCCCCCACCCC	GCCCCCCGCCCCATCCCCCACCCCGGGGTC	GGG	-117	ENSG00000160087 (UBE2J2)	0	0	1	23	11	797	55	29	1486	118	34	2901	RS3seq-Chen2013	-0.07347	1	23	76	1	1	53	1	5	Previously skipped due to: On-Target Efficacy Score < 0.0
NC_000001.11:-:1273855	6	9606				CRISPRa	[TSS-300,TSS+0]	NC_000001.11	-		SpyoCas9	1	1	5.20.100	-	sense	1273974	CCCCGCCCCATCCCCCACCC	CGCCCCCCGCCCCATCCCCCACCCCGGGGT	CGG	-118	ENSG00000160087 (UBE2J2)	0	0	1	11	9	571	34	18	795	102	42	1377	RS3seq-Chen2013	-0.1197	1	26	75	1	1	56	2	5	Previously skipped due to: On-Target Efficacy Score < 0.0
NC_000001.11:-:1273855	6	9606				CRISPRa	[TSS-300,TSS+0]	NC_000001.11	-		SpyoCas9	1	1	5.20.100	+	antisense	1273974	CGCCGTCGACCCCGGGGTGG	CTGTCGCCGTCGACCCCGGGGTGGGGGATG	GGG	-118	ENSG00000160087 (UBE2J2)	0	0	0	7	8	84	9	8	93	5	1	41	RS3seq-Chen2013	-0.5381	1	58	53	1	1	59	3	5	Previously skipped due to: On-Target Efficacy Score < 0.0
NC_000001.11:-:1273855	6	9606				CRISPRa	[TSS-300,TSS+0]	NC_000001.11	-		SpyoCas9	1	1	5.20.100	-	sense	1273965	ATCCCCCACCCCGGGGTCGA	CCCCATCCCCCACCCCGGGGTCGACGGCGA	CGG	-109	ENSG00000160087 (UBE2J2)	0	0	0	7	4	120	7	10	149	20	6	161	RS3seq-Chen2013	-0.654	1	63	50	1	1	61	4	5	Previously skipped due to: On-Target Efficacy Score < 0.0
NC_000001.11:-:1273855	6	9606				CRISPRa	[TSS-300,TSS+0]	NC_000001.11	-		SpyoCas9	1	1	5.20.100	+	antisense	1273973	TCGCCGTCGACCCCGGGGTG	TCTGTCGCCGTCGACCCCGGGGTGGGGGAT	GGG	-117	ENSG00000160087 (UBE2J2)	0	0	0	7	5	60	7	3	52	7	10	78	RS3seq-Chen2013	-0.8828	1	77	51	1	1	72	5	5	Previously skipped due to: On-Target Efficacy Score < 0.0
NC_000001.11:-:1273855	6	9606				CRISPRa	[TSS-300,TSS+0]	NC_000001.11	-		SpyoCas9	1	1	5.20.100	+	antisense	1273979	TCGACCCCGGGGTGGGGGAT	GCCGTCGACCCCGGGGTGGGGGATGGGGCG	GGG	-123	ENSG00000160087 (UBE2J2)	0	0	0	8	5	293	15	4	441	12	2	253	RS3seq-Chen2013	-1.246	1	88	56	1	1	82	6	5	Previously skipped due to: On-Target Efficacy Score < 0.0
NC_000001.11:-:1295557	6	9606				CRISPRa	[TSS-300,TSS+0]	NC_000001.11	-		SpyoCas9	1	1	5.20.100	+	antisense	1295692	ACGGAGTCCATCCCCGACCA	CTTGACGGAGTCCATCCCCGACCAAGGCAA	AGG	-134	ONE_INTERGENIC_SITE	0	0	0	0	0	25	0	1	57	2	2	147	RS3seq-Chen2013	0.8648	0	3	2	1	1	1	1	2	Previously skipped due to: DHS Score < 1.0
NC_000001.11:-:1295557	6	9606				CRISPRa	[TSS-300,TSS+0]	NC_000001.11	-		SpyoCas9	1	1	5.20.100	-	sense	1295674	CGGGGATGGACTCCGTCAAG	TGGTCGGGGATGGACTCCGTCAAGGGGCTG	GGG	-116	ONE_INTERGENIC_SITE	0	0	0	0	0	20	3	1	67	0	1	55	RS3seq-Chen2013	0.2382	0	24	1	1	1	3	2	2	Previously skipped due to: DHS Score < 1.0
NC_000001.11:-:1295557	6	9606				CRISPRa	[TSS-300,TSS+0]	NC_000001.11	-		SpyoCas9	1	1	5.20.100	-	sense	1295676	GTCGGGGATGGACTCCGTCA	CTTGGTCGGGGATGGACTCCGTCAAGGGGC	AGG	-118	ONE_INTERGENIC_SITE	0	0	0	1	1	41	2	2	79	3	1	106	RS3seq-Chen2013	0.4643	0	12	21	1	1	5	3	2	Previously skipped due to: DHS Score < 1.0
NC_000001.11:-:1295557	6	9606				CRISPRa	[TSS-300,TSS+0]	NC_000001.11	-		SpyoCas9	1	1	5.20.100	-	sense	1295675	TCGGGGATGGACTCCGTCAA	TTGGTCGGGGATGGACTCCGTCAAGGGGCT	GGG	-117	ONE_INTERGENIC_SITE	0	0	0	1	1	20	1	0	30	0	1	117	RS3seq-Chen2013	0.1303	0	34	20	1	1	18	4	2	Previously skipped due to: DHS Score < 1.0
NC_000001.11:-:1295557	6	9606				CRISPRa	[TSS-300,TSS+0]	NC_000001.11	-		SpyoCas9	1	1	5.20.100	-	sense	1295692	GGAGGGGCTTGCCTTGGTCG	GCTGGGAGGGGCTTGCCTTGGTCGGGGATG	GGG	-134	ONE_INTERGENIC_SITE	0	0	0	1	0	81	3	1	142	3	3	172	RS3seq-Chen2013	0.06364	0	39	18	1	1	23	5	2	Previously skipped due to: DHS Score < 1.0
NC_000001.11:-:1295557	6	9606				CRISPRa	[TSS-300,TSS+0]	NC_000001.11	-		SpyoCas9	1	1	5.20.100	-	sense	1295667	GGACTCCGTCAAGGGGCTGG	GGATGGACTCCGTCAAGGGGCTGGTGGCAG	TGG	-109	ONE_INTERGENIC_SITE	0	0	0	2	1	235	1	2	164	3	2	143	RS3seq-Chen2013	0.1357	0	33	37	1	1	33	6	2	Previously skipped due to: DHS Score < 1.0
NC_000001.11:-:1307893	6	9606				CRISPRa	[TSS-300,TSS+0]	NC_000001.11	-		SpyoCas9	1	1	5.20.100	-	sense	1307971	ACTTTGGCGACGCTCCCCGG	GCTGACTTTGGCGACGCTCCCCGGCGGTGA	CGG	-77	ENSG00000131584 (ACAP3)	0	0	0	1	0	19	3	0	27	6	4	30	RS3seq-Chen2013	0.6086	1	3	12	1	1	3	1	1
NC_000001.11:-:1307893	6	9606				CRISPRa	[TSS-300,TSS+0]	NC_000001.11	-		SpyoCas9	1	1	5.20.100	-	sense	1308013	CGCTCCCCGGCAGTGACAGC	GCGACGCTCCCCGGCAGTGACAGCGGGCGG	GGG	-119	ENSG00000131584 (ACAP3)	0	0	0	0	0	94	2	2	124	7	8	257	RS3seq-Chen2013	0.1225	1	15	5	1	1	7	2	1
NC_000001.11:-:1307893	6	9606				CRISPRa	[TSS-300,TSS+0]	NC_000001.11	-		SpyoCas9	1	1	5.20.100	+	antisense	1308020	ACCGCCCGCTGTCACTGCCG	GCGCACCGCCCGCTGTCACTGCCGGGGAGC	GGG	-126	ENSG00000131584 (ACAP3)	0	0	0	1	0	104	6	3	106	4	1	111	RS3seq-Chen2013	0.2885	1	11	18	1	1	11	3	1
NC_000001.11:-:1307893	6	9606				CRISPRa	[TSS-300,TSS+0]	NC_000001.11	-		SpyoCas9	1	1	5.20.100	+	antisense	1308033	ACTGCCGGGGAGCGTCGCCA	TGTCACTGCCGGGGAGCGTCGCCAAGGTCC	AGG	-139	ENSG00000131584 (ACAP3)	0	0	0	1	2	33	10	3	83	10	6	142	RS3seq-Chen2013	0.1259	1	14	21	1	1	13	4	1
NC_000001.11:-:1307893	6	9606				CRISPRa	[TSS-300,TSS+0]	NC_000001.11	-		SpyoCas9	1	1	5.20.100	-	sense	1307974	CTGACTTTGGCGACGCTCCC	GCGGCTGACTTTGGCGACGCTCCCCGGCGG	CGG	-80	ENSG00000131584 (ACAP3)	0	0	0	2	1	19	3	4	42	5	0	48	RS3seq-Chen2013	0.07593	1	18	26	1	1	18	5	1
NC_000001.11:-:1307893	6	9606				CRISPRa	[TSS-300,TSS+0]	NC_000001.11	-		SpyoCas9	1	1	5.20.100	-	sense	1308000	TGACAGCGGGCGGTGCGCGC	GCAGTGACAGCGGGCGGTGCGCGCGGGCGG	GGG	-106	ENSG00000131584 (ACAP3)	0	0	0	11	1	55	22	8	126	76	26	301	RS3seq-Chen2013	0.3629	1	9	65	1	1	35	6	1
NC_000001.11:-:1308294	6	9606				CRISPRa	[TSS-300,TSS+0]	NC_000001.11	-		SpyoCas9	1	1	5.20.100	-	sense	1308413	CAGGCGCTCTACCTCTATCG	AGCGCAGGCGCTCTACCTCTATCGCGGCGC	CGG	-118	ENSG00000169972 (PUSL1)	0	0	0	0	0	10	0	0	16	2	0	22	RS3seq-Chen2013	0.7683	1	1	2	1	1	1	1	1
NC_000001.11:-:1308294	6	9606				CRISPRa	[TSS-300,TSS+0]	NC_000001.11	-		SpyoCas9	1	1	5.20.100	-	sense	1308383	GGAGGCGCGCACCAACCACG	CCCGGGAGGCGCGCACCAACCACGCGGTCA	CGG	-88	ENSG00000169972 (PUSL1)	0	0	0	0	0	30	12	9	40	4	0	29	RS3seq-Chen2013	0.3746	1	4	3	1	1	2	2	1
NC_000001.11:-:1308294	6	9606				CRISPRa	[TSS-300,TSS+0]	NC_000001.11	-		SpyoCas9	1	1	5.20.100	+	antisense	1308431	AGAGGTAGAGCGCCTGCGCT	CGATAGAGGTAGAGCGCCTGCGCTCGGCGG	CGG	-136	ENSG00000169972 (PUSL1)	0	0	0	1	1	46	4	0	81	10	3	88	RS3seq-Chen2013	0.1916	1	8	11	1	1	4	3	1
NC_000001.11:-:1308294	6	9606				CRISPRa	[TSS-300,TSS+0]	NC_000001.11	-		SpyoCas9	1	1	5.20.100	+	antisense	1308399	TGGTTGGTGCGCGCCTCCCG	CGCGTGGTTGGTGCGCGCCTCCCGGGGCGC	GGG	-104	ENSG00000169972 (PUSL1)	0	0	0	2	1	18	4	2	41	4	5	38	RS3seq-Chen2013	0.06994	1	11	13	1	1	8	4	1
NC_000001.11:-:1308294	6	9606				CRISPRa	[TSS-300,TSS+0]	NC_000001.11	-		SpyoCas9	1	1	5.20.100	-	sense	1308404	TACCTCTATCGCGGCGCCCC	GCTCTACCTCTATCGCGGCGCCCCGGGAGG	GGG	-109	ENSG00000169972 (PUSL1)	0	0	0	5	0	13	3	2	22	5	3	30	RS3seq-Chen2013	0.298	1	5	30	1	1	13	5	1
NC_000001.11:-:1308294	6	9606				CRISPRa	[TSS-300,TSS+0]	NC_000001.11	-		SpyoCas9	1	1	5.20.100	-	sense	1308405	CTACCTCTATCGCGGCGCCC	CGCTCTACCTCTATCGCGGCGCCCCGGGAG	CGG	-110	ENSG00000169972 (PUSL1)	0	0	0	4	1	26	6	2	44	2	4	32	RS3seq-Chen2013	0.007357	1	12	25	1	1	14	6	1
NC_000001.11:-:1315697	6	9606				CRISPRa	[TSS-300,TSS+0]	NC_000001.11	-		SpyoCas9	1	1	5.20.100	+	antisense	1315915	ACACAGCATCCAGTTCACAA	TCACACACAGCATCCAGTTCACAAGGGACG	GGG	-217	ONE_INTERGENIC_SITE	0	0	0	0	1	134	2	4	287	2	3	417	RS3seq-Chen2013	1.266	1	1	8	1	1	2	5	4	Previously skipped due to: Outside Target Window: [TSS-150,TSS-75]; Outside Target Window: [TSS-200,TSS-25]
NC_000001.11:-:1315697	6	9606				CRISPRa	[TSS-300,TSS+0]	NC_000001.11	-		SpyoCas9	1	1	5.20.100	-	sense	1315913	GTTGCCCGTCCCTTGTGAAC	CCACGTTGCCCGTCCCTTGTGAACTGGATG	TGG	-215	ONE_INTERGENIC_SITE	0	0	0	0	1	41	1	0	82	1	0	105	RS3seq-Chen2013	0.07924	1	11	7	1	1	3	6	4	Previously skipped due to: Outside Target Window: [TSS-150,TSS-75]; Outside Target Window: [TSS-200,TSS-25]
NC_000001.11:-:1315697	6	9606				CRISPRa	[TSS-300,TSS+0]	NC_000001.11	-		SpyoCas9	1	1	5.20.100	+	antisense	1315797	GGGAGGGAGGCGGGCAGCGA	GGGAGGGAGGGAGGCGGGCAGCGAGGGAGG	GGG	-99	ONE_INTERGENIC_SITE	0	0	0	9	7	260	30	17	548	39	19	1156	RS3seq-Chen2013	0.3788	0	5	14	1	1	5	2	2	Previously skipped due to: DHS Score < 1.0
NC_000001.11:-:1315697	6	9606				CRISPRa	[TSS-300,TSS+0]	NC_000001.11	-		SpyoCas9	1	1	5.20.100	+	antisense	1315805	GGCGGGCAGCGAGGGAGGCA	GGGAGGCGGGCAGCGAGGGAGGCAGGGGCA	GGG	-107	MULTIPLE_INTERGENIC_SITES	0	0	2	20	9	816	33	8	1441	42	20	1707	RS3seq-Chen2013	0.05994	0	12	42	1	1	20	3	2	Previously skipped due to: DHS Score < 1.0
NC_000001.11:-:1315697	6	9606				CRISPRa	[TSS-300,TSS+0]	NC_000001.11	-		SpyoCas9	1	1	5.20.100	+	antisense	1315820	AGGCAGGGGCAGGGAGTGAG	AGGGAGGCAGGGGCAGGGAGTGAGGGGGGC	GGG	-122	MULTIPLE_INTERGENIC_SITES	0	0	3	12	11	980	26	22	1475	31	21	1769	RS3seq-Chen2013	0.05772	1	13	44	1	1	23	1	1
NC_000001.11:-:1315697	6	9606				CRISPRa	[TSS-300,TSS+0]	NC_000001.11	-		SpyoCas9	1	1	5.20.100	+	antisense	1315819	GAGGCAGGGGCAGGGAGTGA	GAGGGAGGCAGGGGCAGGGAGTGAGGGGGG	GGG	-121	POTENTIALLY_ACTIVE	0	1	0	14	9	953	33	22	1759	24	21	1594	RS3seq-Chen2013	0.2834	0	6	55	1	1	28	4	2	Previously skipped due to: DHS Score < 1.0
NC_000001.11:-:1324629	6	9606				CRISPRa	[TSS-300,TSS+0]	NC_000001.11	-		SpyoCas9	1	1	5.20.100	+	antisense	1324707	GGTGCGCTAGCCGGAAACGC	TTCCGGTGCGCTAGCCGGAAACGCGGGTCG	GGG	-77	ENSG00000127054 (INTS11), ENSG00000224051 (CPTP)	0	0	0	0	0	11	2	2	15	2	0	17	RS3seq-Chen2013	0.7714	1	1	2	1	1	1	1	1
NC_000001.11:-:1324629	6	9606				CRISPRa	[TSS-300,TSS+0]	NC_000001.11	-		SpyoCas9	1	1	5.20.100	+	antisense	1324752	TGGGCAGCATCCAACCAATC	TGATTGGGCAGCATCCAACCAATCAGGGCG	AGG	-122	ENSG00000127054 (INTS11), ENSG00000224051 (CPTP)	0	0	0	0	0	23	0	1	86	1	1	155	RS3seq-Chen2013	0.415	1	8	8	1	1	2	2	1
NC_000001.11:-:1324629	6	9606				CRISPRa	[TSS-300,TSS+0]	NC_000001.11	-		SpyoCas9	1	1	5.20.100	+	antisense	1324753	GGGCAGCATCCAACCAATCA	GATTGGGCAGCATCCAACCAATCAGGGCGG	GGG	-123	ENSG00000127054 (INTS11), ENSG00000224051 (CPTP)	0	0	0	0	0	65	0	2	140	2	2	270	RS3seq-Chen2013	0.427	1	7	16	1	1	4	3	1
NC_000001.11:-:1324629	6	9606				CRISPRa	[TSS-300,TSS+0]	NC_000001.11	-		SpyoCas9	1	1	5.20.100	+	antisense	1324756	CAGCATCCAACCAATCAGGG	TGGGCAGCATCCAACCAATCAGGGCGGCGG	CGG	-126	ENSG00000127054 (INTS11), ENSG00000224051 (CPTP)	0	0	0	1	0	95	4	1	133	1	4	261	RS3seq-Chen2013	0.404	1	9	23	1	1	6	4	1
NC_000001.11:-:1324629	6	9606				CRISPRa	[TSS-300,TSS+0]	NC_000001.11	-		SpyoCas9	1	1	5.20.100	-	sense	1324732	TTGGATGCTGCCCAATCAGG	TTGGTTGGATGCTGCCCAATCAGGAGGCCC	AGG	-102	ENSG00000127054 (INTS11), ENSG00000224051 (CPTP)	0	0	0	3	0	106	4	1	146	1	1	180	RS3seq-Chen2013	0.3307	1	11	43	1	1	27	5	1
NC_000001.11:-:1324629	6	9606				CRISPRa	[TSS-300,TSS+0]	NC_000001.11	-		SpyoCas9	1	1	5.20.100	+	antisense	1324766	CCAATCAGGGCGGCGGGCGA	CCAACCAATCAGGGCGGCGGGCGAGGGCGG	GGG	-136	ENSG00000127054 (INTS11), ENSG00000224051 (CPTP)	0	0	0	6	3	159	7	1	90	4	1	88	RS3seq-Chen2013	0.07661	1	23	58	1	1	40	6	1
NC_000001.11:-:1324648	6	9606				CRISPRa	[TSS-300,TSS+0]	NC_000001.11	-		SpyoCas9	1	1	5.20.100	+	antisense	1324842	CTAGGTGAGCGGCTCGGACT	CGGCCTAGGTGAGCGGCTCGGACTCGGCGG	CGG	-193	ENSG00000127054 (INTS11)	0	0	0	0	0	32	3	2	48	5	11	148	RS3seq-Chen2013	0.6221	0	4	12	1	1	3	2	3	Previously skipped due to: DHS Score < 1.0; Outside Target Window: [TSS-150,TSS-75]
NC_000001.11:-:1324648	6	9606				CRISPRa	[TSS-300,TSS+0]	NC_000001.11	-		SpyoCas9	1	1	5.20.100	-	sense	1324813	CCTAGGCCGTAGCCGCCGTG	CTCACCTAGGCCGTAGCCGCCGTGCGGGCC	CGG	-164	ENSG00000127054 (INTS11)	0	0	0	0	0	30	4	2	46	3	4	39	RS3seq-Chen2013	0.1092	1	21	10	1	1	6	3	3	Previously skipped due to: Outside Target Window: [TSS-150,TSS-75]
NC_000001.11:-:1324648	6	9606				CRISPRa	[TSS-300,TSS+0]	NC_000001.11	-		SpyoCas9	1	1	5.20.100	+	antisense	1324831	GCGGCTACGGCCTAGGTGAG	CACGGCGGCTACGGCCTAGGTGAGCGGCTC	CGG	-182	ENSG00000127054 (INTS11)	0	0	0	1	0	100	1	3	89	1	1	76	RS3seq-Chen2013	0.401	1	10	22	1	1	7	4	3	Previously skipped due to: Outside Target Window: [TSS-150,TSS-75]
NC_000001.11:-:1324648	6	9606				CRISPRa	[TSS-300,TSS+0]	NC_000001.11	-		SpyoCas9	1	1	5.20.100	-	sense	1324830	CGAGTCCGAGCCGCTCACCT	CCGCCGAGTCCGAGCCGCTCACCTAGGCCG	AGG	-181	ENSG00000127054 (INTS11)	0	0	0	3	1	43	2	0	127	3	2	58	RS3seq-Chen2013	0.6589	1	2	42	1	1	17	5	3	Previously skipped due to: Outside Target Window: [TSS-150,TSS-75]
NC_000001.11:-:1324648	6	9606				CRISPRa	[TSS-300,TSS+0]	NC_000001.11	-		SpyoCas9	1	1	5.20.100	-	sense	1324677	CACCGGAAGTTGCAGCGAGG	AGCGCACCGGAAGTTGCAGCGAGGTGGTTG	TGG	-28	ENSG00000127054 (INTS11), ENSG00000224051 (CPTP)	0	0	0	2	0	142	6	32	1267	12	26	4442	RS3seq-Chen2013	0.2081	1	14	33	1	1	19	6	3	Previously skipped due to: Outside Target Window: [TSS-150,TSS-75]
NC_000001.11:-:1324648	6	9606				CRISPRa	[TSS-300,TSS+0]	NC_000001.11	-		SpyoCas9	1	1	5.20.100	-	sense	1324735	TGGTTGGATGCTGCCCAATC	TGATTGGTTGGATGCTGCCCAATCAGGAGG	AGG	-86	ENSG00000127054 (INTS11), ENSG00000224051 (CPTP)	0	0	1	0	1	46	1	1	157	1	2	223	RS3seq-Chen2013	0.1764	1	16	74	1	1	44	1	1
NC_000001.11:-:1324660	6	9606				CRISPRa	[TSS-300,TSS+0]	NC_000001.11	-		SpyoCas9	1	1	5.20.100	+	antisense	1324873	CCTGCCCAACCCAACCCGCA	CGCACCTGCCCAACCCAACCCGCACGGTCC	CGG	-212	ENSG00000127054 (INTS11)	0	0	0	0	0	55	0	3	177	7	0	127	RS3seq-Chen2013	0.1157	0	19	13	1	1	8	6	4	Previously skipped due to: DHS Score < 1.0; Outside Target Window: [TSS-150,TSS-75]; Outside Target Window: [TSS-200,TSS-25]
NC_000001.11:-:1324660	6	9606				CRISPRa	[TSS-300,TSS+0]	NC_000001.11	-		SpyoCas9	1	1	5.20.100	+	antisense	1324686	AACCACCTCGCTGCAACTTC	GCGCAACCACCTCGCTGCAACTTCCGGTGC	CGG	-25	ENSG00000127054 (INTS11), ENSG00000224051 (CPTP)	0	0	0	1	1	144	2	1	499	2	20	4992	RS3seq-Chen2013	0.1074	1	21	26	1	1	21	1	3	Previously skipped due to: Outside Target Window: [TSS-150,TSS-75]
NC_000001.11:-:1324660	6	9606				CRISPRa	[TSS-300,TSS+0]	NC_000001.11	-		SpyoCas9	1	1	5.20.100	+	antisense	1324845	GGTGAGCGGCTCGGACTCGG	CCTAGGTGAGCGGCTCGGACTCGGCGGCCG	CGG	-184	ENSG00000127054 (INTS11)	0	0	0	4	2	52	8	5	80	9	4	37	RS3seq-Chen2013	0.5283	0	5	45	1	1	24	2	3	Previously skipped due to: DHS Score < 1.0; Outside Target Window: [TSS-150,TSS-75]
NC_000001.11:-:1324660	6	9606				CRISPRa	[TSS-300,TSS+0]	NC_000001.11	-		SpyoCas9	1	1	5.20.100	-	sense	1324812	CTAGGCCGTAGCCGCCGTGC	TCACCTAGGCCGTAGCCGCCGTGCGGGCCC	GGG	-151	ENSG00000127054 (INTS11)	0	0	0	3	2	80	13	3	58	6	1	51	RS3seq-Chen2013	0.05231	1	24	42	1	1	31	3	3	Previously skipped due to: Outside Target Window: [TSS-150,TSS-75]
NC_000001.11:-:1324660	6	9606				CRISPRa	[TSS-300,TSS+0]	NC_000001.11	-		SpyoCas9	1	1	5.20.100	+	antisense	1324812	CGGGGACGGGGCCCGCACGG	TGGGCGGGGACGGGGCCCGCACGGCGGCTA	CGG	-151	ENSG00000127054 (INTS11)	0	0	0	8	3	64	13	6	118	35	9	167	RS3seq-Chen2013	0.03952	1	26	57	1	1	39	4	3	Previously skipped due to: Outside Target Window: [TSS-150,TSS-75]
NC_000001.11:-:1324660	6	9606				CRISPRa	[TSS-300,TSS+0]	NC_000001.11	-		SpyoCas9	1	1	5.20.100	+	antisense	1324836	TACGGCCTAGGTGAGCGGCT	CGGCTACGGCCTAGGTGAGCGGCTCGGACT	CGG	-175	ENSG00000127054 (INTS11)	0	0	1	4	1	130	6	4	219	3	3	243	RS3seq-Chen2013	0.1742	0	16	78	1	1	46	5	3	Previously skipped due to: DHS Score < 1.0; Outside Target Window: [TSS-150,TSS-75]
NC_000001.11:-:1324666	6	9606				CRISPRa	[TSS-300,TSS+0]	NC_000001.11	-		SpyoCas9	1	1	5.20.100	+	antisense	1324891	CACGGTCCGGAAGTCGCCGA	CCCGCACGGTCCGGAAGTCGCCGAGGGGCC	GGG	-224	ENSG00000127054 (INTS11)	0	0	0	1	0	4	2	1	16	4	0	36	RS3seq-Chen2013	0.1217	0	19	17	1	1	10	1	4	Previously skipped due to: DHS Score < 1.0; Outside Target Window: [TSS-150,TSS-75]; Outside Target Window: [TSS-200,TSS-25]
NC_000001.11:-:1324666	6	9606				CRISPRa	[TSS-300,TSS+0]	NC_000001.11	-		SpyoCas9	1	1	5.20.100	-	sense	1324876	CGGCGACTTCCGGACCGTGC	CCCTCGGCGACTTCCGGACCGTGCGGGTTG	GGG	-209	ENSG00000127054 (INTS11)	0	0	0	1	1	10	1	1	20	1	1	20	RS3seq-Chen2013	0.1933	0	15	23	1	1	12	2	4	Previously skipped due to: DHS Score < 1.0; Outside Target Window: [TSS-150,TSS-75]; Outside Target Window: [TSS-200,TSS-25]
NC_000001.11:-:1324666	6	9606				CRISPRa	[TSS-300,TSS+0]	NC_000001.11	-		SpyoCas9	1	1	5.20.100	-	sense	1324680	GCGCACCGGAAGTTGCAGCG	GCTAGCGCACCGGAAGTTGCAGCGAGGTGG	AGG	-13	ENSG00000127054 (INTS11), ENSG00000224051 (CPTP)	0	0	0	1	1	44	1	1	49	5	1	59	RS3seq-Chen2013	0.06846	1	24	24	1	1	19	3	4	Previously skipped due to: Outside Target Window: [TSS-150,TSS-75]; Outside Target Window: [TSS-200,TSS-25]
NC_000001.11:-:1324666	6	9606				CRISPRa	[TSS-300,TSS+0]	NC_000001.11	-		SpyoCas9	1	1	5.20.100	+	antisense	1324892	ACGGTCCGGAAGTCGCCGAG	CCGCACGGTCCGGAAGTCGCCGAGGGGCCG	GGG	-225	ENSG00000127054 (INTS11)	0	0	0	4	0	17	6	1	16	4	0	24	RS3seq-Chen2013	0.4496	0	6	43	1	1	23	4	4	Previously skipped due to: DHS Score < 1.0; Outside Target Window: [TSS-150,TSS-75]; Outside Target Window: [TSS-200,TSS-25]
NC_000001.11:-:1324666	6	9606				CRISPRa	[TSS-300,TSS+0]	NC_000001.11	-		SpyoCas9	1	1	5.20.100	-	sense	1324904	ACGACGTCCCCTCCCGCTCC	TAGGACGACGTCCCCTCCCGCTCCCGGCCC	CGG	-237	ENSG00000127054 (INTS11)	0	0	0	7	2	93	14	5	123	23	15	303	RS3seq-Chen2013	0.3106	0	12	56	1	1	33	5	4	Previously skipped due to: DHS Score < 1.0; Outside Target Window: [TSS-150,TSS-75]; Outside Target Window: [TSS-200,TSS-25]
NC_000001.11:-:1324666	6	9606				CRISPRa	[TSS-300,TSS+0]	NC_000001.11	-		SpyoCas9	1	1	5.20.100	+	antisense	1324907	CCGAGGGGCCGGGAGCGGGA	GTCGCCGAGGGGCCGGGAGCGGGAGGGGAC	GGG	-240	ENSG00000127054 (INTS11)	0	0	3	55	16	801	118	34	877	67	25	433	RS3seq-Chen2013	0.04547	0	26	86	1	1	59	6	4	Previously skipped due to: DHS Score < 1.0; Outside Target Window: [TSS-150,TSS-75]; Outside Target Window: [TSS-200,TSS-25]
NC_000001.11:-:2526596	6	9606				CRISPRa	[TSS-300,TSS+0]	NC_000001.11	-		SpyoCas9	1	1	5.20.100	+	antisense	2526735	CTGAGGTCTCGGCCGCTACA	GCCTCTGAGGTCTCGGCCGCTACAGGGCGA	GGG	-138	ENSG00000157881 (PANK4)	0	0	0	0	0	11	1	0	38	1	1	32	RS3seq-Chen2013	0.9813	0	2	2	1	1	1	2	2	Previously skipped due to: DHS Score < 1.0
NC_000001.11:-:2526596	6	9606				CRISPRa	[TSS-300,TSS+0]	NC_000001.11	-		SpyoCas9	1	1	5.20.100	+	antisense	2526681	AGATTATGTTAATGAGGCGC	GCATAGATTATGTTAATGAGGCGCCGGCCC	CGG	-84	ENSG00000157881 (PANK4)	0	0	0	0	0	55	1	1	63	2	0	80	RS3seq-Chen2013	0.411	1	10	8	1	1	4	1	1
NC_000001.11:-:2526596	6	9606				CRISPRa	[TSS-300,TSS+0]	NC_000001.11	-		SpyoCas9	1	1	5.20.100	+	antisense	2526745	GGCCGCTACAGGGCGAGCTA	TCTCGGCCGCTACAGGGCGAGCTAGGGCCA	GGG	-148	ENSG00000157881 (PANK4)	0	0	0	0	0	12	1	0	24	0	0	30	RS3seq-Chen2013	0.2231	0	17	3	1	1	5	3	2	Previously skipped due to: DHS Score < 1.0
NC_000001.11:-:2526596	6	9606				CRISPRa	[TSS-300,TSS+0]	NC_000001.11	-		SpyoCas9	1	1	5.20.100	-	sense	2526721	TGTAGCGGCCGAGACCTCAG	GCCCTGTAGCGGCCGAGACCTCAGAGGCCG	AGG	-124	ENSG00000157881 (PANK4)	0	0	0	1	1	113	2	4	69	3	1	89	RS3seq-Chen2013	0.6979	0	3	21	1	1	7	4	2	Previously skipped due to: DHS Score < 1.0
NC_000001.11:-:2526596	6	9606				CRISPRa	[TSS-300,TSS+0]	NC_000001.11	-		SpyoCas9	1	1	5.20.100	-	sense	2526736	GGCCCTAGCTCGCCCTGTAG	CACTGGCCCTAGCTCGCCCTGTAGCGGCCG	CGG	-139	ENSG00000157881 (PANK4)	0	0	0	0	0	67	1	1	82	1	0	276	RS3seq-Chen2013	0.2801	0	14	10	1	1	8	5	2	Previously skipped due to: DHS Score < 1.0
NC_000001.11:-:2526596	6	9606				CRISPRa	[TSS-300,TSS+0]	NC_000001.11	-		SpyoCas9	1	1	5.20.100	+	antisense	2526734	TCTGAGGTCTCGGCCGCTAC	GGCCTCTGAGGTCTCGGCCGCTACAGGGCG	AGG	-137	ENSG00000157881 (PANK4)	0	0	0	0	0	8	1	0	25	3	2	66	RS3seq-Chen2013	0.01338	0	24	1	1	1	10	6	2	Previously skipped due to: DHS Score < 1.0
NC_000001.11:-:2557010	6	9606				CRISPRa	[TSS-300,TSS+0]	NC_000001.11	-		SpyoCas9	1	1	5.20.100	-	sense	2557110	GATCTTATCACCTGTCACCA	CACTGATCTTATCACCTGTCACCAAGGTCA	AGG	-99	ENSG00000238164 (TNFRSF14-AS1)	0	0	0	0	0	156	1	2	253	0	1	340	RS3seq-Chen2013	0.7863	1	4	11	1	1	3	1	1
NC_000001.11:-:2557010	6	9606				CRISPRa	[TSS-300,TSS+0]	NC_000001.11	-		SpyoCas9	1	1	5.20.100	+	antisense	2557135	GATAAGATCAGTGTGCAGCA	AGGTGATAAGATCAGTGTGCAGCAGGGGGC	GGG	-124	ENSG00000238164 (TNFRSF14-AS1)	0	0	0	0	0	236	0	3	293	1	4	351	RS3seq-Chen2013	0.8329	1	3	12	1	1	4	2	1
NC_000001.11:-:2557010	6	9606				CRISPRa	[TSS-300,TSS+0]	NC_000001.11	-		SpyoCas9	1	1	5.20.100	+	antisense	2557089	GAGCAGGTGACCCAACTCCC	CCTCGAGCAGGTGACCCAACTCCCCGGCAG	CGG	-78	ENSG00000238164 (TNFRSF14-AS1)	0	0	0	1	1	154	1	1	344	0	3	1285	RS3seq-Chen2013	0.9953	1	1	31	1	1	9	3	1
NC_000001.11:-:2557010	6	9606				CRISPRa	[TSS-300,TSS+0]	NC_000001.11	-		SpyoCas9	1	1	5.20.100	-	sense	2557104	ATCACCTGTCACCAAGGTCA	TCTTATCACCTGTCACCAAGGTCAGGGCTG	GGG	-93	ENSG00000238164 (TNFRSF14-AS1)	0	0	0	1	3	150	0	2	324	0	3	272	RS3seq-Chen2013	0.6996	1	5	35	1	1	13	4	1
NC_000001.11:-:2557010	6	9606				CRISPRa	[TSS-300,TSS+0]	NC_000001.11	-		SpyoCas9	1	1	5.20.100	+	antisense	2557137	TAAGATCAGTGTGCAGCAGG	GTGATAAGATCAGTGTGCAGCAGGGGGCTG	GGG	-126	ENSG00000238164 (TNFRSF14-AS1)	0	0	0	1	1	157	3	2	246	0	0	286	RS3seq-Chen2013	0.214	1	26	32	1	1	23	5	1
NC_000001.11:-:2557010	6	9606				CRISPRa	[TSS-300,TSS+0]	NC_000001.11	-		SpyoCas9	1	1	5.20.100	+	antisense	2557111	GCAGCCCTGACCTTGGTGAC	CCCGGCAGCCCTGACCTTGGTGACAGGTGA	AGG	-100	ENSG00000238164 (TNFRSF14-AS1)	0	0	0	3	0	118	4	4	196	1	1	365	RS3seq-Chen2013	0.2095	1	27	47	1	1	36	6	1
NC_000001.11:-:2563835	6	9606				CRISPRa	[TSS-300,TSS+0]	NC_000001.11	-		SpyoCas9	1	1	5.20.100	-	sense	2563915	AGTGAACCCCCAGGCATGAC	GTGGAGTGAACCCCCAGGCATGACGGGAGG	GGG	-79	ONE_INTERGENIC_SITE	0	0	0	0	0	95	1	0	130	1	4	249	RS3seq-Chen2013	0.5696	0	8	6	1	1	2	1	2	Previously skipped due to: DHS Score < 1.0
NC_000001.11:-:2563835	6	9606				CRISPRa	[TSS-300,TSS+0]	NC_000001.11	-		SpyoCas9	1	1	5.20.100	+	antisense	2563985	CCAACAGCTGAGCTCTCAGT	TATCCCAACAGCTGAGCTCTCAGTGGGCTC	GGG	-149	ONE_INTERGENIC_SITE	0	0	0	0	0	168	0	7	287	2	5	1171	RS3seq-Chen2013	0.374	0	15	11	1	1	9	2	2	Previously skipped due to: DHS Score < 1.0
NC_000001.11:-:2563835	6	9606				CRISPRa	[TSS-300,TSS+0]	NC_000001.11	-		SpyoCas9	1	1	5.20.100	-	sense	2563973	CCACTGAGAGCTCAGCTGTT	GAGCCCACTGAGAGCTCAGCTGTTGGGATA	GGG	-137	ONE_INTERGENIC_SITE	0	0	0	0	2	282	1	4	411	0	7	3186	RS3seq-Chen2013	0.08133	0	30	24	1	1	22	3	2	Previously skipped due to: DHS Score < 1.0
NC_000001.11:-:2563835	6	9606				CRISPRa	[TSS-300,TSS+0]	NC_000001.11	-		SpyoCas9	1	1	5.20.100	+	antisense	2563984	CCCAACAGCTGAGCTCTCAG	ATATCCCAACAGCTGAGCTCTCAGTGGGCT	TGG	-148	ONE_INTERGENIC_SITE	0	0	0	0	3	387	2	8	1804	2	6	1804	RS3seq-Chen2013	0.1412	0	28	26	1	1	23	4	2	Previously skipped due to: DHS Score < 1.0
NC_000001.11:-:2563835	6	9606				CRISPRa	[TSS-300,TSS+0]	NC_000001.11	-		SpyoCas9	1	1	5.20.100	-	sense	2563959	GCTGTTGGGATATGAAGGGG	CTCAGCTGTTGGGATATGAAGGGGCGGCCA	CGG	-123	ONE_INTERGENIC_SITE	0	0	0	2	3	262	0	2	420	1	0	294	RS3seq-Chen2013	0.3069	0	17	39	1	1	25	5	2	Previously skipped due to: DHS Score < 1.0
NC_000001.11:-:2563835	6	9606				CRISPRa	[TSS-300,TSS+0]	NC_000001.11	-		SpyoCas9	1	1	5.20.100	-	sense	2563964	GCTCAGCTGTTGGGATATGA	GAGAGCTCAGCTGTTGGGATATGAAGGGGC	AGG	-128	ONE_INTERGENIC_SITE	0	0	0	2	0	175	1	3	292	1	1	248	RS3seq-Chen2013	0.2508	0	21	36	1	1	26	6	2	Previously skipped due to: DHS Score < 1.0
NC_000001.11:-:2592883	6	9606				CRISPRa	[TSS-300,TSS+0]	NC_000001.11	-		SpyoCas9	1	1	5.20.100	-	sense	2592997	CAGTGCAGCCAGGGGCATGT	GGCACAGTGCAGCCAGGGGCATGTGGGCAG	GGG	-113	ENSG00000142606 (MMEL1)	0	0	0	0	1	186	1	3	361	4	5	520	RS3seq-Chen2013	0.2475	1	21	16	1	1	9	1	1
NC_000001.11:-:2592883	6	9606				CRISPRa	[TSS-300,TSS+0]	NC_000001.11	-		SpyoCas9	1	1	5.20.100	-	sense	2593027	CAGGCACAGTGGCTGCCGTG	CGGCCAGGCACAGTGGCTGCCGTGGGGCCA	GGG	-143	ENSG00000142606 (MMEL1)	0	0	0	2	4	179	0	5	476	0	7	428	RS3seq-Chen2013	0.5384	0	10	27	1	1	10	6	2	Previously skipped due to: DHS Score < 1.0
NC_000001.11:-:2592883	6	9606				CRISPRa	[TSS-300,TSS+0]	NC_000001.11	-		SpyoCas9	1	1	5.20.100	-	sense	2593005	GCCAGGCACAGTGCAGCCAG	TGGGGCCAGGCACAGTGCAGCCAGGGGCAT	GGG	-121	ENSG00000142606 (MMEL1)	0	0	0	3	4	322	0	3	404	5	11	645	RS3seq-Chen2013	0.5358	1	11	36	1	1	16	2	1
NC_000001.11:-:2592883	6	9606				CRISPRa	[TSS-300,TSS+0]	NC_000001.11	-		SpyoCas9	1	1	5.20.100	+	antisense	2592972	CGAAGTTCCGGCCTGGGCAG	TTGTCGAAGTTCCGGCCTGGGCAGGGGCAG	GGG	-88	ENSG00000142606 (MMEL1)	0	0	0	2	4	354	8	4	194	7	1	208	RS3seq-Chen2013	0.1169	1	29	29	1	1	22	3	1
NC_000001.11:-:2592883	6	9606				CRISPRa	[TSS-300,TSS+0]	NC_000001.11	-		SpyoCas9	1	1	5.20.100	-	sense	2592998	ACAGTGCAGCCAGGGGCATG	AGGCACAGTGCAGCCAGGGGCATGTGGGCA	TGG	-114	ENSG00000142606 (MMEL1)	0	0	1	4	0	211	9	8	475	4	5	574	RS3seq-Chen2013	0.1588	1	25	49	1	1	39	4	1
NC_000001.11:-:2592883	6	9606				CRISPRa	[TSS-300,TSS+0]	NC_000001.11	-		SpyoCas9	1	1	5.20.100	-	sense	2593006	GGCCAGGCACAGTGCAGCCA	GTGGGGCCAGGCACAGTGCAGCCAGGGGCA	GGG	-122	ENSG00000142606 (MMEL1)	0	1	0	0	4	267	1	8	463	3	6	776	RS3seq-Chen2013	0.1087	1	32	64	1	1	55	5	1
NC_000001.11:-:16565678	6	9606				CRISPRa	[TSS-300,TSS+0]	NC_000001.11	-		SpyoCas9	1	1	5.20.100	-	sense	16565867	TTAGCCATGAAATGTAGCTG	TATGTTAGCCATGAAATGTAGCTGGGGCTG	GGG	-188	MULTIPLE_INTERGENIC_SITES	0	0	1	0	0	219	2	2	262	0	2	327	RS3seq-Chen2013	0.7118	0	1	2	1	1	1	1	3	Previously skipped due to: DHS Score < 1.0; Outside Target Window: [TSS-150,TSS-75]
NC_000001.11:-:16565678	6	9606				CRISPRa	[TSS-300,TSS+0]	NC_000001.11	-		SpyoCas9	1	1	5.20.100	+	antisense	16565874	ACAGCCCCAGCTACATTTCA	CCACACAGCCCCAGCTACATTTCATGGCTA	TGG	-195	MULTIPLE_INTERGENIC_SITES	0	0	1	0	0	136	5	2	229	0	2	591	RS3seq-Chen2013	0.231	0	14	1	1	1	2	2	3	Previously skipped due to: DHS Score < 1.0; Outside Target Window: [TSS-150,TSS-75]
NC_000001.11:-:16565678	6	9606				CRISPRa	[TSS-300,TSS+0]	NC_000001.11	-		SpyoCas9	1	1	5.20.100	-	sense	16565695	CCTGACTCCTGCCTGCCCTA	ACAGCCTGACTCCTGCCTGCCCTATGGAAG	TGG	-16	MULTIPLE_INTERGENIC_SITES	0	0	1	2	0	286	0	1	650	6	4	336	RS3seq-Chen2013	0.3036	0	11	7	1	1	4	4	4	Previously skipped due to: DHS Score < 1.0; Outside Target Window: [TSS-150,TSS-75]; Outside Target Window: [TSS-200,TSS-25]
NC_000001.11:-:16565678	6	9606				CRISPRa	[TSS-300,TSS+0]	NC_000001.11	-		SpyoCas9	1	1	5.20.100	+	antisense	16565706	CCATAGGGCAGGCAGGAGTC	ACTTCCATAGGGCAGGCAGGAGTCAGGCTG	AGG	-27	MULTIPLE_INTERGENIC_SITES	0	0	3	1	1	299	8	5	554	5	15	836	RS3seq-Chen2013	0.3475	0	9	9	1	1	5	3	3	Previously skipped due to: DHS Score < 1.0; Outside Target Window: [TSS-150,TSS-75]
NC_000001.11:-:16565678	6	9606				CRISPRa	[TSS-300,TSS+0]	NC_000001.11	-		SpyoCas9	1	1	5.20.100	-	sense	16565859	GAAATGTAGCTGGGGCTGTG	CCATGAAATGTAGCTGGGGCTGTGTGGTTT	TGG	-180	MULTIPLE_INTERGENIC_SITES	0	0	1	1	3	477	2	4	509	1	2	457	RS3seq-Chen2013	-0.08673	0	20	5	1	1	7	5	6	Previously skipped due to: DHS Score < 1.0; On-Target Efficacy Score < 0.0; Outside Target Window: [TSS-150,TSS-75]
NC_000001.11:-:16565678	6	9606				CRISPRa	[TSS-300,TSS+0]	NC_000001.11	-		SpyoCas9	1	1	5.20.100	-	sense	16565868	GTTAGCCATGAAATGTAGCT	TTATGTTAGCCATGAAATGTAGCTGGGGCT	GGG	-189	MULTIPLE_INTERGENIC_SITES	0	0	1	0	1	270	0	1	215	0	1	323	RS3seq-Chen2013	-0.2005	0	27	3	1	1	11	6	6	Previously skipped due to: DHS Score < 1.0; On-Target Efficacy Score < 0.0; Outside Target Window: [TSS-150,TSS-75]
NC_000001.11:-:16613534	6	9606				CRISPRa	[TSS-300,TSS+0]	NC_000001.11	-		SpyoCas9	1	1	5.20.100	+	antisense	16613679	AACGGGTTCGAGCAGGTTAG	GCACAACGGGTTCGAGCAGGTTAGGGGCCG	GGG	-144	ENSG00000219481 (NBPF1)	0	0	0	4	1	77	0	1	66	0	2	55	RS3seq-Chen2013	0.1925	1	21	30	1	1	16	1	1
NC_000001.11:-:16613534	6	9606				CRISPRa	[TSS-300,TSS+0]	NC_000001.11	-		SpyoCas9	1	1	5.20.100	+	antisense	16613615	GTCAGGATAACCCAAGGCGC	GCGTGTCAGGATAACCCAAGGCGCAGGCGC	AGG	-80	ENSG00000219481 (NBPF1)	0	0	1	6	2	62	1	0	68	1	0	63	RS3seq-Chen2013	0.9057	1	2	59	1	1	22	2	1
NC_000001.11:-:16613534	6	9606				CRISPRa	[TSS-300,TSS+0]	NC_000001.11	-		SpyoCas9	1	1	5.20.100	-	sense	16613649	CGTTGTGCAGAAGAGGCCGC	AACCCGTTGTGCAGAAGAGGCCGCCGGGTC	CGG	-114	ENSG00000219481 (NBPF1)	0	0	0	3	2	177	5	2	192	3	2	247	RS3seq-Chen2013	0.00453	1	34	27	1	1	23	3	1
NC_000001.11:-:16613534	6	9606				CRISPRa	[TSS-300,TSS+0]	NC_000001.11	-		SpyoCas9	1	1	5.20.100	+	antisense	16613641	GGCGGGGCCTTAAAGGGACC	GCGCGGCGGGGCCTTAAAGGGACCCGGCGG	CGG	-106	ENSG00000219481 (NBPF1)	0	0	0	5	3	93	9	5	145	10	1	137	RS3seq-Chen2013	0.04032	1	30	35	1	1	28	4	1
NC_000001.11:-:16613534	6	9606				CRISPRa	[TSS-300,TSS+0]	NC_000001.11	-		SpyoCas9	1	1	5.20.100	+	antisense	16613677	ACAACGGGTTCGAGCAGGTT	CTGCACAACGGGTTCGAGCAGGTTAGGGGC	AGG	-142	ENSG00000219481 (NBPF1)	1	0	0	0	0	22	3	0	31	1	0	26	RS3seq-Chen2013	0.47	1	11	64	1	1	34	5	1
NC_000001.11:-:16613534	6	9606				CRISPRa	[TSS-300,TSS+0]	NC_000001.11	-		SpyoCas9	1	1	5.20.100	+	antisense	16613672	TCTGCACAACGGGTTCGAGC	CTCTTCTGCACAACGGGTTCGAGCAGGTTA	AGG	-137	ENSG00000219481 (NBPF1)	1	0	0	0	0	12	7	1	35	3	1	23	RS3seq-Chen2013	0.333	1	17	63	1	1	37	6	1
NC_000001.11:-:16613538	6	9606				CRISPRa	[TSS-300,TSS+0]	NC_000001.11	-		SpyoCas9	1	1	5.20.100	+	antisense	16613609	GGGCGTGTCAGGATAACCCA	CGATGGGCGTGTCAGGATAACCCAAGGCGC	AGG	-70	ENSG00000219481 (NBPF1)	0	0	0	0	0	46	0	0	67	5	3	78	RS3seq-Chen2013	1.166	1	1	2	1	1	1	4	3	Previously skipped due to: Outside Target Window: [TSS-150,TSS-75]
NC_000001.11:-:16613538	6	9606				CRISPRa	[TSS-300,TSS+0]	NC_000001.11	-		SpyoCas9	1	1	5.20.100	-	sense	16613592	GTTATCCTGACACGCCCATC	TTGGGTTATCCTGACACGCCCATCGGGATC	GGG	-53	ENSG00000219481 (NBPF1)	0	0	0	0	0	17	1	1	59	0	0	99	RS3seq-Chen2013	0.8859	1	3	1	1	1	2	5	3	Previously skipped due to: Outside Target Window: [TSS-150,TSS-75]
NC_000001.11:-:16613538	6	9606				CRISPRa	[TSS-300,TSS+0]	NC_000001.11	-		SpyoCas9	1	1	5.20.100	+	antisense	16613711	CGGAGGAAAGGAGTAACCCA	CAGGCGGAGGAAAGGAGTAACCCAGGGGAA	GGG	-172	ENSG00000219481 (NBPF1)	0	0	0	0	0	215	1	0	267	3	2	563	RS3seq-Chen2013	0.6004	1	8	3	1	1	3	6	3	Previously skipped due to: Outside Target Window: [TSS-150,TSS-75]
NC_000001.11:-:16613538	6	9606				CRISPRa	[TSS-300,TSS+0]	NC_000001.11	-		SpyoCas9	1	1	5.20.100	+	antisense	16613688	GAGCAGGTTAGGGGCCGCGC	GTTCGAGCAGGTTAGGGGCCGCGCAGGCGG	AGG	-149	ENSG00000219481 (NBPF1)	0	0	0	7	3	104	8	3	124	6	5	106	RS3seq-Chen2013	0.3721	1	15	41	1	1	19	1	1
NC_000001.11:-:16613538	6	9606				CRISPRa	[TSS-300,TSS+0]	NC_000001.11	-		SpyoCas9	1	1	5.20.100	+	antisense	16613620	GATAACCCAAGGCGCAGGCG	TCAGGATAACCCAAGGCGCAGGCGCGGCGG	CGG	-81	ENSG00000219481 (NBPF1)	1	0	0	8	1	40	17	3	101	6	3	144	RS3seq-Chen2013	0.02228	1	31	72	1	1	54	2	1
NC_000001.11:-:16613538	6	9606				CRISPRa	[TSS-300,TSS+0]	NC_000001.11	-		SpyoCas9	1	1	5.20.100	+	antisense	16613623	AACCCAAGGCGCAGGCGCGG	GGATAACCCAAGGCGCAGGCGCGGCGGGGC	CGG	-84	ENSG00000142794 (NBPF3), ENSG00000219481 (NBPF1)	1	0	0	35	9	105	33	21	302	50	9	107	RS3seq-Chen2013	0.06714	1	27	78	1	1	55	3	1
NC_000001.11:-:16613602	6	9606				CRISPRa	[TSS-300,TSS+0]	NC_000001.11	-		SpyoCas9	1	1	5.20.100	+	antisense	16613712	GGAGGAAAGGAGTAACCCAG	AGGCGGAGGAAAGGAGTAACCCAGGGGAAG	GGG	-109	ENSG00000219481 (NBPF1)	0	0	0	2	0	186	6	2	315	2	0	302	RS3seq-Chen2013	0.6598	1	7	14	1	1	4	1	1
NC_000001.11:-:16613602	6	9606				CRISPRa	[TSS-300,TSS+0]	NC_000001.11	-		SpyoCas9	1	1	5.20.100	+	antisense	16613730	AGGGGAAGGACCGAGTGCAG	ACCCAGGGGAAGGACCGAGTGCAGCGGGGA	CGG	-127	ENSG00000219481 (NBPF1)	0	0	0	1	3	326	4	5	499	1	1	221	RS3seq-Chen2013	0.5329	1	11	11	1	1	5	2	1
NC_000001.11:-:16613602	6	9606				CRISPRa	[TSS-300,TSS+0]	NC_000001.11	-		SpyoCas9	1	1	5.20.100	-	sense	16613717	GCTGCACTCGGTCCTTCCCC	CCCCGCTGCACTCGGTCCTTCCCCTGGGTT	TGG	-114	ENSG00000219481 (NBPF1)	0	0	0	2	4	124	5	1	139	4	0	112	RS3seq-Chen2013	0.3459	1	17	17	1	1	8	3	1
NC_000001.11:-:16613602	6	9606				CRISPRa	[TSS-300,TSS+0]	NC_000001.11	-		SpyoCas9	1	1	5.20.100	+	antisense	16613710	GCGGAGGAAAGGAGTAACCC	GCAGGCGGAGGAAAGGAGTAACCCAGGGGA	AGG	-107	ENSG00000219481 (NBPF1)	0	0	1	1	1	117	2	3	209	3	3	460	RS3seq-Chen2013	0.7049	1	6	53	1	1	23	4	1
NC_000001.11:-:16613602	6	9606				CRISPRa	[TSS-300,TSS+0]	NC_000001.11	-		SpyoCas9	1	1	5.20.100	+	antisense	16613732	GGGAAGGACCGAGTGCAGCG	CCAGGGGAAGGACCGAGTGCAGCGGGGACG	GGG	-129	ENSG00000219481 (NBPF1)	0	0	1	0	2	76	3	1	89	2	0	71	RS3seq-Chen2013	0.4197	0	15	51	1	1	28	6	2	Previously skipped due to: DHS Score < 1.0
NC_000001.11:-:16613602	6	9606				CRISPRa	[TSS-300,TSS+0]	NC_000001.11	-		SpyoCas9	1	1	5.20.100	+	antisense	16613694	GTTAGGGGCCGCGCAGGCGG	GCAGGTTAGGGGCCGCGCAGGCGGAGGAAA	AGG	-91	ENSG00000219481 (NBPF1)	0	0	1	34	15	244	49	24	334	66	21	312	RS3seq-Chen2013	0.01332	1	34	58	1	1	45	5	1
NC_000001.11:+:31552430	6	9606				CRISPRa	[TSS-300,TSS+0]	NC_000001.11	+		SpyoCas9	1	1	5.20.100	-	antisense	31552397	AAGTCAGATCGTAGAAGAAT	GGCCAAGTCAGATCGTAGAAGAATGGGCAA	GGG	-33	ONE_INTERGENIC_SITE	0	0	0	0	0	115	0	1	114	0	0	103	RS3seq-Chen2013	0.3706	0	3	2	1	1	1	1	3	Previously skipped due to: DHS Score < 1.0; Outside Target Window: [TSS-150,TSS-75]
NC_000001.11:+:31552430	6	9606				CRISPRa	[TSS-300,TSS+0]	NC_000001.11	+		SpyoCas9	1	1	5.20.100	+	sense	31552421	GATCTGACTTGGCCATATCT	CTACGATCTGACTTGGCCATATCTGGGCAG	GGG	-9	ONE_INTERGENIC_SITE	0	0	0	1	0	61	0	0	180	1	2	266	RS3seq-Chen2013	1.12	0	1	5	1	1	2	3	4	Previously skipped due to: DHS Score < 1.0; Outside Target Window: [TSS-150,TSS-75]; Outside Target Window: [TSS-200,TSS-25]
NC_000001.11:+:31552430	6	9606				CRISPRa	[TSS-300,TSS+0]	NC_000001.11	+		SpyoCas9	1	1	5.20.100	-	antisense	31552422	GCAAAAGACCTGCCCAGATA	TGGAGCAAAAGACCTGCCCAGATATGGCCA	TGG	-8	ONE_INTERGENIC_SITE	0	0	0	1	0	89	3	1	228	2	1	346	RS3seq-Chen2013	0.4483	0	2	6	1	1	3	4	4	Previously skipped due to: DHS Score < 1.0; Outside Target Window: [TSS-150,TSS-75]; Outside Target Window: [TSS-200,TSS-25]
NC_000001.11:+:31552430	6	9606				CRISPRa	[TSS-300,TSS+0]	NC_000001.11	+		SpyoCas9	1	1	5.20.100	+	sense	31552425	TGACTTGGCCATATCTGGGC	GATCTGACTTGGCCATATCTGGGCAGGTCT	AGG	-5	ONE_INTERGENIC_SITE	0	0	0	1	2	130	0	0	155	1	1	283	RS3seq-Chen2013	0.2196	0	6	7	1	1	6	5	4	Previously skipped due to: DHS Score < 1.0; Outside Target Window: [TSS-150,TSS-75]; Outside Target Window: [TSS-200,TSS-25]
NC_000001.11:+:31552430	6	9606				CRISPRa	[TSS-300,TSS+0]	NC_000001.11	+		SpyoCas9	1	1	5.20.100	-	antisense	31552386	TAGAAGAATGGGCAAATAAA	ATCGTAGAAGAATGGGCAAATAAATGGTTT	TGG	-44	MULTIPLE_INTERGENIC_SITES	0	0	5	0	1	661	0	1	894	3	1	1587	RS3seq-Chen2013	0.2239	0	5	13	1	1	8	2	3	Previously skipped due to: DHS Score < 1.0; Outside Target Window: [TSS-150,TSS-75]
NC_000001.11:+:31552430	6	9606				CRISPRa	[TSS-300,TSS+0]	NC_000001.11	+		SpyoCas9	1	1	5.20.100	-	antisense	31552317	TAGAGAATTTAAATAAGATA	GTAATAGAGAATTTAAATAAGATATGGAAA	TGG	-113	ONE_INTERGENIC_SITE	0	0	0	1	5	512	0	6	1084	4	9	1613	RS3seq-Chen2013	-0.4413	0	12	8	1	1	10	6	5	Previously skipped due to: DHS Score < 1.0; On-Target Efficacy Score < 0.0
NC_000001.11:+:31565084	6	9606				CRISPRa	[TSS-300,TSS+0]	NC_000001.11	+		SpyoCas9	1	1	5.20.100	+	sense	31564914	GCACTGAACAGACTCCACCG	GCCTGCACTGAACAGACTCCACCGCGGCAG	CGG	-170	ONE_INTERGENIC_SITE	0	0	0	0	0	45	1	1	123	2	3	132	RS3seq-Chen2013	0.9058	1	1	1	1	1	1	4	3	Previously skipped due to: Outside Target Window: [TSS-150,TSS-75]
NC_000001.11:+:31565084	6	9606				CRISPRa	[TSS-300,TSS+0]	NC_000001.11	+		SpyoCas9	1	1	5.20.100	-	antisense	31564900	CGGTGGAGTCTGTTCAGTGC	GCCGCGGTGGAGTCTGTTCAGTGCAGGCTC	AGG	-184	ONE_INTERGENIC_SITE	0	0	0	1	0	117	1	0	186	1	4	307	RS3seq-Chen2013	0.506	1	9	15	1	1	6	5	3	Previously skipped due to: Outside Target Window: [TSS-150,TSS-75]
NC_000001.11:+:31565084	6	9606				CRISPRa	[TSS-300,TSS+0]	NC_000001.11	+		SpyoCas9	1	1	5.20.100	+	sense	31564989	TCACTGATGAGAAAATGACA	GCACTCACTGATGAGAAAATGACAAGGGAC	AGG	-95	ONE_INTERGENIC_SITE	0	0	0	1	0	366	2	3	668	2	3	640	RS3seq-Chen2013	0.2835	0	13	17	1	1	9	2	2	Previously skipped due to: DHS Score < 1.0
NC_000001.11:+:31565084	6	9606				CRISPRa	[TSS-300,TSS+0]	NC_000001.11	+		SpyoCas9	1	1	5.20.100	-	antisense	31564931	TTGGAGTCCAGAGTAGAGAA	AGGATTGGAGTCCAGAGTAGAGAAAGGAGC	AGG	-153	ONE_INTERGENIC_SITE	0	0	0	1	4	361	2	2	340	0	2	540	RS3seq-Chen2013	0.6706	1	4	29	1	1	12	6	3	Previously skipped due to: Outside Target Window: [TSS-150,TSS-75]
NC_000001.11:+:31565084	6	9606				CRISPRa	[TSS-300,TSS+0]	NC_000001.11	+		SpyoCas9	1	1	5.20.100	-	antisense	31564955	GTGCAAAGCAGGATCCCAAA	GTGAGTGCAAAGCAGGATCCCAAAAGGATT	AGG	-129	ONE_INTERGENIC_SITE	0	0	0	0	2	162	2	2	349	1	2	569	RS3seq-Chen2013	0.0005828	0	22	13	1	1	13	3	2	Previously skipped due to: DHS Score < 1.0
NC_000001.11:+:31565084	6	9606				CRISPRa	[TSS-300,TSS+0]	NC_000001.11	+		SpyoCas9	1	1	5.20.100	-	antisense	31564950	AAGCAGGATCCCAAAAGGAT	TGCAAAGCAGGATCCCAAAAGGATTGGAGT	TGG	-134	MULTIPLE_INTERGENIC_SITES	0	0	1	1	2	197	1	1	425	1	4	546	RS3seq-Chen2013	0.4221	1	11	38	1	1	23	1	1
NC_000001.11:-:35577729	6	9606				CRISPRa	[TSS-300,TSS+0]	NC_000001.11	-		SpyoCas9	1	1	5.20.100	-	sense	35577845	CCATTTCCTGCCCAATACCG	CCTGCCATTTCCTGCCCAATACCGCGGATG	CGG	-115	ENSG00000239636 (TFAP2E-AS1)	0	0	0	0	0	54	1	1	99	1	1	99	RS3seq-Chen2013	0.3161	1	22	8	1	1	4	1	1
NC_000001.11:-:35577729	6	9606				CRISPRa	[TSS-300,TSS+0]	NC_000001.11	-		SpyoCas9	1	1	5.20.100	-	sense	35577823	GATGCAACTGGCATGGGACC	CGCGGATGCAACTGGCATGGGACCCGGAAG	CGG	-93	ENSG00000239636 (TFAP2E-AS1)	0	0	0	0	0	105	1	4	268	4	1	265	RS3seq-Chen2013	0.3096	1	23	11	1	1	5	2	1
NC_000001.11:-:35577729	6	9606				CRISPRa	[TSS-300,TSS+0]	NC_000001.11	-		SpyoCas9	1	1	5.20.100	-	sense	35577813	GCATGGGACCCGGAAGTGTG	ACTGGCATGGGACCCGGAAGTGTGTGGTAA	TGG	-83	ENSG00000239636 (TFAP2E-AS1)	0	0	0	1	1	144	6	12	422	4	2	199	RS3seq-Chen2013	0.8552	1	2	35	1	1	7	3	1
NC_000001.11:-:35577729	6	9606				CRISPRa	[TSS-300,TSS+0]	NC_000001.11	-		SpyoCas9	1	1	5.20.100	-	sense	35577879	CTCCCTTATACTCCTAGGGT	AGGGCTCCCTTATACTCCTAGGGTCGGCCT	CGG	-149	ENSG00000239636 (TFAP2E-AS1)	0	0	0	0	0	65	0	2	87	0	0	127	RS3seq-Chen2013	0.1549	1	29	9	1	1	9	4	1
NC_000001.11:-:35577729	6	9606				CRISPRa	[TSS-300,TSS+0]	NC_000001.11	-		SpyoCas9	1	1	5.20.100	+	antisense	35577878	GCAGGGCTGAGGCCGACCCT	AATGGCAGGGCTGAGGCCGACCCTAGGAGT	AGG	-148	ENSG00000239636 (TFAP2E-AS1)	0	0	0	1	0	107	2	0	187	12	6	394	RS3seq-Chen2013	0.4387	1	15	31	1	1	20	5	1
NC_000001.11:-:35577729	6	9606				CRISPRa	[TSS-300,TSS+0]	NC_000001.11	-		SpyoCas9	1	1	5.20.100	+	antisense	35577839	TCCCATGCCAGTTGCATCCG	CGGGTCCCATGCCAGTTGCATCCGCGGTAT	CGG	-109	ENSG00000239636 (TFAP2E-AS1)	0	0	0	0	0	78	0	0	79	1	1	91	RS3seq-Chen2013	0.06929	1	37	10	1	1	22	6	1
NC_000001.11:+:44808482	6	9606				CRISPRa	[TSS-300,TSS+0]	NC_000001.11	+		SpyoCas9	1	1	5.20.100	-	antisense	44808378	GGGCATTAAGCGCCATACGA	AGAGGGGCATTAAGCGCCATACGAGGGTCT	GGG	-104	ENSG00000222009 (BTBD19)	0	0	0	0	0	14	1	0	17	1	0	19	RS3seq-Chen2013	0.6402	1	7	1	1	1	1	1	1
NC_000001.11:+:44808482	6	9606				CRISPRa	[TSS-300,TSS+0]	NC_000001.11	+		SpyoCas9	1	1	5.20.100	-	antisense	44808379	GGGGCATTAAGCGCCATACG	TAGAGGGGCATTAAGCGCCATACGAGGGTC	AGG	-103	ENSG00000222009 (BTBD19)	0	0	0	0	0	15	0	0	25	0	0	14	RS3seq-Chen2013	0.2352	1	21	2	1	1	5	2	1
NC_000001.11:+:44808482	6	9606				CRISPRa	[TSS-300,TSS+0]	NC_000001.11	+		SpyoCas9	1	1	5.20.100	+	sense	44808360	TAGGGCAGGCTCAGCTTCGG	AACCTAGGGCAGGCTCAGCTTCGGGGGCTA	GGG	-122	ENSG00000222009 (BTBD19)	0	0	0	1	1	174	6	3	202	3	3	199	RS3seq-Chen2013	0.5315	1	11	33	1	1	11	3	1
NC_000001.11:+:44808482	6	9606				CRISPRa	[TSS-300,TSS+0]	NC_000001.11	+		SpyoCas9	1	1	5.20.100	+	sense	44808342	GAGTTTGAACTCTGAACCTA	CAAGGAGTTTGAACTCTGAACCTAGGGCAG	GGG	-140	ENSG00000222009 (BTBD19)	0	0	0	0	1	138	0	1	465	1	0	500	RS3seq-Chen2013	0.092	0	28	17	1	1	12	5	2	Previously skipped due to: DHS Score < 1.0
NC_000001.11:+:44808482	6	9606				CRISPRa	[TSS-300,TSS+0]	NC_000001.11	+		SpyoCas9	1	1	5.20.100	-	antisense	44808398	GAAAACTTCAGCCCTTAGAG	CAGGGAAAACTTCAGCCCTTAGAGGGGCAT	GGG	-84	ENSG00000222009 (BTBD19)	0	0	1	0	0	190	2	1	265	2	0	321	RS3seq-Chen2013	0.7118	1	4	66	1	1	31	4	1
NC_000001.11:+:44808482	6	9606				CRISPRa	[TSS-300,TSS+0]	NC_000001.11	+		SpyoCas9	1	1	5.20.100	+	sense	44808357	ACCTAGGGCAGGCTCAGCTT	CTGAACCTAGGGCAGGCTCAGCTTCGGGGG	CGG	-125	ENSG00000222009 (BTBD19)	0	0	1	0	0	95	2	5	195	3	3	336	RS3seq-Chen2013	0.5231	0	12	64	1	1	34	6	2	Previously skipped due to: DHS Score < 1.0
NC_000001.11:-:58897091	6	9606				CRISPRa	[TSS-300,TSS+0]	NC_000001.11	-		SpyoCas9	1	1	5.20.100	-	sense	58897257	TGTGAATCAGGACCAGTCCT	AGGCTGTGAATCAGGACCAGTCCTTGGACC	TGG	-165	ONE_INTERGENIC_SITE	0	0	0	0	0	88	1	0	200	0	2	254	RS3seq-Chen2013	0.155	1	13	1	1	1	1	5	3	Previously skipped due to: Outside Target Window: [TSS-150,TSS-75]
NC_000001.11:-:58897091	6	9606				CRISPRa	[TSS-300,TSS+0]	NC_000001.11	-		SpyoCas9	1	1	5.20.100	+	antisense	58897291	GCCTAGGATCAGGGAGCCAT	CACAGCCTAGGATCAGGGAGCCATGGGAAG	GGG	-199	ONE_INTERGENIC_SITE	0	0	0	0	2	122	0	2	190	1	2	368	RS3seq-Chen2013	0.7085	1	2	12	1	1	2	6	3	Previously skipped due to: Outside Target Window: [TSS-150,TSS-75]
NC_000001.11:-:58897091	6	9606				CRISPRa	[TSS-300,TSS+0]	NC_000001.11	-		SpyoCas9	1	1	5.20.100	-	sense	58897205	GGAAAAGAGACAAGGGTCCA	TTACGGAAAAGAGACAAGGGTCCAGGGAAG	GGG	-113	ONE_INTERGENIC_SITE	0	0	0	1	0	178	0	0	332	2	2	473	RS3seq-Chen2013	0.3631	1	8	15	1	1	6	1	1
NC_000001.11:-:58897091	6	9606				CRISPRa	[TSS-300,TSS+0]	NC_000001.11	-		SpyoCas9	1	1	5.20.100	-	sense	58897212	AGATTACGGAAAAGAGACAA	TCTCAGATTACGGAAAAGAGACAAGGGTCC	GGG	-120	ONE_INTERGENIC_SITE	0	0	0	2	1	265	2	0	286	0	0	297	RS3seq-Chen2013	0.6514	1	3	26	1	1	12	2	1
NC_000001.11:-:58897091	6	9606				CRISPRa	[TSS-300,TSS+0]	NC_000001.11	-		SpyoCas9	1	1	5.20.100	-	sense	58897239	CTTGGACCTGAGCTCAGCCC	AGTCCTTGGACCTGAGCTCAGCCCAGGTCT	AGG	-147	ONE_INTERGENIC_SITE	0	0	0	1	6	2416	9	4	517	12	11	956	RS3seq-Chen2013	0.5349	1	6	24	1	1	14	3	1
NC_000001.11:-:58897091	6	9606				CRISPRa	[TSS-300,TSS+0]	NC_000001.11	-		SpyoCas9	1	1	5.20.100	-	sense	58897213	CAGATTACGGAAAAGAGACA	GTCTCAGATTACGGAAAAGAGACAAGGGTC	AGG	-121	ONE_INTERGENIC_SITE	0	0	0	1	1	222	0	0	324	1	1	244	RS3seq-Chen2013	0.1142	1	14	18	1	1	15	4	1
NC_000001.11:-:58903723	6	9606				CRISPRa	[TSS-300,TSS+0]	NC_000001.11	-		SpyoCas9	1	1	5.20.100	-	sense	58903834	GCCCGGGTTAACCTTCTATG	TCCGGCCCGGGTTAACCTTCTATGGGGAGG	GGG	-110	ONE_INTERGENIC_SITE	0	0	0	0	0	27	0	0	31	0	0	24	RS3seq-Chen2013	0.8273	1	2	4	1	1	2	1	1
NC_000001.11:-:58903723	6	9606				CRISPRa	[TSS-300,TSS+0]	NC_000001.11	-		SpyoCas9	1	1	5.20.100	-	sense	58903835	GGCCCGGGTTAACCTTCTAT	ATCCGGCCCGGGTTAACCTTCTATGGGGAG	GGG	-111	ONE_INTERGENIC_SITE	0	0	0	0	0	13	0	0	38	1	0	29	RS3seq-Chen2013	0.1795	1	16	1	1	1	3	2	1
NC_000001.11:-:58903723	6	9606				CRISPRa	[TSS-300,TSS+0]	NC_000001.11	-		SpyoCas9	1	1	5.20.100	-	sense	58903831	CGGGTTAACCTTCTATGGGG	GGCCCGGGTTAACCTTCTATGGGGAGGCCC	AGG	-107	ONE_INTERGENIC_SITE	0	0	0	0	0	68	0	1	81	0	0	69	RS3seq-Chen2013	0.3407	1	12	7	1	1	5	3	1
NC_000001.11:-:58903723	6	9606				CRISPRa	[TSS-300,TSS+0]	NC_000001.11	-		SpyoCas9	1	1	5.20.100	+	antisense	58903844	TCCCCATAGAAGGTTAACCC	GGCCTCCCCATAGAAGGTTAACCCGGGCCG	GGG	-120	ONE_INTERGENIC_SITE	0	0	0	1	0	36	0	2	56	0	2	113	RS3seq-Chen2013	0.7399	1	3	20	1	1	6	4	1
NC_000001.11:-:58903723	6	9606				CRISPRa	[TSS-300,TSS+0]	NC_000001.11	-		SpyoCas9	1	1	5.20.100	+	antisense	58903869	GGATCCCACGAGGACTGGTG	GGCCGGATCCCACGAGGACTGGTGGGGGCC	GGG	-145	ONE_INTERGENIC_SITE	0	0	0	0	0	95	1	2	141	2	1	110	RS3seq-Chen2013	0.2252	1	15	9	1	1	7	5	1
NC_000001.11:-:58903723	6	9606				CRISPRa	[TSS-300,TSS+0]	NC_000001.11	-		SpyoCas9	1	1	5.20.100	-	sense	58903862	CGGCCCCCACCAGTCCTCGT	CGCCCGGCCCCCACCAGTCCTCGTGGGATC	GGG	-138	ONE_INTERGENIC_SITE	0	0	0	0	4	66	0	4	98	4	1	163	RS3seq-Chen2013	0.3983	1	10	19	1	1	8	6	1
NC_000001.11:-:59029806	6	9606				CRISPRa	[TSS-300,TSS+0]	NC_000001.11	-		SpyoCas9	1	1	5.20.100	-	sense	59029879	GCCCAGGTCACACTACTGGT	ACTTGCCCAGGTCACACTACTGGTGGGTAG	GGG	-72	ONE_INTERGENIC_SITE	0	0	0	0	0	166	0	1	212	1	1	230	RS3seq-Chen2013	1.169	0	1	8	1	1	2	5	3	Previously skipped due to: DHS Score < 1.0; Outside Target Window: [TSS-150,TSS-75]
NC_000001.11:-:59029806	6	9606				CRISPRa	[TSS-300,TSS+0]	NC_000001.11	-		SpyoCas9	1	1	5.20.100	-	sense	59029880	TGCCCAGGTCACACTACTGG	GACTTGCCCAGGTCACACTACTGGTGGGTA	TGG	-73	ONE_INTERGENIC_SITE	0	0	0	0	0	96	0	6	277	4	2	390	RS3seq-Chen2013	0.2459	1	14	3	1	1	4	6	3	Previously skipped due to: Outside Target Window: [TSS-150,TSS-75]
NC_000001.11:-:59029806	6	9606				CRISPRa	[TSS-300,TSS+0]	NC_000001.11	-		SpyoCas9	1	1	5.20.100	+	antisense	59029888	TACCCACCAGTAGTGTGACC	TTGCTACCCACCAGTAGTGTGACCTGGGCA	TGG	-81	ONE_INTERGENIC_SITE	0	0	0	0	5	97	0	1	166	3	1	199	RS3seq-Chen2013	0.4028	1	9	17	1	1	12	1	1
NC_000001.11:-:59029806	6	9606				CRISPRa	[TSS-300,TSS+0]	NC_000001.11	-		SpyoCas9	1	1	5.20.100	-	sense	59029883	ACTTGCCCAGGTCACACTAC	GGTGACTTGCCCAGGTCACACTACTGGTGG	TGG	-76	ONE_INTERGENIC_SITE	0	0	0	0	1	172	1	4	280	1	4	515	RS3seq-Chen2013	0.2466	1	13	14	1	1	13	2	1
NC_000001.11:-:59029806	6	9606				CRISPRa	[TSS-300,TSS+0]	NC_000001.11	-		SpyoCas9	1	1	5.20.100	-	sense	59029908	AGGAAAATAAACTCAAGAAC	ATTGAGGAAAATAAACTCAAGAACTGGTGA	TGG	-101	ONE_INTERGENIC_SITE	0	0	0	0	1	462	2	2	812	0	3	1440	RS3seq-Chen2013	0.2526	1	12	15	1	1	14	3	1
NC_000001.11:-:59029806	6	9606				CRISPRa	[TSS-300,TSS+0]	NC_000001.11	-		SpyoCas9	1	1	5.20.100	+	antisense	59029889	ACCCACCAGTAGTGTGACCT	TGCTACCCACCAGTAGTGTGACCTGGGCAA	GGG	-82	ONE_INTERGENIC_SITE	0	0	0	1	2	344	2	4	953	0	0	397	RS3seq-Chen2013	0.3053	1	10	21	1	1	19	4	1
NC_000001.11:-:59029894	6	9606				CRISPRa	[TSS-300,TSS+0]	NC_000001.11	-		SpyoCas9	1	1	5.20.100	+	antisense	59030068	GATAGACCAGCCCCTGACTA	GCAAGATAGACCAGCCCCTGACTAGGGAAC	GGG	-173	ONE_INTERGENIC_SITE	0	0	0	0	0	51	1	1	140	4	1	213	RS3seq-Chen2013	0.5749	1	6	5	1	1	2	1	3	Previously skipped due to: Outside Target Window: [TSS-150,TSS-75]
NC_000001.11:-:59029894	6	9606				CRISPRa	[TSS-300,TSS+0]	NC_000001.11	-		SpyoCas9	1	1	5.20.100	-	sense	59030068	GAGTGCAAGTTCCCTAGTCA	CCTAGAGTGCAAGTTCCCTAGTCAGGGGCT	GGG	-173	ONE_INTERGENIC_SITE	0	0	0	0	0	50	0	0	137	0	0	168	RS3seq-Chen2013	0.1588	1	15	4	1	1	5	2	3	Previously skipped due to: Outside Target Window: [TSS-150,TSS-75]
NC_000001.11:-:59029894	6	9606				CRISPRa	[TSS-300,TSS+0]	NC_000001.11	-		SpyoCas9	1	1	5.20.100	+	antisense	59030083	GACTAGGGAACTTGCACTCT	CCCTGACTAGGGAACTTGCACTCTAGGAAG	AGG	-188	ONE_INTERGENIC_SITE	0	0	0	0	0	110	0	0	136	0	0	281	RS3seq-Chen2013	0.2199	1	14	6	1	1	6	3	3	Previously skipped due to: Outside Target Window: [TSS-150,TSS-75]
NC_000001.11:-:59029894	6	9606				CRISPRa	[TSS-300,TSS+0]	NC_000001.11	-		SpyoCas9	1	1	5.20.100	+	antisense	59030090	GAACTTGCACTCTAGGAAGT	TAGGGAACTTGCACTCTAGGAAGTAGGAGT	AGG	-195	ONE_INTERGENIC_SITE	0	0	0	0	1	148	1	1	151	1	1	185	RS3seq-Chen2013	0.6109	1	5	15	1	1	7	4	3	Previously skipped due to: Outside Target Window: [TSS-150,TSS-75]
NC_000001.11:-:59029894	6	9606				CRISPRa	[TSS-300,TSS+0]	NC_000001.11	-		SpyoCas9	1	1	5.20.100	-	sense	59030067	AGTGCAAGTTCCCTAGTCAG	CTAGAGTGCAAGTTCCCTAGTCAGGGGCTG	GGG	-172	ONE_INTERGENIC_SITE	0	0	0	0	2	74	0	0	91	2	1	154	RS3seq-Chen2013	0.7846	1	4	18	1	1	8	5	3	Previously skipped due to: Outside Target Window: [TSS-150,TSS-75]
NC_000001.11:-:59029894	6	9606				CRISPRa	[TSS-300,TSS+0]	NC_000001.11	-		SpyoCas9	1	1	5.20.100	+	antisense	59030067	AGATAGACCAGCCCCTGACT	AGCAAGATAGACCAGCCCCTGACTAGGGAA	AGG	-172	ONE_INTERGENIC_SITE	0	0	0	1	0	104	2	2	167	2	1	167	RS3seq-Chen2013	0.9797	1	3	21	1	1	11	6	3	Previously skipped due to: Outside Target Window: [TSS-150,TSS-75]
NC_000001.11:+:62687878	6	9606				CRISPRa	[TSS-300,TSS+0]	NC_000001.11	+		SpyoCas9	1	1	5.20.100	-	antisense	62687755	CCAACAAAAGGAGAAACGCG	CACCCCAACAAAAGGAGAAACGCGCGGCGG	CGG	-123	ONE_INTERGENIC_SITE	0	0	0	0	0	82	5	0	157	3	4	179	RS3seq-Chen2013	0.1158	1	12	6	1	1	2	1	1
NC_000001.11:+:62687878	6	9606				CRISPRa	[TSS-300,TSS+0]	NC_000001.11	+		SpyoCas9	1	1	5.20.100	+	sense	62687694	GGGTTCCTGTCAGATTTCTC	AAGAGGGTTCCTGTCAGATTTCTCAGGAAG	AGG	-184	ONE_INTERGENIC_SITE	0	0	0	0	0	221	1	1	499	1	4	706	RS3seq-Chen2013	0.05452	1	14	11	1	1	5	5	3	Previously skipped due to: Outside Target Window: [TSS-150,TSS-75]
NC_000001.11:+:62687878	6	9606				CRISPRa	[TSS-300,TSS+0]	NC_000001.11	+		SpyoCas9	1	1	5.20.100	+	sense	62687800	GCGGACCCCGCACCCTCTAG	GAGGGCGGACCCCGCACCCTCTAGGGGCCA	GGG	-78	ONE_INTERGENIC_SITE	0	0	0	1	0	58	3	1	83	3	1	87	RS3seq-Chen2013	0.09207	1	13	22	1	1	8	2	1
NC_000001.11:+:62687878	6	9606				CRISPRa	[TSS-300,TSS+0]	NC_000001.11	+		SpyoCas9	1	1	5.20.100	+	sense	62687809	GCACCCTCTAGGGGCCAAGA	CCCCGCACCCTCTAGGGGCCAAGAGGGGTG	GGG	-69	ONE_INTERGENIC_SITE	0	0	0	1	4	220	0	1	188	1	1	205	RS3seq-Chen2013	0.1267	1	9	30	1	1	10	6	3	Previously skipped due to: Outside Target Window: [TSS-150,TSS-75]
NC_000001.11:+:62687878	6	9606				CRISPRa	[TSS-300,TSS+0]	NC_000001.11	+		SpyoCas9	1	1	5.20.100	-	antisense	62687801	CACCCCTCTTGGCCCCTAGA	CGCCCACCCCTCTTGGCCCCTAGAGGGTGC	GGG	-77	ONE_INTERGENIC_SITE	0	0	0	2	3	186	0	0	209	1	4	224	RS3seq-Chen2013	0.4164	1	3	36	1	1	11	3	1
NC_000001.11:+:62687878	6	9606				CRISPRa	[TSS-300,TSS+0]	NC_000001.11	+		SpyoCas9	1	1	5.20.100	-	antisense	62687752	ACAAAAGGAGAAACGCGCGG	CCCAACAAAAGGAGAAACGCGCGGCGGCTC	CGG	-126	MULTIPLE_INTERGENIC_SITES	0	0	1	5	2	25	1	4	62	4	4	92	RS3seq-Chen2013	0.1267	1	10	67	1	1	36	4	1
NC_000001.11:+:71081355	6	9606				CRISPRa	[TSS-300,TSS+0]	NC_000001.11	+		SpyoCas9	1	1	5.20.100	+	sense	71081311	TCGGAGAGCCCCCTACAGGT	AGCCTCGGAGAGCCCCCTACAGGTGGGAGG	GGG	-44	ENSG00000132485 (ZRANB2), ENSG00000229956 (ZRANB2-DT)	0	0	0	0	0	68	2	0	114	1	1	123	RS3seq-Chen2013	1.285	1	1	9	1	1	1	3	3	Previously skipped due to: Outside Target Window: [TSS-150,TSS-75]
NC_000001.11:+:71081355	6	9606				CRISPRa	[TSS-300,TSS+0]	NC_000001.11	+		SpyoCas9	1	1	5.20.100	+	sense	71081307	AGCCTCGGAGAGCCCCCTAC	TAGAAGCCTCGGAGAGCCCCCTACAGGTGG	AGG	-48	ENSG00000132485 (ZRANB2), ENSG00000229956 (ZRANB2-DT)	0	0	0	0	0	37	2	0	65	1	4	75	RS3seq-Chen2013	0.6481	1	5	6	1	1	2	4	3	Previously skipped due to: Outside Target Window: [TSS-150,TSS-75]
NC_000001.11:+:71081355	6	9606				CRISPRa	[TSS-300,TSS+0]	NC_000001.11	+		SpyoCas9	1	1	5.20.100	-	antisense	71081172	GTAGCACAGGCATCTTAGTC	AACAGTAGCACAGGCATCTTAGTCTGGACA	TGG	-183	ENSG00000132485 (ZRANB2), ENSG00000229956 (ZRANB2-DT)	0	0	0	0	0	32	1	2	122	0	0	238	RS3seq-Chen2013	0.3402	1	10	4	1	1	3	5	3	Previously skipped due to: Outside Target Window: [TSS-150,TSS-75]
NC_000001.11:+:71081355	6	9606				CRISPRa	[TSS-300,TSS+0]	NC_000001.11	+		SpyoCas9	1	1	5.20.100	-	antisense	71081310	CTTGGGTCCTCCCACCTGTA	TACTCTTGGGTCCTCCCACCTGTAGGGGGC	GGG	-45	ENSG00000132485 (ZRANB2), ENSG00000229956 (ZRANB2-DT)	0	0	0	0	0	80	2	1	148	1	1	200	RS3seq-Chen2013	0.1741	1	15	11	1	1	5	6	3	Previously skipped due to: Outside Target Window: [TSS-150,TSS-75]
NC_000001.11:+:71081355	6	9606				CRISPRa	[TSS-300,TSS+0]	NC_000001.11	+		SpyoCas9	1	1	5.20.100	+	sense	71081261	AGGCGCCATAAGGACAACCC	TCACAGGCGCCATAAGGACAACCCAGGCAG	AGG	-94	ENSG00000132485 (ZRANB2), ENSG00000229956 (ZRANB2-DT)	0	0	0	1	1	30	1	0	57	0	0	59	RS3seq-Chen2013	0.9033	1	2	24	1	1	6	1	1
NC_000001.11:+:71081355	6	9606				CRISPRa	[TSS-300,TSS+0]	NC_000001.11	+		SpyoCas9	1	1	5.20.100	+	sense	71081268	ATAAGGACAACCCAGGCAGG	CGCCATAAGGACAACCCAGGCAGGAGGCCT	AGG	-87	ENSG00000132485 (ZRANB2), ENSG00000229956 (ZRANB2-DT)	0	0	0	1	3	411	2	2	458	4	7	514	RS3seq-Chen2013	0.1968	1	14	30	1	1	22	2	1
NC_000001.11:-:78664287	6	9606				CRISPRa	[TSS-300,TSS+0]	NC_000001.11	-		SpyoCas9	1	1	5.20.100	+	antisense	78664433	AAGTAATCAAACCAAAGAAA	GATCAAGTAATCAAACCAAAGAAAGGGCAT	GGG	-145	ONE_INTERGENIC_SITE	0	0	0	0	0	535	0	4	969	0	3	1080	RS3seq-Chen2013	0.4579	0	3	4	1	1	1	1	2	Previously skipped due to: DHS Score < 1.0
NC_000001.11:-:78664287	6	9606				CRISPRa	[TSS-300,TSS+0]	NC_000001.11	-		SpyoCas9	1	1	5.20.100	+	antisense	78664407	AAAAAAGAGGATTATAGTAT	GAATAAAAAAGAGGATTATAGTATTGGATC	TGG	-119	ONE_INTERGENIC_SITE	0	0	0	0	0	200	0	3	299	0	0	406	RS3seq-Chen2013	-0.0332	0	8	3	1	1	2	4	5	Previously skipped due to: DHS Score < 1.0; On-Target Efficacy Score < 0.0
NC_000001.11:-:78664287	6	9606				CRISPRa	[TSS-300,TSS+0]	NC_000001.11	-		SpyoCas9	1	1	5.20.100	+	antisense	78664394	GAACTATATGAATAAAAAAG	CCCTGAACTATATGAATAAAAAAGAGGATT	AGG	-106	ONE_INTERGENIC_SITE	0	0	0	0	0	608	0	2	743	0	2	861	RS3seq-Chen2013	-0.1105	0	9	5	1	1	4	5	5	Previously skipped due to: DHS Score < 1.0; On-Target Efficacy Score < 0.0
NC_000001.11:-:78664287	6	9606				CRISPRa	[TSS-300,TSS+0]	NC_000001.11	-		SpyoCas9	1	1	5.20.100	+	antisense	78664444	CCAAAGAAAGGGCATAGAAC	CAAACCAAAGAAAGGGCATAGAACTGGCTT	TGG	-156	ONE_INTERGENIC_SITE	0	0	0	0	2	213	1	1	419	1	3	955	RS3seq-Chen2013	0.04052	0	6	8	1	1	5	3	3	Previously skipped due to: DHS Score < 1.0; Outside Target Window: [TSS-150,TSS-75]
NC_000001.11:-:78664287	6	9606				CRISPRa	[TSS-300,TSS+0]	NC_000001.11	-		SpyoCas9	1	1	5.20.100	+	antisense	78664432	CAAGTAATCAAACCAAAGAA	GGATCAAGTAATCAAACCAAAGAAAGGGCA	AGG	-144	ONE_INTERGENIC_SITE	0	0	0	2	0	267	0	1	597	0	0	624	RS3seq-Chen2013	0.03613	0	7	12	1	1	10	2	2	Previously skipped due to: DHS Score < 1.0
NC_000001.11:-:78664287	6	9606				CRISPRa	[TSS-300,TSS+0]	NC_000001.11	-		SpyoCas9	1	1	5.20.100	-	sense	78664433	CCAGTTCTATGCCCTTTCTT	GAAGCCAGTTCTATGCCCTTTCTTTGGTTT	TGG	-145	MULTIPLE_INTERGENIC_SITES	0	0	1	0	2	182	0	1	290	1	1	319	RS3seq-Chen2013	-0.3453	0	10	14	1	1	15	6	5	Previously skipped due to: DHS Score < 1.0; On-Target Efficacy Score < 0.0
NC_000001.11:-:78664408	6	9606				CRISPRa	[TSS-300,TSS+0]	NC_000001.11	-		SpyoCas9	1	1	5.20.100	-	sense	78664619	AAGTTGGCTTAAGATTATCA	AATTAAGTTGGCTTAAGATTATCAAGGATG	AGG	-210	ONE_INTERGENIC_SITE	0	0	0	1	0	472	0	0	2324	0	2	380	RS3seq-Chen2013	0.5936	0	1	9	1	1	2	5	4	Previously skipped due to: DHS Score < 1.0; Outside Target Window: [TSS-150,TSS-75]; Outside Target Window: [TSS-200,TSS-25]
NC_000001.11:-:78664408	6	9606				CRISPRa	[TSS-300,TSS+0]	NC_000001.11	-		SpyoCas9	1	1	5.20.100	-	sense	78664570	CACATAAAGGAATAATGAAG	GCAACACATAAAGGAATAATGAAGGGGTGA	GGG	-161	ONE_INTERGENIC_SITE	0	0	0	0	1	769	3	5	961	1	1	950	RS3seq-Chen2013	0.3631	0	6	5	1	1	3	1	3	Previously skipped due to: DHS Score < 1.0; Outside Target Window: [TSS-150,TSS-75]
NC_000001.11:-:78664408	6	9606				CRISPRa	[TSS-300,TSS+0]	NC_000001.11	-		SpyoCas9	1	1	5.20.100	-	sense	78664572	AACACATAAAGGAATAATGA	TAGCAACACATAAAGGAATAATGAAGGGGT	AGG	-163	ONE_INTERGENIC_SITE	0	0	0	3	1	475	1	2	675	0	1	1139	RS3seq-Chen2013	0.517	0	2	12	1	1	5	2	3	Previously skipped due to: DHS Score < 1.0; Outside Target Window: [TSS-150,TSS-75]
NC_000001.11:-:78664408	6	9606				CRISPRa	[TSS-300,TSS+0]	NC_000001.11	-		SpyoCas9	1	1	5.20.100	+	antisense	78664519	CTCTAGCTGTCTCTCTATTT	CTCTCTCTAGCTGTCTCTCTATTTCGGTCT	CGG	-110	ONE_INTERGENIC_SITE	0	0	0	0	0	126	0	0	281	1	0	1473	RS3seq-Chen2013	-0.7819	0	14	1	1	1	6	6	5	Previously skipped due to: DHS Score < 1.0; On-Target Efficacy Score < 0.0
NC_000001.11:-:78664408	6	9606				CRISPRa	[TSS-300,TSS+0]	NC_000001.11	-		SpyoCas9	1	1	5.20.100	-	sense	78664571	ACACATAAAGGAATAATGAA	AGCAACACATAAAGGAATAATGAAGGGGTG	GGG	-162	MULTIPLE_INTERGENIC_SITES	0	0	1	0	3	807	1	1	623	2	2	1153	RS3seq-Chen2013	0.4885	0	3	14	1	1	9	3	3	Previously skipped due to: DHS Score < 1.0; Outside Target Window: [TSS-150,TSS-75]
NC_000001.11:-:78664408	6	9606				CRISPRa	[TSS-300,TSS+0]	NC_000001.11	-		SpyoCas9	1	1	5.20.100	-	sense	78664583	AGAATGATAGCAACACATAA	TGAGAGAATGATAGCAACACATAAAGGAAT	AGG	-174	MULTIPLE_INTERGENIC_SITES	0	0	2	1	0	579	1	0	380	0	0	398	RS3seq-Chen2013	0.3958	0	5	15	1	1	13	4	3	Previously skipped due to: DHS Score < 1.0; Outside Target Window: [TSS-150,TSS-75]
NC_000001.11:+:100995476	6	9606				CRISPRa	[TSS-300,TSS+0]	NC_000001.11	+		SpyoCas9	1	1	5.20.100	+	sense	100995418	GGAAAGAATTAGATAAACAT	CAAGGGAAAGAATTAGATAAACATTGGCAT	TGG	-58	ENSG00000235795	0	0	0	0	2	371	1	0	592	0	4	1172	RS3seq-Chen2013	0.405	1	5	11	1	1	4	5	3	Previously skipped due to: Outside Target Window: [TSS-150,TSS-75]
NC_000001.11:+:100995476	6	9606				CRISPRa	[TSS-300,TSS+0]	NC_000001.11	+		SpyoCas9	1	1	5.20.100	-	antisense	100995356	ATGTTAGCAGGATGGTCTCA	TTAGATGTTAGCAGGATGGTCTCAGGGCCA	GGG	-120	ENSG00000235795	0	0	0	1	1	192	0	3	483	0	3	392	RS3seq-Chen2013	0.6452	1	1	15	1	1	5	1	1
NC_000001.11:+:100995476	6	9606				CRISPRa	[TSS-300,TSS+0]	NC_000001.11	+		SpyoCas9	1	1	5.20.100	+	sense	100995299	TACAGTAACATAGAGAAGAA	TTCTTACAGTAACATAGAGAAGAATGGAAG	TGG	-177	ENSG00000235795	0	0	0	0	3	671	2	1	635	1	2	991	RS3seq-Chen2013	0.4496	1	4	13	1	1	6	6	3	Previously skipped due to: Outside Target Window: [TSS-150,TSS-75]
NC_000001.11:+:100995476	6	9606				CRISPRa	[TSS-300,TSS+0]	NC_000001.11	+		SpyoCas9	1	1	5.20.100	-	antisense	100995364	GAAATTAGATGTTAGCAGGA	AAAGGAAATTAGATGTTAGCAGGATGGTCT	TGG	-112	ENSG00000235795	0	0	0	0	0	223	0	1	244	0	0	228	RS3seq-Chen2013	0.02261	1	15	4	1	1	9	2	1
NC_000001.11:+:100995476	6	9606				CRISPRa	[TSS-300,TSS+0]	NC_000001.11	+		SpyoCas9	1	1	5.20.100	-	antisense	100995368	AAAGGAAATTAGATGTTAGC	TCCAAAAGGAAATTAGATGTTAGCAGGATG	AGG	-108	ENSG00000235795	0	0	0	1	0	127	0	1	214	1	0	266	RS3seq-Chen2013	0.03827	1	14	14	1	1	14	3	1
NC_000001.11:+:100995476	6	9606				CRISPRa	[TSS-300,TSS+0]	NC_000001.11	+		SpyoCas9	1	1	5.20.100	-	antisense	100995357	GATGTTAGCAGGATGGTCTC	ATTAGATGTTAGCAGGATGGTCTCAGGGCC	AGG	-119	ENSG00000235795	0	0	4	0	0	168	0	2	213	2	3	419	RS3seq-Chen2013	0.3181	1	7	24	1	1	18	4	1
NC_000001.11:+:101025857	6	9606				CRISPRa	[TSS-300,TSS+0]	NC_000001.11	+		SpyoCas9	1	1	5.20.100	+	sense	101025696	TTACCCGCTGAGAGAATCGT	CCAATTACCCGCTGAGAGAATCGTAGGTAG	AGG	-161	ENSG00000233184 (DPH5-DT)	0	0	0	0	0	30	0	0	32	2	2	33	RS3seq-Chen2013	0.9271	0	2	9	1	1	1	6	3	Previously skipped due to: DHS Score < 1.0; Outside Target Window: [TSS-150,TSS-75]
NC_000001.11:+:101025857	6	9606				CRISPRa	[TSS-300,TSS+0]	NC_000001.11	+		SpyoCas9	1	1	5.20.100	+	sense	101025707	GAGAATCGTAGGTAGTTCTC	CTGAGAGAATCGTAGGTAGTTCTCTGGCCT	TGG	-150	ENSG00000233184 (DPH5-DT)	0	0	0	0	0	39	1	1	50	0	1	44	RS3seq-Chen2013	1.004	1	1	11	1	1	2	1	1
NC_000001.11:+:101025857	6	9606				CRISPRa	[TSS-300,TSS+0]	NC_000001.11	+		SpyoCas9	1	1	5.20.100	+	sense	101025780	GCCGGCTCCGTGCAGAGAAA	AAGCGCCGGCTCCGTGCAGAGAAAAGGCCC	AGG	-77	ENSG00000233184 (DPH5-DT)	0	0	0	0	0	167	3	0	190	5	4	136	RS3seq-Chen2013	0.06038	1	24	19	1	1	19	2	1
NC_000001.11:+:101025857	6	9606				CRISPRa	[TSS-300,TSS+0]	NC_000001.11	+		SpyoCas9	1	1	5.20.100	-	antisense	101025739	CAGTTGCTTCTGCGGAAAGG	TTTGCAGTTGCTTCTGCGGAAAGGTGGTAG	TGG	-118	ENSG00000233184 (DPH5-DT)	0	0	0	1	2	113	1	0	172	2	0	204	RS3seq-Chen2013	0.2783	1	18	35	1	1	29	3	1
NC_000001.11:+:101025857	6	9606				CRISPRa	[TSS-300,TSS+0]	NC_000001.11	+		SpyoCas9	1	1	5.20.100	+	sense	101025762	AGAAGCAACTGCAAAAGCGC	CCGCAGAAGCAACTGCAAAAGCGCCGGCTC	CGG	-95	ENSG00000233184 (DPH5-DT)	0	0	0	2	0	116	3	0	320	2	1	284	RS3seq-Chen2013	0.2979	1	17	40	1	1	32	4	1
NC_000001.11:+:101025857	6	9606				CRISPRa	[TSS-300,TSS+0]	NC_000001.11	+		SpyoCas9	1	1	5.20.100	-	antisense	101025719	TGGTAGTTAAGAATTTGTAA	AAGGTGGTAGTTAAGAATTTGTAAAGGCCA	AGG	-138	ENSG00000233184 (DPH5-DT)	0	0	1	0	1	292	2	4	444	0	3	579	RS3seq-Chen2013	0.4097	1	14	43	1	1	33	5	1
NC_000001.11:+:108050414	6	9606				CRISPRa	[TSS-300,TSS+0]	NC_000001.11	+		SpyoCas9	1	1	5.20.100	-	antisense	108050236	GGTCCCACGACACAGAGACA	GCTGGGTCCCACGACACAGAGACATGGTGA	TGG	-178	ONE_INTERGENIC_SITE	0	0	0	0	0	101	2	3	246	1	4	291	RS3seq-Chen2013	0.8737	1	3	1	1	1	1	6	3	Previously skipped due to: Outside Target Window: [TSS-150,TSS-75]
NC_000001.11:+:108050414	6	9606				CRISPRa	[TSS-300,TSS+0]	NC_000001.11	+		SpyoCas9	1	1	5.20.100	+	sense	108050321	TGGAAAGCAGAAGCCTGCTC	TATGTGGAAAGCAGAAGCCTGCTCTGGCAG	TGG	-93	ONE_INTERGENIC_SITE	0	0	0	0	2	139	1	0	392	3	2	537	RS3seq-Chen2013	0.7278	1	7	12	1	1	4	1	1
NC_000001.11:+:108050414	6	9606				CRISPRa	[TSS-300,TSS+0]	NC_000001.11	+		SpyoCas9	1	1	5.20.100	-	antisense	108050278	AGACAGAATCAGAGCACACT	GTACAGACAGAATCAGAGCACACTTGGCAA	TGG	-136	ONE_INTERGENIC_SITE	0	0	0	0	1	111	1	1	278	3	3	572	RS3seq-Chen2013	0.4344	1	12	10	1	1	5	2	1
NC_000001.11:+:108050414	6	9606				CRISPRa	[TSS-300,TSS+0]	NC_000001.11	+		SpyoCas9	1	1	5.20.100	+	sense	108050301	TGATTCTGTCTGTACTTATG	GCTCTGATTCTGTCTGTACTTATGTGGAAA	TGG	-113	ONE_INTERGENIC_SITE	0	0	0	0	0	289	0	3	303	1	4	492	RS3seq-Chen2013	0.1342	1	16	7	1	1	7	3	1
NC_000001.11:+:108050414	6	9606				CRISPRa	[TSS-300,TSS+0]	NC_000001.11	+		SpyoCas9	1	1	5.20.100	+	sense	108050332	AGCCTGCTCTGGCAGAGGAA	CAGAAGCCTGCTCTGGCAGAGGAAGGGCGG	GGG	-82	MULTIPLE_INTERGENIC_SITES	0	0	3	3	2	1078	6	4	939	2	8	662	RS3seq-Chen2013	0.96	1	2	29	1	1	16	4	1
NC_000001.11:+:108050414	6	9606				CRISPRa	[TSS-300,TSS+0]	NC_000001.11	+		SpyoCas9	1	1	5.20.100	+	sense	108050331	AAGCCTGCTCTGGCAGAGGA	GCAGAAGCCTGCTCTGGCAGAGGAAGGGCG	AGG	-83	ONE_INTERGENIC_SITE	0	0	0	4	5	408	3	8	489	4	7	679	RS3seq-Chen2013	0.202	1	15	22	1	1	23	5	1
NC_000001.11:+:108050421	6	9606				CRISPRa	[TSS-300,TSS+0]	NC_000001.11	+		SpyoCas9	1	1	5.20.100	+	sense	108050384	AGTAGGCAGCAGGCTGAAGA	AATGAGTAGGCAGCAGGCTGAAGAGGGTGA	GGG	-37	ONE_INTERGENIC_SITE	0	0	0	0	5	522	4	3	983	6	8	1185	RS3seq-Chen2013	0.5753	1	9	15	1	1	9	2	3	Previously skipped due to: Outside Target Window: [TSS-150,TSS-75]
NC_000001.11:+:108050421	6	9606				CRISPRa	[TSS-300,TSS+0]	NC_000001.11	+		SpyoCas9	1	1	5.20.100	+	sense	108050367	AATAGGCATAGGAAATGAGT	AGGCAATAGGCATAGGAAATGAGTAGGCAG	AGG	-54	MULTIPLE_INTERGENIC_SITES	0	0	1	0	0	282	1	7	908	0	0	343	RS3seq-Chen2013	1.384	1	1	25	1	1	10	3	3	Previously skipped due to: Outside Target Window: [TSS-150,TSS-75]
NC_000001.11:+:108050421	6	9606				CRISPRa	[TSS-300,TSS+0]	NC_000001.11	+		SpyoCas9	1	1	5.20.100	+	sense	108050356	GGTGTCCAGGCAATAGGCAT	GGGCGGTGTCCAGGCAATAGGCATAGGAAA	AGG	-65	ONE_INTERGENIC_SITE	0	0	0	1	0	320	1	2	338	1	0	245	RS3seq-Chen2013	0.4173	1	13	16	1	1	11	4	3	Previously skipped due to: Outside Target Window: [TSS-150,TSS-75]
NC_000001.11:+:108050421	6	9606				CRISPRa	[TSS-300,TSS+0]	NC_000001.11	+		SpyoCas9	1	1	5.20.100	+	sense	108050350	AAGGGCGGTGTCCAGGCAAT	GAGGAAGGGCGGTGTCCAGGCAATAGGCAT	AGG	-71	ONE_INTERGENIC_SITE	0	0	0	3	0	98	0	5	147	4	1	125	RS3seq-Chen2013	0.6367	1	8	21	1	1	12	5	3	Previously skipped due to: Outside Target Window: [TSS-150,TSS-75]
NC_000001.11:+:108050421	6	9606				CRISPRa	[TSS-300,TSS+0]	NC_000001.11	+		SpyoCas9	1	1	5.20.100	+	sense	108050343	GCAGAGGAAGGGCGGTGTCC	TCTGGCAGAGGAAGGGCGGTGTCCAGGCAA	AGG	-78	ONE_INTERGENIC_SITE	0	0	0	7	3	145	11	3	337	11	6	292	RS3seq-Chen2013	0.8447	1	5	24	1	1	13	1	1
NC_000001.11:+:108050421	6	9606				CRISPRa	[TSS-300,TSS+0]	NC_000001.11	+		SpyoCas9	1	1	5.20.100	+	sense	108050383	GAGTAGGCAGCAGGCTGAAG	AAATGAGTAGGCAGCAGGCTGAAGAGGGTG	AGG	-38	ONE_INTERGENIC_SITE	0	0	0	1	6	467	5	18	3079	3	2	583	RS3seq-Chen2013	0.2057	1	14	20	1	1	19	6	3	Previously skipped due to: Outside Target Window: [TSS-150,TSS-75]
NC_000001.11:+:108072371	6	9606				CRISPRa	[TSS-300,TSS+0]	NC_000001.11	+		SpyoCas9	1	1	5.20.100	+	sense	108072170	CATCCACCGGGATAGTCCCA	TAGACATCCACCGGGATAGTCCCAGGGCTC	GGG	-201	ONE_INTERGENIC_SITE	0	0	0	0	0	58	1	2	83	1	0	51	RS3seq-Chen2013	0.851	1	7	3	1	1	2	5	4	Previously skipped due to: Outside Target Window: [TSS-150,TSS-75]; Outside Target Window: [TSS-200,TSS-25]
NC_000001.11:+:108072371	6	9606				CRISPRa	[TSS-300,TSS+0]	NC_000001.11	+		SpyoCas9	1	1	5.20.100	+	sense	108072158	GAGACACTTAGACATCCACC	CCTAGAGACACTTAGACATCCACCGGGATA	GGG	-213	ONE_INTERGENIC_SITE	0	0	0	0	1	73	0	0	188	0	0	191	RS3seq-Chen2013	1.165	1	1	9	1	1	3	6	4	Previously skipped due to: Outside Target Window: [TSS-150,TSS-75]; Outside Target Window: [TSS-200,TSS-25]
NC_000001.11:+:108072371	6	9606				CRISPRa	[TSS-300,TSS+0]	NC_000001.11	+		SpyoCas9	1	1	5.20.100	-	antisense	108072198	GAAAAGTGATCACTGAGACA	CAAAGAAAAGTGATCACTGAGACATGGAAA	TGG	-173	ONE_INTERGENIC_SITE	0	0	0	0	1	169	2	2	340	1	1	446	RS3seq-Chen2013	0.4908	0	11	12	1	1	8	1	3	Previously skipped due to: DHS Score < 1.0; Outside Target Window: [TSS-150,TSS-75]
NC_000001.11:+:108072371	6	9606				CRISPRa	[TSS-300,TSS+0]	NC_000001.11	+		SpyoCas9	1	1	5.20.100	-	antisense	108072175	AAACAACACAGCTGAGCCCT	ATGGAAACAACACAGCTGAGCCCTGGGACT	GGG	-196	ONE_INTERGENIC_SITE	0	0	0	0	2	223	2	2	303	4	1	418	RS3seq-Chen2013	0.1785	1	18	15	1	1	15	2	3	Previously skipped due to: Outside Target Window: [TSS-150,TSS-75]
NC_000001.11:+:108072371	6	9606				CRISPRa	[TSS-300,TSS+0]	NC_000001.11	+		SpyoCas9	1	1	5.20.100	-	antisense	108072176	GAAACAACACAGCTGAGCCC	CATGGAAACAACACAGCTGAGCCCTGGGAC	TGG	-195	ONE_INTERGENIC_SITE	0	0	0	2	1	159	2	1	629	4	5	593	RS3seq-Chen2013	0.48	1	12	24	1	1	18	3	3	Previously skipped due to: Outside Target Window: [TSS-150,TSS-75]
NC_000001.11:+:108072371	6	9606				CRISPRa	[TSS-300,TSS+0]	NC_000001.11	+		SpyoCas9	1	1	5.20.100	-	antisense	108072312	TCAGGAAAGACAAAGTAATA	GCTTTCAGGAAAGACAAAGTAATAAGGACT	AGG	-59	MULTIPLE_INTERGENIC_SITES	0	0	1	0	0	342	3	5	1239	2	8	975	RS3seq-Chen2013	0.4547	0	13	29	1	1	25	4	3	Previously skipped due to: DHS Score < 1.0; Outside Target Window: [TSS-150,TSS-75]
NC_000001.11:-:110674929	6	9606				CRISPRa	[TSS-300,TSS+0]	NC_000001.11	-		SpyoCas9	1	1	5.20.100	-	sense	110675042	CGGTGGGCGGGAATCCTAAG	CGCGCGGTGGGCGGGAATCCTAAGGGGACG	GGG	-112	ENSG00000177272 (KCNA3)	0	0	0	0	1	54	0	0	89	1	3	68	RS3seq-Chen2013	0.5194	1	8	9	1	1	4	1	1
NC_000001.11:-:110674929	6	9606				CRISPRa	[TSS-300,TSS+0]	NC_000001.11	-		SpyoCas9	1	1	5.20.100	-	sense	110675043	GCGGTGGGCGGGAATCCTAA	CCGCGCGGTGGGCGGGAATCCTAAGGGGAC	GGG	-113	ENSG00000177272 (KCNA3)	0	0	0	0	0	73	2	0	60	0	1	57	RS3seq-Chen2013	0.03413	1	30	5	1	1	8	2	1
NC_000001.11:-:110674929	6	9606				CRISPRa	[TSS-300,TSS+0]	NC_000001.11	-		SpyoCas9	1	1	5.20.100	+	antisense	110675059	AGGATTCCCGCCCACCGCGC	CCTTAGGATTCCCGCCCACCGCGCGGGCGC	GGG	-129	ENSG00000177272 (KCNA3)	0	0	0	5	1	44	6	2	46	15	4	47	RS3seq-Chen2013	0.5584	1	5	47	1	1	14	3	1
NC_000001.11:-:110674929	6	9606				CRISPRa	[TSS-300,TSS+0]	NC_000001.11	-		SpyoCas9	1	1	5.20.100	-	sense	110675033	GGAATCCTAAGGGGACGCGG	GGCGGGAATCCTAAGGGGACGCGGAGGCGG	AGG	-103	ENSG00000177272 (KCNA3)	0	0	0	2	3	36	1	1	57	1	0	30	RS3seq-Chen2013	0.06992	1	26	32	1	1	19	4	1
NC_000001.11:-:110674929	6	9606				CRISPRa	[TSS-300,TSS+0]	NC_000001.11	-		SpyoCas9	1	1	5.20.100	+	antisense	110675080	GGCGCGCGTCCCGCTCTCGG	CGCGGGCGCGCGTCCCGCTCTCGGGGGCAG	GGG	-150	ENSG00000177272 (KCNA3)	0	0	0	9	3	36	5	5	29	11	5	65	RS3seq-Chen2013	0.4042	1	11	60	1	1	29	5	1
NC_000001.11:-:110674929	6	9606				CRISPRa	[TSS-300,TSS+0]	NC_000001.11	-		SpyoCas9	1	1	5.20.100	+	antisense	110675009	GCTCTCCGCCCCCTCCCCTG	TCGCGCTCTCCGCCCCCTCCCCTGCGGGGC	CGG	-79	ENSG00000177272 (KCNA3)	0	0	4	19	6	530	39	17	547	135	33	962	RS3seq-Chen2013	0.3353	1	12	87	1	1	54	6	1
NC_000001.11:-:150579477	6	9606				CRISPRa	[TSS-300,TSS+0]	NC_000001.11	-		SpyoCas9	1	1	5.20.100	+	antisense	150579628	GGCGAGCAGCTCCTTTATCA	AAGTGGCGAGCAGCTCCTTTATCACGGTTT	CGG	-150	ENSG00000143384 (MCL1), ENSG00000290074	0	0	0	0	0	71	0	1	195	1	6	263	RS3seq-Chen2013	0.4156	1	12	8	1	1	4	1	1
NC_000001.11:-:150579477	6	9606				CRISPRa	[TSS-300,TSS+0]	NC_000001.11	-		SpyoCas9	1	1	5.20.100	+	antisense	150579584	GGAAGACCCCGACTCCTTAC	CTGGGGAAGACCCCGACTCCTTACTGGAAG	TGG	-106	ONE_INTERGENIC_SITE	0	0	0	0	1	34	2	0	62	7	2	89	RS3seq-Chen2013	0.3148	1	16	15	1	1	8	2	1
NC_000001.11:-:150579477	6	9606				CRISPRa	[TSS-300,TSS+0]	NC_000001.11	-		SpyoCas9	1	1	5.20.100	+	antisense	150579588	GACCCCGACTCCTTACTGGA	GGAAGACCCCGACTCCTTACTGGAAGGAAG	AGG	-110	ONE_INTERGENIC_SITE	0	0	0	1	2	65	3	1	120	2	0	75	RS3seq-Chen2013	0.5607	1	7	32	1	1	15	3	1
NC_000001.11:-:150579477	6	9606				CRISPRa	[TSS-300,TSS+0]	NC_000001.11	-		SpyoCas9	1	1	5.20.100	-	sense	150579587	ACTTCCGCTTCCTTCCAGTA	TCTCACTTCCGCTTCCTTCCAGTAAGGAGT	AGG	-109	ONE_INTERGENIC_SITE	0	0	0	1	0	87	1	0	156	0	1	148	RS3seq-Chen2013	0.2142	1	20	27	1	1	21	4	1
NC_000001.11:-:150579477	6	9606				CRISPRa	[TSS-300,TSS+0]	NC_000001.11	-		SpyoCas9	1	1	5.20.100	+	antisense	150579607	AAGGAAGCGGAAGTGAGAAG	CTGGAAGGAAGCGGAAGTGAGAAGTGGCGA	TGG	-129	POTENTIALLY_ACTIVE	0	0	0	6	2	465	9	4	472	11	4	560	RS3seq-Chen2013	0.6972	1	4	46	1	1	22	5	1
NC_000001.11:-:150579477	6	9606				CRISPRa	[TSS-300,TSS+0]	NC_000001.11	-		SpyoCas9	1	1	5.20.100	+	antisense	150579563	CCGCCTGGCTGAGAAAACTG	GCCGCCGCCTGGCTGAGAAAACTGGGGAAG	GGG	-85	MULTIPLE_INTERGENIC_SITES	0	0	2	3	3	619	2	0	443	2	0	651	RS3seq-Chen2013	0.5095	1	9	65	1	1	38	6	1
NC_000001.11:-:150579530	6	9606				CRISPRa	[TSS-300,TSS+0]	NC_000001.11	-		SpyoCas9	1	1	5.20.100	-	sense	150579731	AGGTGCCGTGCGCAACCCTC	TGGTAGGTGCCGTGCGCAACCCTCCGGAAG	CGG	-200	ENSG00000143384 (MCL1), ENSG00000290074	0	0	0	0	0	41	1	2	48	3	5	47	RS3seq-Chen2013	0.5061	1	8	4	1	1	1	5	3	Previously skipped due to: Outside Target Window: [TSS-150,TSS-75]
NC_000001.11:-:150579530	6	9606				CRISPRa	[TSS-300,TSS+0]	NC_000001.11	-		SpyoCas9	1	1	5.20.100	-	sense	150579651	CTGGCGCCACCCCGTAGGAC	TTCGCTGGCGCCACCCCGTAGGACTGGCCG	TGG	-120	ENSG00000143384 (MCL1), ENSG00000290074	0	0	0	0	0	7	0	0	51	4	1	50	RS3seq-Chen2013	0.009829	1	17	1	1	1	3	1	1
NC_000001.11:-:150579530	6	9606				CRISPRa	[TSS-300,TSS+0]	NC_000001.11	-		SpyoCas9	1	1	5.20.100	+	antisense	150579656	GGGCGGCCAGTCCTACGGGG	TTTAGGGCGGCCAGTCCTACGGGGTGGCGC	TGG	-125	ENSG00000143384 (MCL1), ENSG00000290074	0	0	0	1	0	32	6	2	68	1	2	42	RS3seq-Chen2013	0.7447	1	3	18	1	1	4	2	1
NC_000001.11:-:150579530	6	9606				CRISPRa	[TSS-300,TSS+0]	NC_000001.11	-		SpyoCas9	1	1	5.20.100	+	antisense	150579703	AAAAAGTATTCCCATAAAAG	TTAAAAAAAGTATTCCCATAAAAGGGGAAA	GGG	-172	ENSG00000143384 (MCL1), ENSG00000290074	0	0	0	0	2	175	0	0	277	1	1	483	RS3seq-Chen2013	0.1702	1	15	16	1	1	9	6	3	Previously skipped due to: Outside Target Window: [TSS-150,TSS-75]
NC_000001.11:-:150579530	6	9606				CRISPRa	[TSS-300,TSS+0]	NC_000001.11	-		SpyoCas9	1	1	5.20.100	-	sense	150579656	GTTCGCTGGCGCCACCCCGT	AAGAGTTCGCTGGCGCCACCCCGTAGGACT	AGG	-125	ENSG00000143384 (MCL1), ENSG00000290074	0	0	0	2	2	39	8	0	61	8	6	72	RS3seq-Chen2013	0.6699	1	5	27	1	1	11	3	1
NC_000001.11:-:150579530	6	9606				CRISPRa	[TSS-300,TSS+0]	NC_000001.11	-		SpyoCas9	1	1	5.20.100	+	antisense	150579653	TTAGGGCGGCCAGTCCTACG	GGTTTTAGGGCGGCCAGTCCTACGGGGTGG	GGG	-122	ENSG00000143384 (MCL1), ENSG00000290074	0	0	1	1	0	25	0	0	42	4	1	61	RS3seq-Chen2013	1.009	1	2	56	1	1	23	4	1
NC_000001.11:-:150579610	6	9606				CRISPRa	[TSS-300,TSS+0]	NC_000001.11	-		SpyoCas9	1	1	5.20.100	+	antisense	150579849	TCTTCGGAGGCTCTGAGTGC	CCGGTCTTCGGAGGCTCTGAGTGCCGGTTA	CGG	-238	ENSG00000143384 (MCL1), ENSG00000290074	0	0	0	0	0	148	8	2	295	3	2	233	RS3seq-Chen2013	0.3318	1	12	9	1	1	5	5	4	Previously skipped due to: Outside Target Window: [TSS-150,TSS-75]; Outside Target Window: [TSS-200,TSS-25]
NC_000001.11:-:150579610	6	9606				CRISPRa	[TSS-300,TSS+0]	NC_000001.11	-		SpyoCas9	1	1	5.20.100	+	antisense	150579737	AGCTTCCGGAGGGTTGCGCA	CGGCAGCTTCCGGAGGGTTGCGCACGGCAC	CGG	-126	ENSG00000143384 (MCL1), ENSG00000290074	0	0	0	0	1	36	0	0	18	2	2	53	RS3seq-Chen2013	0.3238	1	13	12	1	1	8	1	1
NC_000001.11:-:150579610	6	9606				CRISPRa	[TSS-300,TSS+0]	NC_000001.11	-		SpyoCas9	1	1	5.20.100	+	antisense	150579727	AAGGGGCGGCAGCTTCCGGA	GGGAAAGGGGCGGCAGCTTCCGGAGGGTTG	GGG	-116	ENSG00000143384 (MCL1), ENSG00000290074	0	0	0	4	1	91	12	6	125	14	5	180	RS3seq-Chen2013	1.329	1	1	29	1	1	10	2	1
NC_000001.11:-:150579610	6	9606				CRISPRa	[TSS-300,TSS+0]	NC_000001.11	-		SpyoCas9	1	1	5.20.100	-	sense	150579751	GGCCCGGCCGGGCAGCTGGT	CCCCGGCCCGGCCGGGCAGCTGGTAGGTGC	AGG	-140	ENSG00000143384 (MCL1), ENSG00000290074	0	0	0	6	2	171	7	1	187	7	2	212	RS3seq-Chen2013	0.3672	1	11	37	1	1	17	3	1
NC_000001.11:-:150579610	6	9606				CRISPRa	[TSS-300,TSS+0]	NC_000001.11	-		SpyoCas9	1	1	5.20.100	+	antisense	150579726	AAAGGGGCGGCAGCTTCCGG	GGGGAAAGGGGCGGCAGCTTCCGGAGGGTT	AGG	-115	ENSG00000143384 (MCL1), ENSG00000290074	0	0	0	7	1	131	18	11	167	19	7	171	RS3seq-Chen2013	0.1449	1	16	39	1	1	21	4	1
NC_000001.11:-:150579610	6	9606				CRISPRa	[TSS-300,TSS+0]	NC_000001.11	-		SpyoCas9	1	1	5.20.100	+	antisense	150579860	TCTGAGTGCCGGTTACGTAA	AGGCTCTGAGTGCCGGTTACGTAACGGCGG	CGG	-249	ENSG00000143384 (MCL1), ENSG00000290074	0	0	1	0	1	15	0	0	20	1	0	21	RS3seq-Chen2013	0.9192	1	3	54	1	1	23	6	4	Previously skipped due to: Outside Target Window: [TSS-150,TSS-75]; Outside Target Window: [TSS-200,TSS-25]
NC_000001.11:+:151790836	6	9606				CRISPRa	[TSS-300,TSS+0]	NC_000001.11	+		SpyoCas9	1	1	5.20.100	+	sense	151790661	CTAGCCGCTGCCCAATTACC	GCTGCTAGCCGCTGCCCAATTACCCGGATG	CGG	-175	ENSG00000182134 (TDRKH), ENSG00000203288 (TDRKH-AS1)	0	0	0	0	0	42	0	0	79	2	0	68	RS3seq-Chen2013	0.581	1	7	6	1	1	2	3	3	Previously skipped due to: Outside Target Window: [TSS-150,TSS-75]
NC_000001.11:+:151790836	6	9606				CRISPRa	[TSS-300,TSS+0]	NC_000001.11	+		SpyoCas9	1	1	5.20.100	+	sense	151790706	CCTGTCAGCCAATAAGATCC	CCACCCTGTCAGCCAATAAGATCCAGGAAA	AGG	-130	ENSG00000182134 (TDRKH), ENSG00000203288 (TDRKH-AS1)	0	0	0	0	0	51	7	4	107	5	2	168	RS3seq-Chen2013	0.6354	1	6	8	1	1	3	1	1
NC_000001.11:+:151790836	6	9606				CRISPRa	[TSS-300,TSS+0]	NC_000001.11	+		SpyoCas9	1	1	5.20.100	+	sense	151790796	CGTCCTCGCAGACCACCTCT	CCGGCGTCCTCGCAGACCACCTCTAGGCCA	AGG	-40	ENSG00000203288 (TDRKH-AS1)	0	0	0	0	0	91	7	0	114	3	1	137	RS3seq-Chen2013	0.5418	0	8	13	1	1	7	4	3	Previously skipped due to: DHS Score < 1.0; Outside Target Window: [TSS-150,TSS-75]
NC_000001.11:+:151790836	6	9606				CRISPRa	[TSS-300,TSS+0]	NC_000001.11	+		SpyoCas9	1	1	5.20.100	-	antisense	151790788	TGGCCTAGAGGTGGTCTGCG	TAATTGGCCTAGAGGTGGTCTGCGAGGACG	AGG	-48	ENSG00000182134 (TDRKH), ENSG00000203288 (TDRKH-AS1)	0	0	0	0	0	78	3	0	90	1	1	82	RS3seq-Chen2013	0.09152	0	18	12	1	1	9	5	3	Previously skipped due to: DHS Score < 1.0; Outside Target Window: [TSS-150,TSS-75]
NC_000001.11:+:151790836	6	9606				CRISPRa	[TSS-300,TSS+0]	NC_000001.11	+		SpyoCas9	1	1	5.20.100	+	sense	151790678	ACCCGGATGGAATCCAAAGC	AATTACCCGGATGGAATCCAAAGCAGGCCC	AGG	-158	ENSG00000182134 (TDRKH), ENSG00000203288 (TDRKH-AS1)	0	0	0	0	0	47	2	2	86	0	2	117	RS3seq-Chen2013	0.01183	1	24	7	1	1	11	6	3	Previously skipped due to: Outside Target Window: [TSS-150,TSS-75]
NC_000001.11:+:151790836	6	9606				CRISPRa	[TSS-300,TSS+0]	NC_000001.11	+		SpyoCas9	1	1	5.20.100	-	antisense	151790690	ATCTTATTGGCTGACAGGGT	CTGGATCTTATTGGCTGACAGGGTGGGCCT	GGG	-146	ENSG00000182134 (TDRKH), ENSG00000203288 (TDRKH-AS1)	0	0	0	0	0	120	3	1	148	0	2	233	RS3seq-Chen2013	0.07197	1	20	17	1	1	16	2	1
NC_000001.11:-:155214473	6	9606				CRISPRa	[TSS-300,TSS+0]	NC_000001.11	-		SpyoCas9	1	1	5.20.100	+	antisense	155214622	GCATCAGTGCCACTGCGTCC	GGATGCATCAGTGCCACTGCGTCCGGGTCG	GGG	-148	MULTIPLE_INTERGENIC_SITES	0	0	1	0	0	85	2	3	178	0	1	219	RS3seq-Chen2013	0.7879	0	7	12	1	1	4	1	2	Previously skipped due to: DHS Score < 1.0
NC_000001.11:-:155214473	6	9606				CRISPRa	[TSS-300,TSS+0]	NC_000001.11	-		SpyoCas9	1	1	5.20.100	-	sense	155214601	GTGGCACTGATGCATCCCGA	CGCAGTGGCACTGATGCATCCCGATGGCTC	TGG	-127	MULTIPLE_INTERGENIC_SITES	0	0	1	0	1	80	1	2	84	0	1	53	RS3seq-Chen2013	0.8367	0	3	17	1	1	5	2	2	Previously skipped due to: DHS Score < 1.0
NC_000001.11:-:155214473	6	9606				CRISPRa	[TSS-300,TSS+0]	NC_000001.11	-		SpyoCas9	1	1	5.20.100	-	sense	155214620	GAAGAACGACCCGGACGCAG	GTCAGAAGAACGACCCGGACGCAGTGGCAC	TGG	-146	ONE_INTERGENIC_SITE	0	0	0	0	0	47	2	0	81	0	0	19	RS3seq-Chen2013	0.2493	0	27	1	1	1	7	3	2	Previously skipped due to: DHS Score < 1.0
NC_000001.11:-:155214473	6	9606				CRISPRa	[TSS-300,TSS+0]	NC_000001.11	-		SpyoCas9	1	1	5.20.100	+	antisense	155214565	GACCTCACCATTGCCCTCAC	CCCAGACCTCACCATTGCCCTCACCGGTTT	CGG	-91	MULTIPLE_INTERGENIC_SITES	0	0	1	0	1	188	2	3	238	2	2	575	RS3seq-Chen2013	0.5548	0	14	21	1	1	11	4	2	Previously skipped due to: DHS Score < 1.0
NC_000001.11:-:155214473	6	9606				CRISPRa	[TSS-300,TSS+0]	NC_000001.11	-		SpyoCas9	1	1	5.20.100	-	sense	155214567	TGGTCGTGCTAAACCGGTGA	GTTGTGGTCGTGCTAAACCGGTGAGGGCAA	GGG	-93	MULTIPLE_INTERGENIC_SITES	0	0	1	0	0	11	0	0	11	0	0	29	RS3seq-Chen2013	0.2475	0	28	8	1	1	13	5	2	Previously skipped due to: DHS Score < 1.0
NC_000001.11:-:155214473	6	9606				CRISPRa	[TSS-300,TSS+0]	NC_000001.11	-		SpyoCas9	1	1	5.20.100	+	antisense	155214597	ACCACAACAGCAGAGCCATC	CACGACCACAACAGCAGAGCCATCGGGATG	GGG	-123	MULTIPLE_INTERGENIC_SITES	0	0	1	2	1	114	1	0	300	1	1	413	RS3seq-Chen2013	0.8584	0	1	37	1	1	14	6	2	Previously skipped due to: DHS Score < 1.0
NC_000001.11:-:155215793	6	9606				CRISPRa	[TSS-300,TSS+0]	NC_000001.11	-		SpyoCas9	1	1	5.20.100	-	sense	155215853	TAATTCAGGATTCCTACAAG	CACCTAATTCAGGATTCCTACAAGAGGAAC	AGG	-59	ONE_INTERGENIC_SITE	0	0	0	0	1	91	1	0	191	3	3	278	RS3seq-Chen2013	0.56	0	7	6	1	1	1	4	3	Previously skipped due to: DHS Score < 1.0; Outside Target Window: [TSS-150,TSS-75]
NC_000001.11:-:155215793	6	9606				CRISPRa	[TSS-300,TSS+0]	NC_000001.11	-		SpyoCas9	1	1	5.20.100	+	antisense	155215892	TGGGAAGAATGCAACTACAG	GTGGTGGGAAGAATGCAACTACAGAGGTTT	AGG	-98	ONE_INTERGENIC_SITE	0	0	0	0	0	116	0	0	210	1	3	346	RS3seq-Chen2013	0.2658	0	13	2	1	1	2	1	2	Previously skipped due to: DHS Score < 1.0
NC_000001.11:-:155215793	6	9606				CRISPRa	[TSS-300,TSS+0]	NC_000001.11	-		SpyoCas9	1	1	5.20.100	+	antisense	155215869	TGTAGGAATCCTGAATTAGG	CTCTTGTAGGAATCCTGAATTAGGTGGTGG	TGG	-75	ONE_INTERGENIC_SITE	0	0	0	0	0	219	1	1	250	0	0	222	RS3seq-Chen2013	0.3161	0	12	5	1	1	4	2	2	Previously skipped due to: DHS Score < 1.0
NC_000001.11:-:155215793	6	9606				CRISPRa	[TSS-300,TSS+0]	NC_000001.11	-		SpyoCas9	1	1	5.20.100	+	antisense	155215873	GGAATCCTGAATTAGGTGGT	TGTAGGAATCCTGAATTAGGTGGTGGGAAG	GGG	-79	ONE_INTERGENIC_SITE	0	0	0	1	1	129	0	0	145	0	1	371	RS3seq-Chen2013	0.5186	0	8	14	1	1	5	3	2	Previously skipped due to: DHS Score < 1.0
NC_000001.11:-:155215793	6	9606				CRISPRa	[TSS-300,TSS+0]	NC_000001.11	-		SpyoCas9	1	1	5.20.100	+	antisense	155215823	TCACCCTGGACCCTGCCCAC	CAAGTCACCCTGGACCCTGCCCACAGGCTT	AGG	-29	MULTIPLE_INTERGENIC_SITES	0	0	1	3	5	371	5	12	708	17	9	1276	RS3seq-Chen2013	0.7625	0	3	23	1	1	7	5	3	Previously skipped due to: DHS Score < 1.0; Outside Target Window: [TSS-150,TSS-75]
NC_000001.11:-:155215793	6	9606				CRISPRa	[TSS-300,TSS+0]	NC_000001.11	-		SpyoCas9	1	1	5.20.100	-	sense	155215827	TAGAAGTTCCAGAAGCCTGT	GAACTAGAAGTTCCAGAAGCCTGTGGGCAG	GGG	-33	MULTIPLE_INTERGENIC_SITES	0	0	1	0	2	293	1	0	485	2	7	301	RS3seq-Chen2013	0.7621	0	4	22	1	1	8	6	3	Previously skipped due to: DHS Score < 1.0; Outside Target Window: [TSS-150,TSS-75]
NC_000001.11:-:155238593	6	9606				CRISPRa	[TSS-300,TSS+0]	NC_000001.11	-		SpyoCas9	1	1	5.20.100	+	antisense	155238689	ATATGGTAGTCCGAGTCAAT	CAAGATATGGTAGTCCGAGTCAATAGGAGA	AGG	-95	MULTIPLE_INTERGENIC_SITES	0	0	1	0	0	36	0	0	101	0	0	81	RS3seq-Chen2013	0.8232	0	3	11	1	1	3	1	2	Previously skipped due to: DHS Score < 1.0
NC_000001.11:-:155238593	6	9606				CRISPRa	[TSS-300,TSS+0]	NC_000001.11	-		SpyoCas9	1	1	5.20.100	-	sense	155238733	GCCCTGACTCAGACACTATT	TTTGGCCCTGACTCAGACACTATTAGGACT	AGG	-139	MULTIPLE_INTERGENIC_SITES	0	0	1	0	0	109	0	2	477	0	4	366	RS3seq-Chen2013	0.2487	0	17	17	1	1	10	2	2	Previously skipped due to: DHS Score < 1.0
NC_000001.11:-:155238593	6	9606				CRISPRa	[TSS-300,TSS+0]	NC_000001.11	-		SpyoCas9	1	1	5.20.100	+	antisense	155238672	AGAAAAGGATGATCAAGATA	CTACAGAAAAGGATGATCAAGATATGGTAG	TGG	-78	MULTIPLE_INTERGENIC_SITES	0	0	1	0	1	222	0	1	394	0	5	563	RS3seq-Chen2013	0.5344	0	11	24	1	1	13	3	2	Previously skipped due to: DHS Score < 1.0
NC_000001.11:-:155238593	6	9606				CRISPRa	[TSS-300,TSS+0]	NC_000001.11	-		SpyoCas9	1	1	5.20.100	-	sense	155238728	GACTCAGACACTATTAGGAC	CCCTGACTCAGACACTATTAGGACTGGCAA	TGG	-134	MULTIPLE_INTERGENIC_SITES	0	0	1	0	0	40	1	0	109	0	0	198	RS3seq-Chen2013	0.1224	0	22	13	1	1	14	4	2	Previously skipped due to: DHS Score < 1.0
NC_000001.11:-:155238593	6	9606				CRISPRa	[TSS-300,TSS+0]	NC_000001.11	-		SpyoCas9	1	1	5.20.100	+	antisense	155238743	TCCTAATAGTGTCTGAGTCA	CCAGTCCTAATAGTGTCTGAGTCAGGGCCA	GGG	-149	MULTIPLE_INTERGENIC_SITES	0	0	1	0	1	146	0	2	219	0	3	331	RS3seq-Chen2013	0.2037	0	19	22	1	1	19	5	2	Previously skipped due to: DHS Score < 1.0
NC_000001.11:-:155238593	6	9606				CRISPRa	[TSS-300,TSS+0]	NC_000001.11	-		SpyoCas9	1	1	5.20.100	+	antisense	155238699	CCGAGTCAATAGGAGAGTAT	TAGTCCGAGTCAATAGGAGAGTATGGGACT	GGG	-105	MULTIPLE_INTERGENIC_SITES	0	0	1	0	2	107	0	0	190	0	1	208	RS3seq-Chen2013	0.2031	0	20	25	1	1	23	6	2	Previously skipped due to: DHS Score < 1.0
NC_000001.11:-:155241249	6	9606				CRISPRa	[TSS-300,TSS+0]	NC_000001.11	-		SpyoCas9	1	1	5.20.100	-	sense	155241353	TATAATCTGTAACAGATGAG	GGCATATAATCTGTAACAGATGAGAGGAAG	AGG	-103	ENSG00000177628 (GBA)	0	0	0	0	0	179	0	1	285	0	1	295	RS3seq-Chen2013	0.5549	1	6	3	1	1	1	1	1
NC_000001.11:-:155241249	6	9606				CRISPRa	[TSS-300,TSS+0]	NC_000001.11	-		SpyoCas9	1	1	5.20.100	+	antisense	155241386	ATGCCCTATAAAACTCTGGA	TTATATGCCCTATAAAACTCTGGAGGGCAT	GGG	-136	ENSG00000177628 (GBA)	0	0	0	0	1	147	1	1	172	2	1	153	RS3seq-Chen2013	0.7169	1	3	7	1	1	2	2	1
NC_000001.11:-:155241249	6	9606				CRISPRa	[TSS-300,TSS+0]	NC_000001.11	-		SpyoCas9	1	1	5.20.100	+	antisense	155241382	TTATATGCCCTATAAAACTC	CAGATTATATGCCCTATAAAACTCTGGAGG	TGG	-132	ENSG00000177628 (GBA)	0	0	0	0	1	78	0	1	126	1	0	208	RS3seq-Chen2013	0.3657	1	11	4	1	1	3	3	1
NC_000001.11:-:155241249	6	9606				CRISPRa	[TSS-300,TSS+0]	NC_000001.11	-		SpyoCas9	1	1	5.20.100	+	antisense	155241385	TATGCCCTATAAAACTCTGG	ATTATATGCCCTATAAAACTCTGGAGGGCA	AGG	-135	ENSG00000177628 (GBA)	0	0	0	0	1	91	2	2	137	1	1	110	RS3seq-Chen2013	0.3592	1	13	5	1	1	4	4	1
NC_000001.11:-:155241249	6	9606				CRISPRa	[TSS-300,TSS+0]	NC_000001.11	-		SpyoCas9	1	1	5.20.100	+	antisense	155241298	CTAGGAGCGTCACATGACAC	ATGACTAGGAGCGTCACATGACACAGGAAG	AGG	-48	ENSG00000177628 (GBA)	0	0	0	0	2	67	0	2	115	6	2	169	RS3seq-Chen2013	0.463	1	7	12	1	1	6	6	3	Previously skipped due to: Outside Target Window: [TSS-150,TSS-75]
NC_000001.11:-:155241249	6	9606				CRISPRa	[TSS-300,TSS+0]	NC_000001.11	-		SpyoCas9	1	1	5.20.100	+	antisense	155241396	AAACTCTGGAGGGCATGTAT	TATAAAACTCTGGAGGGCATGTATGGGTGA	GGG	-146	ENSG00000177628 (GBA)	0	0	0	1	1	112	0	4	273	0	2	262	RS3seq-Chen2013	0.8992	1	1	19	1	1	9	5	1
NC_000001.11:-:155241275	6	9606				CRISPRa	[TSS-300,TSS+0]	NC_000001.11	-		SpyoCas9	1	1	5.20.100	+	antisense	155241436	GCCTAGAACACAGATTTGCA	AAGAGCCTAGAACACAGATTTGCATGGAGA	TGG	-160	ENSG00000177628 (GBA)	0	0	0	0	4	226	0	1	442	2	2	470	RS3seq-Chen2013	0.6083	0	3	13	1	1	8	1	3	Previously skipped due to: DHS Score < 1.0; Outside Target Window: [TSS-150,TSS-75]
NC_000001.11:-:155241275	6	9606				CRISPRa	[TSS-300,TSS+0]	NC_000001.11	-		SpyoCas9	1	1	5.20.100	+	antisense	155241468	TAGAGGCTCCTAAATCCCAG	GGGGTAGAGGCTCCTAAATCCCAGAGGATG	AGG	-192	ENSG00000177628 (GBA)	0	0	0	1	2	161	1	0	208	1	1	206	RS3seq-Chen2013	0.5713	0	4	16	1	1	10	2	3	Previously skipped due to: DHS Score < 1.0; Outside Target Window: [TSS-150,TSS-75]
NC_000001.11:-:155241275	6	9606				CRISPRa	[TSS-300,TSS+0]	NC_000001.11	-		SpyoCas9	1	1	5.20.100	+	antisense	155241445	ACAGATTTGCATGGAGAATG	GAACACAGATTTGCATGGAGAATGGGGTAG	GGG	-169	ENSG00000177628 (GBA)	0	0	1	2	1	223	1	1	383	0	1	368	RS3seq-Chen2013	0.3664	0	8	20	1	1	13	3	3	Previously skipped due to: DHS Score < 1.0; Outside Target Window: [TSS-150,TSS-75]
NC_000001.11:-:155241275	6	9606				CRISPRa	[TSS-300,TSS+0]	NC_000001.11	-		SpyoCas9	1	1	5.20.100	+	antisense	155241473	GCTCCTAAATCCCAGAGGAT	AGAGGCTCCTAAATCCCAGAGGATGGGAAC	GGG	-197	ENSG00000177628 (GBA)	0	1	0	1	1	211	0	3	503	0	1	253	RS3seq-Chen2013	0.4286	0	7	27	1	1	16	4	3	Previously skipped due to: DHS Score < 1.0; Outside Target Window: [TSS-150,TSS-75]
NC_000001.11:-:155241275	6	9606				CRISPRa	[TSS-300,TSS+0]	NC_000001.11	-		SpyoCas9	1	1	5.20.100	+	antisense	155241280	GGATGGGTCATGTGATGACT	ATGTGGATGGGTCATGTGATGACTAGGAGC	AGG	-4	ENSG00000160766 (GBAP1), ENSG00000177628 (GBA)	0	1	0	0	2	151	0	0	475	1	0	481	RS3seq-Chen2013	0.3431	1	12	25	1	1	17	6	4	Previously skipped due to: Outside Target Window: [TSS-150,TSS-75]; Outside Target Window: [TSS-200,TSS-25]
NC_000001.11:-:155241275	6	9606				CRISPRa	[TSS-300,TSS+0]	NC_000001.11	-		SpyoCas9	1	1	5.20.100	+	antisense	155241306	GTCACATGACACAGGAAGTG	GAGCGTCACATGACACAGGAAGTGAGGCAA	AGG	-30	ENSG00000160766 (GBAP1), ENSG00000177628 (GBA)	0	1	0	2	2	263	1	1	426	1	3	441	RS3seq-Chen2013	0.2494	1	13	28	1	1	21	5	3	Previously skipped due to: Outside Target Window: [TSS-150,TSS-75]
NC_000001.11:-:155244636	6	9606				CRISPRa	[TSS-300,TSS+0]	NC_000001.11	-		SpyoCas9	1	1	5.20.100	-	sense	155244737	GACCAATGAGACTTGAGGAA	ACTTGACCAATGAGACTTGAGGAAGGGCTC	GGG	-100	POTENTIALLY_ACTIVE	0	0	0	0	2	295	0	1	385	0	2	435	RS3seq-Chen2013	0.4273	1	8	11	1	1	3	1	1
NC_000001.11:-:155244636	6	9606				CRISPRa	[TSS-300,TSS+0]	NC_000001.11	-		SpyoCas9	1	1	5.20.100	+	antisense	155244773	GTTGAACGAACAAGTGTCGC	TCAAGTTGAACGAACAAGTGTCGCTGGCGA	TGG	-136	POTENTIALLY_ACTIVE	0	0	0	0	0	26	1	0	22	0	0	35	RS3seq-Chen2013	0.127	1	17	3	1	1	4	2	1
NC_000001.11:-:155244636	6	9606				CRISPRa	[TSS-300,TSS+0]	NC_000001.11	-		SpyoCas9	1	1	5.20.100	-	sense	155244742	AACTTGACCAATGAGACTTG	GTTCAACTTGACCAATGAGACTTGAGGAAG	AGG	-105	POTENTIALLY_ACTIVE	0	0	0	0	1	161	5	3	229	1	2	215	RS3seq-Chen2013	0.1497	1	16	8	1	1	5	3	1
NC_000001.11:-:155244636	6	9606				CRISPRa	[TSS-300,TSS+0]	NC_000001.11	-		SpyoCas9	1	1	5.20.100	+	antisense	155244781	AACAAGTGTCGCTGGCGAGC	AACGAACAAGTGTCGCTGGCGAGCCGGAGA	CGG	-144	POTENTIALLY_ACTIVE	0	0	0	1	0	32	1	0	54	1	1	42	RS3seq-Chen2013	0.1875	1	13	13	1	1	8	4	1
NC_000001.11:-:155244636	6	9606				CRISPRa	[TSS-300,TSS+0]	NC_000001.11	-		SpyoCas9	1	1	5.20.100	-	sense	155244738	TGACCAATGAGACTTGAGGA	AACTTGACCAATGAGACTTGAGGAAGGGCT	AGG	-101	POTENTIALLY_ACTIVE	0	0	0	2	1	161	0	1	248	8	5	290	RS3seq-Chen2013	0.355	1	11	20	1	1	10	5	1
NC_000001.11:-:155244636	6	9606				CRISPRa	[TSS-300,TSS+0]	NC_000001.11	-		SpyoCas9	1	1	5.20.100	+	antisense	155244717	ACGGTCACTCATGCAGAGGC	AGAGACGGTCACTCATGCAGAGGCGGGACT	GGG	-80	POTENTIALLY_ACTIVE	0	0	0	2	3	143	2	4	195	3	5	285	RS3seq-Chen2013	0.4064	1	10	24	1	1	13	6	1
NC_000001.11:-:155244670	6	9606				CRISPRa	[TSS-300,TSS+0]	NC_000001.11	-		SpyoCas9	1	1	5.20.100	+	antisense	155244899	CGAGAACTACGCATGCGTGT	GGCGCGAGAACTACGCATGCGTGTCGGCGT	CGG	-228	POTENTIALLY_ACTIVE	0	0	0	0	0	17	2	1	30	0	0	23	RS3seq-Chen2013	0.5343	0	4	2	1	1	1	3	4	Previously skipped due to: DHS Score < 1.0; Outside Target Window: [TSS-150,TSS-75]; Outside Target Window: [TSS-200,TSS-25]
NC_000001.11:-:155244670	6	9606				CRISPRa	[TSS-300,TSS+0]	NC_000001.11	-		SpyoCas9	1	1	5.20.100	-	sense	155244882	CGCATGCGTAGTTCTCGCGC	GACACGCATGCGTAGTTCTCGCGCCGGCTC	CGG	-211	POTENTIALLY_ACTIVE	0	0	0	0	0	4	1	0	7	1	1	6	RS3seq-Chen2013	-0.1336	0	19	1	1	1	5	6	7	Previously skipped due to: DHS Score < 1.0; On-Target Efficacy Score < 0.0; Outside Target Window: [TSS-150,TSS-75]; Outside Target Window: [TSS-200,TSS-25]
NC_000001.11:-:155244670	6	9606				CRISPRa	[TSS-300,TSS+0]	NC_000001.11	-		SpyoCas9	1	1	5.20.100	-	sense	155244921	CCCATCCACCAACAGTGTGC	CGCCCCCATCCACCAACAGTGTGCTGGCGG	TGG	-250	POTENTIALLY_ACTIVE	0	0	1	0	0	408	1	4	684	0	2	327	RS3seq-Chen2013	0.4389	0	5	24	1	1	12	4	4	Previously skipped due to: DHS Score < 1.0; Outside Target Window: [TSS-150,TSS-75]; Outside Target Window: [TSS-200,TSS-25]
NC_000001.11:-:155244670	6	9606				CRISPRa	[TSS-300,TSS+0]	NC_000001.11	-		SpyoCas9	1	1	5.20.100	+	antisense	155244698	GACCTGGATTGGAAAAGAGA	GCGGGACCTGGATTGGAAAAGAGACGGTCA	CGG	-27	POTENTIALLY_ACTIVE	0	0	4	1	1	499	1	4	620	1	0	584	RS3seq-Chen2013	0.554	1	3	29	1	1	16	1	3	Previously skipped due to: Outside Target Window: [TSS-150,TSS-75]
NC_000001.11:-:155244670	6	9606				CRISPRa	[TSS-300,TSS+0]	NC_000001.11	-		SpyoCas9	1	1	5.20.100	+	antisense	155244746	AGCCCTTCCTCAAGTCTCAT	TCAGAGCCCTTCCTCAAGTCTCATTGGTCA	TGG	-75	POTENTIALLY_ACTIVE	0	0	0	1	1	121	1	1	231	0	1	451	RS3seq-Chen2013	-0.1323	1	18	16	1	1	19	5	5	Previously skipped due to: On-Target Efficacy Score < 0.0
NC_000001.11:-:155244670	6	9606				CRISPRa	[TSS-300,TSS+0]	NC_000001.11	-		SpyoCas9	1	1	5.20.100	+	antisense	155244716	GACGGTCACTCATGCAGAGG	AAGAGACGGTCACTCATGCAGAGGCGGGAC	CGG	-45	POTENTIALLY_ACTIVE	0	0	1	0	1	97	1	2	238	2	5	260	RS3seq-Chen2013	0.1597	1	12	25	1	1	20	2	3	Previously skipped due to: Outside Target Window: [TSS-150,TSS-75]
NC_000001.11:-:155258915	6	9606				CRISPRa	[TSS-300,TSS+0]	NC_000001.11	-		SpyoCas9	1	1	5.20.100	+	antisense	155259087	AGATAGGGTCTCTGTTGTTC	TTTGAGATAGGGTCTCTGTTGTTCAGGCTG	AGG	-171	ONE_INTERGENIC_SITE	0	0	0	0	3	247	1	4	656	1	1	336	RS3seq-Chen2013	0.3443	0	3	6	1	1	1	6	3	Previously skipped due to: DHS Score < 1.0; Outside Target Window: [TSS-150,TSS-75]
NC_000001.11:-:155258915	6	9606				CRISPRa	[TSS-300,TSS+0]	NC_000001.11	-		SpyoCas9	1	1	5.20.100	-	sense	155259039	AAAAAAAAAGAGAGGATCCA	AAAAAAAAAAAAAGAGAGGATCCAGGGATG	GGG	-123	ONE_INTERGENIC_SITE	0	0	0	0	1	540	1	7	761	1	4	1373	RS3seq-Chen2013	0.08245	0	13	5	1	1	2	1	2	Previously skipped due to: DHS Score < 1.0
NC_000001.11:-:155258915	6	9606				CRISPRa	[TSS-300,TSS+0]	NC_000001.11	-		SpyoCas9	1	1	5.20.100	-	sense	155259027	AGGATCCAGGGATGGAGAGA	AGAGAGGATCCAGGGATGGAGAGAAGGGGG	AGG	-111	ONE_INTERGENIC_SITE	0	0	0	3	6	640	3	12	1212	3	3	932	RS3seq-Chen2013	0.3021	0	6	14	1	1	4	2	2	Previously skipped due to: DHS Score < 1.0
NC_000001.11:-:155258915	6	9606				CRISPRa	[TSS-300,TSS+0]	NC_000001.11	-		SpyoCas9	1	1	5.20.100	-	sense	155259025	GATCCAGGGATGGAGAGAAG	AGAGGATCCAGGGATGGAGAGAAGGGGGAG	GGG	-109	MULTIPLE_INTERGENIC_SITES	0	0	1	7	3	975	9	8	1374	15	10	1672	RS3seq-Chen2013	0.6605	0	1	23	1	1	9	3	2	Previously skipped due to: DHS Score < 1.0
NC_000001.11:-:155258915	6	9606				CRISPRa	[TSS-300,TSS+0]	NC_000001.11	-		SpyoCas9	1	1	5.20.100	+	antisense	155259005	AGTAAAACAGAGACCAACAA	CAGAAGTAAAACAGAGACCAACAAAGGAAT	AGG	-89	ONE_INTERGENIC_SITE	0	0	0	1	2	274	1	1	584	1	5	1348	RS3seq-Chen2013	0.04816	0	16	10	1	1	10	4	2	Previously skipped due to: DHS Score < 1.0
NC_000001.11:-:155258915	6	9606				CRISPRa	[TSS-300,TSS+0]	NC_000001.11	-		SpyoCas9	1	1	5.20.100	-	sense	155259035	AAAAAGAGAGGATCCAGGGA	AAAAAAAAAGAGAGGATCCAGGGATGGAGA	TGG	-119	MULTIPLE_INTERGENIC_SITES	0	0	1	3	1	419	6	1	594	9	3	875	RS3seq-Chen2013	0.1752	0	9	20	1	1	15	5	2	Previously skipped due to: DHS Score < 1.0
NC_000001.11:-:155260652	6	9606				CRISPRa	[TSS-300,TSS+0]	NC_000001.11	-		SpyoCas9	1	1	5.20.100	-	sense	155260835	AGGGATGATAAGGCTGCTAC	TATGAGGGATGATAAGGCTGCTACAGGTCA	AGG	-182	ONE_INTERGENIC_SITE	0	0	0	0	0	56	0	1	131	0	2	155	RS3seq-Chen2013	0.3299	0	7	1	1	1	2	4	3	Previously skipped due to: DHS Score < 1.0; Outside Target Window: [TSS-150,TSS-75]
NC_000001.11:-:155260652	6	9606				CRISPRa	[TSS-300,TSS+0]	NC_000001.11	-		SpyoCas9	1	1	5.20.100	+	antisense	155260702	CATCTAGTCCCTCATAACAC	TGATCATCTAGTCCCTCATAACACAGGAAT	AGG	-49	ONE_INTERGENIC_SITE	0	0	0	0	1	51	0	1	180	0	2	274	RS3seq-Chen2013	0.4106	0	5	9	1	1	3	5	3	Previously skipped due to: DHS Score < 1.0; Outside Target Window: [TSS-150,TSS-75]
NC_000001.11:-:155260652	6	9606				CRISPRa	[TSS-300,TSS+0]	NC_000001.11	-		SpyoCas9	1	1	5.20.100	+	antisense	155260752	GACCCAGAACTCATGATGTA	TTTAGACCCAGAACTCATGATGTAAGGAAG	AGG	-99	ONE_INTERGENIC_SITE	0	0	0	0	1	86	0	0	117	0	1	246	RS3seq-Chen2013	0.3874	0	6	10	1	1	4	1	2	Previously skipped due to: DHS Score < 1.0
NC_000001.11:-:155260652	6	9606				CRISPRa	[TSS-300,TSS+0]	NC_000001.11	-		SpyoCas9	1	1	5.20.100	-	sense	155260845	ATTGGATATGAGGGATGATA	AGGAATTGGATATGAGGGATGATAAGGCTG	AGG	-192	ONE_INTERGENIC_SITE	0	0	0	1	0	185	1	1	331	0	1	194	RS3seq-Chen2013	0.7116	0	2	20	1	1	7	6	3	Previously skipped due to: DHS Score < 1.0; Outside Target Window: [TSS-150,TSS-75]
NC_000001.11:-:155260652	6	9606				CRISPRa	[TSS-300,TSS+0]	NC_000001.11	-		SpyoCas9	1	1	5.20.100	-	sense	155260775	ACTAGCTTCCTAACAAATGG	AAGAACTAGCTTCCTAACAAATGGGGGAAA	GGG	-122	MULTIPLE_INTERGENIC_SITES	0	0	1	0	0	114	0	1	142	1	0	268	RS3seq-Chen2013	0.4486	0	4	27	1	1	15	2	2	Previously skipped due to: DHS Score < 1.0
NC_000001.11:-:155260652	6	9606				CRISPRa	[TSS-300,TSS+0]	NC_000001.11	-		SpyoCas9	1	1	5.20.100	-	sense	155260735	ATCATGAGTTCTGGGTCTAA	TTACATCATGAGTTCTGGGTCTAAAGGTAT	AGG	-82	MULTIPLE_INTERGENIC_SITES	0	0	1	0	0	196	1	2	199	0	2	194	RS3seq-Chen2013	0.1425	0	9	28	1	1	20	3	2	Previously skipped due to: DHS Score < 1.0
NC_000001.11:-:155262227	6	9606				CRISPRa	[TSS-300,TSS+0]	NC_000001.11	-		SpyoCas9	1	1	5.20.100	-	sense	155262323	CAAGACGCAGGCGCAACCCA	TGGACAAGACGCAGGCGCAACCCACGGCTG	CGG	-95	ENSG00000116521 (SCAMP3)	0	0	0	0	0	33	1	0	63	6	1	142	RS3seq-Chen2013	0.7598	1	5	7	1	1	1	1	1
NC_000001.11:-:155262227	6	9606				CRISPRa	[TSS-300,TSS+0]	NC_000001.11	-		SpyoCas9	1	1	5.20.100	-	sense	155262368	GGGTTAGAGGTATCACGTGG	CACTGGGTTAGAGGTATCACGTGGGGGCAC	GGG	-140	ENSG00000116521 (SCAMP3)	0	0	0	0	0	39	0	0	73	1	1	60	RS3seq-Chen2013	0.6079	1	12	9	1	1	5	2	1
NC_000001.11:-:155262227	6	9606				CRISPRa	[TSS-300,TSS+0]	NC_000001.11	-		SpyoCas9	1	1	5.20.100	+	antisense	155262318	AGGATCCCCGCAGCAGCCGT	CACAAGGATCCCCGCAGCAGCCGTGGGTTG	GGG	-90	ENSG00000116521 (SCAMP3)	0	0	0	1	0	106	3	0	83	3	2	150	RS3seq-Chen2013	0.9689	1	2	36	1	1	12	3	1
NC_000001.11:-:155262227	6	9606				CRISPRa	[TSS-300,TSS+0]	NC_000001.11	-		SpyoCas9	1	1	5.20.100	-	sense	155262370	CTGGGTTAGAGGTATCACGT	GGCACTGGGTTAGAGGTATCACGTGGGGGC	GGG	-142	ENSG00000116521 (SCAMP3)	0	0	0	1	1	32	0	1	43	0	1	39	RS3seq-Chen2013	0.9336	1	4	39	1	1	17	4	1
NC_000001.11:-:155262227	6	9606				CRISPRa	[TSS-300,TSS+0]	NC_000001.11	-		SpyoCas9	1	1	5.20.100	-	sense	155262371	ACTGGGTTAGAGGTATCACG	GGGCACTGGGTTAGAGGTATCACGTGGGGG	TGG	-143	ENSG00000116521 (SCAMP3)	0	0	0	0	3	40	0	0	59	0	0	54	RS3seq-Chen2013	0.3809	1	18	27	1	1	18	5	1
NC_000001.11:-:155262227	6	9606				CRISPRa	[TSS-300,TSS+0]	NC_000001.11	-		SpyoCas9	1	1	5.20.100	-	sense	155262369	TGGGTTAGAGGTATCACGTG	GCACTGGGTTAGAGGTATCACGTGGGGGCA	GGG	-141	ENSG00000116521 (SCAMP3)	0	0	0	1	1	67	0	2	34	0	0	64	RS3seq-Chen2013	0.6993	1	8	42	1	1	24	6	1
NC_000001.11:-:155262329	6	9606				CRISPRa	[TSS-300,TSS+0]	NC_000001.11	-		SpyoCas9	1	1	5.20.100	+	antisense	155262462	CTTCCCAGCAGGCCTCGCGT	TACACTTCCCAGCAGGCCTCGCGTAGGAAT	AGG	-132	ENSG00000116521 (SCAMP3)	0	0	0	0	1	49	3	1	125	37	10	240	RS3seq-Chen2013	0.7442	1	5	20	1	1	4	1	1
NC_000001.11:-:155262329	6	9606				CRISPRa	[TSS-300,TSS+0]	NC_000001.11	-		SpyoCas9	1	1	5.20.100	-	sense	155262431	AAGTGTAGTTCGTTAGTGGA	TGGGAAGTGTAGTTCGTTAGTGGAAGGAAG	AGG	-101	ENSG00000116521 (SCAMP3)	0	0	0	0	1	42	1	1	66	1	2	130	RS3seq-Chen2013	0.437	1	14	19	1	1	11	2	1
NC_000001.11:-:155262329	6	9606				CRISPRa	[TSS-300,TSS+0]	NC_000001.11	-		SpyoCas9	1	1	5.20.100	-	sense	155262435	TGGGAAGTGTAGTTCGTTAG	CTGCTGGGAAGTGTAGTTCGTTAGTGGAAG	TGG	-105	ENSG00000116521 (SCAMP3)	0	0	0	0	1	20	0	1	38	1	3	132	RS3seq-Chen2013	0.1922	1	27	18	1	1	19	3	1
NC_000001.11:-:155262329	6	9606				CRISPRa	[TSS-300,TSS+0]	NC_000001.11	-		SpyoCas9	1	1	5.20.100	-	sense	155262420	GTTAGTGGAAGGAAGTCACA	GTTCGTTAGTGGAAGGAAGTCACATGGAAG	TGG	-90	ENSG00000116521 (SCAMP3)	0	0	0	1	5	450	3	3	460	1	1	535	RS3seq-Chen2013	1.095	1	1	46	1	1	21	4	1
NC_000001.11:-:155262329	6	9606				CRISPRa	[TSS-300,TSS+0]	NC_000001.11	-		SpyoCas9	1	1	5.20.100	+	antisense	155262469	GCAGGCCTCGCGTAGGAATC	CCCAGCAGGCCTCGCGTAGGAATCCGGCCT	CGG	-139	ENSG00000116521 (SCAMP3)	0	0	0	1	0	17	2	1	27	0	0	22	RS3seq-Chen2013	0.3892	1	17	30	1	1	22	5	1
NC_000001.11:-:155262329	6	9606				CRISPRa	[TSS-300,TSS+0]	NC_000001.11	-		SpyoCas9	1	1	5.20.100	-	sense	155262413	GAAGGAAGTCACATGGAAGA	AGTGGAAGGAAGTCACATGGAAGAGGGGCG	GGG	-83	ENSG00000116521 (SCAMP3)	0	0	0	1	1	277	1	1	373	2	1	623	RS3seq-Chen2013	0.4037	1	15	44	1	1	30	6	1
NC_000001.11:-:155262360	6	9606				CRISPRa	[TSS-300,TSS+0]	NC_000001.11	-		SpyoCas9	1	1	5.20.100	+	antisense	155262499	AGTCTCCCGAGATGGACGAC	TCCTAGTCTCCCGAGATGGACGACGGGAGC	GGG	-138	ENSG00000116521 (SCAMP3)	0	0	0	0	0	27	1	0	35	2	0	34	RS3seq-Chen2013	0.6747	0	9	4	1	1	1	6	2	Previously skipped due to: DHS Score < 1.0
NC_000001.11:-:155262360	6	9606				CRISPRa	[TSS-300,TSS+0]	NC_000001.11	-		SpyoCas9	1	1	5.20.100	-	sense	155262481	TCCATCTCGGGAGACTAGGA	GTCGTCCATCTCGGGAGACTAGGAAGGCCG	AGG	-120	ENSG00000116521 (SCAMP3)	0	0	0	0	0	118	0	0	117	1	1	109	RS3seq-Chen2013	0.9648	1	2	15	1	1	2	1	1
NC_000001.11:-:155262360	6	9606				CRISPRa	[TSS-300,TSS+0]	NC_000001.11	-		SpyoCas9	1	1	5.20.100	+	antisense	155262491	GCCTTCCTAGTCTCCCGAGA	TCCGGCCTTCCTAGTCTCCCGAGATGGACG	TGG	-130	ENSG00000116521 (SCAMP3)	0	0	0	0	0	145	2	0	118	0	0	92	RS3seq-Chen2013	0.3491	1	23	17	1	1	14	2	1
NC_000001.11:-:155262360	6	9606				CRISPRa	[TSS-300,TSS+0]	NC_000001.11	-		SpyoCas9	1	1	5.20.100	-	sense	155262485	GTCGTCCATCTCGGGAGACT	TCCCGTCGTCCATCTCGGGAGACTAGGAAG	AGG	-124	ENSG00000116521 (SCAMP3)	0	0	0	0	0	63	2	1	94	1	2	91	RS3seq-Chen2013	0.07211	1	36	11	1	1	19	3	1
NC_000001.11:-:155262360	6	9606				CRISPRa	[TSS-300,TSS+0]	NC_000001.11	-		SpyoCas9	1	1	5.20.100	-	sense	155262454	ATTCCTACGCGAGGCCTGCT	CCGGATTCCTACGCGAGGCCTGCTGGGAAG	GGG	-93	ENSG00000116521 (SCAMP3)	0	0	0	1	1	48	6	4	68	3	0	44	RS3seq-Chen2013	0.09426	1	35	40	1	1	42	4	1
NC_000001.11:-:155262360	6	9606				CRISPRa	[TSS-300,TSS+0]	NC_000001.11	-		SpyoCas9	1	1	5.20.100	+	antisense	155262451	AACGAACTACACTTCCCAGC	CACTAACGAACTACACTTCCCAGCAGGCCT	AGG	-90	ENSG00000116521 (SCAMP3)	0	0	0	64	10	170	36	7	314	107	20	326	RS3seq-Chen2013	0.3091	1	24	56	1	1	48	5	1
NC_000001.11:-:155322456	6	9606				CRISPRa	[TSS-300,TSS+0]	NC_000001.11	-		SpyoCas9	1	1	5.20.100	-	sense	155322458	ATTGGGTTAATCTTCCAACT	CCAAATTGGGTTAATCTTCCAACTGGGCTC	GGG	-1	ONE_INTERGENIC_SITE	0	0	0	0	0	77	1	0	80	0	3	183	RS3seq-Chen2013	0.6717	1	3	6	1	1	1	6	4	Previously skipped due to: Outside Target Window: [TSS-150,TSS-75]; Outside Target Window: [TSS-200,TSS-25]
NC_000001.11:-:155322456	6	9606				CRISPRa	[TSS-300,TSS+0]	NC_000001.11	-		SpyoCas9	1	1	5.20.100	+	antisense	155322647	CTGGCTCGAAAACAGATGCA	GATTCTGGCTCGAAAACAGATGCAGGGAAA	GGG	-190	ONE_INTERGENIC_SITE	0	0	0	0	1	119	0	2	109	3	2	127	RS3seq-Chen2013	0.7699	1	2	14	1	1	2	4	3	Previously skipped due to: Outside Target Window: [TSS-150,TSS-75]
NC_000001.11:-:155322456	6	9606				CRISPRa	[TSS-300,TSS+0]	NC_000001.11	-		SpyoCas9	1	1	5.20.100	+	antisense	155322532	ACCACTGAAAACAATAACAC	GAAAACCACTGAAAACAATAACACTGGTTG	TGG	-75	ONE_INTERGENIC_SITE	0	0	0	0	0	228	0	4	554	0	3	915	RS3seq-Chen2013	0.5719	1	5	12	1	1	3	1	1
NC_000001.11:-:155322456	6	9606				CRISPRa	[TSS-300,TSS+0]	NC_000001.11	-		SpyoCas9	1	1	5.20.100	-	sense	155322615	AGAATCAGTTATTCTTGTGT	AGCCAGAATCAGTTATTCTTGTGTTGGTTT	TGG	-158	ONE_INTERGENIC_SITE	0	0	0	0	0	191	0	0	252	1	2	385	RS3seq-Chen2013	0.2867	1	10	10	1	1	5	5	3	Previously skipped due to: Outside Target Window: [TSS-150,TSS-75]
NC_000001.11:-:155322456	6	9606				CRISPRa	[TSS-300,TSS+0]	NC_000001.11	-		SpyoCas9	1	1	5.20.100	+	antisense	155322595	GAACCTGAAAAATTCGACTC	AAGTGAACCTGAAAAATTCGACTCTGGTTG	TGG	-138	MULTIPLE_INTERGENIC_SITES	0	0	1	0	0	14	1	2	45	1	3	207	RS3seq-Chen2013	0.3819	1	8	36	1	1	22	2	1
NC_000001.11:-:155322456	6	9606				CRISPRa	[TSS-300,TSS+0]	NC_000001.11	-		SpyoCas9	1	1	5.20.100	+	antisense	155322547	AACACTGGTTGGAAAAACAA	CAATAACACTGGTTGGAAAAACAACGGGAA	CGG	-90	MULTIPLE_INTERGENIC_SITES	0	0	2	1	1	267	0	1	404	1	3	506	RS3seq-Chen2013	0.09477	1	16	41	1	1	34	3	1
NC_000001.11:-:155916653	6	9606				CRISPRa	[TSS-300,TSS+0]	NC_000001.11	-		SpyoCas9	1	1	5.20.100	-	sense	155916804	GGCACTTGACAGTTACATTA	ATGAGGCACTTGACAGTTACATTAAGGAGC	AGG	-150	ONE_INTERGENIC_SITE	0	0	0	0	0	126	2	0	229	1	4	1432	RS3seq-Chen2013	0.6773	1	1	3	1	1	1	1	1
NC_000001.11:-:155916653	6	9606				CRISPRa	[TSS-300,TSS+0]	NC_000001.11	-		SpyoCas9	1	1	5.20.100	-	sense	155916709	CATATGACTAATTTAGGTAC	CATTCATATGACTAATTTAGGTACAGGCTT	AGG	-55	ONE_INTERGENIC_SITE	0	0	0	0	0	93	0	2	140	0	1	209	RS3seq-Chen2013	0.4167	0	5	2	1	1	2	4	3	Previously skipped due to: DHS Score < 1.0; Outside Target Window: [TSS-150,TSS-75]
NC_000001.11:-:155916653	6	9606				CRISPRa	[TSS-300,TSS+0]	NC_000001.11	-		SpyoCas9	1	1	5.20.100	-	sense	155916825	TACAACTTATCAGAAAGATG	GTACTACAACTTATCAGAAAGATGAGGCAC	AGG	-171	ONE_INTERGENIC_SITE	0	0	0	0	0	279	1	3	493	0	1	444	RS3seq-Chen2013	0.2393	1	7	9	1	1	4	5	3	Previously skipped due to: Outside Target Window: [TSS-150,TSS-75]
NC_000001.11:-:155916653	6	9606				CRISPRa	[TSS-300,TSS+0]	NC_000001.11	-		SpyoCas9	1	1	5.20.100	-	sense	155916787	TTAAGGAGCTAAAGTCAATA	TACATTAAGGAGCTAAAGTCAATACGGCAG	CGG	-133	ONE_INTERGENIC_SITE	0	0	0	1	0	123	0	1	207	0	3	286	RS3seq-Chen2013	0.6404	1	2	16	1	1	6	2	1
NC_000001.11:-:155916653	6	9606				CRISPRa	[TSS-300,TSS+0]	NC_000001.11	-		SpyoCas9	1	1	5.20.100	-	sense	155916682	TCCAGTCAGAATGAGATTGA	CTTCTCCAGTCAGAATGAGATTGAAGGTGC	AGG	-28	ONE_INTERGENIC_SITE	0	0	0	0	2	226	1	0	398	1	1	405	RS3seq-Chen2013	0.09942	0	8	15	1	1	12	6	3	Previously skipped due to: DHS Score < 1.0; Outside Target Window: [TSS-150,TSS-75]
NC_000001.11:-:155916653	6	9606				CRISPRa	[TSS-300,TSS+0]	NC_000001.11	-		SpyoCas9	1	1	5.20.100	+	antisense	155916755	CTATGAGCAGAAAAATACAG	CATGCTATGAGCAGAAAAATACAGTGGCAT	TGG	-101	MULTIPLE_INTERGENIC_SITES	0	0	1	0	0	471	0	0	661	1	3	751	RS3seq-Chen2013	0.5955	1	3	20	1	1	13	3	1
NC_000001.11:-:155929357	6	9606				CRISPRa	[TSS-300,TSS+0]	NC_000001.11	-		SpyoCas9	1	1	5.20.100	+	antisense	155929365	ATACTGCAGCCCCACTAAGT	GTTGATACTGCAGCCCCACTAAGTCGGCTG	CGG	-7	ONE_INTERGENIC_SITE	0	0	0	0	0	85	0	1	132	2	1	304	RS3seq-Chen2013	0.9502	1	2	5	1	1	1	5	4	Previously skipped due to: Outside Target Window: [TSS-150,TSS-75]; Outside Target Window: [TSS-200,TSS-25]
NC_000001.11:-:155929357	6	9606				CRISPRa	[TSS-300,TSS+0]	NC_000001.11	-		SpyoCas9	1	1	5.20.100	-	sense	155929598	GGGTCATAGTCTCTAAAGTC	GTTTGGGTCATAGTCTCTAAAGTCAGGATT	AGG	-240	ONE_INTERGENIC_SITE	0	0	0	0	0	84	0	1	229	0	1	340	RS3seq-Chen2013	0.3884	0	5	4	1	1	2	6	4	Previously skipped due to: DHS Score < 1.0; Outside Target Window: [TSS-150,TSS-75]; Outside Target Window: [TSS-200,TSS-25]
NC_000001.11:-:155929357	6	9606				CRISPRa	[TSS-300,TSS+0]	NC_000001.11	-		SpyoCas9	1	1	5.20.100	-	sense	155929515	TTGGTTTGAGTAAGAAACCA	TGGGTTGGTTTGAGTAAGAAACCATGGAAT	TGG	-157	ONE_INTERGENIC_SITE	0	0	0	0	0	160	0	1	254	0	0	302	RS3seq-Chen2013	0.2226	0	10	9	1	1	7	1	3	Previously skipped due to: DHS Score < 1.0; Outside Target Window: [TSS-150,TSS-75]
NC_000001.11:-:155929357	6	9606				CRISPRa	[TSS-300,TSS+0]	NC_000001.11	-		SpyoCas9	1	1	5.20.100	-	sense	155929539	ATGGATATAAATGAATTCTC	TGGAATGGATATAAATGAATTCTCTGGGTT	TGG	-181	ONE_INTERGENIC_SITE	0	0	0	0	1	290	0	2	395	0	0	494	RS3seq-Chen2013	0.3317	0	7	13	1	1	8	2	3	Previously skipped due to: DHS Score < 1.0; Outside Target Window: [TSS-150,TSS-75]
NC_000001.11:-:155929357	6	9606				CRISPRa	[TSS-300,TSS+0]	NC_000001.11	-		SpyoCas9	1	1	5.20.100	-	sense	155929534	TATAAATGAATTCTCTGGGT	TGGATATAAATGAATTCTCTGGGTTGGTTT	TGG	-176	ONE_INTERGENIC_SITE	0	0	0	0	4	306	1	1	351	1	2	585	RS3seq-Chen2013	0.3488	0	6	17	1	1	11	3	3	Previously skipped due to: DHS Score < 1.0; Outside Target Window: [TSS-150,TSS-75]
NC_000001.11:-:155929357	6	9606				CRISPRa	[TSS-300,TSS+0]	NC_000001.11	-		SpyoCas9	1	1	5.20.100	-	sense	155929558	TTCAGAGGAAGATAATGGAA	TAACTTCAGAGGAAGATAATGGAATGGATA	TGG	-200	MULTIPLE_INTERGENIC_SITES	0	0	2	2	5	1420	2	12	2377	1	0	970	RS3seq-Chen2013	0.04913	0	13	28	1	1	22	4	3	Previously skipped due to: DHS Score < 1.0; Outside Target Window: [TSS-150,TSS-75]
NC_000001.11:-:155934399	6	9606				CRISPRa	[TSS-300,TSS+0]	NC_000001.11	-		SpyoCas9	1	1	5.20.100	-	sense	155934440	GCTGTGCGTAAGAACGTTGG	AGAGGCTGTGCGTAAGAACGTTGGGGGCGG	GGG	-40	ENSG00000132680 (KHDC4)	0	0	0	0	0	14	1	1	14	0	0	36	RS3seq-Chen2013	0.5373	1	3	1	1	1	1	1	3	Previously skipped due to: Outside Target Window: [TSS-150,TSS-75]
NC_000001.11:-:155934399	6	9606				CRISPRa	[TSS-300,TSS+0]	NC_000001.11	-		SpyoCas9	1	1	5.20.100	-	sense	155934443	GAGGCTGTGCGTAAGAACGT	GGAAGAGGCTGTGCGTAAGAACGTTGGGGG	TGG	-43	ENSG00000132680 (KHDC4)	0	0	0	0	0	21	1	0	41	2	0	42	RS3seq-Chen2013	0.5388	1	2	3	1	1	2	2	3	Previously skipped due to: Outside Target Window: [TSS-150,TSS-75]
NC_000001.11:-:155934399	6	9606				CRISPRa	[TSS-300,TSS+0]	NC_000001.11	-		SpyoCas9	1	1	5.20.100	-	sense	155934571	CTTAAGGTTAAGGCGCAACC	CTTTCTTAAGGTTAAGGCGCAACCCGGAAG	CGG	-171	ENSG00000132680 (KHDC4)	0	0	0	0	0	25	1	0	50	0	0	62	RS3seq-Chen2013	0.4418	1	5	5	1	1	3	3	3	Previously skipped due to: Outside Target Window: [TSS-150,TSS-75]
NC_000001.11:-:155934399	6	9606				CRISPRa	[TSS-300,TSS+0]	NC_000001.11	-		SpyoCas9	1	1	5.20.100	-	sense	155934441	GGCTGTGCGTAAGAACGTTG	AAGAGGCTGTGCGTAAGAACGTTGGGGGCG	GGG	-41	ENSG00000132680 (KHDC4)	0	0	0	0	0	24	0	1	65	1	1	30	RS3seq-Chen2013	0.1626	1	14	4	1	1	5	4	3	Previously skipped due to: Outside Target Window: [TSS-150,TSS-75]
NC_000001.11:-:155934399	6	9606				CRISPRa	[TSS-300,TSS+0]	NC_000001.11	-		SpyoCas9	1	1	5.20.100	+	antisense	155934460	TTCTTACGCACAGCCTCTTC	AACGTTCTTACGCACAGCCTCTTCCGGTCG	CGG	-60	ENSG00000132680 (KHDC4)	0	0	0	0	1	107	4	1	85	4	1	125	RS3seq-Chen2013	0.03214	1	16	21	1	1	15	5	3	Previously skipped due to: Outside Target Window: [TSS-150,TSS-75]
NC_000001.11:-:155934399	6	9606				CRISPRa	[TSS-300,TSS+0]	NC_000001.11	-		SpyoCas9	1	1	5.20.100	-	sense	155934468	GAACCGCTCGGCCCCACGAC	ACCGGAACCGCTCGGCCCCACGACCGGAAG	CGG	-68	ENSG00000132680 (KHDC4)	0	0	1	1	1	44	5	1	45	15	8	88	RS3seq-Chen2013	0.2814	1	9	43	1	1	28	6	3	Previously skipped due to: Outside Target Window: [TSS-150,TSS-75]
NC_000001.11:-:155934408	6	9606				CRISPRa	[TSS-300,TSS+0]	NC_000001.11	-		SpyoCas9	1	1	5.20.100	+	antisense	155934622	CTACTATAAATGCGGAATCG	GTGCCTACTATAAATGCGGAATCGGGGCTA	GGG	-213	ENSG00000132680 (KHDC4)	0	0	0	0	0	50	0	0	38	0	0	42	RS3seq-Chen2013	0.1184	1	12	10	1	1	6	2	4	Previously skipped due to: Outside Target Window: [TSS-150,TSS-75]; Outside Target Window: [TSS-200,TSS-25]
NC_000001.11:-:155934408	6	9606				CRISPRa	[TSS-300,TSS+0]	NC_000001.11	-		SpyoCas9	1	1	5.20.100	+	antisense	155934648	GCTGAATCCATCTTTATCGT	GCTAGCTGAATCCATCTTTATCGTGGGCAT	GGG	-239	ENSG00000132680 (KHDC4)	0	0	0	0	0	66	0	1	59	0	0	141	RS3seq-Chen2013	0.2105	1	10	12	1	1	7	3	4	Previously skipped due to: Outside Target Window: [TSS-150,TSS-75]; Outside Target Window: [TSS-200,TSS-25]
NC_000001.11:-:155934408	6	9606				CRISPRa	[TSS-300,TSS+0]	NC_000001.11	-		SpyoCas9	1	1	5.20.100	-	sense	155934414	AAGTGACGAGAGGTGGTAGT	GCGGAAGTGACGAGAGGTGGTAGTCGGATA	CGG	-5	ENSG00000132680 (KHDC4)	0	0	0	0	1	104	0	0	98	1	1	112	RS3seq-Chen2013	0.4064	1	5	18	1	1	8	4	4	Previously skipped due to: Outside Target Window: [TSS-150,TSS-75]; Outside Target Window: [TSS-200,TSS-25]
NC_000001.11:-:155934408	6	9606				CRISPRa	[TSS-300,TSS+0]	NC_000001.11	-		SpyoCas9	1	1	5.20.100	-	sense	155934421	GGGGCGGAAGTGACGAGAGG	GTTGGGGGCGGAAGTGACGAGAGGTGGTAG	TGG	-12	ENSG00000132680 (KHDC4)	0	0	0	3	4	85	8	3	142	26	5	193	RS3seq-Chen2013	0.2149	1	9	35	1	1	19	5	4	Previously skipped due to: Outside Target Window: [TSS-150,TSS-75]; Outside Target Window: [TSS-200,TSS-25]
NC_000001.11:-:155934408	6	9606				CRISPRa	[TSS-300,TSS+0]	NC_000001.11	-		SpyoCas9	1	1	5.20.100	-	sense	155934424	TTGGGGGCGGAAGTGACGAG	AACGTTGGGGGCGGAAGTGACGAGAGGTGG	AGG	-15	ENSG00000132680 (KHDC4)	0	0	0	5	6	64	14	4	98	22	6	230	RS3seq-Chen2013	0.2571	1	8	37	1	1	21	6	4	Previously skipped due to: Outside Target Window: [TSS-150,TSS-75]; Outside Target Window: [TSS-200,TSS-25]
NC_000001.11:-:155934408	6	9606				CRISPRa	[TSS-300,TSS+0]	NC_000001.11	-		SpyoCas9	1	1	5.20.100	+	antisense	155934564	CAGGTAGGGTGTGATCTTCC	GAGGCAGGTAGGGTGTGATCTTCCGGGTTG	GGG	-155	ENSG00000132680 (KHDC4)	0	1	3	0	0	87	3	0	144	2	0	121	RS3seq-Chen2013	0.2598	1	7	42	1	1	28	1	3	Previously skipped due to: Outside Target Window: [TSS-150,TSS-75]
NC_000001.11:-:155950628	6	9606				CRISPRa	[TSS-300,TSS+0]	NC_000001.11	-		SpyoCas9	1	1	5.20.100	+	antisense	155950829	ACTGCAGGCCACCTTACCTG	CACCACTGCAGGCCACCTTACCTGTGGGGG	TGG	-200	ONE_INTERGENIC_SITE	0	0	0	0	0	56	1	3	163	2	6	393	RS3seq-Chen2013	0.475	0	7	3	1	1	2	2	3	Previously skipped due to: DHS Score < 1.0; Outside Target Window: [TSS-150,TSS-75]
NC_000001.11:-:155950628	6	9606				CRISPRa	[TSS-300,TSS+0]	NC_000001.11	-		SpyoCas9	1	1	5.20.100	-	sense	155950698	AAGGATATTGAGATACTGGT	CTTGAAGGATATTGAGATACTGGTTGGAGA	TGG	-69	ONE_INTERGENIC_SITE	0	0	0	0	1	131	0	3	170	0	1	210	RS3seq-Chen2013	0.6401	0	5	20	1	1	5	3	3	Previously skipped due to: DHS Score < 1.0; Outside Target Window: [TSS-150,TSS-75]
NC_000001.11:-:155950628	6	9606				CRISPRa	[TSS-300,TSS+0]	NC_000001.11	-		SpyoCas9	1	1	5.20.100	-	sense	155950764	CATGGAGCCCGAAAGAAATT	GGTCCATGGAGCCCGAAAGAAATTGGGCCA	GGG	-135	ONE_INTERGENIC_SITE	0	0	0	0	0	93	0	1	123	3	0	115	RS3seq-Chen2013	0.1233	0	22	8	1	1	7	1	2	Previously skipped due to: DHS Score < 1.0
NC_000001.11:-:155950628	6	9606				CRISPRa	[TSS-300,TSS+0]	NC_000001.11	-		SpyoCas9	1	1	5.20.100	-	sense	155950790	ATGGACCTGGGGTGGACATA	GTGAATGGACCTGGGGTGGACATAAGGGTC	AGG	-161	ONE_INTERGENIC_SITE	0	0	0	0	0	96	0	0	210	0	1	348	RS3seq-Chen2013	0.1171	0	24	10	1	1	10	4	3	Previously skipped due to: DHS Score < 1.0; Outside Target Window: [TSS-150,TSS-75]
NC_000001.11:-:155950628	6	9606				CRISPRa	[TSS-300,TSS+0]	NC_000001.11	-		SpyoCas9	1	1	5.20.100	-	sense	155950829	GTTTCAACCCCCCACAGGTA	TTGAGTTTCAACCCCCCACAGGTAAGGTGG	AGG	-200	ONE_INTERGENIC_SITE	0	0	0	0	1	85	0	0	145	1	1	123	RS3seq-Chen2013	0.1753	0	19	19	1	1	13	5	3	Previously skipped due to: DHS Score < 1.0; Outside Target Window: [TSS-150,TSS-75]
NC_000001.11:-:155950628	6	9606				CRISPRa	[TSS-300,TSS+0]	NC_000001.11	-		SpyoCas9	1	1	5.20.100	-	sense	155950666	AAGAAATGTAGATGGGTGCA	TGAAAAGAAATGTAGATGGGTGCAGGGGTG	GGG	-37	ONE_INTERGENIC_SITE	0	0	0	1	0	187	1	1	302	1	2	574	RS3seq-Chen2013	0.3192	0	11	35	1	1	18	6	3	Previously skipped due to: DHS Score < 1.0; Outside Target Window: [TSS-150,TSS-75]
NC_000001.11:-:155951336	6	9606				CRISPRa	[TSS-300,TSS+0]	NC_000001.11	-		SpyoCas9	1	1	5.20.100	-	sense	155951474	GCCTACAGGTCAGTAGGACA	CATGGCCTACAGGTCAGTAGGACAAGGGCT	AGG	-137	ENSG00000277817 (MIR6738)	0	0	0	0	0	96	1	2	219	0	0	233	RS3seq-Chen2013	0.377	1	17	9	1	1	3	1	1
NC_000001.11:-:155951336	6	9606				CRISPRa	[TSS-300,TSS+0]	NC_000001.11	-		SpyoCas9	1	1	5.20.100	-	sense	155951473	CCTACAGGTCAGTAGGACAA	ATGGCCTACAGGTCAGTAGGACAAGGGCTT	GGG	-136	ENSG00000277817 (MIR6738)	0	0	0	0	0	196	1	3	208	1	0	270	RS3seq-Chen2013	0.4517	1	14	15	1	1	4	2	1
NC_000001.11:-:155951336	6	9606				CRISPRa	[TSS-300,TSS+0]	NC_000001.11	-		SpyoCas9	1	1	5.20.100	-	sense	155951422	TAGAGATGCCTGTTTAGGTG	AGGCTAGAGATGCCTGTTTAGGTGGGGCAT	GGG	-85	ENSG00000277817 (MIR6738)	0	0	0	0	0	106	1	0	146	4	3	237	RS3seq-Chen2013	0.2882	1	22	10	1	1	7	3	1
NC_000001.11:-:155951336	6	9606				CRISPRa	[TSS-300,TSS+0]	NC_000001.11	-		SpyoCas9	1	1	5.20.100	-	sense	155951463	AGTAGGACAAGGGCTTGAAT	GGTCAGTAGGACAAGGGCTTGAATGGGGAA	GGG	-126	ENSG00000277817 (MIR6738)	0	0	0	1	0	169	1	2	459	3	2	884	RS3seq-Chen2013	0.6194	1	8	30	1	1	12	4	1
NC_000001.11:-:155951336	6	9606				CRISPRa	[TSS-300,TSS+0]	NC_000001.11	-		SpyoCas9	1	1	5.20.100	+	antisense	155951425	TGACCATGCCCCACCTAAAC	GGGATGACCATGCCCCACCTAAACAGGCAT	AGG	-88	ENSG00000277817 (MIR6738)	0	0	0	0	0	93	0	5	184	4	17	724	RS3seq-Chen2013	0.1191	1	33	8	1	1	14	5	1
NC_000001.11:-:155951336	6	9606				CRISPRa	[TSS-300,TSS+0]	NC_000001.11	-		SpyoCas9	1	1	5.20.100	-	sense	155951427	CAGGCTAGAGATGCCTGTTT	GAGCCAGGCTAGAGATGCCTGTTTAGGTGG	AGG	-90	ENSG00000277817 (MIR6738)	0	0	0	0	0	87	0	1	189	1	1	224	RS3seq-Chen2013	0.1174	1	34	7	1	1	15	6	1
NC_000001.11:-:155978547	6	9606				CRISPRa	[TSS-300,TSS+0]	NC_000001.11	-		SpyoCas9	1	1	5.20.100	+	antisense	155978698	GGCAGCTCGGAGAGGTACGA	TGGGGGCAGCTCGGAGAGGTACGAGGGTCC	GGG	-150	ENSG00000116584 (ARHGEF2), ENSG00000273002 (ARHGEF2-AS2)	0	0	0	0	1	56	1	0	233	2	0	56	RS3seq-Chen2013	0.7341	1	1	7	1	1	1	1	1
NC_000001.11:-:155978547	6	9606				CRISPRa	[TSS-300,TSS+0]	NC_000001.11	-		SpyoCas9	1	1	5.20.100	-	sense	155978671	AGCTGCCCCCACACAAACCC	TCCGAGCTGCCCCCACACAAACCCTGGCGT	TGG	-123	ENSG00000116584 (ARHGEF2), ENSG00000273002 (ARHGEF2-AS2)	0	0	0	0	1	96	1	2	224	6	3	628	RS3seq-Chen2013	0.4791	1	3	10	1	1	2	2	1
NC_000001.11:-:155978547	6	9606				CRISPRa	[TSS-300,TSS+0]	NC_000001.11	-		SpyoCas9	1	1	5.20.100	+	antisense	155978697	GGGCAGCTCGGAGAGGTACG	GTGGGGGCAGCTCGGAGAGGTACGAGGGTC	AGG	-149	ENSG00000116584 (ARHGEF2), ENSG00000273002 (ARHGEF2-AS2)	0	0	0	0	0	55	2	2	75	0	0	55	RS3seq-Chen2013	0.3218	1	12	2	1	1	3	3	1
NC_000001.11:-:155978547	6	9606				CRISPRa	[TSS-300,TSS+0]	NC_000001.11	-		SpyoCas9	1	1	5.20.100	+	antisense	155978677	GGACGCCAGGGTTTGTGTGG	GACGGGACGCCAGGGTTTGTGTGGGGGCAG	GGG	-129	ENSG00000116584 (ARHGEF2), ENSG00000273002 (ARHGEF2-AS2)	0	0	0	1	0	159	1	1	232	5	3	174	RS3seq-Chen2013	0.3702	1	10	22	1	1	7	4	1
NC_000001.11:-:155978547	6	9606				CRISPRa	[TSS-300,TSS+0]	NC_000001.11	-		SpyoCas9	1	1	5.20.100	+	antisense	155978676	GGGACGCCAGGGTTTGTGTG	GGACGGGACGCCAGGGTTTGTGTGGGGGCA	GGG	-128	ENSG00000116584 (ARHGEF2), ENSG00000273002 (ARHGEF2-AS2)	0	0	0	1	0	133	0	0	114	1	3	287	RS3seq-Chen2013	0.2918	1	14	21	1	1	10	5	1
NC_000001.11:-:155978547	6	9606				CRISPRa	[TSS-300,TSS+0]	NC_000001.11	-		SpyoCas9	1	1	5.20.100	+	antisense	155978674	ACGGGACGCCAGGGTTTGTG	CAGGACGGGACGCCAGGGTTTGTGTGGGGG	TGG	-126	ENSG00000116584 (ARHGEF2), ENSG00000273002 (ARHGEF2-AS2)	0	0	0	0	1	154	4	0	196	0	1	165	RS3seq-Chen2013	0.09356	1	26	13	1	1	13	6	1
NC_000001.11:-:155979068	6	9606				CRISPRa	[TSS-300,TSS+0]	NC_000001.11	-		SpyoCas9	1	1	5.20.100	-	sense	155979213	GCAGAGGCGGAGCTAGGAGG	GCTGGCAGAGGCGGAGCTAGGAGGAGGGCA	AGG	-144	ONE_INTERGENIC_SITE	0	0	0	22	9	374	35	20	676	69	38	2532	RS3seq-Chen2013	0.6337	1	7	37	1	1	13	1	1
NC_000001.11:-:155979068	6	9606				CRISPRa	[TSS-300,TSS+0]	NC_000001.11	-		SpyoCas9	1	1	5.20.100	-	sense	155979182	GGGTCAGGAAGGCCCCAGAA	AGTGGGGTCAGGAAGGCCCCAGAAGGGTGG	GGG	-113	MULTIPLE_INTERGENIC_SITES	0	0	1	0	2	245	3	3	407	2	7	587	RS3seq-Chen2013	0.6061	1	8	39	1	1	14	2	1
NC_000001.11:-:155979068	6	9606				CRISPRa	[TSS-300,TSS+0]	NC_000001.11	-		SpyoCas9	1	1	5.20.100	-	sense	155979179	TCAGGAAGGCCCCAGAAGGG	GGGGTCAGGAAGGCCCCAGAAGGGTGGGGC	TGG	-110	ONE_INTERGENIC_SITE	0	0	0	2	3	269	7	8	501	5	10	574	RS3seq-Chen2013	0.3528	1	15	33	1	1	15	3	1
NC_000001.11:-:155979068	6	9606				CRISPRa	[TSS-300,TSS+0]	NC_000001.11	-		SpyoCas9	1	1	5.20.100	+	antisense	155979147	CCAGAGGTCGAAGAACAGAG	ACTCCCAGAGGTCGAAGAACAGAGAGGAGA	AGG	-78	MULTIPLE_INTERGENIC_SITES	0	0	1	1	2	331	0	1	272	2	0	169	RS3seq-Chen2013	0.4521	1	11	41	1	1	17	4	1
NC_000001.11:-:155979068	6	9606				CRISPRa	[TSS-300,TSS+0]	NC_000001.11	-		SpyoCas9	1	1	5.20.100	-	sense	155979178	CAGGAAGGCCCCAGAAGGGT	GGGTCAGGAAGGCCCCAGAAGGGTGGGGCA	GGG	-109	MULTIPLE_INTERGENIC_SITES	0	0	1	3	4	238	2	2	327	3	7	385	RS3seq-Chen2013	0.5126	1	9	45	1	1	19	5	1
NC_000001.11:-:155979068	6	9606				CRISPRa	[TSS-300,TSS+0]	NC_000001.11	-		SpyoCas9	1	1	5.20.100	-	sense	155979177	AGGAAGGCCCCAGAAGGGTG	GGTCAGGAAGGCCCCAGAAGGGTGGGGCAT	GGG	-108	MULTIPLE_INTERGENIC_SITES	0	0	1	3	1	298	5	4	396	2	7	327	RS3seq-Chen2013	0.4166	1	12	44	1	1	21	6	1
NC_000001.11:-:155979087	6	9606				CRISPRa	[TSS-300,TSS+0]	NC_000001.11	-		SpyoCas9	1	1	5.20.100	-	sense	155979203	AGCTAGGAGGAGGGCAGAGT	GCGGAGCTAGGAGGAGGGCAGAGTGGGGTC	GGG	-115	MULTIPLE_INTERGENIC_SITES	0	0	1	0	2	401	10	7	744	15	12	1013	RS3seq-Chen2013	0.2811	1	17	43	1	1	26	1	1
NC_000001.11:-:155979087	6	9606				CRISPRa	[TSS-300,TSS+0]	NC_000001.11	-		SpyoCas9	1	1	5.20.100	-	sense	155979216	CTGGCAGAGGCGGAGCTAGG	GTAGCTGGCAGAGGCGGAGCTAGGAGGAGG	AGG	-128	ONE_INTERGENIC_SITE	0	0	0	16	9	320	17	8	502	26	10	537	RS3seq-Chen2013	0.1703	1	21	39	1	1	27	2	1
NC_000001.11:-:155979087	6	9606				CRISPRa	[TSS-300,TSS+0]	NC_000001.11	-		SpyoCas9	1	1	5.20.100	-	sense	155979235	ACCTAGTCCCCCAAAGTAGC	CCCAACCTAGTCCCCCAAAGTAGCTGGCAG	TGG	-147	MULTIPLE_INTERGENIC_SITES	0	0	1	0	0	497	1	0	488	0	0	161	RS3seq-Chen2013	0.0849	1	25	41	1	1	34	3	1
NC_000001.11:-:155979087	6	9606				CRISPRa	[TSS-300,TSS+0]	NC_000001.11	-		SpyoCas9	1	1	5.20.100	-	sense	155979193	AGGGCAGAGTGGGGTCAGGA	GAGGAGGGCAGAGTGGGGTCAGGAAGGCCC	AGG	-105	MULTIPLE_INTERGENIC_SITES	0	0	3	2	2	475	7	2	607	2	4	829	RS3seq-Chen2013	0.1749	1	20	51	1	1	41	4	1
NC_000001.11:-:155979087	6	9606				CRISPRa	[TSS-300,TSS+0]	NC_000001.11	-		SpyoCas9	1	1	5.20.100	-	sense	155979226	CCCAAAGTAGCTGGCAGAGG	GTCCCCCAAAGTAGCTGGCAGAGGCGGAGC	CGG	-138	MULTIPLE_INTERGENIC_SITES	0	0	1	3	4	440	6	2	692	9	28	5472	RS3seq-Chen2013	0.09717	1	24	49	1	1	43	5	1
NC_000001.11:-:155979087	6	9606				CRISPRa	[TSS-300,TSS+0]	NC_000001.11	-		SpyoCas9	1	1	5.20.100	-	sense	155979183	GGGGTCAGGAAGGCCCCAGA	GAGTGGGGTCAGGAAGGCCCCAGAAGGGTG	AGG	-95	POTENTIALLY_ACTIVE	0	1	0	1	3	200	1	2	363	2	9	580	RS3seq-Chen2013	0.114	1	22	56	1	1	46	6	1
NC_000001.11:-:155979164	6	9606				CRISPRa	[TSS-300,TSS+0]	NC_000001.11	-		SpyoCas9	1	1	5.20.100	-	sense	155979283	ACTGCAGTTAGACACATGGA	GAGAACTGCAGTTAGACACATGGAAGGCCT	AGG	-118	ONE_INTERGENIC_SITE	0	0	0	0	0	177	0	1	205	0	4	365	RS3seq-Chen2013	1.073	1	1	5	1	1	1	1	1
NC_000001.11:-:155979164	6	9606				CRISPRa	[TSS-300,TSS+0]	NC_000001.11	-		SpyoCas9	1	1	5.20.100	-	sense	155979276	TTAGACACATGGAAGGCCTT	GCAGTTAGACACATGGAAGGCCTTCGGTAA	CGG	-111	ONE_INTERGENIC_SITE	0	0	0	0	0	147	1	4	205	0	1	364	RS3seq-Chen2013	0.6488	1	6	4	1	1	2	2	1
NC_000001.11:-:155979164	6	9606				CRISPRa	[TSS-300,TSS+0]	NC_000001.11	-		SpyoCas9	1	1	5.20.100	-	sense	155979287	GAGAACTGCAGTTAGACACA	CAGAGAGAACTGCAGTTAGACACATGGAAG	TGG	-122	ONE_INTERGENIC_SITE	0	0	0	0	2	181	0	1	299	1	2	302	RS3seq-Chen2013	0.9847	1	3	16	1	1	4	3	1
NC_000001.11:-:155979164	6	9606				CRISPRa	[TSS-300,TSS+0]	NC_000001.11	-		SpyoCas9	1	1	5.20.100	+	antisense	155979365	GCCCTAGTCAAAGAAAGTTA	GCCTGCCCTAGTCAAAGAAAGTTAGGGCCC	GGG	-200	ONE_INTERGENIC_SITE	0	0	0	0	2	189	1	0	276	0	3	444	RS3seq-Chen2013	0.3091	1	14	17	1	1	8	4	3	Previously skipped due to: Outside Target Window: [TSS-150,TSS-75]
NC_000001.11:-:155979164	6	9606				CRISPRa	[TSS-300,TSS+0]	NC_000001.11	-		SpyoCas9	1	1	5.20.100	+	antisense	155979239	GCCTCTGCCAGCTACTTTGG	CTCCGCCTCTGCCAGCTACTTTGGGGGACT	GGG	-74	ONE_INTERGENIC_SITE	0	0	0	2	4	1190	4	18	5188	1	1	315	RS3seq-Chen2013	0.09787	1	22	39	1	1	21	5	3	Previously skipped due to: Outside Target Window: [TSS-150,TSS-75]
NC_000001.11:-:155979164	6	9606				CRISPRa	[TSS-300,TSS+0]	NC_000001.11	-		SpyoCas9	1	1	5.20.100	-	sense	155979197	GAGGAGGGCAGAGTGGGGTC	CTAGGAGGAGGGCAGAGTGGGGTCAGGAAG	AGG	-32	MULTIPLE_INTERGENIC_SITES	0	0	3	4	5	495	15	20	808	15	10	995	RS3seq-Chen2013	0.03933	1	26	62	1	1	54	6	3	Previously skipped due to: Outside Target Window: [TSS-150,TSS-75]
NC_000001.11:-:155989430	6	9606				CRISPRa	[TSS-300,TSS+0]	NC_000001.11	-		SpyoCas9	1	1	5.20.100	+	antisense	155989507	GACCCAAACTGGTCCTACTT	CCCAGACCCAAACTGGTCCTACTTTGGGGC	TGG	-76	ONE_INTERGENIC_SITE	0	0	0	0	0	50	1	0	99	0	0	365	RS3seq-Chen2013	0.01543	1	24	1	1	1	6	1	1
NC_000001.11:-:155989430	6	9606				CRISPRa	[TSS-300,TSS+0]	NC_000001.11	-		SpyoCas9	1	1	5.20.100	-	sense	155989566	GTACTGCCCTTTGACCAGCA	GGCAGTACTGCCCTTTGACCAGCAGGGGCC	GGG	-135	ONE_INTERGENIC_SITE	0	0	0	1	1	140	3	3	285	0	5	439	RS3seq-Chen2013	0.3348	1	8	33	1	1	16	2	1
NC_000001.11:-:155989430	6	9606				CRISPRa	[TSS-300,TSS+0]	NC_000001.11	-		SpyoCas9	1	1	5.20.100	+	antisense	155989525	TTTGGGGCTCTGCTTTGCCA	CTACTTTGGGGCTCTGCTTTGCCAGGGCTG	GGG	-94	ONE_INTERGENIC_SITE	0	0	0	2	0	174	1	7	254	10	7	401	RS3seq-Chen2013	0.4556	1	5	43	1	1	17	3	1
NC_000001.11:-:155989430	6	9606				CRISPRa	[TSS-300,TSS+0]	NC_000001.11	-		SpyoCas9	1	1	5.20.100	+	antisense	155989544	AGGGCTGCAGAGTTGGCTGT	TGCCAGGGCTGCAGAGTTGGCTGTGGGCAA	GGG	-113	ONE_INTERGENIC_SITE	0	0	0	2	2	221	1	5	270	6	7	602	RS3seq-Chen2013	0.5281	1	4	47	1	1	18	4	1
NC_000001.11:-:155989430	6	9606				CRISPRa	[TSS-300,TSS+0]	NC_000001.11	-		SpyoCas9	1	1	5.20.100	+	antisense	155989543	CAGGGCTGCAGAGTTGGCTG	TTGCCAGGGCTGCAGAGTTGGCTGTGGGCA	TGG	-112	ONE_INTERGENIC_SITE	0	0	0	1	2	305	1	5	454	6	15	967	RS3seq-Chen2013	0.1821	1	17	38	1	1	20	5	1
NC_000001.11:-:155989430	6	9606				CRISPRa	[TSS-300,TSS+0]	NC_000001.11	-		SpyoCas9	1	1	5.20.100	-	sense	155989509	GCAAAGCAGAGCCCCAAAGT	CCTGGCAAAGCAGAGCCCCAAAGTAGGACC	AGG	-78	MULTIPLE_INTERGENIC_SITES	0	0	1	0	0	172	0	1	466	4	3	598	RS3seq-Chen2013	0.7811	1	2	54	1	1	21	6	1
NC_000001.11:-:155990073	6	9606				CRISPRa	[TSS-300,TSS+0]	NC_000001.11	-		SpyoCas9	1	1	5.20.100	-	sense	155990260	GGATGTCTTGGATTAACTCA	CCCAGGATGTCTTGGATTAACTCATGGTCC	TGG	-186	ONE_INTERGENIC_SITE	0	0	0	0	1	78	0	0	161	0	1	298	RS3seq-Chen2013	0.2785	1	9	13	1	1	6	3	3	Previously skipped due to: Outside Target Window: [TSS-150,TSS-75]
NC_000001.11:-:155990073	6	9606				CRISPRa	[TSS-300,TSS+0]	NC_000001.11	-		SpyoCas9	1	1	5.20.100	-	sense	155990272	GAGGACAACCCAGGATGTCT	GGCTGAGGACAACCCAGGATGTCTTGGATT	TGG	-198	ONE_INTERGENIC_SITE	0	0	0	1	1	98	1	0	201	2	1	194	RS3seq-Chen2013	0.4987	0	5	26	1	1	10	4	3	Previously skipped due to: DHS Score < 1.0; Outside Target Window: [TSS-150,TSS-75]
NC_000001.11:-:155990073	6	9606				CRISPRa	[TSS-300,TSS+0]	NC_000001.11	-		SpyoCas9	1	1	5.20.100	-	sense	155990201	AGACTTCTGCATAGGCTTGG	GCTCAGACTTCTGCATAGGCTTGGTGGACT	TGG	-127	ONE_INTERGENIC_SITE	0	0	0	1	0	246	1	0	257	0	1	176	RS3seq-Chen2013	0.2326	1	11	23	1	1	13	1	1
NC_000001.11:-:155990073	6	9606				CRISPRa	[TSS-300,TSS+0]	NC_000001.11	-		SpyoCas9	1	1	5.20.100	-	sense	155990108	AGTCAGAAAGAGAAGGTCCG	AGGAAGTCAGAAAGAGAAGGTCCGGGGGTC	GGG	-34	ONE_INTERGENIC_SITE	0	0	0	1	0	215	4	2	252	0	2	337	RS3seq-Chen2013	0.2031	1	13	22	1	1	14	5	3	Previously skipped due to: Outside Target Window: [TSS-150,TSS-75]
NC_000001.11:-:155990073	6	9606				CRISPRa	[TSS-300,TSS+0]	NC_000001.11	-		SpyoCas9	1	1	5.20.100	+	antisense	155990247	CTGATCTCATGTGGCAATGC	ACAACTGATCTCATGTGGCAATGCGGGACC	GGG	-173	ONE_INTERGENIC_SITE	0	0	0	1	1	89	1	2	177	1	0	368	RS3seq-Chen2013	0.1603	1	15	25	1	1	16	6	3	Previously skipped due to: Outside Target Window: [TSS-150,TSS-75]
NC_000001.11:-:155990073	6	9606				CRISPRa	[TSS-300,TSS+0]	NC_000001.11	-		SpyoCas9	1	1	5.20.100	-	sense	155990209	TCTTGCTCAGACTTCTGCAT	TTGTTCTTGCTCAGACTTCTGCATAGGCTT	AGG	-135	ONE_INTERGENIC_SITE	0	0	0	1	2	132	2	3	205	5	2	436	RS3seq-Chen2013	0.1444	1	16	29	1	1	18	2	1
NC_000001.11:-:159013682	6	9606				CRISPRa	[TSS-300,TSS+0]	NC_000001.11	-		SpyoCas9	1	1	5.20.100	+	antisense	159013865	AACACTTTCTGAGACAGTAT	ATTCAACACTTTCTGAGACAGTATAGGAAG	AGG	-182	ONE_INTERGENIC_SITE	0	0	0	0	0	114	1	2	224	1	4	392	RS3seq-Chen2013	0.5984	1	4	3	1	1	2	5	3	Previously skipped due to: Outside Target Window: [TSS-150,TSS-75]
NC_000001.11:-:159013682	6	9606				CRISPRa	[TSS-300,TSS+0]	NC_000001.11	-		SpyoCas9	1	1	5.20.100	+	antisense	159013812	CATAGATACAAGGAGTACAA	GAAGCATAGATACAAGGAGTACAAAGGTAC	AGG	-129	ONE_INTERGENIC_SITE	0	0	0	0	1	279	0	2	373	1	2	412	RS3seq-Chen2013	0.9843	1	1	8	1	1	3	1	1
NC_000001.11:-:159013682	6	9606				CRISPRa	[TSS-300,TSS+0]	NC_000001.11	-		SpyoCas9	1	1	5.20.100	+	antisense	159013710	GTAGTCAAAGAAAGAAATGT	GGAAGTAGTCAAAGAAAGAAATGTGGGAAT	GGG	-27	ONE_INTERGENIC_SITE	0	0	0	0	1	617	0	2	829	3	1	1399	RS3seq-Chen2013	0.86	1	2	11	1	1	4	6	3	Previously skipped due to: Outside Target Window: [TSS-150,TSS-75]
NC_000001.11:-:159013682	6	9606				CRISPRa	[TSS-300,TSS+0]	NC_000001.11	-		SpyoCas9	1	1	5.20.100	-	sense	159013784	TCTATGCTTCACAAAGATGC	TGTATCTATGCTTCACAAAGATGCCGGACA	CGG	-101	ONE_INTERGENIC_SITE	0	0	0	0	0	171	0	2	246	1	1	446	RS3seq-Chen2013	0.3075	1	11	5	1	1	6	2	1
NC_000001.11:-:159013682	6	9606				CRISPRa	[TSS-300,TSS+0]	NC_000001.11	-		SpyoCas9	1	1	5.20.100	+	antisense	159013769	TCATGAGGCATGAAGACACA	AAAGTCATGAGGCATGAAGACACAAGGTGT	AGG	-86	ONE_INTERGENIC_SITE	0	0	0	0	3	292	1	3	396	1	1	593	RS3seq-Chen2013	0.5335	1	5	14	1	1	10	3	1
NC_000001.11:-:159013682	6	9606				CRISPRa	[TSS-300,TSS+0]	NC_000001.11	-		SpyoCas9	1	1	5.20.100	+	antisense	159013776	GCATGAAGACACAAGGTGTC	TGAGGCATGAAGACACAAGGTGTCCGGCAT	CGG	-93	ONE_INTERGENIC_SITE	0	0	0	1	0	129	2	3	262	0	0	328	RS3seq-Chen2013	0.3919	1	10	15	1	1	13	4	1
NC_000001.11:-:159015646	6	9606				CRISPRa	[TSS-300,TSS+0]	NC_000001.11	-		SpyoCas9	1	1	5.20.100	+	antisense	159015707	TGTGACTGCTGGTCTCCTTA	GTCTTGTGACTGCTGGTCTCCTTAAGGCCA	AGG	-60	ONE_INTERGENIC_SITE	0	0	0	0	1	103	3	1	169	0	1	184	RS3seq-Chen2013	0.2915	1	5	4	1	1	1	2	3	Previously skipped due to: Outside Target Window: [TSS-150,TSS-75]
NC_000001.11:-:159015646	6	9606				CRISPRa	[TSS-300,TSS+0]	NC_000001.11	-		SpyoCas9	1	1	5.20.100	-	sense	159015689	GAGACCAGCAGTCACAAGAC	TAAGGAGACCAGCAGTCACAAGACAGGAAC	AGG	-42	ONE_INTERGENIC_SITE	0	0	0	1	1	79	2	1	170	0	1	404	RS3seq-Chen2013	0.384	1	3	7	1	1	2	3	3	Previously skipped due to: Outside Target Window: [TSS-150,TSS-75]
NC_000001.11:-:159015646	6	9606				CRISPRa	[TSS-300,TSS+0]	NC_000001.11	-		SpyoCas9	1	1	5.20.100	-	sense	159015764	TGCTCTCAGTTCCTGCTTGA	AATTTGCTCTCAGTTCCTGCTTGAGGGTTC	GGG	-117	ONE_INTERGENIC_SITE	0	0	0	1	1	209	1	4	390	1	4	313	RS3seq-Chen2013	-0.4198	1	11	9	1	1	5	5	5	Previously skipped due to: On-Target Efficacy Score < 0.0
NC_000001.11:-:159015646	6	9606				CRISPRa	[TSS-300,TSS+0]	NC_000001.11	-		SpyoCas9	1	1	5.20.100	+	antisense	159015764	GCACAGCTGAACCCTCAAGC	TAAAGCACAGCTGAACCCTCAAGCAGGAAC	AGG	-117	MULTIPLE_INTERGENIC_SITES	0	0	1	0	0	80	3	2	214	2	1	252	RS3seq-Chen2013	0.7076	1	1	21	1	1	7	1	1
NC_000001.11:-:159015646	6	9606				CRISPRa	[TSS-300,TSS+0]	NC_000001.11	-		SpyoCas9	1	1	5.20.100	+	antisense	159015657	GAGGAGTGAGGAAAGTGCTG	AGGGGAGGAGTGAGGAAAGTGCTGAGGAGC	AGG	-10	POTENTIALLY_ACTIVE	2	0	0	2	1	452	7	2	590	0	0	488	RS3seq-Chen2013	0.5062	1	2	28	1	1	15	4	4	Previously skipped due to: Outside Target Window: [TSS-150,TSS-75]; Outside Target Window: [TSS-200,TSS-25]
NC_000001.11:-:159015646	6	9606				CRISPRa	[TSS-300,TSS+0]	NC_000001.11	-		SpyoCas9	1	1	5.20.100	-	sense	159015765	TTGCTCTCAGTTCCTGCTTG	CAATTTGCTCTCAGTTCCTGCTTGAGGGTT	AGG	-118	ONE_INTERGENIC_SITE	0	0	0	2	3	295	1	1	298	4	4	509	RS3seq-Chen2013	-1.048	1	21	18	1	1	23	6	5	Previously skipped due to: On-Target Efficacy Score < 0.0
NC_000001.11:-:159015869	6	9606				CRISPRa	[TSS-300,TSS+0]	NC_000001.11	-		SpyoCas9	1	1	5.20.100	+	antisense	159016024	GCAGGCTTCAAGTCCCACAG	AGGAGCAGGCTTCAAGTCCCACAGAGGAAG	AGG	-154	ONE_INTERGENIC_SITE	0	0	0	0	0	158	0	0	194	2	2	299	RS3seq-Chen2013	0.602	0	3	1	1	1	1	5	3	Previously skipped due to: DHS Score < 1.0; Outside Target Window: [TSS-150,TSS-75]
NC_000001.11:-:159015869	6	9606				CRISPRa	[TSS-300,TSS+0]	NC_000001.11	-		SpyoCas9	1	1	5.20.100	-	sense	159016055	TGCCTGCTGGAGAGATTGAG	TAACTGCCTGCTGGAGAGATTGAGTGGAAG	TGG	-185	ONE_INTERGENIC_SITE	0	0	0	0	1	346	0	3	430	4	2	460	RS3seq-Chen2013	0.2629	0	8	6	1	1	2	6	3	Previously skipped due to: DHS Score < 1.0; Outside Target Window: [TSS-150,TSS-75]
NC_000001.11:-:159015869	6	9606				CRISPRa	[TSS-300,TSS+0]	NC_000001.11	-		SpyoCas9	1	1	5.20.100	+	antisense	159015983	AGAGGCAACTCCTGGAGCTC	GAGCAGAGGCAACTCCTGGAGCTCAGGTAA	AGG	-113	ONE_INTERGENIC_SITE	0	0	0	1	3	147	6	2	326	4	2	509	RS3seq-Chen2013	0.7133	0	2	14	1	1	3	1	2	Previously skipped due to: DHS Score < 1.0
NC_000001.11:-:159015869	6	9606				CRISPRa	[TSS-300,TSS+0]	NC_000001.11	-		SpyoCas9	1	1	5.20.100	+	antisense	159015975	GAAGGAGCAGAGGCAACTCC	AACTGAAGGAGCAGAGGCAACTCCTGGAGC	TGG	-105	ONE_INTERGENIC_SITE	0	0	0	2	2	132	3	5	327	7	7	630	RS3seq-Chen2013	0.4298	0	4	17	1	1	5	2	2	Previously skipped due to: DHS Score < 1.0
NC_000001.11:-:159015869	6	9606				CRISPRa	[TSS-300,TSS+0]	NC_000001.11	-		SpyoCas9	1	1	5.20.100	+	antisense	159015994	CTGGAGCTCAGGTAAGCTTC	ACTCCTGGAGCTCAGGTAAGCTTCAGGAAG	AGG	-124	ONE_INTERGENIC_SITE	0	0	0	3	3	124	0	2	230	1	1	457	RS3seq-Chen2013	0.2012	0	9	20	1	1	13	3	2	Previously skipped due to: DHS Score < 1.0
NC_000001.11:-:159015869	6	9606				CRISPRa	[TSS-300,TSS+0]	NC_000001.11	-		SpyoCas9	1	1	5.20.100	+	antisense	159016006	TAAGCTTCAGGAAGAGGAGC	CAGGTAAGCTTCAGGAAGAGGAGCAGGCTT	AGG	-136	MULTIPLE_INTERGENIC_SITES	0	0	1	3	3	551	4	7	479	8	6	629	RS3seq-Chen2013	0.3993	0	5	29	1	1	18	4	2	Previously skipped due to: DHS Score < 1.0
NC_000001.11:-:160789891	6	9606				CRISPRa	[TSS-300,TSS+0]	NC_000001.11	-		SpyoCas9	1	1	5.20.100	+	antisense	160790042	AGCTACTTAAAAGCCAACGC	AACGAGCTACTTAAAAGCCAACGCCGGTGA	CGG	-150	ONE_INTERGENIC_SITE	0	0	0	0	0	49	0	1	74	1	3	103	RS3seq-Chen2013	0.6051	1	4	3	1	1	1	1	1
NC_000001.11:-:160789891	6	9606				CRISPRa	[TSS-300,TSS+0]	NC_000001.11	-		SpyoCas9	1	1	5.20.100	-	sense	160789917	TAAAAACAGGAACTGGTAGT	ACACTAAAAACAGGAACTGGTAGTAGGCTG	AGG	-25	ONE_INTERGENIC_SITE	0	0	0	0	0	150	0	2	264	1	3	413	RS3seq-Chen2013	0.6298	1	3	12	1	1	2	4	3	Previously skipped due to: Outside Target Window: [TSS-150,TSS-75]
NC_000001.11:-:160789891	6	9606				CRISPRa	[TSS-300,TSS+0]	NC_000001.11	-		SpyoCas9	1	1	5.20.100	+	antisense	160790001	GAGCGGACGCAAAAGAAAGA	AGATGAGCGGACGCAAAAGAAAGAAGGATG	AGG	-109	ONE_INTERGENIC_SITE	0	0	0	0	4	231	3	2	170	0	1	92	RS3seq-Chen2013	0.8894	1	1	22	1	1	4	2	1
NC_000001.11:-:160789891	6	9606				CRISPRa	[TSS-300,TSS+0]	NC_000001.11	-		SpyoCas9	1	1	5.20.100	-	sense	160789946	TAAACTACATGTGATTAAAG	CACATAAACTACATGTGATTAAAGTGGTGA	TGG	-54	ONE_INTERGENIC_SITE	0	0	0	0	1	185	0	1	255	0	1	267	RS3seq-Chen2013	0.4544	1	9	18	1	1	7	5	3	Previously skipped due to: Outside Target Window: [TSS-150,TSS-75]
NC_000001.11:-:160789891	6	9606				CRISPRa	[TSS-300,TSS+0]	NC_000001.11	-		SpyoCas9	1	1	5.20.100	-	sense	160789930	AAAGTGGTGACACTAAAAAC	GATTAAAGTGGTGACACTAAAAACAGGAAC	AGG	-38	ONE_INTERGENIC_SITE	0	0	0	1	1	55	0	1	177	3	1	277	RS3seq-Chen2013	0.5902	1	6	28	1	1	13	6	3	Previously skipped due to: Outside Target Window: [TSS-150,TSS-75]
NC_000001.11:-:160789891	6	9606				CRISPRa	[TSS-300,TSS+0]	NC_000001.11	-		SpyoCas9	1	1	5.20.100	+	antisense	160789984	TCACAAGATATGAAGATGAG	TGTGTCACAAGATATGAAGATGAGCGGACG	CGG	-92	ONE_INTERGENIC_SITE	0	0	0	2	1	309	0	1	348	1	3	591	RS3seq-Chen2013	0.671	1	2	34	1	1	15	3	1
NC_000001.11:-:160789905	6	9606				CRISPRa	[TSS-300,TSS+0]	NC_000001.11	-		SpyoCas9	1	1	5.20.100	-	sense	160790095	CCCGGACTTTAGCCTTGTGG	TGACCCCGGACTTTAGCCTTGTGGGGGTGG	GGG	-189	ONE_INTERGENIC_SITE	0	0	0	0	0	131	0	1	185	0	0	108	RS3seq-Chen2013	0.3411	1	10	11	1	1	3	2	3	Previously skipped due to: Outside Target Window: [TSS-150,TSS-75]
NC_000001.11:-:160789905	6	9606				CRISPRa	[TSS-300,TSS+0]	NC_000001.11	-		SpyoCas9	1	1	5.20.100	+	antisense	160790105	ACCCCCACAAGGCTAAAGTC	TACCACCCCCACAAGGCTAAAGTCCGGGGT	CGG	-199	ONE_INTERGENIC_SITE	0	0	0	0	1	72	1	0	202	2	1	239	RS3seq-Chen2013	0.4871	1	8	16	1	1	5	3	3	Previously skipped due to: Outside Target Window: [TSS-150,TSS-75]
NC_000001.11:-:160789905	6	9606				CRISPRa	[TSS-300,TSS+0]	NC_000001.11	-		SpyoCas9	1	1	5.20.100	-	sense	160790141	AAGACACAAGCCAATCATGA	TGGCAAGACACAAGCCAATCATGAAGGGCC	AGG	-235	ONE_INTERGENIC_SITE	0	0	0	0	0	186	0	2	474	0	0	353	RS3seq-Chen2013	0.1282	1	15	14	1	1	8	6	4	Previously skipped due to: Outside Target Window: [TSS-150,TSS-75]; Outside Target Window: [TSS-200,TSS-25]
NC_000001.11:-:160789905	6	9606				CRISPRa	[TSS-300,TSS+0]	NC_000001.11	-		SpyoCas9	1	1	5.20.100	+	antisense	160790076	CCTTGCTTTAAACCCCTCGG	ACAGCCTTGCTTTAAACCCCTCGGGGGTGT	GGG	-170	ONE_INTERGENIC_SITE	0	0	0	0	2	109	0	0	104	0	0	98	RS3seq-Chen2013	0.09406	1	17	20	1	1	17	4	3	Previously skipped due to: Outside Target Window: [TSS-150,TSS-75]
NC_000001.11:-:160789905	6	9606				CRISPRa	[TSS-300,TSS+0]	NC_000001.11	-		SpyoCas9	1	1	5.20.100	-	sense	160790050	AAGCAAGGCTGTGATGTCAC	TTTAAAGCAAGGCTGTGATGTCACCGGCGT	CGG	-144	MULTIPLE_INTERGENIC_SITES	0	0	1	1	4	162	0	1	197	4	2	433	RS3seq-Chen2013	0.5957	1	5	38	1	1	23	1	1
NC_000001.11:-:160789905	6	9606				CRISPRa	[TSS-300,TSS+0]	NC_000001.11	-		SpyoCas9	1	1	5.20.100	-	sense	160790096	CCCCGGACTTTAGCCTTGTG	TTGACCCCGGACTTTAGCCTTGTGGGGGTG	GGG	-190	ONE_INTERGENIC_SITE	0	0	0	1	1	64	0	1	75	1	0	83	RS3seq-Chen2013	0.1056	1	16	29	1	1	24	5	3	Previously skipped due to: Outside Target Window: [TSS-150,TSS-75]
NC_000001.11:+:177351564	6	9606				CRISPRa	[TSS-300,TSS+0]	NC_000001.11	+		SpyoCas9	1	1	5.20.100	-	antisense	177351544	GTAACTTAAGGCCTGTTGCT	TGTGGTAACTTAAGGCCTGTTGCTGGGTCA	GGG	-20	ENSG00000224968 (LINC01645)	0	0	0	0	2	108	2	0	145	0	1	149	RS3seq-Chen2013	0.6006	1	2	13	1	1	2	6	4	Previously skipped due to: Outside Target Window: [TSS-150,TSS-75]; Outside Target Window: [TSS-200,TSS-25]
NC_000001.11:+:177351564	6	9606				CRISPRa	[TSS-300,TSS+0]	NC_000001.11	+		SpyoCas9	1	1	5.20.100	+	sense	177351507	AGTAAGCAGAAACAGCTCGG	GCAAAGTAAGCAGAAACAGCTCGGAGGTTA	AGG	-57	ENSG00000224968 (LINC01645)	0	0	0	0	2	143	1	2	244	5	1	238	RS3seq-Chen2013	0.8021	1	1	14	1	1	3	4	3	Previously skipped due to: Outside Target Window: [TSS-150,TSS-75]
NC_000001.11:+:177351564	6	9606				CRISPRa	[TSS-300,TSS+0]	NC_000001.11	+		SpyoCas9	1	1	5.20.100	-	antisense	177351449	CCTCATTCCAGTGTCTGTGG	GTTTCCTCATTCCAGTGTCTGTGGGGGTGA	GGG	-115	ENSG00000224968 (LINC01645)	0	0	0	0	1	246	0	2	254	1	1	437	RS3seq-Chen2013	0.1771	0	10	12	1	1	7	1	2	Previously skipped due to: DHS Score < 1.0
NC_000001.11:+:177351564	6	9606				CRISPRa	[TSS-300,TSS+0]	NC_000001.11	+		SpyoCas9	1	1	5.20.100	+	sense	177351453	GCAGTCACCCCCACAGACAC	CCTAGCAGTCACCCCCACAGACACTGGAAT	TGG	-111	ENSG00000224968 (LINC01645)	0	0	0	1	3	117	0	1	208	4	2	451	RS3seq-Chen2013	0.5714	0	3	25	1	1	12	2	2	Previously skipped due to: DHS Score < 1.0
NC_000001.11:+:177351564	6	9606				CRISPRa	[TSS-300,TSS+0]	NC_000001.11	+		SpyoCas9	1	1	5.20.100	-	antisense	177351537	AAGGCCTGTTGCTGGGTCAC	ACTTAAGGCCTGTTGCTGGGTCACAGGTCA	AGG	-27	ENSG00000224968 (LINC01645)	0	0	0	3	3	160	3	2	197	4	5	434	RS3seq-Chen2013	0.05071	1	14	28	1	1	23	5	3	Previously skipped due to: Outside Target Window: [TSS-150,TSS-75]
NC_000001.11:+:177351564	6	9606				CRISPRa	[TSS-300,TSS+0]	NC_000001.11	+		SpyoCas9	1	1	5.20.100	+	sense	177351460	CCCCCACAGACACTGGAATG	GTCACCCCCACAGACACTGGAATGAGGAAA	AGG	-104	ENSG00000224968 (LINC01645)	0	0	1	0	3	128	2	2	330	2	5	659	RS3seq-Chen2013	0.003606	0	17	30	1	1	26	3	2	Previously skipped due to: DHS Score < 1.0
NC_000001.11:+:177351580	6	9606				CRISPRa	[TSS-300,TSS+0]	NC_000001.11	+		SpyoCas9	1	1	5.20.100	-	antisense	177351545	GGTAACTTAAGGCCTGTTGC	ATGTGGTAACTTAAGGCCTGTTGCTGGGTC	TGG	-35	ENSG00000224968 (LINC01645)	0	0	0	0	0	91	2	0	104	0	1	167	RS3seq-Chen2013	0.0007354	1	13	1	1	1	1	1	3	Previously skipped due to: Outside Target Window: [TSS-150,TSS-75]
NC_000001.11:+:177351580	6	9606				CRISPRa	[TSS-300,TSS+0]	NC_000001.11	+		SpyoCas9	1	1	5.20.100	+	sense	177351544	CTGACCTGTGACCCAGCAAC	AAAACTGACCTGTGACCCAGCAACAGGCCT	AGG	-36	ENSG00000224968 (LINC01645)	0	0	0	0	1	106	2	1	228	3	7	591	RS3seq-Chen2013	0.1721	1	8	6	1	1	2	2	3	Previously skipped due to: Outside Target Window: [TSS-150,TSS-75]
NC_000001.11:+:177351580	6	9606				CRISPRa	[TSS-300,TSS+0]	NC_000001.11	+		SpyoCas9	1	1	5.20.100	+	sense	177351356	CAGTAACATTCTGTGGTAGA	AATACAGTAACATTCTGTGGTAGAGGGTTA	GGG	-224	ENSG00000224968 (LINC01645)	0	0	0	0	1	178	1	2	298	1	3	351	RS3seq-Chen2013	0.03054	0	11	9	1	1	7	3	4	Previously skipped due to: DHS Score < 1.0; Outside Target Window: [TSS-150,TSS-75]; Outside Target Window: [TSS-200,TSS-25]
NC_000001.11:+:177351580	6	9606				CRISPRa	[TSS-300,TSS+0]	NC_000001.11	+		SpyoCas9	1	1	5.20.100	+	sense	177351477	ATGAGGAAACCTAGAGTTCT	TGGAATGAGGAAACCTAGAGTTCTTGGACA	TGG	-103	ENSG00000224968 (LINC01645)	0	0	0	0	0	187	2	3	258	2	1	337	RS3seq-Chen2013	-0.1545	0	19	3	1	1	8	5	5	Previously skipped due to: DHS Score < 1.0; On-Target Efficacy Score < 0.0
NC_000001.11:+:177351580	6	9606				CRISPRa	[TSS-300,TSS+0]	NC_000001.11	+		SpyoCas9	1	1	5.20.100	-	antisense	177351437	GTCTGTGGGGGTGACTGCTA	CAGTGTCTGTGGGGGTGACTGCTAGGGGCT	GGG	-143	ENSG00000224968 (LINC01645)	0	0	0	0	1	155	2	1	257	3	1	245	RS3seq-Chen2013	-0.1295	0	17	8	1	1	10	6	5	Previously skipped due to: DHS Score < 1.0; On-Target Efficacy Score < 0.0
NC_000001.11:+:177351580	6	9606				CRISPRa	[TSS-300,TSS+0]	NC_000001.11	+		SpyoCas9	1	1	5.20.100	+	sense	177351361	ACATTCTGTGGTAGAGGGTT	AGTAACATTCTGTGGTAGAGGGTTAGGACT	AGG	-219	ENSG00000224968 (LINC01645)	0	0	0	1	0	208	3	2	287	0	1	265	RS3seq-Chen2013	0.2701	0	6	22	1	1	14	4	4	Previously skipped due to: DHS Score < 1.0; Outside Target Window: [TSS-150,TSS-75]; Outside Target Window: [TSS-200,TSS-25]
NC_000001.11:-:197672148	6	9606				CRISPRa	[TSS-300,TSS+0]	NC_000001.11	-		SpyoCas9	1	1	5.20.100	+	antisense	197672388	GCATATATTAATCTCTCACT	TTCAGCATATATTAATCTCTCACTAGGAAA	AGG	-239	ONE_INTERGENIC_SITE	0	0	0	0	0	149	1	2	246	0	0	545	RS3seq-Chen2013	0.4043	1	2	3	1	1	3	2	4	Previously skipped due to: Outside Target Window: [TSS-150,TSS-75]; Outside Target Window: [TSS-200,TSS-25]
NC_000001.11:-:197672148	6	9606				CRISPRa	[TSS-300,TSS+0]	NC_000001.11	-		SpyoCas9	1	1	5.20.100	+	antisense	197672301	GAACTATGTTCTAAAACTAG	GCTAGAACTATGTTCTAAAACTAGAGGAAG	AGG	-152	ONE_INTERGENIC_SITE	0	0	0	0	1	163	1	1	210	0	1	272	RS3seq-Chen2013	0.03536	1	3	4	1	1	4	1	3	Previously skipped due to: Outside Target Window: [TSS-150,TSS-75]
NC_000001.11:-:197672148	6	9606				CRISPRa	[TSS-300,TSS+0]	NC_000001.11	-		SpyoCas9	1	1	5.20.100	-	sense	197672194	TTGAAGAAAATTGTCAAACA	TTTCTTGAAGAAAATTGTCAAACAAGGCAC	AGG	-45	ONE_INTERGENIC_SITE	0	0	0	0	1	245	4	3	603	2	5	1612	RS3seq-Chen2013	-0.5096	1	5	5	1	1	5	5	6	Previously skipped due to: On-Target Efficacy Score < 0.0; Outside Target Window: [TSS-150,TSS-75]
NC_000001.11:-:197672148	6	9606				CRISPRa	[TSS-300,TSS+0]	NC_000001.11	-		SpyoCas9	1	1	5.20.100	+	antisense	197672244	AGTATATTTATATGTGACAT	TAAGAGTATATTTATATGTGACATTGGTTT	TGG	-95	ONE_INTERGENIC_SITE	0	0	0	0	2	492	0	3	655	0	2	1538	RS3seq-Chen2013	-0.7833	1	7	6	1	1	6	3	5	Previously skipped due to: On-Target Efficacy Score < 0.0
NC_000001.11:-:197672148	6	9606				CRISPRa	[TSS-300,TSS+0]	NC_000001.11	-		SpyoCas9	1	1	5.20.100	-	sense	197672338	TGAGGTATTACAACTTATTT	TCTATGAGGTATTACAACTTATTTTGGTGT	TGG	-189	ONE_INTERGENIC_SITE	0	0	0	1	0	119	1	0	192	0	1	372	RS3seq-Chen2013	-0.9564	1	9	8	1	1	7	6	6	Previously skipped due to: On-Target Efficacy Score < 0.0; Outside Target Window: [TSS-150,TSS-75]
NC_000001.11:-:197672148	6	9606				CRISPRa	[TSS-300,TSS+0]	NC_000001.11	-		SpyoCas9	1	1	5.20.100	+	antisense	197672266	GTTTCATCTTTCTAATCAGT	ATTGGTTTCATCTTTCTAATCAGTTGGTTC	TGG	-117	ONE_INTERGENIC_SITE	0	0	0	1	2	284	0	7	295	0	0	440	RS3seq-Chen2013	-0.8516	1	8	11	1	1	10	4	5	Previously skipped due to: On-Target Efficacy Score < 0.0
NC_000001.11:-:197775293	6	9606				CRISPRa	[TSS-300,TSS+0]	NC_000001.11	-		SpyoCas9	1	1	5.20.100	-	sense	197775434	CCCCGGTCGCAGGAACTGAG	GCGGCCCCGGTCGCAGGAACTGAGAGGCCT	AGG	-140	ONE_INTERGENIC_SITE	0	0	0	1	0	97	2	1	102	5	2	40	RS3seq-Chen2013	0.3766	1	7	18	1	1	7	1	1
NC_000001.11:-:197775293	6	9606				CRISPRa	[TSS-300,TSS+0]	NC_000001.11	-		SpyoCas9	1	1	5.20.100	+	antisense	197775371	GAGCCTTTCTGTGACAGCAG	ACCAGAGCCTTTCTGTGACAGCAGCGGTGG	CGG	-77	ONE_INTERGENIC_SITE	0	0	0	1	1	280	1	1	306	2	6	464	RS3seq-Chen2013	0.3729	1	9	24	1	1	10	2	1
NC_000001.11:-:197775293	6	9606				CRISPRa	[TSS-300,TSS+0]	NC_000001.11	-		SpyoCas9	1	1	5.20.100	+	antisense	197775422	GGTAGCCGCCACCAAAGCTG	CGCCGGTAGCCGCCACCAAAGCTGAGGCCT	AGG	-128	ONE_INTERGENIC_SITE	0	0	0	2	1	124	2	1	174	2	6	163	RS3seq-Chen2013	0.302	1	11	28	1	1	13	3	1
NC_000001.11:-:197775293	6	9606				CRISPRa	[TSS-300,TSS+0]	NC_000001.11	-		SpyoCas9	1	1	5.20.100	-	sense	197775416	AGAGGCCTCAGCTTTGGTGG	ACTGAGAGGCCTCAGCTTTGGTGGCGGCTA	CGG	-122	ONE_INTERGENIC_SITE	0	0	0	1	0	259	3	2	212	3	3	430	RS3seq-Chen2013	0.0393	1	23	20	1	1	14	4	1
NC_000001.11:-:197775293	6	9606				CRISPRa	[TSS-300,TSS+0]	NC_000001.11	-		SpyoCas9	1	1	5.20.100	-	sense	197775406	GCTTTGGTGGCGGCTACCGG	CTCAGCTTTGGTGGCGGCTACCGGCGGAGA	CGG	-112	ONE_INTERGENIC_SITE	0	0	0	2	0	19	2	1	51	3	4	110	RS3seq-Chen2013	0.03224	1	24	25	1	1	18	5	1
NC_000001.11:-:197775293	6	9606				CRISPRa	[TSS-300,TSS+0]	NC_000001.11	-		SpyoCas9	1	1	5.20.100	-	sense	197775422	GAACTGAGAGGCCTCAGCTT	GCAGGAACTGAGAGGCCTCAGCTTTGGTGG	TGG	-128	MULTIPLE_INTERGENIC_SITES	0	0	1	2	2	98	0	1	230	4	5	568	RS3seq-Chen2013	0.4374	1	5	66	1	1	36	6	1
NC_000001.11:-:197775322	6	9606				CRISPRa	[TSS-300,TSS+0]	NC_000001.11	-		SpyoCas9	1	1	5.20.100	-	sense	197775353	TGTCACAGAAAGGCTCTGGT	CTGCTGTCACAGAAAGGCTCTGGTGGGTGG	GGG	-30	ONE_INTERGENIC_SITE	0	0	0	0	2	216	2	3	302	2	4	466	RS3seq-Chen2013	0.7128	1	1	11	1	1	1	4	3	Previously skipped due to: Outside Target Window: [TSS-150,TSS-75]
NC_000001.11:-:197775322	6	9606				CRISPRa	[TSS-300,TSS+0]	NC_000001.11	-		SpyoCas9	1	1	5.20.100	+	antisense	197775498	AAATCAGGAAGTCGCCGGGA	TTGCAAATCAGGAAGTCGCCGGGAGGGGGA	GGG	-175	ENSG00000213047 (DENND1B)	0	0	0	1	0	64	4	2	88	4	3	93	RS3seq-Chen2013	0.3764	1	8	14	1	1	3	5	3	Previously skipped due to: Outside Target Window: [TSS-150,TSS-75]
NC_000001.11:-:197775322	6	9606				CRISPRa	[TSS-300,TSS+0]	NC_000001.11	-		SpyoCas9	1	1	5.20.100	+	antisense	197775497	CAAATCAGGAAGTCGCCGGG	CTTGCAAATCAGGAAGTCGCCGGGAGGGGG	AGG	-174	ENSG00000213047 (DENND1B)	0	0	0	0	0	41	3	0	49	1	3	74	RS3seq-Chen2013	0.05826	1	24	4	1	1	8	6	3	Previously skipped due to: Outside Target Window: [TSS-150,TSS-75]
NC_000001.11:-:197775322	6	9606				CRISPRa	[TSS-300,TSS+0]	NC_000001.11	-		SpyoCas9	1	1	5.20.100	-	sense	197775461	AGAAGGTGCAGGAGCCGCAG	TGCAAGAAGGTGCAGGAGCCGCAGCGGGCG	CGG	-138	ONE_INTERGENIC_SITE	0	0	0	12	17	325	16	9	451	12	37	576	RS3seq-Chen2013	0.6632	1	2	62	1	1	25	1	1
NC_000001.11:-:197775322	6	9606				CRISPRa	[TSS-300,TSS+0]	NC_000001.11	-		SpyoCas9	1	1	5.20.100	-	sense	197775460	GAAGGTGCAGGAGCCGCAGC	GCAAGAAGGTGCAGGAGCCGCAGCGGGCGG	GGG	-137	ONE_INTERGENIC_SITE	0	0	0	12	15	271	14	8	519	41	23	1000	RS3seq-Chen2013	0.3843	1	6	61	1	1	29	2	1
NC_000001.11:-:197775322	6	9606				CRISPRa	[TSS-300,TSS+0]	NC_000001.11	-		SpyoCas9	1	1	5.20.100	-	sense	197775457	GGTGCAGGAGCCGCAGCGGG	AGAAGGTGCAGGAGCCGCAGCGGGCGGCCC	CGG	-134	ONE_INTERGENIC_SITE	0	0	0	14	9	365	29	17	357	54	18	474	RS3seq-Chen2013	0.2346	1	14	66	1	1	42	3	1
NC_000001.11:-:197775325	6	9606				CRISPRa	[TSS-300,TSS+0]	NC_000001.11	-		SpyoCas9	1	1	5.20.100	+	antisense	197775571	TCGCAAGTCGGAGACTGTGG	CGGCTCGCAAGTCGGAGACTGTGGAGGAGG	AGG	-245	ENSG00000213047 (DENND1B)	0	0	0	0	2	187	3	5	157	2	0	109	RS3seq-Chen2013	0.3627	1	10	10	1	1	2	4	4	Previously skipped due to: Outside Target Window: [TSS-150,TSS-75]; Outside Target Window: [TSS-200,TSS-25]
NC_000001.11:-:197775325	6	9606				CRISPRa	[TSS-300,TSS+0]	NC_000001.11	-		SpyoCas9	1	1	5.20.100	+	antisense	197775539	CGCGCCCAGCGGCTTCACCT	GGGACGCGCCCAGCGGCTTCACCTGGGCCG	GGG	-213	ENSG00000213047 (DENND1B)	0	0	0	0	2	72	4	1	173	7	5	387	RS3seq-Chen2013	0.2631	1	13	9	1	1	4	5	4	Previously skipped due to: Outside Target Window: [TSS-150,TSS-75]; Outside Target Window: [TSS-200,TSS-25]
NC_000001.11:-:197775325	6	9606				CRISPRa	[TSS-300,TSS+0]	NC_000001.11	-		SpyoCas9	1	1	5.20.100	+	antisense	197775559	GGGCCGTGCGGCTCGCAAGT	ACCTGGGCCGTGCGGCTCGCAAGTCGGAGA	CGG	-233	ENSG00000213047 (DENND1B)	0	0	0	0	0	10	1	0	40	1	1	47	RS3seq-Chen2013	0.08253	1	21	1	1	1	5	6	4	Previously skipped due to: Outside Target Window: [TSS-150,TSS-75]; Outside Target Window: [TSS-200,TSS-25]
NC_000001.11:-:197775325	6	9606				CRISPRa	[TSS-300,TSS+0]	NC_000001.11	-		SpyoCas9	1	1	5.20.100	+	antisense	197775493	CTTGCAAATCAGGAAGTCGC	CCTTCTTGCAAATCAGGAAGTCGCCGGGAG	CGG	-167	ENSG00000213047 (DENND1B)	0	0	0	0	0	76	3	1	96	1	4	153	RS3seq-Chen2013	0.03158	1	27	6	1	1	10	1	3	Previously skipped due to: Outside Target Window: [TSS-150,TSS-75]
NC_000001.11:-:197775325	6	9606				CRISPRa	[TSS-300,TSS+0]	NC_000001.11	-		SpyoCas9	1	1	5.20.100	-	sense	197775354	CTGTCACAGAAAGGCTCTGG	GCTGCTGTCACAGAAAGGCTCTGGTGGGTG	TGG	-28	ONE_INTERGENIC_SITE	0	0	0	1	1	220	0	0	371	1	6	452	RS3seq-Chen2013	0.0321	1	26	21	1	1	16	2	3	Previously skipped due to: Outside Target Window: [TSS-150,TSS-75]
NC_000001.11:-:197775325	6	9606				CRISPRa	[TSS-300,TSS+0]	NC_000001.11	-		SpyoCas9	1	1	5.20.100	-	sense	197775357	CTGCTGTCACAGAAAGGCTC	ACCGCTGCTGTCACAGAAAGGCTCTGGTGG	TGG	-31	MULTIPLE_INTERGENIC_SITES	0	0	1	1	0	173	4	4	245	4	0	423	RS3seq-Chen2013	0.5308	1	4	70	1	1	36	3	3	Previously skipped due to: Outside Target Window: [TSS-150,TSS-75]
NC_000001.11:-:197775336	6	9606				CRISPRa	[TSS-300,TSS+0]	NC_000001.11	-		SpyoCas9	1	1	5.20.100	-	sense	197775545	ACTTGCGAGCCGCACGGCCC	TCCGACTTGCGAGCCGCACGGCCCAGGTGA	AGG	-208	ENSG00000213047 (DENND1B)	0	0	0	0	3	27	2	18	61	10	6	132	RS3seq-Chen2013	0.2085	1	15	12	1	1	8	2	4	Previously skipped due to: Outside Target Window: [TSS-150,TSS-75]; Outside Target Window: [TSS-200,TSS-25]
NC_000001.11:-:197775336	6	9606				CRISPRa	[TSS-300,TSS+0]	NC_000001.11	-		SpyoCas9	1	1	5.20.100	+	antisense	197775445	CCTCTCAGTTCCTGCGACCG	GAGGCCTCTCAGTTCCTGCGACCGGGGCCG	GGG	-108	ONE_INTERGENIC_SITE	0	0	0	0	0	24	1	1	40	4	2	145	RS3seq-Chen2013	-0.1491	1	43	2	1	1	14	5	5	Previously skipped due to: On-Target Efficacy Score < 0.0
NC_000001.11:-:197775336	6	9606				CRISPRa	[TSS-300,TSS+0]	NC_000001.11	-		SpyoCas9	1	1	5.20.100	-	sense	197775532	ACGGCCCAGGTGAAGCCGCT	CCGCACGGCCCAGGTGAAGCCGCTGGGCGC	GGG	-195	ENSG00000213047 (DENND1B)	0	0	0	2	0	85	3	4	203	1	3	149	RS3seq-Chen2013	0.07434	1	22	25	1	1	15	1	3	Previously skipped due to: Outside Target Window: [TSS-150,TSS-75]
NC_000001.11:-:197775336	6	9606				CRISPRa	[TSS-300,TSS+0]	NC_000001.11	-		SpyoCas9	1	1	5.20.100	+	antisense	197775444	GCCTCTCAGTTCCTGCGACC	TGAGGCCTCTCAGTTCCTGCGACCGGGGCC	GGG	-107	ONE_INTERGENIC_SITE	0	0	0	1	0	66	0	1	188	3	1	161	RS3seq-Chen2013	-0.07989	1	34	15	1	1	18	6	5	Previously skipped due to: On-Target Efficacy Score < 0.0
NC_000001.11:-:197775336	6	9606				CRISPRa	[TSS-300,TSS+0]	NC_000001.11	-		SpyoCas9	1	1	5.20.100	-	sense	197775349	ACAGAAAGGCTCTGGTGGGT	TGTCACAGAAAGGCTCTGGTGGGTGGGGTG	GGG	-12	ONE_INTERGENIC_SITE	0	0	0	3	3	281	3	2	293	4	2	340	RS3seq-Chen2013	0.1825	1	16	35	1	1	19	3	4	Previously skipped due to: Outside Target Window: [TSS-150,TSS-75]; Outside Target Window: [TSS-200,TSS-25]
NC_000001.11:-:197775336	6	9606				CRISPRa	[TSS-300,TSS+0]	NC_000001.11	-		SpyoCas9	1	1	5.20.100	+	antisense	197775580	GGAGACTGTGGAGGAGGCGG	AGTCGGAGACTGTGGAGGAGGCGGGGGCCA	GGG	-243	ENSG00000213047 (DENND1B)	0	0	1	35	29	1048	41	21	1732	25	13	667	RS3seq-Chen2013	0.02296	1	28	76	1	1	56	4	4	Previously skipped due to: Outside Target Window: [TSS-150,TSS-75]; Outside Target Window: [TSS-200,TSS-25]
NC_000001.11:+:203287770	6	9606				CRISPRa	[TSS-300,TSS+0]	NC_000001.11	+		SpyoCas9	1	1	5.20.100	+	sense	203287690	GAAGTGGAACTTGTTACCCA	TGATGAAGTGGAACTTGTTACCCAAGGACT	AGG	-80	ENSG00000231507 (LINC01353)	0	0	0	0	1	65	0	0	99	0	2	219	RS3seq-Chen2013	0.6013	1	2	7	1	1	1	1	1
NC_000001.11:+:203287770	6	9606				CRISPRa	[TSS-300,TSS+0]	NC_000001.11	+		SpyoCas9	1	1	5.20.100	-	antisense	203287735	GAGGGCCAAGCCACTCTTCC	AGCAGAGGGCCAAGCCACTCTTCCTGGTAG	TGG	-35	ONE_INTERGENIC_SITE	0	0	0	0	0	102	5	2	330	2	0	382	RS3seq-Chen2013	0.1226	0	16	2	1	1	3	6	3	Previously skipped due to: DHS Score < 1.0; Outside Target Window: [TSS-150,TSS-75]
NC_000001.11:+:203287770	6	9606				CRISPRa	[TSS-300,TSS+0]	NC_000001.11	+		SpyoCas9	1	1	5.20.100	-	antisense	203287695	TGCCTAAAAGGGAAGTCCTT	ATTCTGCCTAAAAGGGAAGTCCTTGGGTAA	GGG	-75	ENSG00000231507 (LINC01353)	0	0	0	0	0	183	0	2	216	1	1	239	RS3seq-Chen2013	0.004247	1	21	4	1	1	8	2	1
NC_000001.11:+:203287770	6	9606				CRISPRa	[TSS-300,TSS+0]	NC_000001.11	+		SpyoCas9	1	1	5.20.100	+	sense	203287674	GTGCCCTGGCTGTGATGAAG	GTTAGTGCCCTGGCTGTGATGAAGTGGAAC	TGG	-96	ENSG00000231507 (LINC01353)	0	0	0	0	4	309	4	3	1003	2	6	727	RS3seq-Chen2013	0.08657	1	18	20	1	1	14	3	1
NC_000001.11:+:203287770	6	9606				CRISPRa	[TSS-300,TSS+0]	NC_000001.11	+		SpyoCas9	1	1	5.20.100	-	antisense	203287666	GTTCCACTTCATCACAGCCA	ACAAGTTCCACTTCATCACAGCCAGGGCAC	GGG	-104	ENSG00000231507 (LINC01353)	0	0	0	3	5	559	2	6	1001	1	3	454	RS3seq-Chen2013	0.376	1	9	33	1	1	16	4	1
NC_000001.11:+:203287770	6	9606				CRISPRa	[TSS-300,TSS+0]	NC_000001.11	+		SpyoCas9	1	1	5.20.100	-	antisense	203287621	CTCCTCCTCCCCCACCGCAC	CCCTCTCCTCCTCCCCCACCGCACAGGCAA	AGG	-149	ENSG00000231507 (LINC01353)	0	0	0	5	5	185	12	10	397	37	16	757	RS3seq-Chen2013	0.3841	1	8	34	1	1	17	5	1
NC_000001.11:+:203287989	6	9606				CRISPRa	[TSS-300,TSS+0]	NC_000001.11	+		SpyoCas9	1	1	5.20.100	-	antisense	203287844	TGTCACCACACACAGGCGCA	CCGCTGTCACCACACACAGGCGCAAGGTAA	AGG	-145	ONE_INTERGENIC_SITE	0	0	0	0	0	110	1	2	242	3	6	563	RS3seq-Chen2013	0.5131	1	9	7	1	1	1	1	1
NC_000001.11:+:203287989	6	9606				CRISPRa	[TSS-300,TSS+0]	NC_000001.11	+		SpyoCas9	1	1	5.20.100	+	sense	203287870	TGGTGACAGCGGGCATCCTT	TGTGTGGTGACAGCGGGCATCCTTTGGCCT	TGG	-119	ONE_INTERGENIC_SITE	0	0	0	0	0	61	1	1	97	0	2	703	RS3seq-Chen2013	0.007054	1	28	1	1	1	6	2	1
NC_000001.11:+:203287989	6	9606				CRISPRa	[TSS-300,TSS+0]	NC_000001.11	+		SpyoCas9	1	1	5.20.100	-	antisense	203287851	TGCCCGCTGTCACCACACAC	AGGATGCCCGCTGTCACCACACACAGGCGC	AGG	-138	ONE_INTERGENIC_SITE	0	0	0	3	0	73	1	1	170	1	1	273	RS3seq-Chen2013	1.135	1	1	42	1	1	19	3	1
NC_000001.11:+:203287989	6	9606				CRISPRa	[TSS-300,TSS+0]	NC_000001.11	+		SpyoCas9	1	1	5.20.100	-	antisense	203287903	GGGAGACAGGAGGAAAGGAG	AGAAGGGAGACAGGAGGAAAGGAGGGGAGT	GGG	-86	ONE_INTERGENIC_SITE	0	0	0	8	13	1955	10	10	1917	11	9	1876	RS3seq-Chen2013	0.4867	0	12	46	1	1	29	4	2	Previously skipped due to: DHS Score < 1.0
NC_000001.11:+:203287989	6	9606				CRISPRa	[TSS-300,TSS+0]	NC_000001.11	+		SpyoCas9	1	1	5.20.100	-	antisense	203287913	TGGGGAAGAAGGGAGACAGG	GGGTTGGGGAAGAAGGGAGACAGGAGGAAA	AGG	-76	MULTIPLE_INTERGENIC_SITES	0	0	2	8	7	1317	8	9	1810	24	26	3288	RS3seq-Chen2013	0.582	0	6	54	1	1	30	5	2	Previously skipped due to: DHS Score < 1.0
NC_000001.11:+:203287989	6	9606				CRISPRa	[TSS-300,TSS+0]	NC_000001.11	+		SpyoCas9	1	1	5.20.100	-	antisense	203287904	AGGGAGACAGGAGGAAAGGA	AAGAAGGGAGACAGGAGGAAAGGAGGGGAG	GGG	-85	MULTIPLE_INTERGENIC_SITES	0	0	5	16	23	5205	11	15	2312	4	10	1978	RS3seq-Chen2013	0.4554	0	13	57	1	1	36	6	2	Previously skipped due to: DHS Score < 1.0
NC_000001.11:-:205532983	6	9606				CRISPRa	[TSS-300,TSS+0]	NC_000001.11	-		SpyoCas9	1	1	5.20.100	-	sense	205533062	CTCTGAACGCAGCAGCACCC	CTGGCTCTGAACGCAGCAGCACCCAGGATA	AGG	-78	ONE_INTERGENIC_SITE	0	0	0	0	0	100	2	1	207	4	4	216	RS3seq-Chen2013	0.5346	0	9	3	1	1	1	5	2	Previously skipped due to: DHS Score < 1.0
NC_000001.11:-:205532983	6	9606				CRISPRa	[TSS-300,TSS+0]	NC_000001.11	-		SpyoCas9	1	1	5.20.100	-	sense	205533051	GCAGCACCCAGGATACAGCA	CGCAGCAGCACCCAGGATACAGCAAGGTGA	AGG	-67	ONE_INTERGENIC_SITE	0	0	0	0	2	178	2	5	316	2	2	570	RS3seq-Chen2013	1.097	0	1	16	1	1	2	6	3	Previously skipped due to: DHS Score < 1.0; Outside Target Window: [TSS-150,TSS-75]
NC_000001.11:-:205532983	6	9606				CRISPRa	[TSS-300,TSS+0]	NC_000001.11	-		SpyoCas9	1	1	5.20.100	+	antisense	205533117	GGAGCATCAGTGGTTGTTGT	CTGAGGAGCATCAGTGGTTGTTGTGGGTGG	GGG	-133	ONE_INTERGENIC_SITE	0	0	0	0	0	111	0	0	154	0	0	291	RS3seq-Chen2013	0.1958	1	20	4	1	1	4	1	1
NC_000001.11:-:205532983	6	9606				CRISPRa	[TSS-300,TSS+0]	NC_000001.11	-		SpyoCas9	1	1	5.20.100	+	antisense	205533084	CTGCGTTCAGAGCCAGAAGT	GCTGCTGCGTTCAGAGCCAGAAGTTGGCTC	TGG	-100	ONE_INTERGENIC_SITE	0	0	0	0	0	90	3	0	138	1	0	204	RS3seq-Chen2013	0.01416	1	24	2	1	1	6	2	1
NC_000001.11:-:205532983	6	9606				CRISPRa	[TSS-300,TSS+0]	NC_000001.11	-		SpyoCas9	1	1	5.20.100	+	antisense	205533116	AGGAGCATCAGTGGTTGTTG	GCTGAGGAGCATCAGTGGTTGTTGTGGGTG	TGG	-132	ONE_INTERGENIC_SITE	0	0	0	0	1	201	0	1	325	1	1	241	RS3seq-Chen2013	0.2642	1	17	11	1	1	9	3	1
NC_000001.11:-:205532983	6	9606				CRISPRa	[TSS-300,TSS+0]	NC_000001.11	-		SpyoCas9	1	1	5.20.100	+	antisense	205533121	CATCAGTGGTTGTTGTGGGT	GGAGCATCAGTGGTTGTTGTGGGTGGGCAG	GGG	-137	ONE_INTERGENIC_SITE	0	0	0	0	3	260	0	2	455	1	3	440	RS3seq-Chen2013	0.2721	1	16	20	1	1	15	4	1
NC_000001.11:-:206751577	6	9606				CRISPRa	[TSS-300,TSS+0]	NC_000001.11	-		SpyoCas9	1	1	5.20.100	-	sense	206751795	ATGGGCTTGTCTGTATAGAA	TTGTATGGGCTTGTCTGTATAGAAGGGTGA	GGG	-217	ONE_INTERGENIC_SITE	0	0	0	0	0	102	0	0	214	0	0	185	RS3seq-Chen2013	0.7579	1	1	4	1	1	1	4	4	Previously skipped due to: Outside Target Window: [TSS-150,TSS-75]; Outside Target Window: [TSS-200,TSS-25]
NC_000001.11:-:206751577	6	9606				CRISPRa	[TSS-300,TSS+0]	NC_000001.11	-		SpyoCas9	1	1	5.20.100	-	sense	206751796	TATGGGCTTGTCTGTATAGA	ATTGTATGGGCTTGTCTGTATAGAAGGGTG	AGG	-218	ONE_INTERGENIC_SITE	0	0	0	0	0	83	0	1	117	1	0	163	RS3seq-Chen2013	0.4988	1	4	2	1	1	2	5	4	Previously skipped due to: Outside Target Window: [TSS-150,TSS-75]; Outside Target Window: [TSS-200,TSS-25]
NC_000001.11:-:206751577	6	9606				CRISPRa	[TSS-300,TSS+0]	NC_000001.11	-		SpyoCas9	1	1	5.20.100	-	sense	206751813	GTATGGAAAAAGGATTGTAT	ACGTGTATGGAAAAAGGATTGTATGGGCTT	GGG	-235	ONE_INTERGENIC_SITE	0	0	0	0	2	233	1	3	990	1	4	577	RS3seq-Chen2013	0.6192	1	2	10	1	1	5	6	4	Previously skipped due to: Outside Target Window: [TSS-150,TSS-75]; Outside Target Window: [TSS-200,TSS-25]
NC_000001.11:-:206751577	6	9606				CRISPRa	[TSS-300,TSS+0]	NC_000001.11	-		SpyoCas9	1	1	5.20.100	+	antisense	206751728	TCAGTAAGCATTAACTAGAA	TTATTCAGTAAGCATTAACTAGAACGGGAT	CGG	-150	ONE_INTERGENIC_SITE	0	0	0	0	0	173	0	0	188	0	1	278	RS3seq-Chen2013	0.01863	0	8	5	1	1	6	1	2	Previously skipped due to: DHS Score < 1.0
NC_000001.11:-:206751577	6	9606				CRISPRa	[TSS-300,TSS+0]	NC_000001.11	-		SpyoCas9	1	1	5.20.100	+	antisense	206751603	AATGTTAAGGCAAACATCAG	TTGTAATGTTAAGGCAAACATCAGAGGAAG	AGG	-25	ONE_INTERGENIC_SITE	0	0	0	0	1	100	0	1	551	1	0	347	RS3seq-Chen2013	0.3603	0	6	8	1	1	8	2	3	Previously skipped due to: DHS Score < 1.0; Outside Target Window: [TSS-150,TSS-75]
NC_000001.11:-:206751577	6	9606				CRISPRa	[TSS-300,TSS+0]	NC_000001.11	-		SpyoCas9	1	1	5.20.100	-	sense	206751631	AAGTTCCTATGAAAACAACA	ACAGAAGTTCCTATGAAAACAACAGGGCAA	GGG	-53	MULTIPLE_INTERGENIC_SITES	0	0	2	0	0	334	2	3	592	4	1	1852	RS3seq-Chen2013	0.5646	0	3	16	1	1	9	3	3	Previously skipped due to: DHS Score < 1.0; Outside Target Window: [TSS-150,TSS-75]
NC_000001.11:-:206770575	6	9606				CRISPRa	[TSS-300,TSS+0]	NC_000001.11	-		SpyoCas9	1	1	5.20.100	+	antisense	206770617	GGAGGCCTGACTGAAGCTCT	CAGTGGAGGCCTGACTGAAGCTCTGGGCTC	GGG	-41	POTENTIALLY_ACTIVE	0	0	0	0	2	157	1	3	210	2	3	316	RS3seq-Chen2013	0.4571	1	8	15	1	1	6	2	3	Previously skipped due to: Outside Target Window: [TSS-150,TSS-75]
NC_000001.11:-:206770575	6	9606				CRISPRa	[TSS-300,TSS+0]	NC_000001.11	-		SpyoCas9	1	1	5.20.100	-	sense	206770664	GTTATTTGTGAGTCATTTGT	TCCTGTTATTTGTGAGTCATTTGTGGGTTA	GGG	-88	POTENTIALLY_ACTIVE	0	0	0	0	1	326	0	0	409	0	2	813	RS3seq-Chen2013	0.3076	1	11	12	1	1	7	1	1
NC_000001.11:-:206770575	6	9606				CRISPRa	[TSS-300,TSS+0]	NC_000001.11	-		SpyoCas9	1	1	5.20.100	+	antisense	206770616	TGGAGGCCTGACTGAAGCTC	GCAGTGGAGGCCTGACTGAAGCTCTGGGCT	TGG	-40	POTENTIALLY_ACTIVE	0	0	0	0	2	125	1	2	300	3	2	383	RS3seq-Chen2013	0.2168	1	13	14	1	1	9	3	3	Previously skipped due to: Outside Target Window: [TSS-150,TSS-75]
NC_000001.11:-:206770575	6	9606				CRISPRa	[TSS-300,TSS+0]	NC_000001.11	-		SpyoCas9	1	1	5.20.100	+	antisense	206770767	TGAGCAAGAGATCTGACTCC	GAAATGAGCAAGAGATCTGACTCCAGGAGT	AGG	-191	POTENTIALLY_ACTIVE	0	0	0	1	1	94	0	0	155	2	2	248	RS3seq-Chen2013	0.348	1	10	21	1	1	13	4	3	Previously skipped due to: Outside Target Window: [TSS-150,TSS-75]
NC_000001.11:-:206770575	6	9606				CRISPRa	[TSS-300,TSS+0]	NC_000001.11	-		SpyoCas9	1	1	5.20.100	-	sense	206770774	TGTAAATGAGGAAAGACTCC	TAGCTGTAAATGAGGAAAGACTCCTGGAGT	TGG	-198	POTENTIALLY_ACTIVE	0	0	0	2	4	263	1	1	575	0	5	2746	RS3seq-Chen2013	0.5592	1	5	28	1	1	15	5	3	Previously skipped due to: Outside Target Window: [TSS-150,TSS-75]
NC_000001.11:-:206770575	6	9606				CRISPRa	[TSS-300,TSS+0]	NC_000001.11	-		SpyoCas9	1	1	5.20.100	-	sense	206770611	AGGAGCCCAGAGCTTCAGTC	TAAAAGGAGCCCAGAGCTTCAGTCAGGCCT	AGG	-35	POTENTIALLY_ACTIVE	0	0	1	0	2	94	0	2	226	8	2	493	RS3seq-Chen2013	0.5167	1	6	31	1	1	19	6	3	Previously skipped due to: Outside Target Window: [TSS-150,TSS-75]
NC_000001.11:-:206771199	6	9606				CRISPRa	[TSS-300,TSS+0]	NC_000001.11	-		SpyoCas9	1	1	5.20.100	-	sense	206771314	GGAGTGTGCAGCATGATTAA	TGGGGGAGTGTGCAGCATGATTAAGGGAAG	GGG	-114	ONE_INTERGENIC_SITE	0	0	0	0	0	105	0	1	165	0	0	336	RS3seq-Chen2013	0.6984	1	1	1	1	1	1	1	1
NC_000001.11:-:206771199	6	9606				CRISPRa	[TSS-300,TSS+0]	NC_000001.11	-		SpyoCas9	1	1	5.20.100	-	sense	206771310	TGTGCAGCATGATTAAGGGA	GGAGTGTGCAGCATGATTAAGGGAAGGGAG	AGG	-110	ONE_INTERGENIC_SITE	0	0	0	0	1	141	0	0	290	0	2	255	RS3seq-Chen2013	0.3931	1	6	7	1	1	3	2	1
NC_000001.11:-:206771199	6	9606				CRISPRa	[TSS-300,TSS+0]	NC_000001.11	-		SpyoCas9	1	1	5.20.100	-	sense	206771349	GGACTTTAAGGTGAGAGCAG	TGGAGGACTTTAAGGTGAGAGCAGGGGCGG	GGG	-149	ONE_INTERGENIC_SITE	0	0	0	1	0	296	2	1	353	0	4	303	RS3seq-Chen2013	0.5021	1	3	20	1	1	9	3	1
NC_000001.11:-:206771199	6	9606				CRISPRa	[TSS-300,TSS+0]	NC_000001.11	-		SpyoCas9	1	1	5.20.100	-	sense	206771309	GTGCAGCATGATTAAGGGAA	GAGTGTGCAGCATGATTAAGGGAAGGGAGA	GGG	-109	ONE_INTERGENIC_SITE	0	0	0	0	3	302	0	1	350	1	0	314	RS3seq-Chen2013	0.2801	1	9	17	1	1	11	4	1
NC_000001.11:-:206771199	6	9606				CRISPRa	[TSS-300,TSS+0]	NC_000001.11	-		SpyoCas9	1	1	5.20.100	+	antisense	206771286	AAACCCAATTCCCTGCAATC	AAACAAACCCAATTCCCTGCAATCAGGAAG	AGG	-86	ONE_INTERGENIC_SITE	0	0	0	1	0	93	0	1	204	3	5	254	RS3seq-Chen2013	0.2515	1	10	18	1	1	13	5	1
NC_000001.11:-:206771199	6	9606				CRISPRa	[TSS-300,TSS+0]	NC_000001.11	-		SpyoCas9	1	1	5.20.100	-	sense	206771336	AGAGCAGGGGCGGGGTGCTG	GGTGAGAGCAGGGGCGGGGTGCTGGGGGAG	GGG	-136	ONE_INTERGENIC_SITE	0	0	0	27	7	621	66	26	1823	63	32	907	RS3seq-Chen2013	0.003328	1	19	33	1	1	24	6	1
NC_000001.11:-:206772494	6	9606				CRISPRa	[TSS-300,TSS+0]	NC_000001.11	-		SpyoCas9	1	1	5.20.100	+	antisense	206772667	GCATCGTAAGCAAAAATGAT	TTTTGCATCGTAAGCAAAAATGATTGGTTG	TGG	-172	ENSG00000136634 (IL10)	0	0	0	0	0	124	0	0	160	0	4	170	RS3seq-Chen2013	0.2171	1	4	1	1	1	1	4	3	Previously skipped due to: Outside Target Window: [TSS-150,TSS-75]
NC_000001.11:-:206772494	6	9606				CRISPRa	[TSS-300,TSS+0]	NC_000001.11	-		SpyoCas9	1	1	5.20.100	-	sense	206772568	GTGCCGGGAAACCTTGATTG	TCCTGTGCCGGGAAACCTTGATTGTGGCTT	TGG	-73	ENSG00000136634 (IL10)	0	0	0	0	1	36	0	1	62	2	1	102	RS3seq-Chen2013	0.2137	1	5	4	1	1	3	5	3	Previously skipped due to: Outside Target Window: [TSS-150,TSS-75]
NC_000001.11:-:206772494	6	9606				CRISPRa	[TSS-300,TSS+0]	NC_000001.11	-		SpyoCas9	1	1	5.20.100	+	antisense	206772536	TTTATATTGTAAGCTCAGGG	CCCTTTTATATTGTAAGCTCAGGGAGGCCT	AGG	-41	ENSG00000136634 (IL10)	0	0	0	0	4	142	0	5	194	1	3	212	RS3seq-Chen2013	0.1627	1	6	13	1	1	5	6	3	Previously skipped due to: Outside Target Window: [TSS-150,TSS-75]
NC_000001.11:-:206772494	6	9606				CRISPRa	[TSS-300,TSS+0]	NC_000001.11	-		SpyoCas9	1	1	5.20.100	+	antisense	206772576	AAGCCACAATCAAGGTTTCC	TAAAAAGCCACAATCAAGGTTTCCCGGCAC	CGG	-81	ENSG00000136634 (IL10)	0	0	0	0	3	114	1	2	214	0	2	210	RS3seq-Chen2013	0.03299	1	9	11	1	1	6	1	1
NC_000001.11:-:206772494	6	9606				CRISPRa	[TSS-300,TSS+0]	NC_000001.11	-		SpyoCas9	1	1	5.20.100	-	sense	206772584	AAGCAGAAAAAATCCTGTGC	CTCTAAGCAGAAAAAATCCTGTGCCGGGAA	CGG	-89	ENSG00000136634 (IL10)	0	0	0	2	2	183	3	3	270	2	4	408	RS3seq-Chen2013	0.2907	1	3	21	1	1	10	2	1
NC_000001.11:-:206772494	6	9606				CRISPRa	[TSS-300,TSS+0]	NC_000001.11	-		SpyoCas9	1	1	5.20.100	-	sense	206772616	TTTATTAGAGAGGTTAGAGA	TAAGTTTATTAGAGAGGTTAGAGAAGGAGG	AGG	-121	ENSG00000136634 (IL10)	0	0	1	1	1	286	2	3	437	2	3	1047	RS3seq-Chen2013	0.04148	1	8	25	1	1	14	3	1
NC_000001.11:-:206779959	6	9606				CRISPRa	[TSS-300,TSS+0]	NC_000001.11	-		SpyoCas9	1	1	5.20.100	-	sense	206780137	GTTCTGAGAAGATACACCCA	AGGTGTTCTGAGAAGATACACCCAGGGGGC	GGG	-177	ONE_INTERGENIC_SITE	0	0	0	0	0	132	0	1	298	2	2	513	RS3seq-Chen2013	1.2	0	1	4	1	1	1	6	3	Previously skipped due to: DHS Score < 1.0; Outside Target Window: [TSS-150,TSS-75]
NC_000001.11:-:206779959	6	9606				CRISPRa	[TSS-300,TSS+0]	NC_000001.11	-		SpyoCas9	1	1	5.20.100	-	sense	206780056	AGCTGAAGGATGAAGACAGG	TGAGAGCTGAAGGATGAAGACAGGAGGAGA	AGG	-96	ONE_INTERGENIC_SITE	0	0	0	1	1	371	3	4	620	2	5	938	RS3seq-Chen2013	0.5391	0	13	23	1	1	17	1	2	Previously skipped due to: DHS Score < 1.0
NC_000001.11:-:206779959	6	9606				CRISPRa	[TSS-300,TSS+0]	NC_000001.11	-		SpyoCas9	1	1	5.20.100	-	sense	206780059	GAGAGCTGAAGGATGAAGAC	AGCTGAGAGCTGAAGGATGAAGACAGGAGG	AGG	-99	ONE_INTERGENIC_SITE	0	0	0	1	1	273	2	2	410	6	7	757	RS3seq-Chen2013	0.4432	0	16	22	1	1	19	2	2	Previously skipped due to: DHS Score < 1.0
NC_000001.11:-:206779959	6	9606				CRISPRa	[TSS-300,TSS+0]	NC_000001.11	-		SpyoCas9	1	1	5.20.100	-	sense	206780048	GATGAAGACAGGAGGAGAGC	GAAGGATGAAGACAGGAGGAGAGCAGGAAG	AGG	-88	ONE_INTERGENIC_SITE	0	0	0	2	5	790	11	8	929	8	5	1165	RS3seq-Chen2013	0.5004	0	15	26	1	1	23	3	2	Previously skipped due to: DHS Score < 1.0
NC_000001.11:-:206779959	6	9606				CRISPRa	[TSS-300,TSS+0]	NC_000001.11	-		SpyoCas9	1	1	5.20.100	-	sense	206780043	AGACAGGAGGAGAGCAGGAA	ATGAAGACAGGAGGAGAGCAGGAAGGGAGA	GGG	-83	MULTIPLE_INTERGENIC_SITES	0	0	1	3	7	716	11	8	1199	20	19	1815	RS3seq-Chen2013	0.7263	0	7	37	1	1	27	4	2	Previously skipped due to: DHS Score < 1.0
NC_000001.11:-:206779959	6	9606				CRISPRa	[TSS-300,TSS+0]	NC_000001.11	-		SpyoCas9	1	1	5.20.100	-	sense	206780094	ATGATGAACTCATTTAAGGA	GGGAATGATGAACTCATTTAAGGAAGGAAC	AGG	-134	ONE_INTERGENIC_SITE	0	0	0	1	0	183	2	2	292	0	1	561	RS3seq-Chen2013	0.1722	0	27	19	1	1	28	5	2	Previously skipped due to: DHS Score < 1.0
NC_000001.11:-:206791927	6	9606				CRISPRa	[TSS-300,TSS+0]	NC_000001.11	-		SpyoCas9	1	1	5.20.100	-	sense	206792044	AGTGGGCATCTGCCCGTGAG	GAGAAGTGGGCATCTGCCCGTGAGTGGCAC	TGG	-116	ONE_INTERGENIC_SITE	0	0	0	0	0	51	0	0	81	3	1	241	RS3seq-Chen2013	0.2131	1	17	1	1	1	4	1	1
NC_000001.11:-:206791927	6	9606				CRISPRa	[TSS-300,TSS+0]	NC_000001.11	-		SpyoCas9	1	1	5.20.100	-	sense	206792061	TGGGGCAATTCCAGAGAAGT	AGGATGGGGCAATTCCAGAGAAGTGGGCAT	GGG	-133	ONE_INTERGENIC_SITE	0	0	0	0	1	171	1	2	314	0	5	351	RS3seq-Chen2013	0.1245	1	21	12	1	1	8	2	1
NC_000001.11:-:206791927	6	9606				CRISPRa	[TSS-300,TSS+0]	NC_000001.11	-		SpyoCas9	1	1	5.20.100	+	antisense	206792043	AGATGGGCAGTGCCACTCAC	TTTAAGATGGGCAGTGCCACTCACGGGCAG	GGG	-115	ONE_INTERGENIC_SITE	0	0	0	1	1	114	1	0	277	3	6	415	RS3seq-Chen2013	0.9111	1	5	31	1	1	9	3	1
NC_000001.11:-:206791927	6	9606				CRISPRa	[TSS-300,TSS+0]	NC_000001.11	-		SpyoCas9	1	1	5.20.100	+	antisense	206792042	AAGATGGGCAGTGCCACTCA	ATTTAAGATGGGCAGTGCCACTCACGGGCA	CGG	-114	ONE_INTERGENIC_SITE	0	0	0	2	0	121	0	1	165	3	2	334	RS3seq-Chen2013	0.6685	1	7	36	1	1	18	4	1
NC_000001.11:-:206791927	6	9606				CRISPRa	[TSS-300,TSS+0]	NC_000001.11	-		SpyoCas9	1	1	5.20.100	-	sense	206792062	ATGGGGCAATTCCAGAGAAG	CAGGATGGGGCAATTCCAGAGAAGTGGGCA	TGG	-134	ONE_INTERGENIC_SITE	0	0	0	1	3	231	0	1	361	1	2	300	RS3seq-Chen2013	0.4228	1	10	34	1	1	20	5	1
NC_000001.11:-:206791927	6	9606				CRISPRa	[TSS-300,TSS+0]	NC_000001.11	-		SpyoCas9	1	1	5.20.100	+	antisense	206792027	CCTTTCCCAACATTTAAGAT	TCTGCCTTTCCCAACATTTAAGATGGGCAG	GGG	-99	ONE_INTERGENIC_SITE	0	0	0	0	2	145	2	0	260	1	3	612	RS3seq-Chen2013	0.06232	1	25	20	1	1	21	6	1
NC_000001.11:-:212633839	6	9606				CRISPRa	[TSS-300,TSS+0]	NC_000001.11	-		SpyoCas9	1	1	5.20.100	+	antisense	212633877	ATATAATGACCTATAGAAGA	AACGATATAATGACCTATAGAAGATGGTAG	TGG	-37	ONE_INTERGENIC_SITE	0	0	0	0	0	151	0	0	224	0	3	272	RS3seq-Chen2013	0.6965	0	6	3	1	1	1	2	3	Previously skipped due to: DHS Score < 1.0; Outside Target Window: [TSS-150,TSS-75]
NC_000001.11:-:212633839	6	9606				CRISPRa	[TSS-300,TSS+0]	NC_000001.11	-		SpyoCas9	1	1	5.20.100	+	antisense	212633975	GGAATCTTACTCTGTCACCC	AGACGGAATCTTACTCTGTCACCCAGGCTG	AGG	-135	POTENTIALLY_ACTIVE	MAX	MAX	MAX	MAX	MAX	MAX	MAX	MAX	MAX	MAX	MAX	MAX	RS3seq-Chen2013	0.9344	0	1	9	1	1	2	6	8	Previously skipped due to: DHS Score < 1.0; Off-target Match Bin I matches > 5
NC_000001.11:-:212633839	6	9606				CRISPRa	[TSS-300,TSS+0]	NC_000001.11	-		SpyoCas9	1	1	5.20.100	+	antisense	212633919	TTAATGGGCAAATTGAAAGT	GTCCTTAATGGGCAAATTGAAAGTTGGCTT	TGG	-79	MULTIPLE_INTERGENIC_SITES	0	0	1	0	1	207	1	0	245	0	2	451	RS3seq-Chen2013	0.3075	0	11	6	1	1	4	1	2	Previously skipped due to: DHS Score < 1.0
NC_000001.11:-:212633839	6	9606				CRISPRa	[TSS-300,TSS+0]	NC_000001.11	-		SpyoCas9	1	1	5.20.100	+	antisense	212633904	TTTGTACTAAAGTCCTTAAT	TAGTTTTGTACTAAAGTCCTTAATGGGCAA	GGG	-64	ONE_INTERGENIC_SITE	0	0	0	0	0	64	0	1	91	0	0	174	RS3seq-Chen2013	-0.1652	0	19	1	1	1	6	3	6	Previously skipped due to: DHS Score < 1.0; On-Target Efficacy Score < 0.0; Outside Target Window: [TSS-150,TSS-75]
NC_000001.11:-:212633839	6	9606				CRISPRa	[TSS-300,TSS+0]	NC_000001.11	-		SpyoCas9	1	1	5.20.100	-	sense	212633875	ACAAAACTACCATCTTCTAT	TAGTACAAAACTACCATCTTCTATAGGTCA	AGG	-35	ONE_INTERGENIC_SITE	0	0	0	0	0	133	0	1	218	2	0	290	RS3seq-Chen2013	-0.3292	0	20	2	1	1	7	4	6	Previously skipped due to: DHS Score < 1.0; On-Target Efficacy Score < 0.0; Outside Target Window: [TSS-150,TSS-75]
NC_000001.11:-:212633839	6	9606				CRISPRa	[TSS-300,TSS+0]	NC_000001.11	-		SpyoCas9	1	1	5.20.100	-	sense	212633906	AACTTTCAATTTGCCCATTA	AGCCAACTTTCAATTTGCCCATTAAGGACT	AGG	-66	ONE_INTERGENIC_SITE	0	0	0	1	0	123	0	1	335	1	3	540	RS3seq-Chen2013	-0.893	0	30	5	1	1	18	5	6	Previously skipped due to: DHS Score < 1.0; On-Target Efficacy Score < 0.0; Outside Target Window: [TSS-150,TSS-75]
NC_000001.11:-:212665434	6	9606				CRISPRa	[TSS-300,TSS+0]	NC_000001.11	-		SpyoCas9	1	1	5.20.100	+	antisense	212665578	GAAGAGTGGAGGCCGCATCA	CTGCGAAGAGTGGAGGCCGCATCAGGGAGC	GGG	-143	ONE_INTERGENIC_SITE	0	0	0	0	0	78	0	2	148	3	2	229	RS3seq-Chen2013	1.141	1	1	5	1	1	1	1	1
NC_000001.11:-:212665434	6	9606				CRISPRa	[TSS-300,TSS+0]	NC_000001.11	-		SpyoCas9	1	1	5.20.100	+	antisense	212665567	CCTGGCCCTGCGAAGAGTGG	GCCCCCTGGCCCTGCGAAGAGTGGAGGCCG	AGG	-132	ONE_INTERGENIC_SITE	0	0	0	0	3	110	10	2	246	4	3	261	RS3seq-Chen2013	0.6371	1	4	11	1	1	2	2	1
NC_000001.11:-:212665434	6	9606				CRISPRa	[TSS-300,TSS+0]	NC_000001.11	-		SpyoCas9	1	1	5.20.100	+	antisense	212665577	CGAAGAGTGGAGGCCGCATC	CCTGCGAAGAGTGGAGGCCGCATCAGGGAG	AGG	-142	MULTIPLE_INTERGENIC_SITES	0	0	1	2	0	39	2	3	77	3	2	338	RS3seq-Chen2013	0.1081	1	25	60	1	1	36	3	1
NC_000001.11:-:212665434	6	9606				CRISPRa	[TSS-300,TSS+0]	NC_000001.11	-		SpyoCas9	1	1	5.20.100	-	sense	212665533	GGGCGAGGAAGGAGGAGGGA	CAGGGGGCGAGGAAGGAGGAGGGAGGGAAG	GGG	-98	POTENTIALLY_ACTIVE	1	0	1	59	19	3379	47	17	1653	45	24	1338	RS3seq-Chen2013	0.5581	1	7	90	1	1	43	4	1
NC_000001.11:-:212665434	6	9606				CRISPRa	[TSS-300,TSS+0]	NC_000001.11	-		SpyoCas9	1	1	5.20.100	-	sense	212665511	GAAGAGGGAAGCTGGGGAGT	GAGGGAAGAGGGAAGCTGGGGAGTGGGAGA	GGG	-76	MULTIPLE_INTERGENIC_SITES	0	0	4	8	5	860	19	8	1083	13	11	981	RS3seq-Chen2013	0.1918	1	21	85	1	1	54	5	1
NC_000001.11:-:212665434	6	9606				CRISPRa	[TSS-300,TSS+0]	NC_000001.11	-		SpyoCas9	1	1	5.20.100	-	sense	212665537	CAGGGGGCGAGGAAGGAGGA	GGGCCAGGGGGCGAGGAAGGAGGAGGGAGG	GGG	-102	MULTIPLE_INTERGENIC_SITES	0	0	2	80	40	2772	89	30	1963	58	18	1237	RS3seq-Chen2013	0.04142	1	30	81	1	1	57	6	1
NC_000001.11:-:212665638	6	9606				CRISPRa	[TSS-300,TSS+0]	NC_000001.11	-		SpyoCas9	1	1	5.20.100	+	antisense	212665711	CAGCCGGGCCAGCCAGTCCT	TCCCCAGCCGGGCCAGCCAGTCCTGGGCCA	GGG	-72	ENSG00000237980 (LINC02773)	0	0	0	4	1	162	2	2	199	10	6	321	RS3seq-Chen2013	0.3365	1	5	18	1	1	4	1	3	Previously skipped due to: Outside Target Window: [TSS-150,TSS-75]
NC_000001.11:-:212665638	6	9606				CRISPRa	[TSS-300,TSS+0]	NC_000001.11	-		SpyoCas9	1	1	5.20.100	-	sense	212665712	GGAGCGCAGTGGCCCAGGAC	TGTGGGAGCGCAGTGGCCCAGGACTGGCTG	TGG	-73	ENSG00000237980 (LINC02773)	0	0	0	2	0	162	8	10	311	16	16	1557	RS3seq-Chen2013	0.02134	1	14	14	1	1	7	2	3	Previously skipped due to: Outside Target Window: [TSS-150,TSS-75]
NC_000001.11:-:212665638	6	9606				CRISPRa	[TSS-300,TSS+0]	NC_000001.11	-		SpyoCas9	1	1	5.20.100	-	sense	212665674	AGGAGCCCAGGGAAAGAGGA	GGGGAGGAGCCCAGGGAAAGAGGAAGGGAG	AGG	-35	ENSG00000237980 (LINC02773)	0	0	0	7	7	765	12	8	882	10	13	919	RS3seq-Chen2013	0.1517	1	10	22	1	1	9	3	3	Previously skipped due to: Outside Target Window: [TSS-150,TSS-75]
NC_000001.11:-:212665638	6	9606				CRISPRa	[TSS-300,TSS+0]	NC_000001.11	-		SpyoCas9	1	1	5.20.100	-	sense	212665673	GGAGCCCAGGGAAAGAGGAA	GGGAGGAGCCCAGGGAAAGAGGAAGGGAGG	GGG	-34	ENSG00000237980 (LINC02773)	0	0	1	5	5	588	11	7	849	4	13	834	RS3seq-Chen2013	0.7069	1	3	35	1	1	13	4	3	Previously skipped due to: Outside Target Window: [TSS-150,TSS-75]
NC_000001.11:-:212665638	6	9606				CRISPRa	[TSS-300,TSS+0]	NC_000001.11	-		SpyoCas9	1	1	5.20.100	-	sense	212665697	AGGACTGGCTGGCCCGGCTG	GCCCAGGACTGGCTGGCCCGGCTGGGGAGG	GGG	-58	ENSG00000237980 (LINC02773)	0	0	1	0	0	95	8	3	213	12	10	691	RS3seq-Chen2013	0.003694	1	15	25	1	1	14	5	3	Previously skipped due to: Outside Target Window: [TSS-150,TSS-75]
NC_000001.11:-:212665638	6	9606				CRISPRa	[TSS-300,TSS+0]	NC_000001.11	-		SpyoCas9	1	1	5.20.100	-	sense	212665678	GGGGAGGAGCCCAGGGAAAG	GGCTGGGGAGGAGCCCAGGGAAAGAGGAAG	AGG	-39	ENSG00000237980 (LINC02773)	0	0	1	4	1	495	12	10	914	12	9	921	RS3seq-Chen2013	0.2446	1	9	34	1	1	17	6	3	Previously skipped due to: Outside Target Window: [TSS-150,TSS-75]
NC_000001.11:-:212858098	6	9606				CRISPRa	[TSS-300,TSS+0]	NC_000001.11	-		SpyoCas9	1	1	5.20.100	+	antisense	212858227	TGCAGGACGCGCGACTCTAG	GTCATGCAGGACGCGCGACTCTAGGGGCGG	GGG	-128	ENSG00000162769 (FLVCR1), ENSG00000198468 (FLVCR1-DT)	0	0	0	1	0	9	1	0	17	2	1	10	RS3seq-Chen2013	0.4893	1	8	14	1	1	4	1	1
NC_000001.11:-:212858098	6	9606				CRISPRa	[TSS-300,TSS+0]	NC_000001.11	-		SpyoCas9	1	1	5.20.100	-	sense	212858174	AATCAGCGTGCGCCTTTGTC	GGCCAATCAGCGTGCGCCTTTGTCCGGCGC	CGG	-75	ENSG00000162769 (FLVCR1), ENSG00000198468 (FLVCR1-DT)	0	0	0	1	0	33	0	1	61	2	1	61	RS3seq-Chen2013	0.5889	1	4	20	1	1	5	2	1
NC_000001.11:-:212858098	6	9606				CRISPRa	[TSS-300,TSS+0]	NC_000001.11	-		SpyoCas9	1	1	5.20.100	+	antisense	212858244	TAGGGGCGGGACCAGACAAG	ACTCTAGGGGCGGGACCAGACAAGGGGTGA	GGG	-145	ENSG00000162769 (FLVCR1), ENSG00000198468 (FLVCR1-DT)	0	0	0	1	1	81	13	0	130	19	9	212	RS3seq-Chen2013	1.081	1	1	24	1	1	6	3	1
NC_000001.11:-:212858098	6	9606				CRISPRa	[TSS-300,TSS+0]	NC_000001.11	-		SpyoCas9	1	1	5.20.100	-	sense	212858199	CCTGCATGACTACGGCCCTC	GCGTCCTGCATGACTACGGCCCTCCGGCCA	CGG	-100	ENSG00000162769 (FLVCR1), ENSG00000198468 (FLVCR1-DT)	0	0	0	0	1	25	2	2	76	1	1	68	RS3seq-Chen2013	0.3266	1	19	9	1	1	8	4	1
NC_000001.11:-:212858098	6	9606				CRISPRa	[TSS-300,TSS+0]	NC_000001.11	-		SpyoCas9	1	1	5.20.100	+	antisense	212858230	AGGACGCGCGACTCTAGGGG	ATGCAGGACGCGCGACTCTAGGGGCGGGAC	CGG	-131	ENSG00000162769 (FLVCR1), ENSG00000198468 (FLVCR1-DT)	0	0	0	0	0	11	3	0	4	4	1	10	RS3seq-Chen2013	0.1194	1	34	2	1	1	12	5	1
NC_000001.11:-:212858098	6	9606				CRISPRa	[TSS-300,TSS+0]	NC_000001.11	-		SpyoCas9	1	1	5.20.100	+	antisense	212858210	CCGGAGGGCCGTAGTCATGC	TTGGCCGGAGGGCCGTAGTCATGCAGGACG	AGG	-111	ENSG00000162769 (FLVCR1), ENSG00000198468 (FLVCR1-DT)	0	0	0	1	0	55	2	0	65	1	1	55	RS3seq-Chen2013	0.379	1	15	22	1	1	13	6	1
NC_000001.11:-:212858102	6	9606				CRISPRa	[TSS-300,TSS+0]	NC_000001.11	-		SpyoCas9	1	1	5.20.100	+	antisense	212858226	ATGCAGGACGCGCGACTCTA	AGTCATGCAGGACGCGCGACTCTAGGGGCG	GGG	-123	ENSG00000162769 (FLVCR1), ENSG00000198468 (FLVCR1-DT)	0	0	0	1	0	10	1	1	20	3	1	14	RS3seq-Chen2013	0.2567	1	21	14	1	1	12	1	1
NC_000001.11:-:212858102	6	9606				CRISPRa	[TSS-300,TSS+0]	NC_000001.11	-		SpyoCas9	1	1	5.20.100	-	sense	212858207	TCGCGCGTCCTGCATGACTA	AGAGTCGCGCGTCCTGCATGACTACGGCCC	CGG	-104	ENSG00000162769 (FLVCR1), ENSG00000198468 (FLVCR1-DT)	0	0	0	0	0	26	0	1	39	1	0	29	RS3seq-Chen2013	0.03595	1	36	4	1	1	14	2	1
NC_000001.11:-:212858102	6	9606				CRISPRa	[TSS-300,TSS+0]	NC_000001.11	-		SpyoCas9	1	1	5.20.100	+	antisense	212858187	GGACAAAGGCGCACGCTGAT	CGCCGGACAAAGGCGCACGCTGATTGGCCG	TGG	-84	ENSG00000162769 (FLVCR1), ENSG00000198468 (FLVCR1-DT)	0	0	0	1	0	18	3	1	32	1	1	71	RS3seq-Chen2013	0.07123	1	35	16	1	1	26	3	1
NC_000001.11:-:212858102	6	9606				CRISPRa	[TSS-300,TSS+0]	NC_000001.11	-		SpyoCas9	1	1	5.20.100	+	antisense	212858243	CTAGGGGCGGGACCAGACAA	GACTCTAGGGGCGGGACCAGACAAGGGGTG	GGG	-140	ENSG00000162769 (FLVCR1), ENSG00000198468 (FLVCR1-DT)	0	0	0	5	4	109	18	7	265	18	4	193	RS3seq-Chen2013	0.5114	1	6	46	1	1	27	4	1
NC_000001.11:-:212858102	6	9606				CRISPRa	[TSS-300,TSS+0]	NC_000001.11	-		SpyoCas9	1	1	5.20.100	+	antisense	212858225	CATGCAGGACGCGCGACTCT	TAGTCATGCAGGACGCGCGACTCTAGGGGC	AGG	-122	ENSG00000162769 (FLVCR1), ENSG00000198468 (FLVCR1-DT)	0	0	0	2	1	13	0	0	21	10	2	44	RS3seq-Chen2013	0.2211	1	23	30	1	1	28	5	1
NC_000001.11:-:212858102	6	9606				CRISPRa	[TSS-300,TSS+0]	NC_000001.11	-		SpyoCas9	1	1	5.20.100	+	antisense	212858231	GGACGCGCGACTCTAGGGGC	TGCAGGACGCGCGACTCTAGGGGCGGGACC	GGG	-128	ENSG00000162769 (FLVCR1), ENSG00000198468 (FLVCR1-DT)	0	0	0	2	2	18	3	1	29	8	5	19	RS3seq-Chen2013	0.1601	1	27	33	1	1	30	6	1
NC_000001.11:-:212858119	6	9606				CRISPRa	[TSS-300,TSS+0]	NC_000001.11	-		SpyoCas9	1	1	5.20.100	-	sense	212858284	GCTACCGCGTGAACAGATGA	CCGCGCTACCGCGTGAACAGATGAAGGTCT	AGG	-164	ENSG00000162769 (FLVCR1), ENSG00000198468 (FLVCR1-DT)	0	0	0	0	0	39	1	1	41	0	0	28	RS3seq-Chen2013	0.3796	1	13	5	1	1	2	4	3	Previously skipped due to: Outside Target Window: [TSS-150,TSS-75]
NC_000001.11:-:212858119	6	9606				CRISPRa	[TSS-300,TSS+0]	NC_000001.11	-		SpyoCas9	1	1	5.20.100	-	sense	212858146	GAGCCAGTCGGGGAGCTACC	GCGAGAGCCAGTCGGGGAGCTACCGGGCGA	GGG	-26	ENSG00000162769 (FLVCR1), ENSG00000198468 (FLVCR1-DT)	0	0	0	0	2	64	4	1	79	1	2	53	RS3seq-Chen2013	0.4171	1	10	10	1	1	3	5	3	Previously skipped due to: Outside Target Window: [TSS-150,TSS-75]
NC_000001.11:-:212858119	6	9606				CRISPRa	[TSS-300,TSS+0]	NC_000001.11	-		SpyoCas9	1	1	5.20.100	+	antisense	212858166	TCCCCGACTGGCTCTCGCGC	TAGCTCCCCGACTGGCTCTCGCGCCGGACA	CGG	-46	ENSG00000162769 (FLVCR1), ENSG00000198468 (FLVCR1-DT)	0	0	0	1	0	12	3	0	29	2	0	36	RS3seq-Chen2013	0.4291	1	9	15	1	1	6	6	3	Previously skipped due to: Outside Target Window: [TSS-150,TSS-75]
NC_000001.11:-:212858119	6	9606				CRISPRa	[TSS-300,TSS+0]	NC_000001.11	-		SpyoCas9	1	1	5.20.100	+	antisense	212858258	GACAAGGGGTGACTGCCGCG	ACCAGACAAGGGGTGACTGCCGCGCGGCGC	CGG	-138	ENSG00000162769 (FLVCR1), ENSG00000198468 (FLVCR1-DT)	0	0	0	2	4	58	1	6	118	4	7	1359	RS3seq-Chen2013	0.3968	1	12	35	1	1	22	1	1
NC_000001.11:-:212858119	6	9606				CRISPRa	[TSS-300,TSS+0]	NC_000001.11	-		SpyoCas9	1	1	5.20.100	+	antisense	212858242	TCTAGGGGCGGGACCAGACA	CGACTCTAGGGGCGGGACCAGACAAGGGGT	AGG	-122	ENSG00000162769 (FLVCR1), ENSG00000198468 (FLVCR1-DT)	0	0	0	4	2	164	20	3	219	32	9	246	RS3seq-Chen2013	0.2574	1	20	44	1	1	32	2	1
NC_000001.11:-:212858119	6	9606				CRISPRa	[TSS-300,TSS+0]	NC_000001.11	-		SpyoCas9	1	1	5.20.100	+	antisense	212858195	GCGCACGCTGATTGGCCGGA	AAAGGCGCACGCTGATTGGCCGGAGGGCCG	GGG	-75	ENSG00000162769 (FLVCR1), ENSG00000198468 (FLVCR1-DT)	0	0	0	5	3	27	6	1	38	9	4	23	RS3seq-Chen2013	0.117	1	34	49	1	1	42	3	1
NC_000001.11:-:234980775	6	9606				CRISPRa	[TSS-300,TSS+0]	NC_000001.11	-		SpyoCas9	1	1	5.20.100	-	sense	234980922	TCAGTCACTAATTTGTCCCT	AGTGTCAGTCACTAATTTGTCCCTTGGAAG	TGG	-146	ENSG00000258082	0	0	0	0	0	97	0	0	138	2	0	218	RS3seq-Chen2013	0.3344	1	10	4	1	1	3	1	1
NC_000001.11:-:234980775	6	9606				CRISPRa	[TSS-300,TSS+0]	NC_000001.11	-		SpyoCas9	1	1	5.20.100	+	antisense	234980916	AAGACCAGCAGCCGCTTCCA	AGCCAAGACCAGCAGCCGCTTCCAAGGGAC	AGG	-140	ENSG00000258082	0	0	0	0	3	160	1	6	241	2	6	280	RS3seq-Chen2013	0.4972	1	5	13	1	1	6	2	1
NC_000001.11:-:234980775	6	9606				CRISPRa	[TSS-300,TSS+0]	NC_000001.11	-		SpyoCas9	1	1	5.20.100	-	sense	234980916	ACTAATTTGTCCCTTGGAAG	AGTCACTAATTTGTCCCTTGGAAGCGGCTG	CGG	-140	ENSG00000258082	0	0	0	0	2	166	0	1	281	0	25	360	RS3seq-Chen2013	0.2351	1	13	11	1	1	9	3	1
NC_000001.11:-:234980775	6	9606				CRISPRa	[TSS-300,TSS+0]	NC_000001.11	-		SpyoCas9	1	1	5.20.100	-	sense	234980888	GGTCTTGGCTGAGCGGCTGT	TGCTGGTCTTGGCTGAGCGGCTGTGGGTAG	GGG	-112	ENSG00000258082	0	0	0	1	1	106	1	0	192	4	4	450	RS3seq-Chen2013	0.3455	1	9	18	1	1	10	4	1
NC_000001.11:-:234980775	6	9606				CRISPRa	[TSS-300,TSS+0]	NC_000001.11	-		SpyoCas9	1	1	5.20.100	+	antisense	234980917	AGACCAGCAGCCGCTTCCAA	GCCAAGACCAGCAGCCGCTTCCAAGGGACA	GGG	-141	ENSG00000258082	0	0	0	1	4	122	1	3	216	2	4	215	RS3seq-Chen2013	0.5424	1	4	25	1	1	13	5	1
NC_000001.11:-:234980775	6	9606				CRISPRa	[TSS-300,TSS+0]	NC_000001.11	-		SpyoCas9	1	1	5.20.100	-	sense	234980881	GCTGAGCGGCTGTGGGTAGG	CTTGGCTGAGCGGCTGTGGGTAGGAGGAAG	AGG	-105	ENSG00000258082	0	0	0	1	2	296	7	7	407	8	5	299	RS3seq-Chen2013	0.07869	1	16	24	1	1	18	6	1
NC_000001.11:-:234980804	6	9606				CRISPRa	[TSS-300,TSS+0]	NC_000001.11	-		SpyoCas9	1	1	5.20.100	+	antisense	234980987	CAAGCAGGGCGCCACGCACG	AGAGCAAGCAGGGCGCCACGCACGCGGTGT	CGG	-182	ENSG00000258082	0	0	0	0	0	18	3	2	83	8	4	147	RS3seq-Chen2013	0.2412	1	15	1	1	1	2	3	3	Previously skipped due to: Outside Target Window: [TSS-150,TSS-75]
NC_000001.11:-:234980804	6	9606				CRISPRa	[TSS-300,TSS+0]	NC_000001.11	-		SpyoCas9	1	1	5.20.100	+	antisense	234980940	ACAAATTAGTGACTGACACT	AGGGACAAATTAGTGACTGACACTCGGAAA	CGG	-135	ENSG00000258082	0	0	0	0	0	106	0	0	229	0	1	294	RS3seq-Chen2013	0.3598	1	12	6	1	1	4	1	1
NC_000001.11:-:234980804	6	9606				CRISPRa	[TSS-300,TSS+0]	NC_000001.11	-		SpyoCas9	1	1	5.20.100	+	antisense	234981001	CGCACGCGGTGTGAACCACC	GCCACGCACGCGGTGTGAACCACCAGGACC	AGG	-196	ENSG00000258082	0	0	0	0	0	38	0	1	34	1	0	23	RS3seq-Chen2013	0.003114	1	22	3	1	1	9	4	3	Previously skipped due to: Outside Target Window: [TSS-150,TSS-75]
NC_000001.11:-:234980804	6	9606				CRISPRa	[TSS-300,TSS+0]	NC_000001.11	-		SpyoCas9	1	1	5.20.100	+	antisense	234980973	GCTGTAAAGGAGAGCAAGCA	TGATGCTGTAAAGGAGAGCAAGCAGGGCGC	GGG	-168	ENSG00000258082	0	0	0	1	1	187	0	2	427	2	2	697	RS3seq-Chen2013	0.4434	1	9	24	1	1	15	5	3	Previously skipped due to: Outside Target Window: [TSS-150,TSS-75]
NC_000001.11:-:234980804	6	9606				CRISPRa	[TSS-300,TSS+0]	NC_000001.11	-		SpyoCas9	1	1	5.20.100	+	antisense	234980972	TGCTGTAAAGGAGAGCAAGC	TTGATGCTGTAAAGGAGAGCAAGCAGGGCG	AGG	-167	ENSG00000258082	0	0	0	0	3	250	1	0	293	3	2	309	RS3seq-Chen2013	0.0504	1	21	16	1	1	18	6	3	Previously skipped due to: Outside Target Window: [TSS-150,TSS-75]
NC_000001.11:-:234980804	6	9606				CRISPRa	[TSS-300,TSS+0]	NC_000001.11	-		SpyoCas9	1	1	5.20.100	-	sense	234980884	TTGGCTGAGCGGCTGTGGGT	GGTCTTGGCTGAGCGGCTGTGGGTAGGAGG	AGG	-79	ENSG00000258082	0	0	1	3	6	246	10	5	389	9	11	312	RS3seq-Chen2013	0.7468	1	2	39	1	1	20	2	1
NC_000010.11:-:17234833	6	9606				CRISPRa	[TSS-300,TSS+0]	NC_000010.11	-		SpyoCas9	1	1	5.20.100	+	antisense	17234842	ACCAACCCTGCAGTAAAAGA	GAGTACCAACCCTGCAGTAAAAGAGGGAAA	GGG	-8	ENSG00000234961	0	0	0	0	0	140	1	0	237	0	2	345	RS3seq-Chen2013	0.5586	1	1	5	1	1	1	6	4	Previously skipped due to: Outside Target Window: [TSS-150,TSS-75]; Outside Target Window: [TSS-200,TSS-25]
NC_000010.11:-:17234833	6	9606				CRISPRa	[TSS-300,TSS+0]	NC_000010.11	-		SpyoCas9	1	1	5.20.100	+	antisense	17234870	AATGACCCATTCTGCTGACT	AAATAATGACCCATTCTGCTGACTAGGCTC	AGG	-36	ENSG00000234961	0	0	0	0	0	73	1	1	166	0	0	235	RS3seq-Chen2013	0.1623	1	6	2	1	1	2	2	3	Previously skipped due to: Outside Target Window: [TSS-150,TSS-75]
NC_000010.11:-:17234833	6	9606				CRISPRa	[TSS-300,TSS+0]	NC_000010.11	-		SpyoCas9	1	1	5.20.100	+	antisense	17234959	GTTATCAAGACAGACTCAAA	ATGAGTTATCAAGACAGACTCAAAAGGGAC	AGG	-125	ENSG00000234961	0	0	0	0	0	240	1	3	467	0	0	572	RS3seq-Chen2013	0.1838	1	4	9	1	1	3	1	1
NC_000010.11:-:17234833	6	9606				CRISPRa	[TSS-300,TSS+0]	NC_000010.11	-		SpyoCas9	1	1	5.20.100	-	sense	17234865	CATGAGCCTAGTCAGCAGAA	TCATCATGAGCCTAGTCAGCAGAATGGGTC	TGG	-31	ENSG00000234961	0	0	0	0	1	162	0	1	195	0	3	168	RS3seq-Chen2013	0.3673	1	3	13	1	1	4	3	3	Previously skipped due to: Outside Target Window: [TSS-150,TSS-75]
NC_000010.11:-:17234833	6	9606				CRISPRa	[TSS-300,TSS+0]	NC_000010.11	-		SpyoCas9	1	1	5.20.100	-	sense	17234864	ATGAGCCTAGTCAGCAGAAT	CATCATGAGCCTAGTCAGCAGAATGGGTCA	GGG	-30	ENSG00000234961	0	0	0	1	0	115	2	1	571	0	3	298	RS3seq-Chen2013	0.06664	1	7	17	1	1	10	4	3	Previously skipped due to: Outside Target Window: [TSS-150,TSS-75]
NC_000010.11:-:17234833	6	9606				CRISPRa	[TSS-300,TSS+0]	NC_000010.11	-		SpyoCas9	1	1	5.20.100	-	sense	17235003	CATATTAGAAGCAATGATAT	CCTTCATATTAGAAGCAATGATATAGGCAA	AGG	-169	ENSG00000234961	0	0	3	0	1	264	0	2	354	0	2	647	RS3seq-Chen2013	0.1689	1	5	27	1	1	16	5	3	Previously skipped due to: Outside Target Window: [TSS-150,TSS-75]
NC_000010.11:-:17237599	6	9606				CRISPRa	[TSS-300,TSS+0]	NC_000010.11	-		SpyoCas9	1	1	5.20.100	+	antisense	17237836	GGTCTCTCTAAAATGAGCTC	GATAGGTCTCTCTAAAATGAGCTCAGGTCT	AGG	-236	ONE_INTERGENIC_SITE	0	0	0	0	1	122	0	1	195	3	2	439	RS3seq-Chen2013	0.5199	1	1	3	1	1	1	2	4	Previously skipped due to: Outside Target Window: [TSS-150,TSS-75]; Outside Target Window: [TSS-200,TSS-25]
NC_000010.11:-:17237599	6	9606				CRISPRa	[TSS-300,TSS+0]	NC_000010.11	-		SpyoCas9	1	1	5.20.100	+	antisense	17237636	TATCTAAACAATTCTCTACT	ATAATATCTAAACAATTCTCTACTTGGTCC	TGG	-36	ONE_INTERGENIC_SITE	0	0	0	0	4	129	0	0	198	0	1	244	RS3seq-Chen2013	0.1382	0	2	6	1	1	3	1	3	Previously skipped due to: DHS Score < 1.0; Outside Target Window: [TSS-150,TSS-75]
NC_000010.11:-:17237599	6	9606				CRISPRa	[TSS-300,TSS+0]	NC_000010.11	-		SpyoCas9	1	1	5.20.100	-	sense	17237649	GTAATGACAAATTAACTAAT	GATTGTAATGACAAATTAACTAATAGGACC	AGG	-49	ONE_INTERGENIC_SITE	0	0	0	0	2	361	0	1	959	0	1	608	RS3seq-Chen2013	-0.02092	0	4	4	1	1	4	6	6	Previously skipped due to: DHS Score < 1.0; On-Target Efficacy Score < 0.0; Outside Target Window: [TSS-150,TSS-75]
NC_000010.11:-:17237599	6	9606				CRISPRa	[TSS-300,TSS+0]	NC_000010.11	-		SpyoCas9	1	1	5.20.100	+	antisense	17237685	TCATGTAAGTTGATAAATTC	ACAATCATGTAAGTTGATAAATTCAGGTTA	AGG	-85	ONE_INTERGENIC_SITE	0	0	0	0	0	129	0	2	259	0	1	578	RS3seq-Chen2013	-0.5955	0	7	1	1	1	5	4	5	Previously skipped due to: DHS Score < 1.0; On-Target Efficacy Score < 0.0
NC_000010.11:-:17237599	6	9606				CRISPRa	[TSS-300,TSS+0]	NC_000010.11	-		SpyoCas9	1	1	5.20.100	-	sense	17237811	AGAGAGACCTATCTTCATTT	TTTTAGAGAGACCTATCTTCATTTTGGTAC	TGG	-211	MULTIPLE_INTERGENIC_SITES	0	0	1	0	1	115	0	0	174	0	1	242	RS3seq-Chen2013	0.02724	1	3	8	1	1	6	3	4	Previously skipped due to: Outside Target Window: [TSS-150,TSS-75]; Outside Target Window: [TSS-200,TSS-25]
NC_000010.11:-:17237599	6	9606				CRISPRa	[TSS-300,TSS+0]	NC_000010.11	-		SpyoCas9	1	1	5.20.100	-	sense	17237744	AGTAATAATAAAAAGAAGTG	TTTAAGTAATAATAAAAAGAAGTGAGGTCT	AGG	-144	ONE_INTERGENIC_SITE	0	0	0	0	10	2614	2	8	1915	3	10	4802	RS3seq-Chen2013	-0.2963	0	6	7	1	1	7	5	5	Previously skipped due to: DHS Score < 1.0; On-Target Efficacy Score < 0.0
NC_000010.11:-:17237609	6	9606				CRISPRa	[TSS-300,TSS+0]	NC_000010.11	-		SpyoCas9	1	1	5.20.100	+	antisense	17237815	ACTTGTACCAAAATGAAGAT	AATAACTTGTACCAAAATGAAGATAGGTCT	AGG	-205	ONE_INTERGENIC_SITE	0	0	0	0	0	139	0	1	294	0	2	506	RS3seq-Chen2013	-0.2096	1	5	2	1	1	2	3	7	Previously skipped due to: On-Target Efficacy Score < 0.0; Outside Target Window: [TSS-150,TSS-75]; Outside Target Window: [TSS-200,TSS-25]
NC_000010.11:-:17237609	6	9606				CRISPRa	[TSS-300,TSS+0]	NC_000010.11	-		SpyoCas9	1	1	5.20.100	+	antisense	17237778	TAAAAACATTTACAAATAGG	TACTTAAAAACATTTACAAATAGGTGGTGT	TGG	-168	ONE_INTERGENIC_SITE	0	0	0	0	2	519	0	1	637	3	2	884	RS3seq-Chen2013	-0.6884	1	8	5	1	1	8	1	6	Previously skipped due to: On-Target Efficacy Score < 0.0; Outside Target Window: [TSS-150,TSS-75]
NC_000010.11:-:17237609	6	9606				CRISPRa	[TSS-300,TSS+0]	NC_000010.11	-		SpyoCas9	1	1	5.20.100	+	antisense	17237775	ACTTAAAAACATTTACAAAT	TATTACTTAAAAACATTTACAAATAGGTGG	AGG	-165	MULTIPLE_INTERGENIC_SITES	0	0	3	2	6	1288	1	6	1596	0	7	2980	RS3seq-Chen2013	-1.373	1	9	9	1	1	9	2	6	Previously skipped due to: On-Target Efficacy Score < 0.0; Outside Target Window: [TSS-150,TSS-75]
NC_000010.11:-:17238189	6	9606				CRISPRa	[TSS-300,TSS+0]	NC_000010.11	-		SpyoCas9	1	1	5.20.100	-	sense	17238289	GAGCACAAGAGTTCCAGACT	ACTTGAGCACAAGAGTTCCAGACTAGGCTG	AGG	-99	ONE_INTERGENIC_SITE	0	0	0	0	0	110	0	0	235	1	5	959	RS3seq-Chen2013	0.9984	1	1	3	1	1	1	1	1
NC_000010.11:-:17238189	6	9606				CRISPRa	[TSS-300,TSS+0]	NC_000010.11	-		SpyoCas9	1	1	5.20.100	+	antisense	17238228	CCCAAAACTAGCCACACACC	TCTTCCCAAAACTAGCCACACACCTGGCTA	TGG	-38	ONE_INTERGENIC_SITE	0	0	0	0	1	104	1	0	191	0	0	444	RS3seq-Chen2013	-0.2106	1	8	7	1	1	3	3	6	Previously skipped due to: On-Target Efficacy Score < 0.0; Outside Target Window: [TSS-150,TSS-75]
NC_000010.11:-:17238189	6	9606				CRISPRa	[TSS-300,TSS+0]	NC_000010.11	-		SpyoCas9	1	1	5.20.100	-	sense	17238402	ACACACACAATAAAGCAGAA	ACACACACACACAATAAAGCAGAACGGTTT	CGG	-212	ONE_INTERGENIC_SITE	0	0	0	0	2	383	0	1	628	1	3	554	RS3seq-Chen2013	0.1792	1	5	10	1	1	4	2	4	Previously skipped due to: Outside Target Window: [TSS-150,TSS-75]; Outside Target Window: [TSS-200,TSS-25]
NC_000010.11:-:17238189	6	9606				CRISPRa	[TSS-300,TSS+0]	NC_000010.11	-		SpyoCas9	1	1	5.20.100	-	sense	17238218	GCCAGGTGTGTGGCTAGTTT	ATTAGCCAGGTGTGTGGCTAGTTTTGGGAA	TGG	-28	ONE_INTERGENIC_SITE	0	0	0	0	0	93	0	0	204	1	2	311	RS3seq-Chen2013	-0.6355	1	16	1	1	1	6	4	6	Previously skipped due to: On-Target Efficacy Score < 0.0; Outside Target Window: [TSS-150,TSS-75]
NC_000010.11:-:17238189	6	9606				CRISPRa	[TSS-300,TSS+0]	NC_000010.11	-		SpyoCas9	1	1	5.20.100	-	sense	17238363	TTGGTGAACTAGGCTGAGTG	AATCTTGGTGAACTAGGCTGAGTGTGGTGG	TGG	-173	MULTIPLE_INTERGENIC_SITES	0	0	1	1	2	189	0	2	428	1	1	337	RS3seq-Chen2013	-0.4226	1	13	13	1	1	10	5	6	Previously skipped due to: On-Target Efficacy Score < 0.0; Outside Target Window: [TSS-150,TSS-75]
NC_000010.11:-:17238189	6	9606				CRISPRa	[TSS-300,TSS+0]	NC_000010.11	-		SpyoCas9	1	1	5.20.100	-	sense	17238373	ATATTAAATCTTGGTGAACT	TCATATATTAAATCTTGGTGAACTAGGCTG	AGG	-183	MULTIPLE_INTERGENIC_SITES	0	0	1	0	1	153	0	1	314	1	3	469	RS3seq-Chen2013	-0.487	1	14	12	1	1	11	6	6	Previously skipped due to: On-Target Efficacy Score < 0.0; Outside Target Window: [TSS-150,TSS-75]
NC_000010.11:-:17238197	6	9606				CRISPRa	[TSS-300,TSS+0]	NC_000010.11	-		SpyoCas9	1	1	5.20.100	-	sense	17238446	TATCTGTATCTATAGATAGA	CAAATATCTGTATCTATAGATAGATGGATA	TGG	-248	ONE_INTERGENIC_SITE	0	0	0	0	0	311	0	0	453	0	3	443	RS3seq-Chen2013	0.5218	1	4	5	1	1	2	1	4	Previously skipped due to: Outside Target Window: [TSS-150,TSS-75]; Outside Target Window: [TSS-200,TSS-25]
NC_000010.11:-:17238197	6	9606				CRISPRa	[TSS-300,TSS+0]	NC_000010.11	-		SpyoCas9	1	1	5.20.100	+	antisense	17238494	TGTGTTTGGAGAATGGCATT	CCTTTGTGTTTGGAGAATGGCATTAGGCAC	AGG	-296	ONE_INTERGENIC_SITE	0	0	0	0	2	147	0	4	274	0	4	561	RS3seq-Chen2013	0.5756	1	3	9	1	1	3	3	8	Previously skipped due to: Outside Target Window: [TSS-150,TSS-75]; Outside Target Window: [TSS-200,TSS-25]; Outside Target Window: [TSS-250,TSS+0]
NC_000010.11:-:17238197	6	9606				CRISPRa	[TSS-300,TSS+0]	NC_000010.11	-		SpyoCas9	1	1	5.20.100	-	sense	17238479	ATGCCATTCTCCAAACACAA	CCTAATGCCATTCTCCAAACACAAAGGTCT	AGG	-281	ONE_INTERGENIC_SITE	0	0	0	1	0	198	1	4	355	2	3	582	RS3seq-Chen2013	-0.2316	1	10	11	1	1	8	4	8	Previously skipped due to: On-Target Efficacy Score < 0.0; Outside Target Window: [TSS-150,TSS-75]; Outside Target Window: [TSS-200,TSS-25]; Outside Target Window: [TSS-250,TSS+0]
NC_000010.11:-:17238197	6	9606				CRISPRa	[TSS-300,TSS+0]	NC_000010.11	-		SpyoCas9	1	1	5.20.100	-	sense	17238228	AAAAAAATTAGCCAGGTGTG	AATTAAAAAAATTAGCCAGGTGTGTGGCTA	TGG	-30	POTENTIALLY_ACTIVE	MAX	MAX	MAX	MAX	MAX	MAX	MAX	MAX	MAX	MAX	MAX	MAX	RS3seq-Chen2013	-0.3585	1	11	14	1	1	9	5	8	Previously skipped due to: Off-target Match Bin I matches > 5; On-Target Efficacy Score < 0.0; Outside Target Window: [TSS-150,TSS-75]
NC_000010.11:-:17238197	6	9606				CRISPRa	[TSS-300,TSS+0]	NC_000010.11	-		SpyoCas9	1	1	5.20.100	-	sense	17238285	ACAAGAGTTCCAGACTAGGC	GAGCACAAGAGTTCCAGACTAGGCTGGACA	TGG	-87	POTENTIALLY_ACTIVE	MAX	MAX	MAX	MAX	MAX	MAX	MAX	MAX	MAX	MAX	MAX	MAX	RS3seq-Chen2013	0.2848	1	5	20	1	1	10	6	8	Previously skipped due to: Off-target Match Bin I matches > 5
NC_000010.11:-:17238197	6	9606				CRISPRa	[TSS-300,TSS+0]	NC_000010.11	-		SpyoCas9	1	1	5.20.100	-	sense	17238382	CGGTTTCATATATTAAATCT	AGAACGGTTTCATATATTAAATCTTGGTGA	TGG	-184	ONE_INTERGENIC_SITE	0	0	0	0	0	369	0	2	818	2	5	1578	RS3seq-Chen2013	-0.9006	1	20	6	1	1	11	2	6	Previously skipped due to: On-Target Efficacy Score < 0.0; Outside Target Window: [TSS-150,TSS-75]
NC_000010.11:-:31320377	6	9606				CRISPRa	[TSS-300,TSS+0]	NC_000010.11	-		SpyoCas9	1	1	5.20.100	-	sense	31320514	TAGCAGCCCCGCGCGTCCGT	CAAGTAGCAGCCCCGCGCGTCCGTCGGTCC	CGG	-136	POTENTIALLY_ACTIVE	0	0	0	1	0	9	10	3	49	11	9	70	RS3seq-Chen2013	0.5179	1	6	17	1	1	6	1	1
NC_000010.11:-:31320377	6	9606				CRISPRa	[TSS-300,TSS+0]	NC_000010.11	-		SpyoCas9	1	1	5.20.100	+	antisense	31320519	GACGGACCGACGGACGCGCG	GGCGGACGGACCGACGGACGCGCGGGGCTG	GGG	-141	POTENTIALLY_ACTIVE	0	0	0	1	0	11	11	3	16	13	9	63	RS3seq-Chen2013	0.001388	1	20	18	1	1	14	2	1
NC_000010.11:-:31320377	6	9606				CRISPRa	[TSS-300,TSS+0]	NC_000010.11	-		SpyoCas9	1	1	5.20.100	+	antisense	31320486	GTCTCGGGTGGAAGGAGGGT	CTGGGTCTCGGGTGGAAGGAGGGTGGGGGA	GGG	-108	POTENTIALLY_ACTIVE	0	0	0	3	1	421	4	8	449	4	2	335	RS3seq-Chen2013	0.1211	1	16	33	1	1	20	3	1
NC_000010.11:-:31320377	6	9606				CRISPRa	[TSS-300,TSS+0]	NC_000010.11	-		SpyoCas9	1	1	5.20.100	+	antisense	31320474	ATGGCGCTCTGGGTCTCGGG	TTGGATGGCGCTCTGGGTCTCGGGTGGAAG	TGG	-96	POTENTIALLY_ACTIVE	0	0	0	5	1	87	13	2	143	11	4	171	RS3seq-Chen2013	0.1756	1	13	40	1	1	23	4	1
NC_000010.11:-:31320377	6	9606				CRISPRa	[TSS-300,TSS+0]	NC_000010.11	-		SpyoCas9	1	1	5.20.100	+	antisense	31320481	TCTGGGTCTCGGGTGGAAGG	GCGCTCTGGGTCTCGGGTGGAAGGAGGGTG	AGG	-103	POTENTIALLY_ACTIVE	0	0	0	7	5	466	8	7	314	8	8	381	RS3seq-Chen2013	0.2946	1	12	43	1	1	24	5	1
NC_000010.11:-:31320377	6	9606				CRISPRa	[TSS-300,TSS+0]	NC_000010.11	-		SpyoCas9	1	1	5.20.100	+	antisense	31320482	CTGGGTCTCGGGTGGAAGGA	CGCTCTGGGTCTCGGGTGGAAGGAGGGTGG	GGG	-104	POTENTIALLY_ACTIVE	0	0	0	4	3	495	5	3	356	3	2	207	RS3seq-Chen2013	0.05427	1	17	38	1	1	25	6	1
NC_000010.11:-:78931545	6	9606				CRISPRa	[TSS-300,TSS+0]	NC_000010.11	-		SpyoCas9	1	1	5.20.100	+	antisense	78931632	CATGGCCGCATCGATCCTGT	GCTGCATGGCCGCATCGATCCTGTGGGAGA	GGG	-86	ONE_INTERGENIC_SITE	0	0	0	0	0	28	0	2	40	1	2	39	RS3seq-Chen2013	0.4693	1	4	1	1	1	1	1	1
NC_000010.11:-:78931545	6	9606				CRISPRa	[TSS-300,TSS+0]	NC_000010.11	-		SpyoCas9	1	1	5.20.100	-	sense	78931626	CCTCTCCCACAGGATCGATG	CCTCCCTCTCCCACAGGATCGATGCGGCCA	CGG	-80	ONE_INTERGENIC_SITE	0	0	0	0	0	51	0	0	122	2	1	144	RS3seq-Chen2013	0.3829	1	6	3	1	1	2	2	1
NC_000010.11:-:78931545	6	9606				CRISPRa	[TSS-300,TSS+0]	NC_000010.11	-		SpyoCas9	1	1	5.20.100	+	antisense	78931638	CGCATCGATCCTGTGGGAGA	TGGCCGCATCGATCCTGTGGGAGAGGGAGG	GGG	-92	ONE_INTERGENIC_SITE	0	0	0	1	1	129	1	0	89	1	1	66	RS3seq-Chen2013	0.2198	1	8	19	1	1	9	3	1
NC_000010.11:-:78931545	6	9606				CRISPRa	[TSS-300,TSS+0]	NC_000010.11	-		SpyoCas9	1	1	5.20.100	-	sense	78931671	AGATACCTGCTGAGCACAGC	GACGAGATACCTGCTGAGCACAGCAGGCCT	AGG	-125	ONE_INTERGENIC_SITE	0	0	0	1	1	157	2	2	189	6	5	498	RS3seq-Chen2013	0.1507	1	11	20	1	1	10	4	1
NC_000010.11:-:78931545	6	9606				CRISPRa	[TSS-300,TSS+0]	NC_000010.11	-		SpyoCas9	1	1	5.20.100	-	sense	78931636	AGCCCTCCTCCCTCTCCCAC	CGCCAGCCCTCCTCCCTCTCCCACAGGATC	AGG	-90	ONE_INTERGENIC_SITE	0	0	0	13	8	657	40	9	1031	51	18	2260	RS3seq-Chen2013	0.4205	1	5	35	1	1	13	5	1
NC_000010.11:-:78931545	6	9606				CRISPRa	[TSS-300,TSS+0]	NC_000010.11	-		SpyoCas9	1	1	5.20.100	+	antisense	78931644	GATCCTGTGGGAGAGGGAGG	CATCGATCCTGTGGGAGAGGGAGGAGGGCT	AGG	-98	MULTIPLE_INTERGENIC_SITES	0	0	3	45	13	1587	26	14	1761	14	12	1227	RS3seq-Chen2013	0.2078	1	10	44	1	1	27	6	1
NC_000010.11:-:78952389	6	9606				CRISPRa	[TSS-300,TSS+0]	NC_000010.11	-		SpyoCas9	1	1	5.20.100	-	sense	78952575	AAATTGTAGAGGATGCAATC	CAAAAAATTGTAGAGGATGCAATCAGGAGA	AGG	-185	ONE_INTERGENIC_SITE	0	0	0	0	0	76	0	1	159	0	2	204	RS3seq-Chen2013	1.141	0	1	1	1	1	1	3	3	Previously skipped due to: DHS Score < 1.0; Outside Target Window: [TSS-150,TSS-75]
NC_000010.11:-:78952389	6	9606				CRISPRa	[TSS-300,TSS+0]	NC_000010.11	-		SpyoCas9	1	1	5.20.100	-	sense	78952524	TGTTGAGATTAGAGTAGAGA	AATGTGTTGAGATTAGAGTAGAGAGGGCAT	GGG	-134	ONE_INTERGENIC_SITE	0	0	0	0	1	375	1	1	658	2	1	506	RS3seq-Chen2013	0.2773	0	16	8	1	1	5	1	2	Previously skipped due to: DHS Score < 1.0
NC_000010.11:-:78952389	6	9606				CRISPRa	[TSS-300,TSS+0]	NC_000010.11	-		SpyoCas9	1	1	5.20.100	+	antisense	78952426	AATTAATAGAGGGATGGATG	GATAAATTAATAGAGGGATGGATGAGGTTG	AGG	-36	ONE_INTERGENIC_SITE	0	0	0	1	0	265	0	1	429	0	1	432	RS3seq-Chen2013	0.2929	0	13	13	1	1	6	4	3	Previously skipped due to: DHS Score < 1.0; Outside Target Window: [TSS-150,TSS-75]
NC_000010.11:-:78952389	6	9606				CRISPRa	[TSS-300,TSS+0]	NC_000010.11	-		SpyoCas9	1	1	5.20.100	-	sense	78952525	GTGTTGAGATTAGAGTAGAG	GAATGTGTTGAGATTAGAGTAGAGAGGGCA	AGG	-135	ONE_INTERGENIC_SITE	0	0	0	1	0	286	0	3	340	2	1	370	RS3seq-Chen2013	0.3376	0	12	14	1	1	7	2	2	Previously skipped due to: DHS Score < 1.0
NC_000010.11:-:78952389	6	9606				CRISPRa	[TSS-300,TSS+0]	NC_000010.11	-		SpyoCas9	1	1	5.20.100	-	sense	78952554	GGAGAAGCTTCTCAAGTCAC	ATCAGGAGAAGCTTCTCAAGTCACTGGCTG	TGG	-164	ONE_INTERGENIC_SITE	0	0	0	2	1	130	0	2	239	1	2	321	RS3seq-Chen2013	0.5156	0	6	22	1	1	9	5	3	Previously skipped due to: DHS Score < 1.0; Outside Target Window: [TSS-150,TSS-75]
NC_000010.11:-:78952389	6	9606				CRISPRa	[TSS-300,TSS+0]	NC_000010.11	-		SpyoCas9	1	1	5.20.100	+	antisense	78952420	TAGATAAATTAATAGAGGGA	AGGATAGATAAATTAATAGAGGGATGGATG	TGG	-30	ONE_INTERGENIC_SITE	0	0	0	1	3	664	1	1	984	1	1	751	RS3seq-Chen2013	0.2821	0	15	20	1	1	16	6	3	Previously skipped due to: DHS Score < 1.0; Outside Target Window: [TSS-150,TSS-75]
NC_000010.11:-:78977950	6	9606				CRISPRa	[TSS-300,TSS+0]	NC_000010.11	-		SpyoCas9	1	1	5.20.100	-	sense	78978076	GATGATGAGGGCTTGACCTT	AGGAGATGATGAGGGCTTGACCTTGGGCTG	GGG	-125	ONE_INTERGENIC_SITE	0	0	0	0	0	135	1	1	250	6	1	443	RS3seq-Chen2013	0.6159	1	11	5	1	1	3	1	1
NC_000010.11:-:78977950	6	9606				CRISPRa	[TSS-300,TSS+0]	NC_000010.11	-		SpyoCas9	1	1	5.20.100	-	sense	78978051	GTGGTAGCGGGACAGGGAGA	GGCTGTGGTAGCGGGACAGGGAGAGGGACG	GGG	-100	ONE_INTERGENIC_SITE	0	0	0	5	6	499	21	19	3798	2	0	332	RS3seq-Chen2013	1.038	1	2	33	1	1	8	2	1
NC_000010.11:-:78977950	6	9606				CRISPRa	[TSS-300,TSS+0]	NC_000010.11	-		SpyoCas9	1	1	5.20.100	+	antisense	78978071	TGTCCCGCTACCACAGCCCA	TCCCTGTCCCGCTACCACAGCCCAAGGTCA	AGG	-120	ONE_INTERGENIC_SITE	0	0	0	2	0	158	1	1	169	2	3	199	RS3seq-Chen2013	0.5585	1	12	26	1	1	11	3	1
NC_000010.11:-:78977950	6	9606				CRISPRa	[TSS-300,TSS+0]	NC_000010.11	-		SpyoCas9	1	1	5.20.100	-	sense	78978047	TAGCGGGACAGGGAGAGGGA	GTGGTAGCGGGACAGGGAGAGGGACGGGTT	CGG	-96	ONE_INTERGENIC_SITE	0	0	0	33	18	2401	54	22	4782	17	16	1079	RS3seq-Chen2013	0.6878	1	8	37	1	1	16	4	1
NC_000010.11:-:78977950	6	9606				CRISPRa	[TSS-300,TSS+0]	NC_000010.11	-		SpyoCas9	1	1	5.20.100	-	sense	78978057	TGGGCTGTGGTAGCGGGACA	ACCTTGGGCTGTGGTAGCGGGACAGGGAGA	GGG	-106	ONE_INTERGENIC_SITE	0	0	0	2	0	100	0	1	154	3	5	176	RS3seq-Chen2013	0.1541	1	27	25	1	1	25	5	1
NC_000010.11:-:78977950	6	9606				CRISPRa	[TSS-300,TSS+0]	NC_000010.11	-		SpyoCas9	1	1	5.20.100	-	sense	78978088	ACCCAGACAGGAGATGATGA	AATAACCCAGACAGGAGATGATGAGGGCTT	GGG	-137	MULTIPLE_INTERGENIC_SITES	0	0	2	1	6	642	0	3	547	2	4	710	RS3seq-Chen2013	0.7481	1	7	49	1	1	31	6	1
NC_000010.11:-:78977988	6	9606				CRISPRa	[TSS-300,TSS+0]	NC_000010.11	-		SpyoCas9	1	1	5.20.100	-	sense	78978138	GCAGCTGACTCAGTGAGCAG	TGTGGCAGCTGACTCAGTGAGCAGAGGCAT	AGG	-149	ONE_INTERGENIC_SITE	0	0	0	0	0	178	3	5	472	4	3	485	RS3seq-Chen2013	1.023	1	3	7	1	1	1	1	1
NC_000010.11:-:78977988	6	9606				CRISPRa	[TSS-300,TSS+0]	NC_000010.11	-		SpyoCas9	1	1	5.20.100	-	sense	78978131	ACTCAGTGAGCAGAGGCATG	GCTGACTCAGTGAGCAGAGGCATGAGGCAG	AGG	-142	ONE_INTERGENIC_SITE	0	0	0	2	3	324	7	6	593	4	4	1151	RS3seq-Chen2013	1.088	1	1	27	1	1	5	2	1
NC_000010.11:-:78977988	6	9606				CRISPRa	[TSS-300,TSS+0]	NC_000010.11	-		SpyoCas9	1	1	5.20.100	-	sense	78978127	AGTGAGCAGAGGCATGAGGC	ACTCAGTGAGCAGAGGCATGAGGCAGGGGA	AGG	-138	ONE_INTERGENIC_SITE	0	0	0	1	4	284	8	7	532	11	10	1245	RS3seq-Chen2013	0.5474	1	11	21	1	1	8	3	1
NC_000010.11:-:78977988	6	9606				CRISPRa	[TSS-300,TSS+0]	NC_000010.11	-		SpyoCas9	1	1	5.20.100	-	sense	78978122	GCAGAGGCATGAGGCAGGGG	GTGAGCAGAGGCATGAGGCAGGGGAGGCTG	AGG	-133	ONE_INTERGENIC_SITE	0	0	0	15	7	895	19	11	780	25	15	1242	RS3seq-Chen2013	0.4334	1	15	34	1	1	18	4	1
NC_000010.11:-:78977988	6	9606				CRISPRa	[TSS-300,TSS+0]	NC_000010.11	-		SpyoCas9	1	1	5.20.100	-	sense	78978125	TGAGCAGAGGCATGAGGCAG	TCAGTGAGCAGAGGCATGAGGCAGGGGAGG	GGG	-136	MULTIPLE_INTERGENIC_SITES	0	0	1	1	4	445	9	7	1102	10	15	1120	RS3seq-Chen2013	0.3907	1	19	44	1	1	36	5	1
NC_000010.11:-:78977988	6	9606				CRISPRa	[TSS-300,TSS+0]	NC_000010.11	-		SpyoCas9	1	1	5.20.100	+	antisense	78978098	GCCCTCATCATCTCCTGTCT	TCAAGCCCTCATCATCTCCTGTCTGGGTTA	GGG	-109	MULTIPLE_INTERGENIC_SITES	0	0	1	0	1	209	0	1	358	3	3	537	RS3seq-Chen2013	0.2604	1	24	41	1	1	37	6	1
NC_000010.11:-:78978034	6	9606				CRISPRa	[TSS-300,TSS+0]	NC_000010.11	-		SpyoCas9	1	1	5.20.100	-	sense	78978206	CAGGTTCTAAAGCTGGAGAG	CTTACAGGTTCTAAAGCTGGAGAGCGGCTT	CGG	-171	ONE_INTERGENIC_SITE	0	0	0	0	1	346	3	2	302	0	1	301	RS3seq-Chen2013	0.4632	1	16	9	1	1	7	4	3	Previously skipped due to: Outside Target Window: [TSS-150,TSS-75]
NC_000010.11:-:78978034	6	9606				CRISPRa	[TSS-300,TSS+0]	NC_000010.11	-		SpyoCas9	1	1	5.20.100	-	sense	78978160	TGGTGACCCTGGCAGCAGTG	TAAGTGGTGACCCTGGCAGCAGTGTGGCAG	TGG	-125	ONE_INTERGENIC_SITE	0	0	0	1	2	489	1	3	637	2	9	499	RS3seq-Chen2013	0.4284	1	18	17	1	1	13	1	1
NC_000010.11:-:78978034	6	9606				CRISPRa	[TSS-300,TSS+0]	NC_000010.11	-		SpyoCas9	1	1	5.20.100	+	antisense	78978165	CAGCTGCCACACTGCTGCCA	GAGTCAGCTGCCACACTGCTGCCAGGGTCA	GGG	-130	ONE_INTERGENIC_SITE	0	0	0	4	4	320	3	5	466	4	10	583	RS3seq-Chen2013	0.06705	1	33	26	1	1	27	2	1
NC_000010.11:-:78978034	6	9606				CRISPRa	[TSS-300,TSS+0]	NC_000010.11	-		SpyoCas9	1	1	5.20.100	-	sense	78978126	GTGAGCAGAGGCATGAGGCA	CTCAGTGAGCAGAGGCATGAGGCAGGGGAG	GGG	-91	MULTIPLE_INTERGENIC_SITES	0	0	1	0	2	369	4	5	706	8	14	1117	RS3seq-Chen2013	0.2321	1	28	42	1	1	39	3	1
NC_000010.11:-:78978034	6	9606				CRISPRa	[TSS-300,TSS+0]	NC_000010.11	-		SpyoCas9	1	1	5.20.100	-	sense	78978089	AACCCAGACAGGAGATGATG	CAATAACCCAGACAGGAGATGATGAGGGCT	AGG	-54	MULTIPLE_INTERGENIC_SITES	0	0	5	0	5	436	1	2	564	3	3	522	RS3seq-Chen2013	0.411	1	19	56	1	1	41	5	3	Previously skipped due to: Outside Target Window: [TSS-150,TSS-75]
NC_000010.11:-:78978034	6	9606				CRISPRa	[TSS-300,TSS+0]	NC_000010.11	-		SpyoCas9	1	1	5.20.100	-	sense	78978100	GCTGTTGCAATAACCCAGAC	GGAGGCTGTTGCAATAACCCAGACAGGAGA	AGG	-65	MULTIPLE_INTERGENIC_SITES	0	0	2	0	0	78	1	1	135	1	0	174	RS3seq-Chen2013	0.2914	1	24	51	1	1	42	6	3	Previously skipped due to: Outside Target Window: [TSS-150,TSS-75]
NC_000010.11:+:80454198	6	9606				CRISPRa	[TSS-300,TSS+0]	NC_000010.11	+		SpyoCas9	1	1	5.20.100	+	sense	80454014	CCGGGGCCGCCCCAAGCCTC	CGGACCGGGGCCGCCCCAAGCCTCCGGCAC	CGG	-184	ENSG00000108219 (TSPAN14)	0	0	0	1	1	80	13	6	221	14	6	287	RS3seq-Chen2013	0.2575	1	8	6	1	1	2	1	3	Previously skipped due to: Outside Target Window: [TSS-150,TSS-75]
NC_000010.11:+:80454198	6	9606				CRISPRa	[TSS-300,TSS+0]	NC_000010.11	+		SpyoCas9	1	1	5.20.100	+	sense	80454038	ACCGCCCAGAGCGGGACAAA	CGGCACCGCCCAGAGCGGGACAAAGGGGCG	GGG	-160	ENSG00000108219 (TSPAN14)	0	0	0	0	0	82	4	5	178	9	3	211	RS3seq-Chen2013	0.0166	1	14	1	1	1	3	2	3	Previously skipped due to: Outside Target Window: [TSS-150,TSS-75]
NC_000010.11:+:80454198	6	9606				CRISPRa	[TSS-300,TSS+0]	NC_000010.11	+		SpyoCas9	1	1	5.20.100	-	antisense	80454012	TGGGCGGTGCCGGAGGCTTG	GCTCTGGGCGGTGCCGGAGGCTTGGGGCGG	GGG	-186	ENSG00000108219 (TSPAN14)	0	0	0	3	1	77	16	5	174	5	8	109	RS3seq-Chen2013	0.4977	1	3	15	1	1	5	3	3	Previously skipped due to: Outside Target Window: [TSS-150,TSS-75]
NC_000010.11:+:80454198	6	9606				CRISPRa	[TSS-300,TSS+0]	NC_000010.11	+		SpyoCas9	1	1	5.20.100	+	sense	80454042	CCCAGAGCGGGACAAAGGGG	ACCGCCCAGAGCGGGACAAAGGGGCGGGCC	CGG	-156	ENSG00000108219 (TSPAN14)	0	0	0	7	2	303	14	3	408	13	3	261	RS3seq-Chen2013	0.005306	1	15	36	1	1	17	4	3	Previously skipped due to: Outside Target Window: [TSS-150,TSS-75]
NC_000010.11:+:80454198	6	9606				CRISPRa	[TSS-300,TSS+0]	NC_000010.11	+		SpyoCas9	1	1	5.20.100	+	sense	80454030	CCTCCGGCACCGCCCAGAGC	CAAGCCTCCGGCACCGCCCAGAGCGGGACA	GGG	-168	ENSG00000108219 (TSPAN14)	0	0	1	7	2	127	14	11	190	44	18	193	RS3seq-Chen2013	0.06481	1	9	74	1	1	35	5	3	Previously skipped due to: Outside Target Window: [TSS-150,TSS-75]
NC_000010.11:+:80454198	6	9606				CRISPRa	[TSS-300,TSS+0]	NC_000010.11	+		SpyoCas9	1	1	5.20.100	-	antisense	80454009	GCGGTGCCGGAGGCTTGGGG	CTGGGCGGTGCCGGAGGCTTGGGGCGGCCC	CGG	-189	POTENTIALLY_ACTIVE	0	0	1	12	4	320	15	5	410	13	14	226	RS3seq-Chen2013	0.06317	1	10	77	1	1	37	6	3	Previously skipped due to: Outside Target Window: [TSS-150,TSS-75]
NC_000010.11:+:80454310	6	9606				CRISPRa	[TSS-300,TSS+0]	NC_000010.11	+		SpyoCas9	1	1	5.20.100	-	antisense	80454270	GACTCGGGCCGTCCGAGCGG	GCGCGACTCGGGCCGTCCGAGCGGCGGGGG	CGG	-40	ENSG00000108219 (TSPAN14)	0	0	0	2	0	17	4	2	19	10	3	20	RS3seq-Chen2013	0.09508	1	3	10	1	1	3	2	3	Previously skipped due to: Outside Target Window: [TSS-150,TSS-75]
NC_000010.11:+:80454310	6	9606				CRISPRa	[TSS-300,TSS+0]	NC_000010.11	+		SpyoCas9	1	1	5.20.100	-	antisense	80454206	GCGGCGCCTGCCGTCTGCCG	AGGCGCGGCGCCTGCCGTCTGCCGAGGAAG	AGG	-104	ENSG00000108219 (TSPAN14)	0	0	0	1	3	76	7	5	97	11	5	109	RS3seq-Chen2013	-0.1957	1	20	8	1	1	8	3	5	Previously skipped due to: On-Target Efficacy Score < 0.0
NC_000010.11:+:80454310	6	9606				CRISPRa	[TSS-300,TSS+0]	NC_000010.11	+		SpyoCas9	1	1	5.20.100	+	sense	80454207	GGCGCCCCTTCCTCGGCAGA	AAGCGGCGCCCCTTCCTCGGCAGACGGCAG	CGG	-103	ENSG00000108219 (TSPAN14)	0	0	0	2	1	132	3	4	180	7	8	337	RS3seq-Chen2013	-0.188	1	19	13	1	1	9	4	5	Previously skipped due to: On-Target Efficacy Score < 0.0
NC_000010.11:+:80454310	6	9606				CRISPRa	[TSS-300,TSS+0]	NC_000010.11	+		SpyoCas9	1	1	5.20.100	-	antisense	80454200	CCTGCCGTCTGCCGAGGAAG	GGCGCCTGCCGTCTGCCGAGGAAGGGGCGC	GGG	-110	ENSG00000108219 (TSPAN14)	0	0	0	4	5	92	5	2	114	2	5	53	RS3seq-Chen2013	-0.02246	1	8	24	1	1	10	5	5	Previously skipped due to: On-Target Efficacy Score < 0.0
NC_000010.11:+:80454310	6	9606				CRISPRa	[TSS-300,TSS+0]	NC_000010.11	+		SpyoCas9	1	1	5.20.100	-	antisense	80454201	GCCTGCCGTCTGCCGAGGAA	CGGCGCCTGCCGTCTGCCGAGGAAGGGGCG	GGG	-109	ENSG00000108219 (TSPAN14)	0	0	0	1	2	67	2	0	74	1	3	50	RS3seq-Chen2013	-0.2782	1	28	7	1	1	12	6	5	Previously skipped due to: On-Target Efficacy Score < 0.0
NC_000010.11:+:80454310	6	9606				CRISPRa	[TSS-300,TSS+0]	NC_000010.11	+		SpyoCas9	1	1	5.20.100	+	sense	80454186	CACCGGGCGGCGCAGGGAAG	GCCGCACCGGGCGGCGCAGGGAAGCGGCGC	CGG	-124	ENSG00000108219 (TSPAN14)	0	0	0	10	7	161	53	29	356	52	15	241	RS3seq-Chen2013	0.02487	1	5	45	1	1	20	1	1
NC_000010.11:+:80505703	6	9606				CRISPRa	[TSS-300,TSS+0]	NC_000010.11	+		SpyoCas9	1	1	5.20.100	+	sense	80505585	GCAGGAGAACCTAGGTCTAC	GGAGGCAGGAGAACCTAGGTCTACAGGCTT	AGG	-118	ONE_INTERGENIC_SITE	0	0	0	0	0	289	3	4	606	0	0	109	RS3seq-Chen2013	0.5553	0	8	10	1	1	4	1	2	Previously skipped due to: DHS Score < 1.0
NC_000010.11:+:80505703	6	9606				CRISPRa	[TSS-300,TSS+0]	NC_000010.11	+		SpyoCas9	1	1	5.20.100	-	antisense	80505605	TTATCCAGTCCCTAAGACCA	GGCCTTATCCAGTCCCTAAGACCATGGCAG	TGG	-98	ONE_INTERGENIC_SITE	0	0	0	1	1	109	2	0	206	2	1	264	RS3seq-Chen2013	1.259	0	1	21	1	1	5	2	2	Previously skipped due to: DHS Score < 1.0
NC_000010.11:+:80505703	6	9606				CRISPRa	[TSS-300,TSS+0]	NC_000010.11	+		SpyoCas9	1	1	5.20.100	+	sense	80505618	ATGGTCTTAGGGACTGGATA	TGCCATGGTCTTAGGGACTGGATAAGGCCC	AGG	-85	ONE_INTERGENIC_SITE	0	0	0	1	0	110	0	1	219	0	1	211	RS3seq-Chen2013	0.1219	0	24	19	1	1	14	3	2	Previously skipped due to: DHS Score < 1.0
NC_000010.11:+:80505703	6	9606				CRISPRa	[TSS-300,TSS+0]	NC_000010.11	+		SpyoCas9	1	1	5.20.100	-	antisense	80505583	GCAGGAAAGCCTGTAGACCT	CATGGCAGGAAAGCCTGTAGACCTAGGTTC	AGG	-120	MULTIPLE_INTERGENIC_SITES	0	0	1	1	0	98	0	0	180	3	3	398	RS3seq-Chen2013	0.8012	0	3	45	1	1	20	4	2	Previously skipped due to: DHS Score < 1.0
NC_000010.11:+:80505703	6	9606				CRISPRa	[TSS-300,TSS+0]	NC_000010.11	+		SpyoCas9	1	1	5.20.100	+	sense	80505577	AGGAGGAGGCAGGAGAACCT	CAGCAGGAGGAGGCAGGAGAACCTAGGTCT	AGG	-126	MULTIPLE_INTERGENIC_SITES	0	0	1	2	0	263	3	5	676	8	13	1265	RS3seq-Chen2013	0.997	0	2	49	1	1	23	5	2	Previously skipped due to: DHS Score < 1.0
NC_000010.11:+:80505703	6	9606				CRISPRa	[TSS-300,TSS+0]	NC_000010.11	+		SpyoCas9	1	1	5.20.100	+	sense	80505563	CCTTTGCTTCCAGCAGGAGG	CCTCCCTTTGCTTCCAGCAGGAGGAGGCAG	AGG	-140	MULTIPLE_INTERGENIC_SITES	0	0	1	5	3	449	6	3	646	4	10	661	RS3seq-Chen2013	0.004368	0	30	54	1	1	43	6	2	Previously skipped due to: DHS Score < 1.0
NC_000010.11:-:80522639	6	9606				CRISPRa	[TSS-300,TSS+0]	NC_000010.11	-		SpyoCas9	1	1	5.20.100	+	antisense	80522726	TACTCAGGTCATCACACCCA	CATCTACTCAGGTCATCACACCCATGGAAT	TGG	-86	ONE_INTERGENIC_SITE	0	0	0	0	0	106	0	1	151	2	2	290	RS3seq-Chen2013	0.7239	1	4	6	1	1	1	1	1
NC_000010.11:-:80522639	6	9606				CRISPRa	[TSS-300,TSS+0]	NC_000010.11	-		SpyoCas9	1	1	5.20.100	+	antisense	80522830	GGAGTGTGCCAAGAACAGAT	TGTAGGAGTGTGCCAAGAACAGATGGGCCT	GGG	-190	ONE_INTERGENIC_SITE	0	0	0	0	0	158	0	1	218	0	2	328	RS3seq-Chen2013	0.9553	1	2	8	1	1	2	5	3	Previously skipped due to: Outside Target Window: [TSS-150,TSS-75]
NC_000010.11:-:80522639	6	9606				CRISPRa	[TSS-300,TSS+0]	NC_000010.11	-		SpyoCas9	1	1	5.20.100	+	antisense	80522676	ACGCAGAGGTAACTACTATT	TGTTACGCAGAGGTAACTACTATTAGGAAT	AGG	-36	ONE_INTERGENIC_SITE	0	0	0	0	1	79	0	0	195	0	0	567	RS3seq-Chen2013	1.25	1	1	12	1	1	4	6	3	Previously skipped due to: Outside Target Window: [TSS-150,TSS-75]
NC_000010.11:-:80522639	6	9606				CRISPRa	[TSS-300,TSS+0]	NC_000010.11	-		SpyoCas9	1	1	5.20.100	-	sense	80522783	GTGACCGTGAAAACGCACTG	TGGCGTGACCGTGAAAACGCACTGTGGATC	TGG	-143	ONE_INTERGENIC_SITE	0	0	0	0	0	37	1	0	76	0	0	87	RS3seq-Chen2013	0.189	1	14	1	1	1	5	2	1
NC_000010.11:-:80522639	6	9606				CRISPRa	[TSS-300,TSS+0]	NC_000010.11	-		SpyoCas9	1	1	5.20.100	-	sense	80522731	AGTATGTAAAATGATTCCAT	AAATAGTATGTAAAATGATTCCATGGGTGT	GGG	-91	ONE_INTERGENIC_SITE	0	0	0	1	1	402	0	0	527	0	3	819	RS3seq-Chen2013	0.641	1	6	26	1	1	16	3	1
NC_000010.11:-:80522639	6	9606				CRISPRa	[TSS-300,TSS+0]	NC_000010.11	-		SpyoCas9	1	1	5.20.100	-	sense	80522732	TAGTATGTAAAATGATTCCA	AAAATAGTATGTAAAATGATTCCATGGGTG	TGG	-92	MULTIPLE_INTERGENIC_SITES	0	0	1	0	1	296	1	2	563	0	4	655	RS3seq-Chen2013	0.2485	1	12	29	1	1	20	4	1
NC_000010.11:+:102449816	6	9606				CRISPRa	[TSS-300,TSS+0]	NC_000010.11	+		SpyoCas9	1	1	5.20.100	+	sense	102449807	CAGTAGTGTATCAGCACACC	ACTACAGTAGTGTATCAGCACACCCGGCTA	CGG	-9	ENSG00000269609 (C10orf95-AS1)	0	0	0	1	1	87	0	2	183	2	2	104	RS3seq-Chen2013	0.6419	1	7	10	1	1	4	2	4	Previously skipped due to: Outside Target Window: [TSS-150,TSS-75]; Outside Target Window: [TSS-200,TSS-25]
NC_000010.11:+:102449816	6	9606				CRISPRa	[TSS-300,TSS+0]	NC_000010.11	+		SpyoCas9	1	1	5.20.100	+	sense	102449690	AGACAGGGTTTCAGTCACCC	TTTGAGACAGGGTTTCAGTCACCCAGGCTG	AGG	-126	ENSG00000269609 (C10orf95-AS1)	0	0	1	1	3	298	5	8	1334	7	4	700	RS3seq-Chen2013	0.7659	1	5	25	1	1	8	1	1
NC_000010.11:+:102449816	6	9606				CRISPRa	[TSS-300,TSS+0]	NC_000010.11	+		SpyoCas9	1	1	5.20.100	+	sense	102449740	CCTTGCAGCCCCGCCCTCTC	GGCTCCTTGCAGCCCCGCCCTCTCGGGCTC	GGG	-76	ENSG00000269609 (C10orf95-AS1)	0	0	0	19	7	206	28	16	1624	35	25	3987	RS3seq-Chen2013	-0.07422	1	23	22	1	1	16	3	5	Previously skipped due to: On-Target Efficacy Score < 0.0
NC_000010.11:+:102449816	6	9606				CRISPRa	[TSS-300,TSS+0]	NC_000010.11	+		SpyoCas9	1	1	5.20.100	-	antisense	102449739	ATCACCTGAGCCCGAGAGGG	GAGGATCACCTGAGCCCGAGAGGGCGGGGC	CGG	-77	ENSG00000269609 (C10orf95-AS1)	0	0	0	4	10	348	5	3	357	8	6	743	RS3seq-Chen2013	-0.2426	1	29	16	1	1	17	4	5	Previously skipped due to: On-Target Efficacy Score < 0.0
NC_000010.11:+:102449816	6	9606				CRISPRa	[TSS-300,TSS+0]	NC_000010.11	+		SpyoCas9	1	1	5.20.100	+	sense	102449739	TCCTTGCAGCCCCGCCCTCT	CGGCTCCTTGCAGCCCCGCCCTCTCGGGCT	CGG	-77	ENSG00000269609 (C10orf95-AS1)	0	0	0	6	1	121	5	3	660	12	9	740	RS3seq-Chen2013	-0.3016	1	32	18	1	1	23	5	5	Previously skipped due to: On-Target Efficacy Score < 0.0
NC_000010.11:+:102449816	6	9606				CRISPRa	[TSS-300,TSS+0]	NC_000010.11	+		SpyoCas9	1	1	5.20.100	-	antisense	102449738	TCACCTGAGCCCGAGAGGGC	AGGATCACCTGAGCCCGAGAGGGCGGGGCT	GGG	-78	ENSG00000269609 (C10orf95-AS1)	0	0	0	7	2	316	7	17	816	14	5	348	RS3seq-Chen2013	-0.3172	1	33	19	1	1	27	6	5	Previously skipped due to: On-Target Efficacy Score < 0.0
NC_000010.11:+:102450126	6	9606				CRISPRa	[TSS-300,TSS+0]	NC_000010.11	+		SpyoCas9	1	1	5.20.100	+	sense	102450004	GATCACCGTCGCCCTCGGCT	TGGGGATCACCGTCGCCCTCGGCTTGGCAG	TGG	-122	ONE_INTERGENIC_SITE	0	0	0	2	0	40	2	0	97	3	7	42	RS3seq-Chen2013	0.09973	1	20	15	1	1	8	1	1
NC_000010.11:+:102450126	6	9606				CRISPRa	[TSS-300,TSS+0]	NC_000010.11	+		SpyoCas9	1	1	5.20.100	-	antisense	102449998	TCCTGCCAAGCCGAGGGCGA	GCCTTCCTGCCAAGCCGAGGGCGACGGTGA	CGG	-128	ONE_INTERGENIC_SITE	0	0	0	2	0	73	5	0	121	2	2	86	RS3seq-Chen2013	0.1513	1	19	16	1	1	9	2	1
NC_000010.11:+:102450126	6	9606				CRISPRa	[TSS-300,TSS+0]	NC_000010.11	+		SpyoCas9	1	1	5.20.100	+	sense	102450018	TCGGCTTGGCAGGAAGGCGG	GCCCTCGGCTTGGCAGGAAGGCGGGGGTAG	GGG	-108	ONE_INTERGENIC_SITE	0	0	0	5	4	368	6	6	401	12	4	298	RS3seq-Chen2013	0.3221	1	12	24	1	1	10	3	1
NC_000010.11:+:102450126	6	9606				CRISPRa	[TSS-300,TSS+0]	NC_000010.11	+		SpyoCas9	1	1	5.20.100	+	sense	102450040	GTAGGGGAGCGGTGGGAAAG	GGGGGTAGGGGAGCGGTGGGAAAGGGGGGT	GGG	-86	ONE_INTERGENIC_SITE	0	0	0	18	7	675	36	22	1098	24	15	982	RS3seq-Chen2013	0.2404	1	16	29	1	1	17	4	1
NC_000010.11:+:102450126	6	9606				CRISPRa	[TSS-300,TSS+0]	NC_000010.11	+		SpyoCas9	1	1	5.20.100	+	sense	102450041	TAGGGGAGCGGTGGGAAAGG	GGGGTAGGGGAGCGGTGGGAAAGGGGGGTG	GGG	-85	ONE_INTERGENIC_SITE	0	0	0	19	12	792	32	11	1001	33	10	743	RS3seq-Chen2013	0.2245	1	17	30	1	1	18	5	1
NC_000010.11:+:102450126	6	9606				CRISPRa	[TSS-300,TSS+0]	NC_000010.11	+		SpyoCas9	1	1	5.20.100	-	antisense	102450004	CCGCCTTCCTGCCAAGCCGA	ACCCCCGCCTTCCTGCCAAGCCGAGGGCGA	GGG	-122	MULTIPLE_INTERGENIC_SITES	0	0	1	1	2	127	2	3	173	0	3	189	RS3seq-Chen2013	0.01333	1	25	36	1	1	26	6	1
NC_000010.11:+:102461395	6	9606				CRISPRa	[TSS-300,TSS+0]	NC_000010.11	+		SpyoCas9	1	1	5.20.100	+	sense	102461268	GCAAGCGCCCGTGACAAACA	AAGGGCAAGCGCCCGTGACAAACATGGCGG	TGG	-127	ENSG00000138111 (MFSD13A)	0	0	0	0	0	30	0	0	22	0	2	46	RS3seq-Chen2013	0.5686	1	5	4	1	1	2	1	1
NC_000010.11:+:102461395	6	9606				CRISPRa	[TSS-300,TSS+0]	NC_000010.11	+		SpyoCas9	1	1	5.20.100	-	antisense	102461216	AAAGCGGACACTGGCAAATA	ATTAAAAGCGGACACTGGCAAATAGGGTCA	GGG	-179	ENSG00000138111 (MFSD13A)	0	0	0	0	0	32	0	0	72	1	2	101	RS3seq-Chen2013	0.4154	1	8	5	1	1	3	5	3	Previously skipped due to: Outside Target Window: [TSS-150,TSS-75]
NC_000010.11:+:102461395	6	9606				CRISPRa	[TSS-300,TSS+0]	NC_000010.11	+		SpyoCas9	1	1	5.20.100	+	sense	102461337	GCCGCGCGGAGCCAATCGCT	GGGGGCCGCGCGGAGCCAATCGCTGGGCGG	GGG	-58	ENSG00000138111 (MFSD13A)	0	0	0	0	0	11	1	2	14	8	1	14	RS3seq-Chen2013	0.3819	1	14	1	1	1	4	6	3	Previously skipped due to: Outside Target Window: [TSS-150,TSS-75]
NC_000010.11:+:102461395	6	9606				CRISPRa	[TSS-300,TSS+0]	NC_000010.11	+		SpyoCas9	1	1	5.20.100	+	sense	102461271	AGCGCCCGTGACAAACATGG	GGCAAGCGCCCGTGACAAACATGGCGGCGG	CGG	-124	ENSG00000138111 (MFSD13A)	0	0	0	2	2	95	3	1	120	0	0	65	RS3seq-Chen2013	0.7594	1	1	27	1	1	7	2	1
NC_000010.11:+:102461395	6	9606				CRISPRa	[TSS-300,TSS+0]	NC_000010.11	+		SpyoCas9	1	1	5.20.100	+	sense	102461284	AACATGGCGGCGGCAGCCTC	GACAAACATGGCGGCGGCAGCCTCAGGCGC	AGG	-111	ENSG00000138111 (MFSD13A)	0	0	0	6	3	110	16	5	364	11	10	627	RS3seq-Chen2013	0.3933	1	10	38	1	1	19	3	1
NC_000010.11:+:102461395	6	9606				CRISPRa	[TSS-300,TSS+0]	NC_000010.11	+		SpyoCas9	1	1	5.20.100	+	sense	102461313	CACCTGCCGGAGCTGCGCCC	CAGTCACCTGCCGGAGCTGCGCCCGGGGGC	GGG	-82	ENSG00000138111 (MFSD13A)	0	0	0	8	2	104	14	11	283	22	10	232	RS3seq-Chen2013	0.4109	1	9	40	1	1	21	4	1
NC_000010.11:+:102465984	6	9606				CRISPRa	[TSS-300,TSS+0]	NC_000010.11	+		SpyoCas9	1	1	5.20.100	-	antisense	102465877	GTCCAGGTAAACAGCCATCC	ACTTGTCCAGGTAAACAGCCATCCTGGAGA	TGG	-107	ONE_INTERGENIC_SITE	0	0	0	0	0	76	1	3	221	2	0	245	RS3seq-Chen2013	0.5007	0	10	4	1	1	2	1	2	Previously skipped due to: DHS Score < 1.0
NC_000010.11:+:102465984	6	9606				CRISPRa	[TSS-300,TSS+0]	NC_000010.11	+		SpyoCas9	1	1	5.20.100	-	antisense	102465872	GGTAAACAGCCATCCTGGAG	TCCAGGTAAACAGCCATCCTGGAGAGGAAG	AGG	-112	ONE_INTERGENIC_SITE	0	0	0	0	0	167	1	2	290	0	5	396	RS3seq-Chen2013	0.2921	0	18	8	1	1	7	2	2	Previously skipped due to: DHS Score < 1.0
NC_000010.11:+:102465984	6	9606				CRISPRa	[TSS-300,TSS+0]	NC_000010.11	+		SpyoCas9	1	1	5.20.100	+	sense	102465901	TTACCTGGACAAGTTGCAGT	CTGTTTACCTGGACAAGTTGCAGTTGGCAC	TGG	-83	ONE_INTERGENIC_SITE	0	0	0	1	0	86	1	2	135	2	4	367	RS3seq-Chen2013	0.483	0	12	15	1	1	8	3	2	Previously skipped due to: DHS Score < 1.0
NC_000010.11:+:102465984	6	9606				CRISPRa	[TSS-300,TSS+0]	NC_000010.11	+		SpyoCas9	1	1	5.20.100	-	antisense	102465893	GTGCCAACTGCAACTTGTCC	ACCTGTGCCAACTGCAACTTGTCCAGGTAA	AGG	-91	ONE_INTERGENIC_SITE	0	0	0	0	0	48	1	2	150	0	0	182	RS3seq-Chen2013	0.02938	0	27	1	1	1	9	4	2	Previously skipped due to: DHS Score < 1.0
NC_000010.11:+:102465984	6	9606				CRISPRa	[TSS-300,TSS+0]	NC_000010.11	+		SpyoCas9	1	1	5.20.100	-	antisense	102465863	CCATCCTGGAGAGGAAGCTG	ACAGCCATCCTGGAGAGGAAGCTGAGGCAG	AGG	-121	ONE_INTERGENIC_SITE	0	0	0	5	7	760	7	9	787	12	8	968	RS3seq-Chen2013	0.3493	0	16	34	1	1	20	5	2	Previously skipped due to: DHS Score < 1.0
NC_000010.11:+:102465984	6	9606				CRISPRa	[TSS-300,TSS+0]	NC_000010.11	+		SpyoCas9	1	1	5.20.100	+	sense	102465874	CCTCAGCTTCCTCTCCAGGA	CCTGCCTCAGCTTCCTCTCCAGGATGGCTG	TGG	-110	MULTIPLE_INTERGENIC_SITES	0	0	1	1	1	443	2	4	462	7	9	794	RS3seq-Chen2013	0.4919	0	11	43	1	1	23	6	2	Previously skipped due to: DHS Score < 1.0
NC_000010.11:-:104353569	6	9606				CRISPRa	[TSS-300,TSS+0]	NC_000010.11	-		SpyoCas9	1	1	5.20.100	-	sense	104353731	GCAACGGACACGCCCTCTAG	CCTGGCAACGGACACGCCCTCTAGGGGCGC	GGG	-161	ENSG00000120051 (CFAP58), ENSG00000231233 (CFAP58-DT)	0	0	0	0	0	18	4	2	30	2	1	26	RS3seq-Chen2013	0.5472	1	11	3	1	1	2	5	3	Previously skipped due to: Outside Target Window: [TSS-150,TSS-75]
NC_000010.11:-:104353569	6	9606				CRISPRa	[TSS-300,TSS+0]	NC_000010.11	-		SpyoCas9	1	1	5.20.100	-	sense	104353732	GGCAACGGACACGCCCTCTA	GCCTGGCAACGGACACGCCCTCTAGGGGCG	GGG	-162	ENSG00000120051 (CFAP58), ENSG00000231233 (CFAP58-DT)	0	0	0	0	0	19	1	1	28	0	0	21	RS3seq-Chen2013	0.4472	1	14	4	1	1	4	6	3	Previously skipped due to: Outside Target Window: [TSS-150,TSS-75]
NC_000010.11:-:104353569	6	9606				CRISPRa	[TSS-300,TSS+0]	NC_000010.11	-		SpyoCas9	1	1	5.20.100	+	antisense	104353676	TTCTCTGAGGAACCCTGCCC	ATATTTCTCTGAGGAACCCTGCCCAGGTGC	AGG	-106	ENSG00000120051 (CFAP58), ENSG00000231233 (CFAP58-DT)	0	0	0	2	1	185	1	3	368	4	3	385	RS3seq-Chen2013	0.2755	1	19	31	1	1	20	1	1
NC_000010.11:-:104353569	6	9606				CRISPRa	[TSS-300,TSS+0]	NC_000010.11	-		SpyoCas9	1	1	5.20.100	-	sense	104353705	TAGCGGGAATTCGAAAGGGG	GCGCTAGCGGGAATTCGAAAGGGGAGGAGC	AGG	-135	ENSG00000120051 (CFAP58), ENSG00000231233 (CFAP58-DT)	0	0	0	3	0	137	8	2	68	0	1	59	RS3seq-Chen2013	0.318	1	17	37	1	1	22	2	1
NC_000010.11:-:104353569	6	9606				CRISPRa	[TSS-300,TSS+0]	NC_000010.11	-		SpyoCas9	1	1	5.20.100	+	antisense	104353663	TATATTTGCATATTTCTCTG	GGGATATATTTGCATATTTCTCTGAGGAAC	AGG	-93	ENSG00000120051 (CFAP58), ENSG00000231233 (CFAP58-DT)	0	0	1	1	0	511	3	2	795	3	3	1038	RS3seq-Chen2013	0.07598	1	29	60	1	1	48	3	1
NC_000010.11:-:104353569	6	9606				CRISPRa	[TSS-300,TSS+0]	NC_000010.11	-		SpyoCas9	1	1	5.20.100	-	sense	104353694	CGAAAGGGGAGGAGCTTCTG	AATTCGAAAGGGGAGGAGCTTCTGCGGCTG	CGG	-124	ENSG00000120051 (CFAP58), ENSG00000231233 (CFAP58-DT)	0	0	4	4	4	284	6	1	364	20	11	581	RS3seq-Chen2013	0.1411	1	25	69	1	1	52	4	1
NC_000010.11:-:110442376	6	9606				CRISPRa	[TSS-300,TSS+0]	NC_000010.11	-		SpyoCas9	1	1	5.20.100	+	antisense	110442531	ATCAAATATGTGCTCCTCCC	TGTTATCAAATATGTGCTCCTCCCGGGCCA	GGG	-154	ONE_INTERGENIC_SITE	0	0	0	0	1	106	0	1	216	1	1	281	RS3seq-Chen2013	0.5527	0	4	3	1	1	1	5	3	Previously skipped due to: DHS Score < 1.0; Outside Target Window: [TSS-150,TSS-75]
NC_000010.11:-:110442376	6	9606				CRISPRa	[TSS-300,TSS+0]	NC_000010.11	-		SpyoCas9	1	1	5.20.100	-	sense	110442424	TTAACCCTCACAACACACTT	TCATTTAACCCTCACAACACACTTAGGAAG	AGG	-47	ONE_INTERGENIC_SITE	0	0	0	0	1	91	1	2	255	0	6	403	RS3seq-Chen2013	0.3024	0	7	2	1	1	2	6	3	Previously skipped due to: DHS Score < 1.0; Outside Target Window: [TSS-150,TSS-75]
NC_000010.11:-:110442376	6	9606				CRISPRa	[TSS-300,TSS+0]	NC_000010.11	-		SpyoCas9	1	1	5.20.100	+	antisense	110442452	GGTTAAATGAGACTATTACA	TGAGGGTTAAATGAGACTATTACACGGAAT	CGG	-75	ONE_INTERGENIC_SITE	0	0	0	1	3	160	0	2	414	0	0	498	RS3seq-Chen2013	1.022	0	1	8	1	1	3	1	2	Previously skipped due to: DHS Score < 1.0
NC_000010.11:-:110442376	6	9606				CRISPRa	[TSS-300,TSS+0]	NC_000010.11	-		SpyoCas9	1	1	5.20.100	-	sense	110442470	ATTCATCATGCATCAGACAC	GAGCATTCATCATGCATCAGACACAGGTGC	AGG	-93	ONE_INTERGENIC_SITE	0	0	0	0	0	93	0	1	185	0	6	355	RS3seq-Chen2013	0.1477	0	8	1	1	1	4	2	2	Previously skipped due to: DHS Score < 1.0
NC_000010.11:-:110442376	6	9606				CRISPRa	[TSS-300,TSS+0]	NC_000010.11	-		SpyoCas9	1	1	5.20.100	-	sense	110442497	AACAGTTAAGAGCAATAATT	TGATAACAGTTAAGAGCAATAATTAGGGAG	AGG	-120	ONE_INTERGENIC_SITE	0	0	0	1	0	195	0	2	413	0	3	665	RS3seq-Chen2013	0.4256	0	5	6	1	1	5	3	2	Previously skipped due to: DHS Score < 1.0
NC_000010.11:-:110442376	6	9606				CRISPRa	[TSS-300,TSS+0]	NC_000010.11	-		SpyoCas9	1	1	5.20.100	-	sense	110442496	ACAGTTAAGAGCAATAATTA	GATAACAGTTAAGAGCAATAATTAGGGAGC	GGG	-119	MULTIPLE_INTERGENIC_SITES	0	0	1	0	0	162	0	0	373	0	3	539	RS3seq-Chen2013	0.7783	0	3	12	1	1	6	4	2	Previously skipped due to: DHS Score < 1.0
NC_000010.11:-:110459891	6	9606				CRISPRa	[TSS-300,TSS+0]	NC_000010.11	-		SpyoCas9	1	1	5.20.100	+	antisense	110459979	AAATGCATACACCAAGGTAG	CAGGAAATGCATACACCAAGGTAGGGGTGG	GGG	-87	ONE_INTERGENIC_SITE	0	0	0	0	0	112	0	0	186	0	0	136	RS3seq-Chen2013	0.3361	1	11	5	1	1	2	1	1
NC_000010.11:-:110459891	6	9606				CRISPRa	[TSS-300,TSS+0]	NC_000010.11	-		SpyoCas9	1	1	5.20.100	+	antisense	110459977	GGAAATGCATACACCAAGGT	CCCAGGAAATGCATACACCAAGGTAGGGGT	AGG	-85	ONE_INTERGENIC_SITE	0	0	0	0	0	98	1	0	158	0	1	266	RS3seq-Chen2013	0.1754	1	19	2	1	1	4	2	1
NC_000010.11:-:110459891	6	9606				CRISPRa	[TSS-300,TSS+0]	NC_000010.11	-		SpyoCas9	1	1	5.20.100	-	sense	110460011	CAGGGTCTCCCCAGAAGCCA	GCTCCAGGGTCTCCCCAGAAGCCATGGCTG	TGG	-119	ONE_INTERGENIC_SITE	0	0	0	1	0	409	1	2	464	2	8	1854	RS3seq-Chen2013	0.3119	1	12	26	1	1	14	3	1
NC_000010.11:-:110459891	6	9606				CRISPRa	[TSS-300,TSS+0]	NC_000010.11	-		SpyoCas9	1	1	5.20.100	+	antisense	110459978	GAAATGCATACACCAAGGTA	CCAGGAAATGCATACACCAAGGTAGGGGTG	GGG	-86	MULTIPLE_INTERGENIC_SITES	0	0	1	0	0	110	1	1	265	0	1	336	RS3seq-Chen2013	0.7255	1	4	41	1	1	18	4	1
NC_000010.11:-:110459891	6	9606				CRISPRa	[TSS-300,TSS+0]	NC_000010.11	-		SpyoCas9	1	1	5.20.100	+	antisense	110460014	GAGCTCAGCCATGGCTTCTG	AGCAGAGCTCAGCCATGGCTTCTGGGGAGA	GGG	-122	MULTIPLE_INTERGENIC_SITES	0	0	1	0	1	344	1	4	439	3	4	602	RS3seq-Chen2013	0.4013	1	8	45	1	1	24	5	1
NC_000010.11:-:110459891	6	9606				CRISPRa	[TSS-300,TSS+0]	NC_000010.11	-		SpyoCas9	1	1	5.20.100	+	antisense	110459973	CCCAGGAAATGCATACACCA	GAACCCCAGGAAATGCATACACCAAGGTAG	AGG	-81	MULTIPLE_INTERGENIC_SITES	0	0	2	0	0	181	0	4	365	0	1	538	RS3seq-Chen2013	0.5138	1	5	52	1	1	28	6	1
NC_000010.11:-:110496204	6	9606				CRISPRa	[TSS-300,TSS+0]	NC_000010.11	-		SpyoCas9	1	1	5.20.100	-	sense	110496305	GTGGGGAAGAGCGCCCAGTA	GTCCGTGGGGAAGAGCGCCCAGTAGGGGTG	GGG	-100	ONE_INTERGENIC_SITE	0	0	0	1	0	68	4	1	157	2	2	170	RS3seq-Chen2013	0.4998	1	5	17	1	1	4	1	1
NC_000010.11:-:110496204	6	9606				CRISPRa	[TSS-300,TSS+0]	NC_000010.11	-		SpyoCas9	1	1	5.20.100	-	sense	110496323	GGGGAAGGCCTGTAGTCCGT	GGAAGGGGAAGGCCTGTAGTCCGTGGGGAA	GGG	-118	ONE_INTERGENIC_SITE	0	0	0	0	0	67	0	0	57	1	0	73	RS3seq-Chen2013	0.1783	1	20	6	1	1	6	2	1
NC_000010.11:-:110496204	6	9606				CRISPRa	[TSS-300,TSS+0]	NC_000010.11	-		SpyoCas9	1	1	5.20.100	-	sense	110496322	GGGAAGGCCTGTAGTCCGTG	GAAGGGGAAGGCCTGTAGTCCGTGGGGAAG	GGG	-117	ONE_INTERGENIC_SITE	0	0	0	0	0	68	0	0	79	3	2	69	RS3seq-Chen2013	0.06734	1	26	7	1	1	8	3	1
NC_000010.11:-:110496204	6	9606				CRISPRa	[TSS-300,TSS+0]	NC_000010.11	-		SpyoCas9	1	1	5.20.100	-	sense	110496304	TGGGGAAGAGCGCCCAGTAG	TCCGTGGGGAAGAGCGCCCAGTAGGGGTGT	GGG	-99	ONE_INTERGENIC_SITE	0	0	0	2	0	74	1	1	213	5	3	177	RS3seq-Chen2013	0.4918	1	7	28	1	1	10	4	1
NC_000010.11:-:110496204	6	9606				CRISPRa	[TSS-300,TSS+0]	NC_000010.11	-		SpyoCas9	1	1	5.20.100	-	sense	110496299	AAGAGCGCCCAGTAGGGGTG	GGGGAAGAGCGCCCAGTAGGGGTGTGGCAG	TGG	-94	ONE_INTERGENIC_SITE	0	0	0	2	2	182	6	3	171	3	1	77	RS3seq-Chen2013	0.1618	1	23	31	1	1	22	5	1
NC_000010.11:-:110496204	6	9606				CRISPRa	[TSS-300,TSS+0]	NC_000010.11	-		SpyoCas9	1	1	5.20.100	-	sense	110496306	CGTGGGGAAGAGCGCCCAGT	AGTCCGTGGGGAAGAGCGCCCAGTAGGGGT	AGG	-101	ONE_INTERGENIC_SITE	0	0	0	2	0	98	4	4	249	9	2	271	RS3seq-Chen2013	0.0869	1	25	29	1	1	23	6	1
NC_000010.11:-:110511552	6	9606				CRISPRa	[TSS-300,TSS+0]	NC_000010.11	-		SpyoCas9	1	1	5.20.100	+	antisense	110511591	AGGTAGGAATACCCTTGGGT	GATAAGGTAGGAATACCCTTGGGTGGGGAC	GGG	-38	ONE_INTERGENIC_SITE	0	0	0	0	0	84	1	1	148	7	0	83	RS3seq-Chen2013	0.8175	0	3	6	1	1	1	5	3	Previously skipped due to: DHS Score < 1.0; Outside Target Window: [TSS-150,TSS-75]
NC_000010.11:-:110511552	6	9606				CRISPRa	[TSS-300,TSS+0]	NC_000010.11	-		SpyoCas9	1	1	5.20.100	+	antisense	110511586	GGATAAGGTAGGAATACCCT	ATTGGGATAAGGTAGGAATACCCTTGGGTG	TGG	-33	ONE_INTERGENIC_SITE	0	0	0	0	0	83	0	1	101	0	0	192	RS3seq-Chen2013	0.5536	0	13	4	1	1	3	6	3	Previously skipped due to: DHS Score < 1.0; Outside Target Window: [TSS-150,TSS-75]
NC_000010.11:-:110511552	6	9606				CRISPRa	[TSS-300,TSS+0]	NC_000010.11	-		SpyoCas9	1	1	5.20.100	-	sense	110511700	GCTTAGGGAAACCCCTCAGT	GTTAGCTTAGGGAAACCCCTCAGTTGGAAA	TGG	-147	ONE_INTERGENIC_SITE	0	0	0	0	0	84	0	2	98	1	1	140	RS3seq-Chen2013	0.3035	1	19	5	1	1	7	1	1
NC_000010.11:-:110511552	6	9606				CRISPRa	[TSS-300,TSS+0]	NC_000010.11	-		SpyoCas9	1	1	5.20.100	+	antisense	110511664	GGTGGTGGAGGTGCAGCTAT	TGATGGTGGTGGAGGTGCAGCTATAGGCAT	AGG	-111	ONE_INTERGENIC_SITE	0	0	0	1	0	146	2	5	196	6	2	474	RS3seq-Chen2013	0.7764	1	4	33	1	1	14	2	1
NC_000010.11:-:110511552	6	9606				CRISPRa	[TSS-300,TSS+0]	NC_000010.11	-		SpyoCas9	1	1	5.20.100	+	antisense	110511700	AATGTTGCTTTCCAACTGAG	ACAGAATGTTGCTTTCCAACTGAGGGGTTT	GGG	-147	ONE_INTERGENIC_SITE	0	0	0	1	1	141	2	1	192	0	1	181	RS3seq-Chen2013	0.2517	1	20	34	1	1	26	3	1
NC_000010.11:-:110511552	6	9606				CRISPRa	[TSS-300,TSS+0]	NC_000010.11	-		SpyoCas9	1	1	5.20.100	+	antisense	110511643	GTAAATGAACAACAGGGTGA	ATTTGTAAATGAACAACAGGGTGATGGTGG	TGG	-90	ONE_INTERGENIC_SITE	0	0	0	2	2	243	1	2	317	2	4	418	RS3seq-Chen2013	0.4405	1	16	43	1	1	32	4	1
NC_000010.11:-:110872241	6	9606				CRISPRa	[TSS-300,TSS+0]	NC_000010.11	-		SpyoCas9	1	1	5.20.100	-	sense	110872435	AGGGCGCGAATCTTCCTCAC	GGGGAGGGCGCGAATCTTCCTCACAGGATT	AGG	-193	ENSG00000203497 (PDCD4-AS1)	0	0	0	0	0	33	1	0	22	1	0	30	RS3seq-Chen2013	0.4373	1	9	3	1	1	1	6	3	Previously skipped due to: Outside Target Window: [TSS-150,TSS-75]
NC_000010.11:-:110872241	6	9606				CRISPRa	[TSS-300,TSS+0]	NC_000010.11	-		SpyoCas9	1	1	5.20.100	-	sense	110872369	AATTCAACCTCCGCCAGAGG	CCCGAATTCAACCTCCGCCAGAGGGGGAGG	GGG	-127	ENSG00000203497 (PDCD4-AS1)	0	0	0	0	1	87	4	1	104	1	0	103	RS3seq-Chen2013	0.4027	1	11	12	1	1	3	1	1
NC_000010.11:-:110872241	6	9606				CRISPRa	[TSS-300,TSS+0]	NC_000010.11	-		SpyoCas9	1	1	5.20.100	+	antisense	110872386	CTGGCGGAGGTTGAATTCGG	CCCTCTGGCGGAGGTTGAATTCGGGGGCCG	GGG	-144	ENSG00000203497 (PDCD4-AS1)	0	0	0	1	1	46	3	0	81	1	0	151	RS3seq-Chen2013	0.2807	1	17	29	1	1	14	2	1
NC_000010.11:-:110872241	6	9606				CRISPRa	[TSS-300,TSS+0]	NC_000010.11	-		SpyoCas9	1	1	5.20.100	+	antisense	110872385	TCTGGCGGAGGTTGAATTCG	CCCCTCTGGCGGAGGTTGAATTCGGGGGCC	GGG	-143	ENSG00000203497 (PDCD4-AS1)	0	0	0	1	0	41	1	2	66	0	1	50	RS3seq-Chen2013	0.0206	1	36	21	1	1	26	3	1
NC_000010.11:-:110872241	6	9606				CRISPRa	[TSS-300,TSS+0]	NC_000010.11	-		SpyoCas9	1	1	5.20.100	+	antisense	110872370	CAGCCCTCCTCCCCCTCTGG	CCCTCAGCCCTCCTCCCCCTCTGGCGGAGG	CGG	-128	ENSG00000203497 (PDCD4-AS1)	0	0	1	10	10	503	18	15	536	32	15	913	RS3seq-Chen2013	0.4636	1	7	73	1	1	41	4	1
NC_000010.11:-:110872241	6	9606				CRISPRa	[TSS-300,TSS+0]	NC_000010.11	-		SpyoCas9	1	1	5.20.100	+	antisense	110872367	CCTCAGCCCTCCTCCCCCTC	TCCCCCTCAGCCCTCCTCCCCCTCTGGCGG	TGG	-125	ENSG00000203497 (PDCD4-AS1)	0	0	0	11	4	293	24	9	593	36	17	1333	RS3seq-Chen2013	0.1009	1	26	57	1	1	43	5	1
NC_000010.11:+:120824383	6	9606				CRISPRa	[TSS-300,TSS+0]	NC_000010.11	+		SpyoCas9	1	1	5.20.100	-	antisense	120824244	AAGATAACAGTAGATACATT	TAGGAAGATAACAGTAGATACATTGGGCAG	GGG	-139	ONE_INTERGENIC_SITE	0	0	0	0	0	177	0	2	320	0	1	565	RS3seq-Chen2013	1.045	0	1	11	1	1	2	1	2	Previously skipped due to: DHS Score < 1.0
NC_000010.11:+:120824383	6	9606				CRISPRa	[TSS-300,TSS+0]	NC_000010.11	+		SpyoCas9	1	1	5.20.100	+	sense	120824281	AAAACTCATGAGCTTTAACC	TCCTAAAACTCATGAGCTTTAACCAGGAAA	AGG	-102	ONE_INTERGENIC_SITE	0	0	0	0	0	40	0	0	111	0	0	143	RS3seq-Chen2013	0.2103	0	13	4	1	1	3	2	2	Previously skipped due to: DHS Score < 1.0
NC_000010.11:+:120824383	6	9606				CRISPRa	[TSS-300,TSS+0]	NC_000010.11	+		SpyoCas9	1	1	5.20.100	-	antisense	120824245	GAAGATAACAGTAGATACAT	TTAGGAAGATAACAGTAGATACATTGGGCA	TGG	-138	ONE_INTERGENIC_SITE	0	0	0	0	0	254	0	0	224	0	0	335	RS3seq-Chen2013	0.6574	0	3	17	1	1	4	3	2	Previously skipped due to: DHS Score < 1.0
NC_000010.11:+:120824383	6	9606				CRISPRa	[TSS-300,TSS+0]	NC_000010.11	+		SpyoCas9	1	1	5.20.100	+	sense	120824200	CTAGTCCGTCTTTCCATGAT	TCCACTAGTCCGTCTTTCCATGATTGGTTT	TGG	-183	ONE_INTERGENIC_SITE	0	0	0	0	0	65	1	0	93	0	1	98	RS3seq-Chen2013	0.04426	0	18	5	1	1	6	6	3	Previously skipped due to: DHS Score < 1.0; Outside Target Window: [TSS-150,TSS-75]
NC_000010.11:+:120824383	6	9606				CRISPRa	[TSS-300,TSS+0]	NC_000010.11	+		SpyoCas9	1	1	5.20.100	-	antisense	120824237	CAGTAGATACATTGGGCAGT	ATAACAGTAGATACATTGGGCAGTAGGGAG	AGG	-146	ONE_INTERGENIC_SITE	0	0	0	0	0	104	0	1	144	1	1	181	RS3seq-Chen2013	0.1336	0	15	9	1	1	8	4	2	Previously skipped due to: DHS Score < 1.0
NC_000010.11:+:120824383	6	9606				CRISPRa	[TSS-300,TSS+0]	NC_000010.11	+		SpyoCas9	1	1	5.20.100	-	antisense	120824233	AGATACATTGGGCAGTAGGG	CAGTAGATACATTGGGCAGTAGGGAGGTCT	AGG	-150	ONE_INTERGENIC_SITE	0	0	0	1	1	151	0	0	157	0	0	458	RS3seq-Chen2013	0.6566	0	4	23	1	1	11	5	2	Previously skipped due to: DHS Score < 1.0
NC_000010.11:-:124760503	6	9606				CRISPRa	[TSS-300,TSS+0]	NC_000010.11	-		SpyoCas9	1	1	5.20.100	-	sense	124760619	ATTCAGCACAATTTAGAGTT	TGAAATTCAGCACAATTTAGAGTTTGGAAT	TGG	-115	ONE_INTERGENIC_SITE	0	0	0	0	0	151	0	1	214	0	2	380	RS3seq-Chen2013	-0.6757	0	11	1	1	1	2	1	5	Previously skipped due to: DHS Score < 1.0; On-Target Efficacy Score < 0.0
NC_000010.11:-:124760503	6	9606				CRISPRa	[TSS-300,TSS+0]	NC_000010.11	-		SpyoCas9	1	1	5.20.100	+	antisense	124760736	AGACAAGACCAAAAACAATT	GAAAAGACAAGACCAAAAACAATTTGGAAA	TGG	-232	ONE_INTERGENIC_SITE	0	0	0	0	0	338	1	2	495	0	4	663	RS3seq-Chen2013	-0.4927	1	10	3	1	1	3	3	7	Previously skipped due to: On-Target Efficacy Score < 0.0; Outside Target Window: [TSS-150,TSS-75]; Outside Target Window: [TSS-200,TSS-25]
NC_000010.11:-:124760503	6	9606				CRISPRa	[TSS-300,TSS+0]	NC_000010.11	-		SpyoCas9	1	1	5.20.100	-	sense	124760779	AGATGACAAACAGGAAGTGG	GCAGAGATGACAAACAGGAAGTGGAGGAAA	AGG	-275	ONE_INTERGENIC_SITE	0	0	0	3	3	340	4	11	531	4	3	496	RS3seq-Chen2013	0.08206	1	4	9	1	1	4	6	8	Previously skipped due to: Outside Target Window: [TSS-150,TSS-75]; Outside Target Window: [TSS-200,TSS-25]; Outside Target Window: [TSS-250,TSS+0]
NC_000010.11:-:124760503	6	9606				CRISPRa	[TSS-300,TSS+0]	NC_000010.11	-		SpyoCas9	1	1	5.20.100	+	antisense	124760746	AAAAACAATTTGGAAAAAAC	GACCAAAAACAATTTGGAAAAAACAGGCTT	AGG	-242	ONE_INTERGENIC_SITE	0	0	0	0	2	387	0	0	857	2	2	1407	RS3seq-Chen2013	-1.202	1	15	6	1	1	10	4	7	Previously skipped due to: On-Target Efficacy Score < 0.0; Outside Target Window: [TSS-150,TSS-75]; Outside Target Window: [TSS-200,TSS-25]
NC_000010.11:-:124760503	6	9606				CRISPRa	[TSS-300,TSS+0]	NC_000010.11	-		SpyoCas9	1	1	5.20.100	+	antisense	124760710	AAATCACTTTGAATTTAACA	TCCAAAATCACTTTGAATTTAACAAGGAAA	AGG	-206	MULTIPLE_INTERGENIC_SITES	0	0	1	0	0	204	0	0	393	1	3	662	RS3seq-Chen2013	-1.037	1	12	10	1	1	13	5	7	Previously skipped due to: On-Target Efficacy Score < 0.0; Outside Target Window: [TSS-150,TSS-75]; Outside Target Window: [TSS-200,TSS-25]
NC_000010.11:-:124760503	6	9606				CRISPRa	[TSS-300,TSS+0]	NC_000010.11	-		SpyoCas9	1	1	5.20.100	-	sense	124760696	TGTTAAATTCAAAGTGATTT	TCCTTGTTAAATTCAAAGTGATTTTGGAGG	TGG	-192	ONE_INTERGENIC_SITE	0	0	0	0	1	367	0	1	692	4	6	1354	RS3seq-Chen2013	-2.154	1	18	5	1	1	15	2	6	Previously skipped due to: On-Target Efficacy Score < 0.0; Outside Target Window: [TSS-150,TSS-75]
NC_000010.11:-:124791868	6	9606				CRISPRa	[TSS-300,TSS+0]	NC_000010.11	-		SpyoCas9	1	1	5.20.100	+	antisense	124791995	GACGCCCTCTGCTCTACCCC	ACGCGACGCCCTCTGCTCTACCCCCGGCTC	CGG	-126	ENSG00000203791 (EEF1AKMT2), ENSG00000258539	0	0	0	3	9	127	6	4	315	7	13	668	RS3seq-Chen2013	0.9288	1	1	38	1	1	11	1	1
NC_000010.11:-:124791868	6	9606				CRISPRa	[TSS-300,TSS+0]	NC_000010.11	-		SpyoCas9	1	1	5.20.100	-	sense	124791989	GGGAGCCGGGGGTAGAGCAG	CGCAGGGAGCCGGGGGTAGAGCAGAGGGCG	AGG	-120	ENSG00000203791 (EEF1AKMT2), ENSG00000258539	0	0	0	4	2	321	8	1	299	10	0	209	RS3seq-Chen2013	0.3135	1	15	42	1	1	21	2	1
NC_000010.11:-:124791868	6	9606				CRISPRa	[TSS-300,TSS+0]	NC_000010.11	-		SpyoCas9	1	1	5.20.100	-	sense	124791957	CCCCATCCCAGCCCCAGCGC	GCGTCCCCATCCCAGCCCCAGCGCGGGGGC	GGG	-88	ENSG00000203791 (EEF1AKMT2), ENSG00000258539	0	0	0	2	2	317	18	10	527	22	10	704	RS3seq-Chen2013	0.05695	1	31	31	1	1	26	3	1
NC_000010.11:-:124791868	6	9606				CRISPRa	[TSS-300,TSS+0]	NC_000010.11	-		SpyoCas9	1	1	5.20.100	-	sense	124791955	CCATCCCAGCCCCAGCGCGG	GTCCCCATCCCAGCCCCAGCGCGGGGGCTG	GGG	-86	ENSG00000203791 (EEF1AKMT2), ENSG00000258539	0	0	1	8	2	188	30	10	457	35	9	427	RS3seq-Chen2013	0.6044	1	3	61	1	1	30	4	1
NC_000010.11:-:124791868	6	9606				CRISPRa	[TSS-300,TSS+0]	NC_000010.11	-		SpyoCas9	1	1	5.20.100	-	sense	124791988	GGAGCCGGGGGTAGAGCAGA	GCAGGGAGCCGGGGGTAGAGCAGAGGGCGT	GGG	-119	ENSG00000203791 (EEF1AKMT2), ENSG00000258539	0	0	0	6	2	348	7	0	173	6	1	196	RS3seq-Chen2013	0.2096	1	21	46	1	1	32	5	1
NC_000010.11:-:124791868	6	9606				CRISPRa	[TSS-300,TSS+0]	NC_000010.11	-		SpyoCas9	1	1	5.20.100	+	antisense	124791955	GACTGCTCCAGCCCCCGCGC	TCTCGACTGCTCCAGCCCCCGCGCTGGGGC	TGG	-86	ENSG00000203791 (EEF1AKMT2), ENSG00000258539	0	0	0	11	4	189	17	5	251	27	12	288	RS3seq-Chen2013	0.2496	1	18	55	1	1	40	6	1
NC_000010.11:-:124791885	6	9606				CRISPRa	[TSS-300,TSS+0]	NC_000010.11	-		SpyoCas9	1	1	5.20.100	+	antisense	124792059	TAGTGGCATCCCCTTCGTCG	GCGTTAGTGGCATCCCCTTCGTCGAGGTCC	AGG	-173	ENSG00000203791 (EEF1AKMT2)	0	0	0	0	0	19	2	0	145	2	2	70	RS3seq-Chen2013	0.4669	0	5	3	1	1	1	5	3	Previously skipped due to: DHS Score < 1.0; Outside Target Window: [TSS-150,TSS-75]
NC_000010.11:-:124791885	6	9606				CRISPRa	[TSS-300,TSS+0]	NC_000010.11	-		SpyoCas9	1	1	5.20.100	-	sense	124792038	GGGGATGCCACTAACGCTGT	CGAAGGGGATGCCACTAACGCTGTGGGGAG	GGG	-152	ENSG00000203791 (EEF1AKMT2)	0	0	0	0	0	25	0	0	40	0	0	113	RS3seq-Chen2013	0.3537	0	12	4	1	1	2	6	3	Previously skipped due to: DHS Score < 1.0; Outside Target Window: [TSS-150,TSS-75]
NC_000010.11:-:124791885	6	9606				CRISPRa	[TSS-300,TSS+0]	NC_000010.11	-		SpyoCas9	1	1	5.20.100	-	sense	124792026	AACGCTGTGGGGAGAGCGCA	CACTAACGCTGTGGGGAGAGCGCACGGTCC	CGG	-140	ENSG00000203791 (EEF1AKMT2), ENSG00000258539	0	0	0	8	3	291	13	4	338	18	6	666	RS3seq-Chen2013	0.4024	1	10	47	1	1	22	1	1
NC_000010.11:-:124791885	6	9606				CRISPRa	[TSS-300,TSS+0]	NC_000010.11	-		SpyoCas9	1	1	5.20.100	-	sense	124792000	CCGCCGGCGCAGGGAGCCGG	GTCCCCGCCGGCGCAGGGAGCCGGGGGTAG	GGG	-114	ENSG00000203791 (EEF1AKMT2), ENSG00000258539	0	0	1	17	12	194	34	14	222	41	19	227	RS3seq-Chen2013	0.4227	1	9	61	1	1	37	2	1
NC_000010.11:-:124791885	6	9606				CRISPRa	[TSS-300,TSS+0]	NC_000010.11	-		SpyoCas9	1	1	5.20.100	+	antisense	124792008	CTACCCCCGGCTCCCTGCGC	TGCTCTACCCCCGGCTCCCTGCGCCGGCGG	CGG	-122	ENSG00000203791 (EEF1AKMT2), ENSG00000258539	0	0	1	17	4	256	36	21	315	35	14	344	RS3seq-Chen2013	0.07105	1	25	60	1	1	49	3	1
NC_000010.11:-:124791885	6	9606				CRISPRa	[TSS-300,TSS+0]	NC_000010.11	-		SpyoCas9	1	1	5.20.100	+	antisense	124791968	CCCGCGCTGGGGCTGGGATG	AGCCCCCGCGCTGGGGCTGGGATGGGGACG	GGG	-82	ENSG00000203791 (EEF1AKMT2), ENSG00000258539	0	0	2	11	5	625	21	26	1131	46	14	865	RS3seq-Chen2013	0.03464	1	28	65	1	1	54	4	1
NC_000010.11:-:124791887	6	9606				CRISPRa	[TSS-300,TSS+0]	NC_000010.11	-		SpyoCas9	1	1	5.20.100	+	antisense	124792070	CCTTCGTCGAGGTCCAAGAG	ATCCCCTTCGTCGAGGTCCAAGAGCGGCTG	CGG	-182	ENSG00000203791 (EEF1AKMT2)	0	0	0	1	0	28	0	0	27	1	0	31	RS3seq-Chen2013	0.5204	1	3	16	1	1	3	1	3	Previously skipped due to: Outside Target Window: [TSS-150,TSS-75]
NC_000010.11:-:124791887	6	9606				CRISPRa	[TSS-300,TSS+0]	NC_000010.11	-		SpyoCas9	1	1	5.20.100	-	sense	124792059	CCGCTCTTGGACCTCGACGA	ACAGCCGCTCTTGGACCTCGACGAAGGGGA	AGG	-171	ENSG00000203791 (EEF1AKMT2)	0	0	0	0	0	4	0	0	18	0	0	84	RS3seq-Chen2013	0.1066	0	23	1	1	1	4	2	3	Previously skipped due to: DHS Score < 1.0; Outside Target Window: [TSS-150,TSS-75]
NC_000010.11:-:124791887	6	9606				CRISPRa	[TSS-300,TSS+0]	NC_000010.11	-		SpyoCas9	1	1	5.20.100	-	sense	124791937	GGGGGCTGGAGCAGTCGAGA	GCGCGGGGGCTGGAGCAGTCGAGAGGGCGG	GGG	-49	ENSG00000203791 (EEF1AKMT2), ENSG00000258539	0	0	0	1	1	130	1	3	264	6	4	369	RS3seq-Chen2013	0.4927	1	4	24	1	1	5	3	3	Previously skipped due to: Outside Target Window: [TSS-150,TSS-75]
NC_000010.11:-:124791887	6	9606				CRISPRa	[TSS-300,TSS+0]	NC_000010.11	-		SpyoCas9	1	1	5.20.100	-	sense	124792039	AGGGGATGCCACTAACGCTG	ACGAAGGGGATGCCACTAACGCTGTGGGGA	TGG	-151	ENSG00000203791 (EEF1AKMT2)	0	0	0	0	0	53	0	0	91	0	0	63	RS3seq-Chen2013	0.1794	0	20	8	1	1	6	4	3	Previously skipped due to: DHS Score < 1.0; Outside Target Window: [TSS-150,TSS-75]
NC_000010.11:-:124791887	6	9606				CRISPRa	[TSS-300,TSS+0]	NC_000010.11	-		SpyoCas9	1	1	5.20.100	+	antisense	124791915	AGCGGACCGGCGCCTCTAGG	GACGAGCGGACCGGCGCCTCTAGGCGGCGG	CGG	-27	ENSG00000203791 (EEF1AKMT2), ENSG00000258539	0	0	0	2	0	28	3	1	53	4	2	31	RS3seq-Chen2013	0.4294	1	8	27	1	1	10	5	3	Previously skipped due to: Outside Target Window: [TSS-150,TSS-75]
NC_000010.11:-:124791887	6	9606				CRISPRa	[TSS-300,TSS+0]	NC_000010.11	-		SpyoCas9	1	1	5.20.100	+	antisense	124792081	GTCCAAGAGCGGCTGTATTT	CGAGGTCCAAGAGCGGCTGTATTTGGGGAC	GGG	-193	ENSG00000203791 (EEF1AKMT2)	0	0	0	0	2	91	0	2	88	0	1	95	RS3seq-Chen2013	0.01412	1	30	13	1	1	16	6	3	Previously skipped due to: Outside Target Window: [TSS-150,TSS-75]
NC_000011.10:-:311112	6	9606				CRISPRa	[TSS-300,TSS+0]	NC_000011.10	-		SpyoCas9	1	1	5.20.100	-	sense	311222	TCCGGGACCTGCACCTGCGC	CTCCTCCGGGACCTGCACCTGCGCCGGCCG	CGG	-109	ENSG00000251661, ENSG00000254910	0	1	0	3	11	347	2	5	211	11	2	295	RS3seq-Chen2013	0.4756	0	4	26	1	1	5	1	2	Previously skipped due to: DHS Score < 1.0
NC_000011.10:-:311112	6	9606				CRISPRa	[TSS-300,TSS+0]	NC_000011.10	-		SpyoCas9	1	1	5.20.100	+	antisense	311195	CGGCGGAGGCGGGTGCTCAG	GAAGCGGCGGAGGCGGGTGCTCAGCGGCGC	CGG	-82	ENSG00000251661, ENSG00000254910	0	1	0	5	1	132	5	3	182	24	10	245	RS3seq-Chen2013	0.3813	0	8	32	1	1	7	2	2	Previously skipped due to: DHS Score < 1.0
NC_000011.10:-:311112	6	9606				CRISPRa	[TSS-300,TSS+0]	NC_000011.10	-		SpyoCas9	1	1	5.20.100	+	antisense	311207	GTGCTCAGCGGCGCCCCTGG	GCGGGTGCTCAGCGGCGCCCCTGGCGGCGG	CGG	-94	ENSG00000251661, ENSG00000254910	0	1	0	3	5	143	10	3	123	7	4	134	RS3seq-Chen2013	0.2189	0	17	25	1	1	11	3	2	Previously skipped due to: DHS Score < 1.0
NC_000011.10:-:311112	6	9606				CRISPRa	[TSS-300,TSS+0]	NC_000011.10	-		SpyoCas9	1	1	5.20.100	+	antisense	311235	GGCGCAGGTGCAGGTCCCGG	GGCCGGCGCAGGTGCAGGTCCCGGAGGAGG	AGG	-122	ENSG00000251661, ENSG00000254910	0	1	0	7	3	220	12	7	333	5	14	520	RS3seq-Chen2013	0.6076	0	3	47	1	1	16	4	2	Previously skipped due to: DHS Score < 1.0
NC_000011.10:-:311112	6	9606				CRISPRa	[TSS-300,TSS+0]	NC_000011.10	-		SpyoCas9	1	1	5.20.100	+	antisense	311238	GCAGGTGCAGGTCCCGGAGG	CGGCGCAGGTGCAGGTCCCGGAGGAGGCTC	AGG	-125	ENSG00000251661, ENSG00000254910	0	1	0	7	3	166	13	4	201	17	13	472	RS3seq-Chen2013	0.2968	0	11	46	1	1	24	5	2	Previously skipped due to: DHS Score < 1.0
NC_000011.10:-:311112	6	9606				CRISPRa	[TSS-300,TSS+0]	NC_000011.10	-		SpyoCas9	1	1	5.20.100	-	sense	311240	GCTGCGGGCGGAGCCTCCTC	CTGGGCTGCGGGCGGAGCCTCCTCCGGGAC	CGG	-127	ENSG00000251661, ENSG00000254910	0	1	0	12	4	93	19	5	108	29	7	209	RS3seq-Chen2013	0.01295	0	31	64	1	1	44	6	2	Previously skipped due to: DHS Score < 1.0
NC_000011.10:-:311141	6	9606				CRISPRa	[TSS-300,TSS+0]	NC_000011.10	-		SpyoCas9	1	1	5.20.100	+	antisense	311309	GAGACCCGCAGCGCCGGACC	CCCTGAGACCCGCAGCGCCGGACCCGGACG	CGG	-167	ENSG00000251661, ENSG00000254910	0	1	0	3	2	42	5	3	80	22	9	123	RS3seq-Chen2013	0.4148	0	7	16	1	1	2	6	3	Previously skipped due to: DHS Score < 1.0; Outside Target Window: [TSS-150,TSS-75]
NC_000011.10:-:311141	6	9606				CRISPRa	[TSS-300,TSS+0]	NC_000011.10	-		SpyoCas9	1	1	5.20.100	+	antisense	311267	CCGCAGCCCAGACCCCCGCG	CCGCCCGCAGCCCAGACCCCCGCGGGGTGG	GGG	-125	ENSG00000251661, ENSG00000254910	0	1	0	3	4	100	9	14	203	21	8	278	RS3seq-Chen2013	0.4659	0	6	19	1	1	3	1	2	Previously skipped due to: DHS Score < 1.0
NC_000011.10:-:311141	6	9606				CRISPRa	[TSS-300,TSS+0]	NC_000011.10	-		SpyoCas9	1	1	5.20.100	+	antisense	311266	CCCGCAGCCCAGACCCCCGC	TCCGCCCGCAGCCCAGACCCCCGCGGGGTG	GGG	-124	ENSG00000251661, ENSG00000254910	0	1	0	3	3	163	13	7	269	29	19	473	RS3seq-Chen2013	0.2044	0	18	18	1	1	8	2	2	Previously skipped due to: DHS Score < 1.0
NC_000011.10:-:311141	6	9606				CRISPRa	[TSS-300,TSS+0]	NC_000011.10	-		SpyoCas9	1	1	5.20.100	+	antisense	311265	GCCCGCAGCCCAGACCCCCG	CTCCGCCCGCAGCCCAGACCCCCGCGGGGT	CGG	-123	ENSG00000251661, ENSG00000254910	0	1	0	5	2	153	8	4	278	21	12	291	RS3seq-Chen2013	0.3027	0	11	30	1	1	10	3	2	Previously skipped due to: DHS Score < 1.0
NC_000011.10:-:311141	6	9606				CRISPRa	[TSS-300,TSS+0]	NC_000011.10	-		SpyoCas9	1	1	5.20.100	-	sense	311268	GCGTCCCGCCCACCCCGCGG	GTCCGCGTCCCGCCCACCCCGCGGGGGTCT	GGG	-126	ENSG00000251661, ENSG00000254910	0	1	0	11	5	85	24	12	171	48	14	180	RS3seq-Chen2013	0.2231	0	16	59	1	1	30	4	2	Previously skipped due to: DHS Score < 1.0
NC_000011.10:-:311141	6	9606				CRISPRa	[TSS-300,TSS+0]	NC_000011.10	-		SpyoCas9	1	1	5.20.100	-	sense	311271	TCCGCGTCCCGCCCACCCCG	AGGGTCCGCGTCCCGCCCACCCCGCGGGGG	CGG	-129	ENSG00000251661, ENSG00000254910	0	1	0	13	6	153	17	13	126	41	14	139	RS3seq-Chen2013	0.2495	0	13	65	1	1	32	5	2	Previously skipped due to: DHS Score < 1.0
NC_000011.10:+:35048119	6	9606				CRISPRa	[TSS-300,TSS+0]	NC_000011.10	+		SpyoCas9	1	1	5.20.100	-	antisense	35047872	TCCCTGAGTAAAGTGACATG	AGAATCCCTGAGTAAAGTGACATGAGGAAC	AGG	-247	ONE_INTERGENIC_SITE	0	0	0	0	1	170	0	1	247	1	1	416	RS3seq-Chen2013	0.3871	1	11	4	1	1	2	2	4	Previously skipped due to: Outside Target Window: [TSS-150,TSS-75]; Outside Target Window: [TSS-200,TSS-25]
NC_000011.10:+:35048119	6	9606				CRISPRa	[TSS-300,TSS+0]	NC_000011.10	+		SpyoCas9	1	1	5.20.100	-	antisense	35048040	TGAGAATAGCATGGAAAGAC	ATCATGAGAATAGCATGGAAAGACTGGCCC	TGG	-79	MULTIPLE_INTERGENIC_SITES	0	0	3	0	0	261	0	2	412	0	0	443	RS3seq-Chen2013	0.4003	0	10	13	1	1	10	1	2	Previously skipped due to: DHS Score < 1.0
NC_000011.10:+:35048119	6	9606				CRISPRa	[TSS-300,TSS+0]	NC_000011.10	+		SpyoCas9	1	1	5.20.100	+	sense	35047928	ATTGGCCTTGCTTGGTGATA	GTCAATTGGCCTTGCTTGGTGATATGGTTT	TGG	-191	ONE_INTERGENIC_SITE	0	0	0	0	1	187	0	8	316	0	2	189	RS3seq-Chen2013	-0.1484	0	20	5	1	1	11	3	6	Previously skipped due to: DHS Score < 1.0; On-Target Efficacy Score < 0.0; Outside Target Window: [TSS-150,TSS-75]
NC_000011.10:+:35048119	6	9606				CRISPRa	[TSS-300,TSS+0]	NC_000011.10	+		SpyoCas9	1	1	5.20.100	+	sense	35047933	CCTTGCTTGGTGATATGGTT	TTGGCCTTGCTTGGTGATATGGTTTGGCTG	TGG	-186	MULTIPLE_INTERGENIC_SITES	0	0	5	0	11	2695	0	4	1023	0	1	403	RS3seq-Chen2013	-0.3991	0	25	14	1	1	21	4	6	Previously skipped due to: DHS Score < 1.0; On-Target Efficacy Score < 0.0; Outside Target Window: [TSS-150,TSS-75]
NC_000011.10:+:35048119	6	9606				CRISPRa	[TSS-300,TSS+0]	NC_000011.10	+		SpyoCas9	1	1	5.20.100	-	antisense	35047922	CCAAACCATATCACCAAGCA	ACAGCCAAACCATATCACCAAGCAAGGCCA	AGG	-197	MULTIPLE_INTERGENIC_SITES	0	0	1	0	0	113	0	0	226	0	4	822	RS3seq-Chen2013	-0.4593	0	28	11	1	1	22	5	6	Previously skipped due to: DHS Score < 1.0; On-Target Efficacy Score < 0.0; Outside Target Window: [TSS-150,TSS-75]
NC_000011.10:+:35048119	6	9606				CRISPRa	[TSS-300,TSS+0]	NC_000011.10	+		SpyoCas9	1	1	5.20.100	+	sense	35047920	GAAAGTCAATTGGCCTTGCT	TGGAGAAAGTCAATTGGCCTTGCTTGGTGA	TGG	-199	ONE_INTERGENIC_SITE	0	0	0	1	0	138	1	2	305	1	3	202	RS3seq-Chen2013	-0.6163	0	30	9	1	1	23	6	6	Previously skipped due to: DHS Score < 1.0; On-Target Efficacy Score < 0.0; Outside Target Window: [TSS-150,TSS-75]
NC_000011.10:+:35082839	6	9606				CRISPRa	[TSS-300,TSS+0]	NC_000011.10	+		SpyoCas9	1	1	5.20.100	+	sense	35082739	TCTGAGACCTCTCCAATGGT	ACCTTCTGAGACCTCTCCAATGGTGGGTGG	GGG	-100	ONE_INTERGENIC_SITE	0	0	0	0	0	232	2	0	207	1	2	157	RS3seq-Chen2013	0.8156	1	2	8	1	1	2	1	1
NC_000011.10:+:35082839	6	9606				CRISPRa	[TSS-300,TSS+0]	NC_000011.10	+		SpyoCas9	1	1	5.20.100	+	sense	35082735	ACCTTCTGAGACCTCTCCAA	AGGAACCTTCTGAGACCTCTCCAATGGTGG	TGG	-104	ONE_INTERGENIC_SITE	0	0	0	0	0	198	1	1	331	2	4	887	RS3seq-Chen2013	0.7641	1	5	7	1	1	3	2	1
NC_000011.10:+:35082839	6	9606				CRISPRa	[TSS-300,TSS+0]	NC_000011.10	+		SpyoCas9	1	1	5.20.100	-	antisense	35082706	AAGGTTCCTCCCTATCTCCG	TCAGAAGGTTCCTCCCTATCTCCGTGGTAA	TGG	-133	ONE_INTERGENIC_SITE	0	0	0	0	0	239	2	4	157	4	1	145	RS3seq-Chen2013	0.6498	1	10	9	1	1	4	3	1
NC_000011.10:+:35082839	6	9606				CRISPRa	[TSS-300,TSS+0]	NC_000011.10	+		SpyoCas9	1	1	5.20.100	-	antisense	35082735	GCTGCCACCCACCATTGGAG	TGTGGCTGCCACCCACCATTGGAGAGGTCT	AGG	-104	ONE_INTERGENIC_SITE	0	0	0	0	1	95	3	3	256	1	0	141	RS3seq-Chen2013	0.5209	1	12	12	1	1	7	4	1
NC_000011.10:+:35082839	6	9606				CRISPRa	[TSS-300,TSS+0]	NC_000011.10	+		SpyoCas9	1	1	5.20.100	+	sense	35082708	GTCGGGTTACCACGGAGATA	CAGTGTCGGGTTACCACGGAGATAGGGAGG	GGG	-131	ONE_INTERGENIC_SITE	0	0	0	1	1	27	1	1	78	2	0	66	RS3seq-Chen2013	0.7972	1	3	22	1	1	8	5	1
NC_000011.10:+:35082839	6	9606				CRISPRa	[TSS-300,TSS+0]	NC_000011.10	+		SpyoCas9	1	1	5.20.100	+	sense	35082742	GAGACCTCTCCAATGGTGGG	TTCTGAGACCTCTCCAATGGTGGGTGGCAG	TGG	-97	ONE_INTERGENIC_SITE	0	0	0	0	0	109	0	0	133	0	4	209	RS3seq-Chen2013	0.2144	1	24	5	1	1	9	6	1
NC_000011.10:+:35088438	6	9606				CRISPRa	[TSS-300,TSS+0]	NC_000011.10	+		SpyoCas9	1	1	5.20.100	-	antisense	35088333	GTGGGAGGGTACTACCAAAT	CAGTGTGGGAGGGTACTACCAAATGGGTGG	GGG	-105	ONE_INTERGENIC_SITE	0	0	0	0	0	44	0	0	61	0	1	93	RS3seq-Chen2013	0.499	1	5	1	1	1	1	1	1
NC_000011.10:+:35088438	6	9606				CRISPRa	[TSS-300,TSS+0]	NC_000011.10	+		SpyoCas9	1	1	5.20.100	-	antisense	35088330	GGAGGGTACTACCAAATGGG	TGTGGGAGGGTACTACCAAATGGGTGGCCT	TGG	-108	ONE_INTERGENIC_SITE	0	0	0	0	0	44	1	1	67	1	1	91	RS3seq-Chen2013	0.4526	1	6	2	1	1	2	2	1
NC_000011.10:+:35088438	6	9606				CRISPRa	[TSS-300,TSS+0]	NC_000011.10	+		SpyoCas9	1	1	5.20.100	-	antisense	35088304	CAGGGGAGAATGAAAAACTG	GCCTCAGGGGAGAATGAAAAACTGGGGCTG	GGG	-134	ONE_INTERGENIC_SITE	0	0	0	0	1	352	1	7	639	1	8	739	RS3seq-Chen2013	0.7059	1	4	11	1	1	4	3	1
NC_000011.10:+:35088438	6	9606				CRISPRa	[TSS-300,TSS+0]	NC_000011.10	+		SpyoCas9	1	1	5.20.100	-	antisense	35088351	ACTAAACCAAGAATCAGTGT	CATGACTAAACCAAGAATCAGTGTGGGAGG	GGG	-87	ONE_INTERGENIC_SITE	0	0	0	1	1	181	2	1	323	0	3	542	RS3seq-Chen2013	0.8747	1	2	18	1	1	5	4	1
NC_000011.10:+:35088438	6	9606				CRISPRa	[TSS-300,TSS+0]	NC_000011.10	+		SpyoCas9	1	1	5.20.100	-	antisense	35088305	TCAGGGGAGAATGAAAAACT	GGCCTCAGGGGAGAATGAAAAACTGGGGCT	GGG	-133	ONE_INTERGENIC_SITE	0	0	0	0	1	249	0	3	456	0	3	657	RS3seq-Chen2013	0.1189	1	10	10	1	1	6	5	1
NC_000011.10:+:35088438	6	9606				CRISPRa	[TSS-300,TSS+0]	NC_000011.10	+		SpyoCas9	1	1	5.20.100	+	sense	35088330	CTCCCCTGAGGCCACCCATT	CATTCTCCCCTGAGGCCACCCATTTGGTAG	TGG	-108	ONE_INTERGENIC_SITE	0	0	0	1	0	92	3	1	159	3	4	312	RS3seq-Chen2013	0.0469	1	14	14	1	1	13	6	1
NC_000011.10:-:35234325	6	9606				CRISPRa	[TSS-300,TSS+0]	NC_000011.10	-		SpyoCas9	1	1	5.20.100	-	sense	35234381	TAAGATAATATGCATTAGTG	TTTTTAAGATAATATGCATTAGTGTGGGTC	TGG	-55	ONE_INTERGENIC_SITE	0	0	0	0	0	163	1	0	219	0	0	241	RS3seq-Chen2013	0.2806	1	9	3	1	1	3	3	3	Previously skipped due to: Outside Target Window: [TSS-150,TSS-75]
NC_000011.10:-:35234325	6	9606				CRISPRa	[TSS-300,TSS+0]	NC_000011.10	-		SpyoCas9	1	1	5.20.100	+	antisense	35234507	AGATTTCTCAATGGCCACAT	AATCAGATTTCTCAATGGCCACATTGGAAG	TGG	-181	ONE_INTERGENIC_SITE	0	0	0	0	0	202	0	0	309	0	3	505	RS3seq-Chen2013	0.2204	0	11	4	1	1	6	4	3	Previously skipped due to: DHS Score < 1.0; Outside Target Window: [TSS-150,TSS-75]
NC_000011.10:-:35234325	6	9606				CRISPRa	[TSS-300,TSS+0]	NC_000011.10	-		SpyoCas9	1	1	5.20.100	+	antisense	35234463	AAGGAAAAATACATACATGG	TAGAAAGGAAAAATACATACATGGAGGATC	AGG	-137	ONE_INTERGENIC_SITE	0	0	0	0	1	441	2	5	790	1	1	877	RS3seq-Chen2013	0.3032	1	8	10	1	1	8	1	1
NC_000011.10:-:35234325	6	9606				CRISPRa	[TSS-300,TSS+0]	NC_000011.10	-		SpyoCas9	1	1	5.20.100	+	antisense	35234460	AGAAAGGAAAAATACATACA	ATCTAGAAAGGAAAAATACATACATGGAGG	TGG	-134	ONE_INTERGENIC_SITE	0	0	0	1	1	514	0	4	1273	1	7	2612	RS3seq-Chen2013	0.7202	1	2	17	1	1	9	2	1
NC_000011.10:-:35234325	6	9606				CRISPRa	[TSS-300,TSS+0]	NC_000011.10	-		SpyoCas9	1	1	5.20.100	-	sense	35234510	TGGTCTTCTATCTTCCAATG	TTCATGGTCTTCTATCTTCCAATGTGGCCA	TGG	-184	ONE_INTERGENIC_SITE	0	0	0	2	1	184	0	1	263	0	2	497	RS3seq-Chen2013	0.4403	0	4	20	1	1	12	5	3	Previously skipped due to: DHS Score < 1.0; Outside Target Window: [TSS-150,TSS-75]
NC_000011.10:-:35234325	6	9606				CRISPRa	[TSS-300,TSS+0]	NC_000011.10	-		SpyoCas9	1	1	5.20.100	-	sense	35234380	AAGATAATATGCATTAGTGT	TTTTAAGATAATATGCATTAGTGTGGGTCT	GGG	-54	MULTIPLE_INTERGENIC_SITES	0	0	2	0	0	121	0	0	257	0	2	538	RS3seq-Chen2013	0.4286	1	5	22	1	1	14	6	3	Previously skipped due to: Outside Target Window: [TSS-150,TSS-75]
NC_000011.10:-:47395608	6	9606				CRISPRa	[TSS-300,TSS+0]	NC_000011.10	-		SpyoCas9	1	1	5.20.100	+	antisense	47395684	ATAACAAACTTCCCTTGCCT	AGAAATAACAAACTTCCCTTGCCTGGGCAT	GGG	-75	ONE_INTERGENIC_SITE	0	0	0	0	1	154	2	3	313	2	1	355	RS3seq-Chen2013	0.2407	1	28	5	1	1	6	1	1
NC_000011.10:-:47395608	6	9606				CRISPRa	[TSS-300,TSS+0]	NC_000011.10	-		SpyoCas9	1	1	5.20.100	-	sense	47395690	CCTGGCAGGTCCCCATGCCC	GCTGCCTGGCAGGTCCCCATGCCCAGGCAA	AGG	-81	ONE_INTERGENIC_SITE	0	0	0	3	1	157	10	7	446	3	2	465	RS3seq-Chen2013	0.4839	1	12	34	1	1	14	2	1
NC_000011.10:-:47395608	6	9606				CRISPRa	[TSS-300,TSS+0]	NC_000011.10	-		SpyoCas9	1	1	5.20.100	-	sense	47395684	AGGTCCCCATGCCCAGGCAA	TGGCAGGTCCCCATGCCCAGGCAAGGGAAG	GGG	-75	MULTIPLE_INTERGENIC_SITES	0	0	1	5	1	227	4	4	485	5	3	504	RS3seq-Chen2013	0.6492	1	5	60	1	1	29	3	1
NC_000011.10:-:47395608	6	9606				CRISPRa	[TSS-300,TSS+0]	NC_000011.10	-		SpyoCas9	1	1	5.20.100	-	sense	47395730	GAGGAAGGAGGGAAGGCCGC	GCAGGAGGAAGGAGGGAAGGCCGCGGGGCA	GGG	-121	ONE_INTERGENIC_SITE	0	0	0	5	6	442	15	2	436	23	13	1306	RS3seq-Chen2013	0.3066	1	24	46	1	1	32	4	1
NC_000011.10:-:47395608	6	9606				CRISPRa	[TSS-300,TSS+0]	NC_000011.10	-		SpyoCas9	1	1	5.20.100	+	antisense	47395714	ACCTGCCAGGCAGCAGCCCC	GGGGACCTGCCAGGCAGCAGCCCCCGGGTG	CGG	-105	ONE_INTERGENIC_SITE	0	0	0	7	3	297	9	6	667	20	12	1040	RS3seq-Chen2013	0.2306	1	29	49	1	1	40	5	1
NC_000011.10:-:47395608	6	9606				CRISPRa	[TSS-300,TSS+0]	NC_000011.10	-		SpyoCas9	1	1	5.20.100	+	antisense	47395715	CCTGCCAGGCAGCAGCCCCC	GGGACCTGCCAGGCAGCAGCCCCCGGGTGC	GGG	-106	MULTIPLE_INTERGENIC_SITES	0	0	1	5	5	356	14	18	741	18	13	869	RS3seq-Chen2013	0.424	1	17	62	1	1	42	6	1
NC_000011.10:-:61092390	6	9606				CRISPRa	[TSS-300,TSS+0]	NC_000011.10	-		SpyoCas9	1	1	5.20.100	+	antisense	61092478	TCATGGAAAGTGCAGTGATG	TGTGTCATGGAAAGTGCAGTGATGGGGACA	GGG	-87	ONE_INTERGENIC_SITE	0	0	0	0	2	334	8	3	613	1	2	508	RS3seq-Chen2013	0.5413	1	13	12	1	1	4	1	1
NC_000011.10:-:61092390	6	9606				CRISPRa	[TSS-300,TSS+0]	NC_000011.10	-		SpyoCas9	1	1	5.20.100	-	sense	61092504	CCACTCAGACCTCAGATCCC	GTCCCCACTCAGACCTCAGATCCCTGGCGG	TGG	-113	ONE_INTERGENIC_SITE	0	0	0	1	2	238	3	4	353	5	1	703	RS3seq-Chen2013	0.7394	1	9	29	1	1	9	2	1
NC_000011.10:-:61092390	6	9606				CRISPRa	[TSS-300,TSS+0]	NC_000011.10	-		SpyoCas9	1	1	5.20.100	+	antisense	61092516	CAGGGATCTGAGGTCTGAGT	CCGCCAGGGATCTGAGGTCTGAGTGGGGAC	GGG	-125	ONE_INTERGENIC_SITE	0	0	0	1	1	212	3	3	280	3	5	398	RS3seq-Chen2013	0.5283	1	14	26	1	1	12	3	1
NC_000011.10:-:61092390	6	9606				CRISPRa	[TSS-300,TSS+0]	NC_000011.10	-		SpyoCas9	1	1	5.20.100	+	antisense	61092476	TGTCATGGAAAGTGCAGTGA	CTTGTGTCATGGAAAGTGCAGTGATGGGGA	TGG	-85	ONE_INTERGENIC_SITE	0	0	0	0	1	201	2	1	348	0	3	527	RS3seq-Chen2013	0.1344	1	32	9	1	1	14	4	1
NC_000011.10:-:61092390	6	9606				CRISPRa	[TSS-300,TSS+0]	NC_000011.10	-		SpyoCas9	1	1	5.20.100	+	antisense	61092517	AGGGATCTGAGGTCTGAGTG	CGCCAGGGATCTGAGGTCTGAGTGGGGACA	GGG	-126	ONE_INTERGENIC_SITE	0	0	0	0	3	276	1	4	311	2	1	451	RS3seq-Chen2013	0.2487	1	27	14	1	1	15	5	1
NC_000011.10:-:61092390	6	9606				CRISPRa	[TSS-300,TSS+0]	NC_000011.10	-		SpyoCas9	1	1	5.20.100	-	sense	61092501	CTCAGACCTCAGATCCCTGG	CCCACTCAGACCTCAGATCCCTGGCGGGAG	CGG	-110	ONE_INTERGENIC_SITE	0	0	0	1	0	197	2	3	277	6	1	453	RS3seq-Chen2013	0.3547	1	22	23	1	1	17	6	1
NC_000011.10:+:62851978	6	9606				CRISPRa	[TSS-300,TSS+0]	NC_000011.10	+		SpyoCas9	1	1	5.20.100	+	sense	62851793	TGTCACTGTACTCTAAGACT	ATCATGTCACTGTACTCTAAGACTAGGCAA	AGG	-185	ONE_INTERGENIC_SITE	0	0	0	0	0	79	0	1	359	0	0	333	RS3seq-Chen2013	1.048	1	1	2	1	1	1	5	3	Previously skipped due to: Outside Target Window: [TSS-150,TSS-75]
NC_000011.10:+:62851978	6	9606				CRISPRa	[TSS-300,TSS+0]	NC_000011.10	+		SpyoCas9	1	1	5.20.100	+	sense	62851830	AAAAGATGGATGTTCTACTC	AAAAAAAAGATGGATGTTCTACTCAGGTTA	AGG	-148	ONE_INTERGENIC_SITE	0	0	0	0	0	89	1	2	118	0	1	260	RS3seq-Chen2013	0.5311	1	3	3	1	1	2	1	1
NC_000011.10:+:62851978	6	9606				CRISPRa	[TSS-300,TSS+0]	NC_000011.10	+		SpyoCas9	1	1	5.20.100	+	sense	62851928	AGAGGAAAGCCAGTTTCCCA	CATGAGAGGAAAGCCAGTTTCCCATGGAAA	TGG	-50	ONE_INTERGENIC_SITE	0	0	0	0	2	221	4	5	486	2	4	567	RS3seq-Chen2013	0.5481	1	2	12	1	1	4	6	3	Previously skipped due to: Outside Target Window: [TSS-150,TSS-75]
NC_000011.10:+:62851978	6	9606				CRISPRa	[TSS-300,TSS+0]	NC_000011.10	+		SpyoCas9	1	1	5.20.100	-	antisense	62851885	TGAAGTACCTGGAACTTGAA	TCCCTGAAGTACCTGGAACTTGAAGGGACA	GGG	-93	ONE_INTERGENIC_SITE	0	0	0	0	0	185	0	1	295	0	3	339	RS3seq-Chen2013	0.2703	1	7	8	1	1	5	2	1
NC_000011.10:+:62851978	6	9606				CRISPRa	[TSS-300,TSS+0]	NC_000011.10	+		SpyoCas9	1	1	5.20.100	+	sense	62851899	TTCAAGTTCCAGGTACTTCA	TCCCTTCAAGTTCCAGGTACTTCAGGGAGC	GGG	-79	MULTIPLE_INTERGENIC_SITES	0	0	1	1	2	206	1	1	281	0	4	360	RS3seq-Chen2013	0.4554	1	5	21	1	1	11	3	1
NC_000011.10:+:62851978	6	9606				CRISPRa	[TSS-300,TSS+0]	NC_000011.10	+		SpyoCas9	1	1	5.20.100	-	antisense	62851896	CTCATGCTCCCTGAAGTACC	TCCTCTCATGCTCCCTGAAGTACCTGGAAC	TGG	-82	MULTIPLE_INTERGENIC_SITES	0	0	1	0	2	122	0	1	179	1	3	237	RS3seq-Chen2013	0.07945	1	10	20	1	1	16	4	1
NC_000011.10:+:62851987	6	9606				CRISPRa	[TSS-300,TSS+0]	NC_000011.10	+		SpyoCas9	1	1	5.20.100	-	antisense	62851861	CATCTGACAGTTTGCCTGAT	GGGACATCTGACAGTTTGCCTGATAGGCAG	AGG	-126	ONE_INTERGENIC_SITE	0	0	0	0	0	72	0	1	156	0	1	251	RS3seq-Chen2013	-0.2028	1	14	1	1	1	6	2	5	Previously skipped due to: On-Target Efficacy Score < 0.0
NC_000011.10:+:62851987	6	9606				CRISPRa	[TSS-300,TSS+0]	NC_000011.10	+		SpyoCas9	1	1	5.20.100	+	sense	62851858	CATTTAACACACTGCCTATC	TACTCATTTAACACACTGCCTATCAGGCAA	AGG	-129	ONE_INTERGENIC_SITE	0	0	0	0	0	112	0	1	170	0	1	290	RS3seq-Chen2013	-0.06881	1	12	6	1	1	7	3	5	Previously skipped due to: On-Target Efficacy Score < 0.0
NC_000011.10:+:62851987	6	9606				CRISPRa	[TSS-300,TSS+0]	NC_000011.10	+		SpyoCas9	1	1	5.20.100	+	sense	62851910	GGTACTTCAGGGAGCATGAG	TCCAGGTACTTCAGGGAGCATGAGAGGAAA	AGG	-77	ONE_INTERGENIC_SITE	0	0	0	0	3	193	2	3	226	1	2	434	RS3seq-Chen2013	0.1833	1	9	14	1	1	9	1	1
NC_000011.10:+:62851987	6	9606				CRISPRa	[TSS-300,TSS+0]	NC_000011.10	+		SpyoCas9	1	1	5.20.100	+	sense	62851889	CAGATGTCCCTTCAAGTTCC	CTGTCAGATGTCCCTTCAAGTTCCAGGTAC	AGG	-98	ONE_INTERGENIC_SITE	0	0	0	0	2	256	1	2	192	1	0	286	RS3seq-Chen2013	-0.2417	1	16	13	1	1	13	4	5	Previously skipped due to: On-Target Efficacy Score < 0.0
NC_000011.10:+:62851987	6	9606				CRISPRa	[TSS-300,TSS+0]	NC_000011.10	+		SpyoCas9	1	1	5.20.100	-	antisense	62851886	CTGAAGTACCTGGAACTTGA	CTCCCTGAAGTACCTGGAACTTGAAGGGAC	AGG	-101	ONE_INTERGENIC_SITE	0	0	0	0	1	373	0	0	411	0	1	399	RS3seq-Chen2013	-0.2637	1	18	11	1	1	14	5	5	Previously skipped due to: On-Target Efficacy Score < 0.0
NC_000011.10:+:62851987	6	9606				CRISPRa	[TSS-300,TSS+0]	NC_000011.10	+		SpyoCas9	1	1	5.20.100	+	sense	62851898	CTTCAAGTTCCAGGTACTTC	GTCCCTTCAAGTTCCAGGTACTTCAGGGAG	AGG	-89	ONE_INTERGENIC_SITE	0	0	0	0	1	91	1	2	171	1	5	420	RS3seq-Chen2013	-0.9542	1	23	9	1	1	17	6	5	Previously skipped due to: On-Target Efficacy Score < 0.0
NC_000011.10:-:64395799	6	9606				CRISPRa	[TSS-300,TSS+0]	NC_000011.10	-		SpyoCas9	1	1	5.20.100	+	antisense	64395944	CCTGCCGTCCGTATCCACCC	GTCCCCTGCCGTCCGTATCCACCCAGGCTC	AGG	-144	ENSG00000231680 (LINC02723)	0	0	0	0	0	50	1	2	105	6	1	36	RS3seq-Chen2013	1.094	1	1	4	1	1	1	1	1
NC_000011.10:-:64395799	6	9606				CRISPRa	[TSS-300,TSS+0]	NC_000011.10	-		SpyoCas9	1	1	5.20.100	-	sense	64395937	TGAGCCTGGGTGGATACGGA	GCTGTGAGCCTGGGTGGATACGGACGGCAG	CGG	-137	ENSG00000231680 (LINC02723)	0	0	0	0	0	92	1	2	140	3	4	310	RS3seq-Chen2013	0.8938	1	3	6	1	1	3	2	1
NC_000011.10:-:64395799	6	9606				CRISPRa	[TSS-300,TSS+0]	NC_000011.10	-		SpyoCas9	1	1	5.20.100	-	sense	64395931	TGGGTGGATACGGACGGCAG	AGCCTGGGTGGATACGGACGGCAGGGGACA	GGG	-131	ENSG00000231680 (LINC02723)	0	0	0	0	0	25	2	0	57	1	1	118	RS3seq-Chen2013	0.318	1	13	3	1	1	5	3	1
NC_000011.10:-:64395799	6	9606				CRISPRa	[TSS-300,TSS+0]	NC_000011.10	-		SpyoCas9	1	1	5.20.100	+	antisense	64395909	GGTGGAAATTGCCCAATGAG	CACTGGTGGAAATTGCCCAATGAGAGGCAA	AGG	-109	ENSG00000231680 (LINC02723)	0	0	0	0	0	107	0	0	187	2	1	223	RS3seq-Chen2013	0.3783	1	12	7	1	1	6	4	1
NC_000011.10:-:64395799	6	9606				CRISPRa	[TSS-300,TSS+0]	NC_000011.10	-		SpyoCas9	1	1	5.20.100	+	antisense	64395891	AGGAATTGAAACTCCACTGG	ACCCAGGAATTGAAACTCCACTGGTGGAAA	TGG	-91	ENSG00000231680 (LINC02723)	0	0	0	0	0	157	0	0	132	1	0	287	RS3seq-Chen2013	0.1979	1	17	12	1	1	8	5	1
NC_000011.10:-:64395799	6	9606				CRISPRa	[TSS-300,TSS+0]	NC_000011.10	-		SpyoCas9	1	1	5.20.100	+	antisense	64395888	CCCAGGAATTGAAACTCCAC	ACGACCCAGGAATTGAAACTCCACTGGTGG	TGG	-88	ENSG00000231680 (LINC02723)	0	0	0	0	0	150	0	2	207	2	5	341	RS3seq-Chen2013	0.08747	1	25	11	1	1	11	6	1
NC_000011.10:-:65657100	6	9606				CRISPRa	[TSS-300,TSS+0]	NC_000011.10	-		SpyoCas9	1	1	5.20.100	+	antisense	65657290	GCAGGGCTGAAGGGTAACTG	GGCTGCAGGGCTGAAGGGTAACTGAGGACA	AGG	-189	ONE_INTERGENIC_SITE	0	0	0	0	0	107	2	1	193	4	2	478	RS3seq-Chen2013	0.6293	1	5	3	1	1	1	6	3	Previously skipped due to: Outside Target Window: [TSS-150,TSS-75]
NC_000011.10:-:65657100	6	9606				CRISPRa	[TSS-300,TSS+0]	NC_000011.10	-		SpyoCas9	1	1	5.20.100	+	antisense	65657223	CAGAGGCAACAGCTAGACAC	CAAGCAGAGGCAACAGCTAGACACAGGTCC	AGG	-122	ONE_INTERGENIC_SITE	0	0	0	0	1	91	0	1	185	4	5	384	RS3seq-Chen2013	0.6966	1	3	9	1	1	2	1	1
NC_000011.10:-:65657100	6	9606				CRISPRa	[TSS-300,TSS+0]	NC_000011.10	-		SpyoCas9	1	1	5.20.100	+	antisense	65657231	ACAGCTAGACACAGGTCCTG	GGCAACAGCTAGACACAGGTCCTGAGGTGA	AGG	-130	ONE_INTERGENIC_SITE	0	0	0	0	0	158	2	0	213	1	1	191	RS3seq-Chen2013	0.5218	1	11	5	1	1	4	2	1
NC_000011.10:-:65657100	6	9606				CRISPRa	[TSS-300,TSS+0]	NC_000011.10	-		SpyoCas9	1	1	5.20.100	+	antisense	65657206	ACCTTGGGCATTCCAAGCAG	TAAAACCTTGGGCATTCCAAGCAGAGGCAA	AGG	-105	MULTIPLE_INTERGENIC_SITES	0	0	1	0	2	246	2	2	310	2	0	323	RS3seq-Chen2013	0.5638	1	8	33	1	1	21	3	1
NC_000011.10:-:65657100	6	9606				CRISPRa	[TSS-300,TSS+0]	NC_000011.10	-		SpyoCas9	1	1	5.20.100	-	sense	65657236	ACCAAGCTCAGTCTCACCTC	ACAGACCAAGCTCAGTCTCACCTCAGGACC	AGG	-135	MULTIPLE_INTERGENIC_SITES	0	0	2	1	1	146	2	1	259	1	4	530	RS3seq-Chen2013	0.5377	1	9	38	1	1	24	4	1
NC_000011.10:-:65657100	6	9606				CRISPRa	[TSS-300,TSS+0]	NC_000011.10	-		SpyoCas9	1	1	5.20.100	-	sense	65657196	GCCTCTGCTTGGAATGCCCA	TGTTGCCTCTGCTTGGAATGCCCAAGGTTT	AGG	-95	ONE_INTERGENIC_SITE	0	0	0	2	4	154	1	0	173	3	1	442	RS3seq-Chen2013	0.06409	1	26	30	1	1	32	5	1
NC_000011.10:-:65661837	6	9606				CRISPRa	[TSS-300,TSS+0]	NC_000011.10	-		SpyoCas9	1	1	5.20.100	+	antisense	65661943	GCAGTGCTGACCTTGATGGT	TGGCGCAGTGCTGACCTTGATGGTGGGGTG	GGG	-105	ONE_INTERGENIC_SITE	0	0	0	0	0	85	0	3	124	5	1	315	RS3seq-Chen2013	0.754	1	3	7	1	1	1	1	1
NC_000011.10:-:65661837	6	9606				CRISPRa	[TSS-300,TSS+0]	NC_000011.10	-		SpyoCas9	1	1	5.20.100	-	sense	65661925	TCAAGGTCAGCACTGCGCCA	ACCATCAAGGTCAGCACTGCGCCAGGGTGT	GGG	-87	ONE_INTERGENIC_SITE	0	0	0	0	1	62	4	5	220	3	0	277	RS3seq-Chen2013	0.8795	1	2	15	1	1	4	2	1
NC_000011.10:-:65661837	6	9606				CRISPRa	[TSS-300,TSS+0]	NC_000011.10	-		SpyoCas9	1	1	5.20.100	-	sense	65661942	CAAGACCCACCCCACCATCA	CCACCAAGACCCACCCCACCATCAAGGTCA	AGG	-104	ONE_INTERGENIC_SITE	0	0	0	1	1	147	0	3	248	5	3	403	RS3seq-Chen2013	0.607	1	6	28	1	1	10	3	1
NC_000011.10:-:65661837	6	9606				CRISPRa	[TSS-300,TSS+0]	NC_000011.10	-		SpyoCas9	1	1	5.20.100	+	antisense	65661939	TGGCGCAGTGCTGACCTTGA	ACCCTGGCGCAGTGCTGACCTTGATGGTGG	TGG	-101	ONE_INTERGENIC_SITE	0	0	0	0	2	109	2	1	141	1	2	139	RS3seq-Chen2013	0.2511	1	17	19	1	1	13	4	1
NC_000011.10:-:65661837	6	9606				CRISPRa	[TSS-300,TSS+0]	NC_000011.10	-		SpyoCas9	1	1	5.20.100	+	antisense	65661944	CAGTGCTGACCTTGATGGTG	GGCGCAGTGCTGACCTTGATGGTGGGGTGG	GGG	-106	ONE_INTERGENIC_SITE	0	0	0	0	2	270	3	3	393	0	2	493	RS3seq-Chen2013	0.02635	1	26	20	1	1	16	5	1
NC_000011.10:-:65661837	6	9606				CRISPRa	[TSS-300,TSS+0]	NC_000011.10	-		SpyoCas9	1	1	5.20.100	+	antisense	65661919	AGTCCCTTCCCCGCACACCC	CCACAGTCCCTTCCCCGCACACCCTGGCGC	TGG	-81	ONE_INTERGENIC_SITE	0	0	0	5	2	276	12	8	448	36	21	790	RS3seq-Chen2013	1.064	1	1	50	1	1	18	6	1
NC_000011.10:-:65662895	6	9606				CRISPRa	[TSS-300,TSS+0]	NC_000011.10	-		SpyoCas9	1	1	5.20.100	+	antisense	65663020	AGCAAGTGCACGCCGCGCGG	CGGGAGCAAGTGCACGCCGCGCGGAGGACG	AGG	-124	ENSG00000173039 (RELA)	0	0	0	2	1	13	4	1	25	8	7	34	RS3seq-Chen2013	0.3905	1	5	19	1	1	4	1	1
NC_000011.10:-:65662895	6	9606				CRISPRa	[TSS-300,TSS+0]	NC_000011.10	-		SpyoCas9	1	1	5.20.100	-	sense	65662938	GATTCCGGGCAGTGACGCGA	GCCGGATTCCGGGCAGTGACGCGACGGCGG	CGG	-42	ENSG00000173039 (RELA), ENSG00000285533 (RELA-DT)	0	0	0	2	2	17	3	0	48	9	0	38	RS3seq-Chen2013	0.6532	1	3	22	1	1	5	4	3	Previously skipped due to: Outside Target Window: [TSS-150,TSS-75]
NC_000011.10:-:65662895	6	9606				CRISPRa	[TSS-300,TSS+0]	NC_000011.10	-		SpyoCas9	1	1	5.20.100	+	antisense	65662952	TCGCGTCACTGCCCGGAATC	GCCGTCGCGTCACTGCCCGGAATCCGGCCG	CGG	-56	ENSG00000173039 (RELA), ENSG00000285533 (RELA-DT)	0	0	0	0	2	26	4	0	44	3	1	55	RS3seq-Chen2013	0.09848	1	16	10	1	1	7	5	3	Previously skipped due to: Outside Target Window: [TSS-150,TSS-75]
NC_000011.10:-:65662895	6	9606				CRISPRa	[TSS-300,TSS+0]	NC_000011.10	-		SpyoCas9	1	1	5.20.100	+	antisense	65663029	ACGCCGCGCGGAGGACGAAG	GTGCACGCCGCGCGGAGGACGAAGAGGCTG	AGG	-133	ENSG00000173039 (RELA)	0	0	0	2	3	33	18	5	75	14	2	45	RS3seq-Chen2013	0.1265	1	15	23	1	1	12	2	1
NC_000011.10:-:65662895	6	9606				CRISPRa	[TSS-300,TSS+0]	NC_000011.10	-		SpyoCas9	1	1	5.20.100	-	sense	65663053	TTGGCCCCGACCCCCGGCAG	GCACTTGGCCCCGACCCCCGGCAGCGGCTG	CGG	-157	ENSG00000173039 (RELA)	0	0	0	4	3	99	25	11	238	42	16	393	RS3seq-Chen2013	0.09236	1	17	31	1	1	20	6	3	Previously skipped due to: Outside Target Window: [TSS-150,TSS-75]
NC_000011.10:-:65662895	6	9606				CRISPRa	[TSS-300,TSS+0]	NC_000011.10	-		SpyoCas9	1	1	5.20.100	-	sense	65662992	CTTGCTCCCGGCCCCTGCGC	TGCACTTGCTCCCGGCCCCTGCGCCGGGCG	CGG	-96	ENSG00000173039 (RELA)	0	0	0	13	6	260	41	14	298	46	26	357	RS3seq-Chen2013	0.317	1	7	50	1	1	30	3	1
NC_000011.10:-:65662908	6	9606				CRISPRa	[TSS-300,TSS+0]	NC_000011.10	-		SpyoCas9	1	1	5.20.100	+	antisense	65663123	CCGGTGGCTCGGCTAGCTCC	GTGCCCGGTGGCTCGGCTAGCTCCCGGGTC	CGG	-214	ENSG00000173039 (RELA)	0	0	0	1	1	46	5	2	107	4	1	123	RS3seq-Chen2013	0.2143	1	10	19	1	1	8	5	4	Previously skipped due to: Outside Target Window: [TSS-150,TSS-75]; Outside Target Window: [TSS-200,TSS-25]
NC_000011.10:-:65662908	6	9606				CRISPRa	[TSS-300,TSS+0]	NC_000011.10	-		SpyoCas9	1	1	5.20.100	-	sense	65663112	CCGGGAGCTAGCCGAGCCAC	GGACCCGGGAGCTAGCCGAGCCACCGGGCA	CGG	-203	ENSG00000173039 (RELA)	0	0	0	2	1	80	3	1	71	2	4	106	RS3seq-Chen2013	0.2697	1	7	24	1	1	9	6	4	Previously skipped due to: Outside Target Window: [TSS-150,TSS-75]; Outside Target Window: [TSS-200,TSS-25]
NC_000011.10:-:65662908	6	9606				CRISPRa	[TSS-300,TSS+0]	NC_000011.10	-		SpyoCas9	1	1	5.20.100	+	antisense	65663107	GAAGAGGCTGGCGTGCCCGG	GGACGAAGAGGCTGGCGTGCCCGGTGGCTC	TGG	-198	ENSG00000173039 (RELA)	0	0	0	6	2	151	7	7	177	19	8	256	RS3seq-Chen2013	0.2557	1	8	42	1	1	18	3	3	Previously skipped due to: Outside Target Window: [TSS-150,TSS-75]
NC_000011.10:-:65662908	6	9606				CRISPRa	[TSS-300,TSS+0]	NC_000011.10	-		SpyoCas9	1	1	5.20.100	+	antisense	65663091	GCGCCTCGCCGAGGACGAAG	GTGCGCGCCTCGCCGAGGACGAAGAGGCTG	AGG	-182	ENSG00000173039 (RELA)	0	0	0	4	0	50	4	1	57	4	2	32	RS3seq-Chen2013	0.01133	1	18	33	1	1	21	4	3	Previously skipped due to: Outside Target Window: [TSS-150,TSS-75]
NC_000011.10:-:65662908	6	9606				CRISPRa	[TSS-300,TSS+0]	NC_000011.10	-		SpyoCas9	1	1	5.20.100	-	sense	65663059	GCGCACTTGGCCCCGACCCC	AGGCGCGCACTTGGCCCCGACCCCCGGCAG	CGG	-150	ENSG00000173039 (RELA)	0	0	0	7	4	93	2	2	198	25	6	343	RS3seq-Chen2013	0.3801	1	5	49	1	1	27	1	1
NC_000011.10:-:65662908	6	9606				CRISPRa	[TSS-300,TSS+0]	NC_000011.10	-		SpyoCas9	1	1	5.20.100	+	antisense	65663054	GCACGCACAGCCGCTGCCGG	GGCTGCACGCACAGCCGCTGCCGGGGGTCG	GGG	-145	ENSG00000173039 (RELA)	0	0	0	6	4	110	10	8	167	24	4	87	RS3seq-Chen2013	0.15	1	12	45	1	1	29	2	1
NC_000011.10:-:65662915	6	9606				CRISPRa	[TSS-300,TSS+0]	NC_000011.10	-		SpyoCas9	1	1	5.20.100	-	sense	65663161	AAAACAAAGTGAGTAATCGG	CCTAAAAACAAAGTGAGTAATCGGCGGACC	CGG	-245	ENSG00000173039 (RELA)	0	0	0	0	0	63	1	1	94	1	2	174	RS3seq-Chen2013	0.7689	1	1	4	1	1	1	2	4	Previously skipped due to: Outside Target Window: [TSS-150,TSS-75]; Outside Target Window: [TSS-200,TSS-25]
NC_000011.10:-:65662915	6	9606				CRISPRa	[TSS-300,TSS+0]	NC_000011.10	-		SpyoCas9	1	1	5.20.100	-	sense	65663111	CGGGAGCTAGCCGAGCCACC	GACCCGGGAGCTAGCCGAGCCACCGGGCAC	GGG	-195	ENSG00000173039 (RELA)	0	0	0	2	6	108	0	1	105	0	0	55	RS3seq-Chen2013	0.2538	1	9	27	1	1	11	1	3	Previously skipped due to: Outside Target Window: [TSS-150,TSS-75]
NC_000011.10:-:65662915	6	9606				CRISPRa	[TSS-300,TSS+0]	NC_000011.10	-		SpyoCas9	1	1	5.20.100	-	sense	65663144	CGGCGGACCCACCCTCCAGG	TAATCGGCGGACCCACCCTCCAGGCGGGGC	CGG	-228	ENSG00000173039 (RELA)	0	0	0	3	3	182	4	5	198	8	3	166	RS3seq-Chen2013	0.143	1	13	31	1	1	13	3	4	Previously skipped due to: Outside Target Window: [TSS-150,TSS-75]; Outside Target Window: [TSS-200,TSS-25]
NC_000011.10:-:65662915	6	9606				CRISPRa	[TSS-300,TSS+0]	NC_000011.10	-		SpyoCas9	1	1	5.20.100	+	antisense	65663124	CGGTGGCTCGGCTAGCTCCC	TGCCCGGTGGCTCGGCTAGCTCCCGGGTCC	GGG	-208	ENSG00000173039 (RELA)	0	0	0	3	1	102	6	2	247	3	1	139	RS3seq-Chen2013	0.04749	1	17	29	1	1	14	4	4	Previously skipped due to: Outside Target Window: [TSS-150,TSS-75]; Outside Target Window: [TSS-200,TSS-25]
NC_000011.10:-:65662915	6	9606				CRISPRa	[TSS-300,TSS+0]	NC_000011.10	-		SpyoCas9	1	1	5.20.100	-	sense	65663147	AATCGGCGGACCCACCCTCC	GAGTAATCGGCGGACCCACCCTCCAGGCGG	AGG	-231	ENSG00000173039 (RELA)	0	0	0	7	4	77	8	2	114	9	3	126	RS3seq-Chen2013	0.4858	1	3	48	1	1	22	5	4	Previously skipped due to: Outside Target Window: [TSS-150,TSS-75]; Outside Target Window: [TSS-200,TSS-25]
NC_000011.10:-:65662915	6	9606				CRISPRa	[TSS-300,TSS+0]	NC_000011.10	-		SpyoCas9	1	1	5.20.100	-	sense	65663142	GCGGACCCACCCTCCAGGCG	ATCGGCGGACCCACCCTCCAGGCGGGGCCG	GGG	-226	ENSG00000173039 (RELA)	0	0	0	6	3	99	9	6	177	10	6	238	RS3seq-Chen2013	0.1715	1	11	44	1	1	27	6	4	Previously skipped due to: Outside Target Window: [TSS-150,TSS-75]; Outside Target Window: [TSS-200,TSS-25]
NC_000011.10:-:65662916	6	9606				CRISPRa	[TSS-300,TSS+0]	NC_000011.10	-		SpyoCas9	1	1	5.20.100	-	sense	65663004	GCGCGGCGTGCACTTGCTCC	CTCCGCGCGGCGTGCACTTGCTCCCGGCCC	CGG	-87	ENSG00000173039 (RELA)	0	0	0	3	0	38	0	1	65	4	1	82	RS3seq-Chen2013	-0.1426	1	25	28	1	1	25	1	5	Previously skipped due to: On-Target Efficacy Score < 0.0
NC_000011.10:-:65662916	6	9606				CRISPRa	[TSS-300,TSS+0]	NC_000011.10	-		SpyoCas9	1	1	5.20.100	+	antisense	65663051	GCTGCACGCACAGCCGCTGC	AGAGGCTGCACGCACAGCCGCTGCCGGGGG	CGG	-134	ENSG00000173039 (RELA)	0	0	0	1	2	61	4	3	123	13	5	274	RS3seq-Chen2013	-0.4215	1	40	21	1	1	31	2	5	Previously skipped due to: On-Target Efficacy Score < 0.0
NC_000011.10:-:65662916	6	9606				CRISPRa	[TSS-300,TSS+0]	NC_000011.10	-		SpyoCas9	1	1	5.20.100	+	antisense	65663017	GGGAGCAAGTGCACGCCGCG	GGCCGGGAGCAAGTGCACGCCGCGCGGAGG	CGG	-100	ENSG00000173039 (RELA)	0	0	0	0	1	16	1	0	28	3	3	28	RS3seq-Chen2013	-0.848	1	55	7	1	1	33	3	5	Previously skipped due to: On-Target Efficacy Score < 0.0
NC_000011.10:-:65662916	6	9606				CRISPRa	[TSS-300,TSS+0]	NC_000011.10	-		SpyoCas9	1	1	5.20.100	+	antisense	65663053	TGCACGCACAGCCGCTGCCG	AGGCTGCACGCACAGCCGCTGCCGGGGGTC	GGG	-136	ENSG00000173039 (RELA)	0	0	0	6	2	58	10	5	104	15	5	66	RS3seq-Chen2013	-0.152	1	26	41	1	1	36	4	5	Previously skipped due to: On-Target Efficacy Score < 0.0
NC_000011.10:-:65662916	6	9606				CRISPRa	[TSS-300,TSS+0]	NC_000011.10	-		SpyoCas9	1	1	5.20.100	+	antisense	65662992	CCCGCCGCCGCCCGGCGCAG	CTGCCCCGCCGCCGCCCGGCGCAGGGGCCG	GGG	-75	ENSG00000173039 (RELA)	0	0	0	12	3	127	45	18	285	63	23	301	RS3seq-Chen2013	-0.2396	1	30	53	1	1	40	5	5	Previously skipped due to: On-Target Efficacy Score < 0.0
NC_000011.10:-:65662916	6	9606				CRISPRa	[TSS-300,TSS+0]	NC_000011.10	-		SpyoCas9	1	1	5.20.100	+	antisense	65663052	CTGCACGCACAGCCGCTGCC	GAGGCTGCACGCACAGCCGCTGCCGGGGGT	GGG	-135	ENSG00000173039 (RELA)	0	0	0	5	3	117	2	3	225	10	2	209	RS3seq-Chen2013	-0.7829	1	54	39	1	1	47	6	5	Previously skipped due to: On-Target Efficacy Score < 0.0
NC_000011.10:-:65662918	6	9606				CRISPRa	[TSS-300,TSS+0]	NC_000011.10	-		SpyoCas9	1	1	5.20.100	-	sense	65663021	CAGCCTCTTCGTCCTCCGCG	CGTGCAGCCTCTTCGTCCTCCGCGCGGCGT	CGG	-102	ENSG00000173039 (RELA)	0	1	1	3	3	88	8	6	136	16	3	95	RS3seq-Chen2013	-0.2552	1	31	83	1	1	58	1	5	Previously skipped due to: On-Target Efficacy Score < 0.0
NC_000011.10:-:65662918	6	9606				CRISPRa	[TSS-300,TSS+0]	NC_000011.10	-		SpyoCas9	1	1	5.20.100	+	antisense	65663058	GCACAGCCGCTGCCGGGGGT	GCACGCACAGCCGCTGCCGGGGGTCGGGGC	CGG	-139	ENSG00000173039 (RELA)	0	0	1	8	4	269	12	4	230	32	17	254	RS3seq-Chen2013	-0.299	1	36	79	1	1	60	2	5	Previously skipped due to: On-Target Efficacy Score < 0.0
NC_000011.10:-:65662918	6	9606				CRISPRa	[TSS-300,TSS+0]	NC_000011.10	-		SpyoCas9	1	1	5.20.100	+	antisense	65663059	CACAGCCGCTGCCGGGGGTC	CACGCACAGCCGCTGCCGGGGGTCGGGGCC	GGG	-140	ENSG00000173039 (RELA)	0	0	0	5	4	146	15	9	218	20	6	184	RS3seq-Chen2013	-1.456	1	76	40	1	1	61	3	5	Previously skipped due to: On-Target Efficacy Score < 0.0
NC_000011.10:-:65662918	6	9606				CRISPRa	[TSS-300,TSS+0]	NC_000011.10	-		SpyoCas9	1	1	5.20.100	+	antisense	65663060	ACAGCCGCTGCCGGGGGTCG	ACGCACAGCCGCTGCCGGGGGTCGGGGCCA	GGG	-141	ENSG00000173039 (RELA)	0	0	0	19	4	207	40	13	258	23	9	177	RS3seq-Chen2013	-1.186	1	70	63	1	1	72	4	5	Previously skipped due to: On-Target Efficacy Score < 0.0
NC_000011.10:-:65662918	6	9606				CRISPRa	[TSS-300,TSS+0]	NC_000011.10	-		SpyoCas9	1	1	5.20.100	+	antisense	65662997	CGCCGCCCGGCGCAGGGGCC	CCGCCGCCGCCCGGCGCAGGGGCCGGGAGC	GGG	-78	ENSG00000173039 (RELA)	0	0	0	13	5	137	42	16	301	64	20	306	RS3seq-Chen2013	-1.784	1	80	54	1	1	73	5	5	Previously skipped due to: On-Target Efficacy Score < 0.0
NC_000011.10:-:65662918	6	9606				CRISPRa	[TSS-300,TSS+0]	NC_000011.10	-		SpyoCas9	1	1	5.20.100	+	antisense	65662996	CCGCCGCCCGGCGCAGGGGC	CCCGCCGCCGCCCGGCGCAGGGGCCGGGAG	CGG	-77	ENSG00000173039 (RELA)	0	0	0	47	9	261	60	22	287	53	15	223	RS3seq-Chen2013	-1.115	1	66	72	1	1	78	6	5	Previously skipped due to: On-Target Efficacy Score < 0.0
NC_000011.10:-:65666373	6	9606				CRISPRa	[TSS-300,TSS+0]	NC_000011.10	-		SpyoCas9	1	1	5.20.100	-	sense	65666387	TAAGAGGATCCCAACTGATA	GAGGTAAGAGGATCCCAACTGATAGGGGCG	GGG	-13	ONE_INTERGENIC_SITE	0	0	0	0	0	59	0	2	142	0	0	124	RS3seq-Chen2013	0.9567	0	1	5	1	1	1	2	4	Previously skipped due to: DHS Score < 1.0; Outside Target Window: [TSS-150,TSS-75]; Outside Target Window: [TSS-200,TSS-25]
NC_000011.10:-:65666373	6	9606				CRISPRa	[TSS-300,TSS+0]	NC_000011.10	-		SpyoCas9	1	1	5.20.100	-	sense	65666388	GTAAGAGGATCCCAACTGAT	CGAGGTAAGAGGATCCCAACTGATAGGGGC	AGG	-14	ONE_INTERGENIC_SITE	0	0	0	1	1	89	0	1	134	1	2	142	RS3seq-Chen2013	0.5012	0	5	9	1	1	2	3	4	Previously skipped due to: DHS Score < 1.0; Outside Target Window: [TSS-150,TSS-75]; Outside Target Window: [TSS-200,TSS-25]
NC_000011.10:-:65666373	6	9606				CRISPRa	[TSS-300,TSS+0]	NC_000011.10	-		SpyoCas9	1	1	5.20.100	+	antisense	65666404	CAGTTGGGATCCTCTTACCT	CTATCAGTTGGGATCCTCTTACCTCGGCCT	CGG	-30	ONE_INTERGENIC_SITE	0	0	0	0	0	256	0	5	985	2	6	837	RS3seq-Chen2013	0.3258	0	11	6	1	1	3	1	3	Previously skipped due to: DHS Score < 1.0; Outside Target Window: [TSS-150,TSS-75]
NC_000011.10:-:65666373	6	9606				CRISPRa	[TSS-300,TSS+0]	NC_000011.10	-		SpyoCas9	1	1	5.20.100	-	sense	65666376	CAACTGATAGGGGCGTTGGT	ATCCCAACTGATAGGGGCGTTGGTGGGAGA	GGG	-2	ONE_INTERGENIC_SITE	0	0	0	0	0	47	2	2	91	2	1	70	RS3seq-Chen2013	0.04813	0	16	4	1	1	4	4	4	Previously skipped due to: DHS Score < 1.0; Outside Target Window: [TSS-150,TSS-75]; Outside Target Window: [TSS-200,TSS-25]
NC_000011.10:-:65666373	6	9606				CRISPRa	[TSS-300,TSS+0]	NC_000011.10	-		SpyoCas9	1	1	5.20.100	+	antisense	65666388	CCACCAACGCCCCTATCAGT	TCTCCCACCAACGCCCCTATCAGTTGGGAT	TGG	-14	ONE_INTERGENIC_SITE	0	0	0	1	0	39	0	0	44	0	1	30	RS3seq-Chen2013	0.02261	0	17	8	1	1	7	5	4	Previously skipped due to: DHS Score < 1.0; Outside Target Window: [TSS-150,TSS-75]; Outside Target Window: [TSS-200,TSS-25]
NC_000011.10:-:65666373	6	9606				CRISPRa	[TSS-300,TSS+0]	NC_000011.10	-		SpyoCas9	1	1	5.20.100	-	sense	65666386	AAGAGGATCCCAACTGATAG	AGGTAAGAGGATCCCAACTGATAGGGGCGT	GGG	-12	ONE_INTERGENIC_SITE	0	0	0	3	1	71	0	0	105	0	0	163	RS3seq-Chen2013	0.004166	0	20	11	1	1	11	6	4	Previously skipped due to: DHS Score < 1.0; Outside Target Window: [TSS-150,TSS-75]; Outside Target Window: [TSS-200,TSS-25]
NC_000011.10:-:65818223	6	9606				CRISPRa	[TSS-300,TSS+0]	NC_000011.10	-		SpyoCas9	1	1	5.20.100	-	sense	65818393	CAAAGCGTTTGTCCGATAGG	CGGTCAAAGCGTTTGTCCGATAGGGGGCAG	GGG	-169	ONE_INTERGENIC_SITE	0	0	0	0	0	12	0	1	15	0	0	19	RS3seq-Chen2013	0.2054	1	8	1	1	1	1	4	3	Previously skipped due to: Outside Target Window: [TSS-150,TSS-75]
NC_000011.10:-:65818223	6	9606				CRISPRa	[TSS-300,TSS+0]	NC_000011.10	-		SpyoCas9	1	1	5.20.100	+	antisense	65818235	GCTGGCGAGGTCACGAGTGC	GAGAGCTGGCGAGGTCACGAGTGCCGGGCT	CGG	-11	ONE_INTERGENIC_SITE	0	0	0	1	0	44	6	1	70	2	4	138	RS3seq-Chen2013	0.07599	1	12	7	1	1	2	6	4	Previously skipped due to: Outside Target Window: [TSS-150,TSS-75]; Outside Target Window: [TSS-200,TSS-25]
NC_000011.10:-:65818223	6	9606				CRISPRa	[TSS-300,TSS+0]	NC_000011.10	-		SpyoCas9	1	1	5.20.100	-	sense	65818326	GCGCTCCCGGCGTTCCAGGA	CGCGGCGCTCCCGGCGTTCCAGGAGGGGGC	GGG	-102	ONE_INTERGENIC_SITE	0	0	0	1	2	193	2	1	101	1	0	113	RS3seq-Chen2013	0.02643	1	14	14	1	1	6	1	1
NC_000011.10:-:65818223	6	9606				CRISPRa	[TSS-300,TSS+0]	NC_000011.10	-		SpyoCas9	1	1	5.20.100	-	sense	65818310	AGGAGGGGGCGCTGCTGACC	TTCCAGGAGGGGGCGCTGCTGACCCGGCCT	CGG	-86	ONE_INTERGENIC_SITE	0	0	0	6	3	180	21	6	259	17	3	326	RS3seq-Chen2013	0.4584	1	4	29	1	1	11	2	1
NC_000011.10:-:65818223	6	9606				CRISPRa	[TSS-300,TSS+0]	NC_000011.10	-		SpyoCas9	1	1	5.20.100	-	sense	65818285	TCGGATCGCCGCTCCCGCCC	GGCCTCGGATCGCCGCTCCCGCCCCGGCCT	CGG	-61	ONE_INTERGENIC_SITE	0	0	0	8	4	65	11	7	70	18	2	67	RS3seq-Chen2013	0.2075	1	7	32	1	1	14	5	3	Previously skipped due to: Outside Target Window: [TSS-150,TSS-75]
NC_000011.10:-:65818223	6	9606				CRISPRa	[TSS-300,TSS+0]	NC_000011.10	-		SpyoCas9	1	1	5.20.100	-	sense	65818363	GCGCCAGGCTGGAAGGAGAG	CGGCGCGCCAGGCTGGAAGGAGAGCGGCAT	CGG	-139	MULTIPLE_INTERGENIC_SITES	0	0	3	10	4	912	15	16	1409	8	12	1470	RS3seq-Chen2013	0.5108	1	3	66	1	1	32	3	1
NC_000011.10:-:65872786	6	9606				CRISPRa	[TSS-300,TSS+0]	NC_000011.10	-		SpyoCas9	1	1	5.20.100	+	antisense	65872880	GGATTCCTGAGCCAGCGCCA	CGGCGGATTCCTGAGCCAGCGCCAGGGGGA	GGG	-93	ENSG00000172638 (EFEMP2)	0	0	0	1	0	146	5	3	376	5	7	436	RS3seq-Chen2013	0.3832	1	8	17	1	1	5	1	1
NC_000011.10:-:65872786	6	9606				CRISPRa	[TSS-300,TSS+0]	NC_000011.10	-		SpyoCas9	1	1	5.20.100	+	antisense	65872937	GCCAGCCACAGGCCCCTACC	CCCGGCCAGCCACAGGCCCCTACCCGGTCC	CGG	-150	ENSG00000172638 (EFEMP2)	0	0	0	2	1	134	4	1	339	8	5	430	RS3seq-Chen2013	0.3914	1	7	26	1	1	9	2	1
NC_000011.10:-:65872786	6	9606				CRISPRa	[TSS-300,TSS+0]	NC_000011.10	-		SpyoCas9	1	1	5.20.100	+	antisense	65872881	GATTCCTGAGCCAGCGCCAG	GGCGGATTCCTGAGCCAGCGCCAGGGGGAG	GGG	-94	ENSG00000172638 (EFEMP2)	0	0	0	2	1	82	2	0	144	9	10	621	RS3seq-Chen2013	0.1107	1	18	24	1	1	12	3	1
NC_000011.10:-:65872786	6	9606				CRISPRa	[TSS-300,TSS+0]	NC_000011.10	-		SpyoCas9	1	1	5.20.100	+	antisense	65872882	ATTCCTGAGCCAGCGCCAGG	GCGGATTCCTGAGCCAGCGCCAGGGGGAGG	GGG	-95	ENSG00000172638 (EFEMP2)	0	0	0	7	3	188	12	3	309	19	12	638	RS3seq-Chen2013	0.2557	1	13	56	1	1	27	4	1
NC_000011.10:-:65872786	6	9606				CRISPRa	[TSS-300,TSS+0]	NC_000011.10	-		SpyoCas9	1	1	5.20.100	+	antisense	65872915	ACCCCCCGCTTCTCCGCCCC	CCCGACCCCCCGCTTCTCCGCCCCCGGCCA	CGG	-128	ENSG00000172638 (EFEMP2)	0	0	1	29	8	202	20	7	188	54	21	497	RS3seq-Chen2013	0.03873	1	21	97	1	1	52	5	1
NC_000011.10:-:65872786	6	9606				CRISPRa	[TSS-300,TSS+0]	NC_000011.10	-		SpyoCas9	1	1	5.20.100	-	sense	65872905	GCCGGGGGCGGAGAAGCGGG	GCTGGCCGGGGGCGGAGAAGCGGGGGGTCG	GGG	-118	ENSG00000172638 (EFEMP2)	0	0	1	80	28	807	89	26	512	153	41	686	RS3seq-Chen2013	0.01171	1	24	101	1	1	64	6	1
NC_000011.10:-:76626834	6	9606				CRISPRa	[TSS-300,TSS+0]	NC_000011.10	-		SpyoCas9	1	1	5.20.100	-	sense	76626936	CAGGCAAGCAGGTCCTGTCT	CCCACAGGCAAGCAGGTCCTGTCTAGGAAG	AGG	-101	ENSG00000255479	0	0	0	0	0	103	2	1	163	4	3	234	RS3seq-Chen2013	0.462	0	11	3	1	1	2	5	2	Previously skipped due to: DHS Score < 1.0
NC_000011.10:-:76626834	6	9606				CRISPRa	[TSS-300,TSS+0]	NC_000011.10	-		SpyoCas9	1	1	5.20.100	-	sense	76626931	AAGCAGGTCCTGTCTAGGAA	AGGCAAGCAGGTCCTGTCTAGGAAGGGGCT	GGG	-96	ENSG00000255479	0	0	0	0	1	163	1	0	213	0	4	262	RS3seq-Chen2013	0.4028	0	15	14	1	1	7	6	2	Previously skipped due to: DHS Score < 1.0
NC_000011.10:-:76626834	6	9606				CRISPRa	[TSS-300,TSS+0]	NC_000011.10	-		SpyoCas9	1	1	5.20.100	-	sense	76626984	TGGCAGCAGGCCCAGTCCTC	TGAGTGGCAGCAGGCCCAGTCCTCAGGCAG	AGG	-149	ENSG00000255479	0	0	0	2	2	201	7	1	453	8	6	661	RS3seq-Chen2013	0.6901	1	5	42	1	1	22	1	1
NC_000011.10:-:76626834	6	9606				CRISPRa	[TSS-300,TSS+0]	NC_000011.10	-		SpyoCas9	1	1	5.20.100	+	antisense	76626966	CCTGTGGGGAGTGAGCAGGT	CTTGCCTGTGGGGAGTGAGCAGGTTGGTGG	TGG	-131	ENSG00000255479	0	0	1	3	5	496	9	4	616	8	10	850	RS3seq-Chen2013	0.741	1	3	52	1	1	24	2	1
NC_000011.10:-:76626834	6	9606				CRISPRa	[TSS-300,TSS+0]	NC_000011.10	-		SpyoCas9	1	1	5.20.100	+	antisense	76626969	GTGGGGAGTGAGCAGGTTGG	GCCTGTGGGGAGTGAGCAGGTTGGTGGCTG	TGG	-134	ENSG00000255479	0	0	1	3	7	506	6	10	980	11	4	772	RS3seq-Chen2013	0.5098	1	10	53	1	1	32	3	1
NC_000011.10:-:76626834	6	9606				CRISPRa	[TSS-300,TSS+0]	NC_000011.10	-		SpyoCas9	1	1	5.20.100	+	antisense	76626962	CTTGCCTGTGGGGAGTGAGC	CCTGCTTGCCTGTGGGGAGTGAGCAGGTTG	AGG	-127	ENSG00000255479	0	0	1	6	1	406	7	6	569	10	3	487	RS3seq-Chen2013	0.4147	1	14	54	1	1	35	4	1
NC_000011.10:-:76627421	6	9606				CRISPRa	[TSS-300,TSS+0]	NC_000011.10	-		SpyoCas9	1	1	5.20.100	+	antisense	76627551	GAACAGGGACAATGTAGGCT	CCAGGAACAGGGACAATGTAGGCTAGGAGC	AGG	-129	ONE_INTERGENIC_SITE	0	0	0	0	0	133	1	3	243	1	2	323	RS3seq-Chen2013	0.2921	0	14	6	1	1	6	1	2	Previously skipped due to: DHS Score < 1.0
NC_000011.10:-:76627421	6	9606				CRISPRa	[TSS-300,TSS+0]	NC_000011.10	-		SpyoCas9	1	1	5.20.100	+	antisense	76627529	AATGTCAACCAAACAGGCCC	AGAGAATGTCAACCAAACAGGCCCAGGAAC	AGG	-107	ONE_INTERGENIC_SITE	0	0	0	0	0	103	2	1	143	0	1	161	RS3seq-Chen2013	0.1434	0	19	4	1	1	10	2	2	Previously skipped due to: DHS Score < 1.0
NC_000011.10:-:76627421	6	9606				CRISPRa	[TSS-300,TSS+0]	NC_000011.10	-		SpyoCas9	1	1	5.20.100	+	antisense	76627559	ACAATGTAGGCTAGGAGCTT	AGGGACAATGTAGGCTAGGAGCTTAGGACT	AGG	-137	ONE_INTERGENIC_SITE	0	0	0	1	1	126	0	3	363	0	5	1017	RS3seq-Chen2013	0.6809	0	4	25	1	1	12	3	2	Previously skipped due to: DHS Score < 1.0
NC_000011.10:-:76627421	6	9606				CRISPRa	[TSS-300,TSS+0]	NC_000011.10	-		SpyoCas9	1	1	5.20.100	+	antisense	76627546	CCCAGGAACAGGGACAATGT	CAGGCCCAGGAACAGGGACAATGTAGGCTA	AGG	-124	ONE_INTERGENIC_SITE	0	0	0	1	2	177	1	2	319	4	4	619	RS3seq-Chen2013	0.6753	0	5	27	1	1	14	4	2	Previously skipped due to: DHS Score < 1.0
NC_000011.10:-:76627421	6	9606				CRISPRa	[TSS-300,TSS+0]	NC_000011.10	-		SpyoCas9	1	1	5.20.100	+	antisense	76627536	ACCAAACAGGCCCAGGAACA	GTCAACCAAACAGGCCCAGGAACAGGGACA	GGG	-114	MULTIPLE_INTERGENIC_SITES	0	0	1	0	1	182	1	3	546	6	5	782	RS3seq-Chen2013	0.63	0	6	37	1	1	20	5	2	Previously skipped due to: DHS Score < 1.0
NC_000011.10:-:76627421	6	9606				CRISPRa	[TSS-300,TSS+0]	NC_000011.10	-		SpyoCas9	1	1	5.20.100	+	antisense	76627523	TAAGAGAATGTCAACCAAAC	ACTGTAAGAGAATGTCAACCAAACAGGCCC	AGG	-101	MULTIPLE_INTERGENIC_SITES	0	0	1	0	1	85	2	3	188	0	1	286	RS3seq-Chen2013	0.1998	0	17	36	1	1	28	6	2	Previously skipped due to: DHS Score < 1.0
NC_000011.10:-:76630324	6	9606				CRISPRa	[TSS-300,TSS+0]	NC_000011.10	-		SpyoCas9	1	1	5.20.100	-	sense	76630470	AACAGGAACGTGCCTGCAGA	CAAAAACAGGAACGTGCCTGCAGAGGGAGG	GGG	-145	ENSG00000255363 (LINC02757)	0	0	0	0	1	190	1	0	185	2	0	189	RS3seq-Chen2013	0.3674	1	14	6	1	1	5	1	1
NC_000011.10:-:76630324	6	9606				CRISPRa	[TSS-300,TSS+0]	NC_000011.10	-		SpyoCas9	1	1	5.20.100	-	sense	76630403	GAGGATGCACACTCTGAAGA	CAGAGAGGATGCACACTCTGAAGAGGGCAG	GGG	-78	ONE_INTERGENIC_SITE	0	0	0	1	1	202	1	0	216	1	1	286	RS3seq-Chen2013	0.6177	1	7	15	1	1	6	2	1
NC_000011.10:-:76630324	6	9606				CRISPRa	[TSS-300,TSS+0]	NC_000011.10	-		SpyoCas9	1	1	5.20.100	-	sense	76630404	AGAGGATGCACACTCTGAAG	GCAGAGAGGATGCACACTCTGAAGAGGGCA	AGG	-79	ONE_INTERGENIC_SITE	0	0	0	1	1	169	2	1	217	2	1	237	RS3seq-Chen2013	0.5316	1	10	14	1	1	7	3	1
NC_000011.10:-:76630324	6	9606				CRISPRa	[TSS-300,TSS+0]	NC_000011.10	-		SpyoCas9	1	1	5.20.100	-	sense	76630471	AAACAGGAACGTGCCTGCAG	GCAAAAACAGGAACGTGCCTGCAGAGGGAG	AGG	-146	ENSG00000255363 (LINC02757)	0	0	0	0	3	159	0	3	210	4	6	265	RS3seq-Chen2013	0.3006	1	17	10	1	1	9	4	1
NC_000011.10:-:76630324	6	9606				CRISPRa	[TSS-300,TSS+0]	NC_000011.10	-		SpyoCas9	1	1	5.20.100	-	sense	76630422	CAGGAACAGCAAATGCAGAG	GGCGCAGGAACAGCAAATGCAGAGAGGATG	AGG	-97	ONE_INTERGENIC_SITE	0	0	0	2	0	319	2	3	503	2	3	1133	RS3seq-Chen2013	0.3553	1	15	25	1	1	14	5	1
NC_000011.10:-:76630324	6	9606				CRISPRa	[TSS-300,TSS+0]	NC_000011.10	-		SpyoCas9	1	1	5.20.100	-	sense	76630453	AGAGGGAGGAGTTCCCAAAG	CTGCAGAGGGAGGAGTTCCCAAAGAGGAAA	AGG	-128	MULTIPLE_INTERGENIC_SITES	0	0	1	0	1	169	3	2	251	0	3	340	RS3seq-Chen2013	0.7033	1	5	40	1	1	21	6	1
NC_000011.10:-:76630357	6	9606				CRISPRa	[TSS-300,TSS+0]	NC_000011.10	-		SpyoCas9	1	1	5.20.100	-	sense	76630548	AGACCTAGACGTTCCCTCCA	AGGAAGACCTAGACGTTCCCTCCAAGGCTG	AGG	-190	ENSG00000255363 (LINC02757)	0	0	0	0	1	96	0	1	90	1	0	84	RS3seq-Chen2013	0.9224	1	1	4	1	1	1	2	3	Previously skipped due to: Outside Target Window: [TSS-150,TSS-75]
NC_000011.10:-:76630357	6	9606				CRISPRa	[TSS-300,TSS+0]	NC_000011.10	-		SpyoCas9	1	1	5.20.100	+	antisense	76630511	ACTCCTGAGGAAAGCTCACA	GCTCACTCCTGAGGAAAGCTCACACGGCCC	CGG	-153	ENSG00000255363 (LINC02757)	0	0	0	0	0	123	0	1	292	0	3	426	RS3seq-Chen2013	0.5346	1	6	3	1	1	2	3	3	Previously skipped due to: Outside Target Window: [TSS-150,TSS-75]
NC_000011.10:-:76630357	6	9606				CRISPRa	[TSS-300,TSS+0]	NC_000011.10	-		SpyoCas9	1	1	5.20.100	+	antisense	76630556	CAGCCTTGGAGGGAACGTCT	ACCCCAGCCTTGGAGGGAACGTCTAGGTCT	AGG	-198	ENSG00000255363 (LINC02757)	0	0	0	0	0	71	0	2	133	2	1	145	RS3seq-Chen2013	0.3314	1	13	1	1	1	3	4	3	Previously skipped due to: Outside Target Window: [TSS-150,TSS-75]
NC_000011.10:-:76630357	6	9606				CRISPRa	[TSS-300,TSS+0]	NC_000011.10	-		SpyoCas9	1	1	5.20.100	-	sense	76630503	GGGCCGTGTGAGCTTTCCTC	GATCGGGCCGTGTGAGCTTTCCTCAGGAGT	AGG	-145	ENSG00000255363 (LINC02757)	0	0	0	1	2	79	0	1	129	2	0	157	RS3seq-Chen2013	0.5635	1	5	17	1	1	7	1	1
NC_000011.10:-:76630357	6	9606				CRISPRa	[TSS-300,TSS+0]	NC_000011.10	-		SpyoCas9	1	1	5.20.100	-	sense	76630399	ATGCACACTCTGAAGAGGGC	GAGGATGCACACTCTGAAGAGGGCAGGCAG	AGG	-41	ONE_INTERGENIC_SITE	0	0	0	1	1	211	1	1	272	0	1	292	RS3seq-Chen2013	0.4542	1	9	15	1	1	8	5	3	Previously skipped due to: Outside Target Window: [TSS-150,TSS-75]
NC_000011.10:-:76630357	6	9606				CRISPRa	[TSS-300,TSS+0]	NC_000011.10	-		SpyoCas9	1	1	5.20.100	+	antisense	76630546	TCCCCCACCCCAGCCTTGGA	CCCTTCCCCCACCCCAGCCTTGGAGGGAAC	GGG	-188	ENSG00000255363 (LINC02757)	0	0	0	3	2	476	10	6	572	2	4	901	RS3seq-Chen2013	0.5033	1	8	29	1	1	16	6	3	Previously skipped due to: Outside Target Window: [TSS-150,TSS-75]
NC_000011.10:-:102378684	6	9606				CRISPRa	[TSS-300,TSS+0]	NC_000011.10	-		SpyoCas9	1	1	5.20.100	-	sense	102378734	ATAGCTGGCATTTGAGTACA	CTTAATAGCTGGCATTTGAGTACAAGGAAG	AGG	-49	ONE_INTERGENIC_SITE	0	0	0	0	0	153	0	1	227	0	2	376	RS3seq-Chen2013	-0.1022	0	5	1	1	1	1	2	6	Previously skipped due to: DHS Score < 1.0; On-Target Efficacy Score < 0.0; Outside Target Window: [TSS-150,TSS-75]
NC_000011.10:-:102378684	6	9606				CRISPRa	[TSS-300,TSS+0]	NC_000011.10	-		SpyoCas9	1	1	5.20.100	+	antisense	102378956	GTGTAATTGCTTTGTTGCAT	AGTAGTGTAATTGCTTTGTTGCATAGGTGT	AGG	-271	ONE_INTERGENIC_SITE	0	0	0	0	0	234	0	1	468	1	3	490	RS3seq-Chen2013	-0.9909	0	10	2	1	1	2	5	8	Previously skipped due to: DHS Score < 1.0; On-Target Efficacy Score < 0.0; Outside Target Window: [TSS-150,TSS-75]; Outside Target Window: [TSS-200,TSS-25]; Outside Target Window: [TSS-250,TSS+0]
NC_000011.10:-:102378684	6	9606				CRISPRa	[TSS-300,TSS+0]	NC_000011.10	-		SpyoCas9	1	1	5.20.100	+	antisense	102378967	TTGTTGCATAGGTGTTGATG	TGCTTTGTTGCATAGGTGTTGATGGGGTGA	GGG	-282	ONE_INTERGENIC_SITE	0	0	0	1	1	132	0	1	385	0	1	300	RS3seq-Chen2013	0.487	0	4	8	1	1	3	6	8	Previously skipped due to: DHS Score < 1.0; Outside Target Window: [TSS-150,TSS-75]; Outside Target Window: [TSS-200,TSS-25]; Outside Target Window: [TSS-250,TSS+0]
NC_000011.10:-:102378684	6	9606				CRISPRa	[TSS-300,TSS+0]	NC_000011.10	-		SpyoCas9	1	1	5.20.100	+	antisense	102378915	AACTCTTAAATTAGATAAAT	AGAAAACTCTTAAATTAGATAAATAGGCAT	AGG	-230	ONE_INTERGENIC_SITE	0	0	0	0	1	515	2	9	719	1	1	939	RS3seq-Chen2013	-0.6794	0	9	6	1	1	8	3	7	Previously skipped due to: DHS Score < 1.0; On-Target Efficacy Score < 0.0; Outside Target Window: [TSS-150,TSS-75]; Outside Target Window: [TSS-200,TSS-25]
NC_000011.10:-:102378684	6	9606				CRISPRa	[TSS-300,TSS+0]	NC_000011.10	-		SpyoCas9	1	1	5.20.100	+	antisense	102378861	GTATGTTATAGATACAATGT	CTTTGTATGTTATAGATACAATGTTGGATG	TGG	-176	MULTIPLE_INTERGENIC_SITES	0	0	1	1	2	123	0	0	255	2	0	514	RS3seq-Chen2013	0.5525	0	3	13	1	1	10	1	3	Previously skipped due to: DHS Score < 1.0; Outside Target Window: [TSS-150,TSS-75]
NC_000011.10:-:102378684	6	9606				CRISPRa	[TSS-300,TSS+0]	NC_000011.10	-		SpyoCas9	1	1	5.20.100	-	sense	102378685	TCAGGAAAGAAAAAATATTC	TAAATCAGGAAAGAAAAAATATTCTGGTAA	TGG	0	MULTIPLE_INTERGENIC_SITES	0	0	2	0	2	725	4	6	2076	1	14	2757	RS3seq-Chen2013	-0.1024	0	6	14	1	1	13	4	7	Previously skipped due to: DHS Score < 1.0; On-Target Efficacy Score < 0.0; Outside Target Window: [TSS-150,TSS-75]; Outside Target Window: [TSS-200,TSS-25]
NC_000011.10:-:126355579	6	9606				CRISPRa	[TSS-300,TSS+0]	NC_000011.10	-		SpyoCas9	1	1	5.20.100	-	sense	126355778	GATCCGCTAGGCGCACCGAC	CTCCGATCCGCTAGGCGCACCGACCGGCGG	CGG	-198	ENSG00000280832 (GSEC)	0	0	0	0	0	5	3	0	19	1	1	6	RS3seq-Chen2013	0.7289	1	1	1	1	1	1	6	3	Previously skipped due to: Outside Target Window: [TSS-150,TSS-75]
NC_000011.10:-:126355579	6	9606				CRISPRa	[TSS-300,TSS+0]	NC_000011.10	-		SpyoCas9	1	1	5.20.100	-	sense	126355729	ACTCGGCCGGGTCCCTGTCC	CTCGACTCGGCCGGGTCCCTGTCCCGGGCG	CGG	-149	ENSG00000280832 (GSEC)	0	0	0	7	2	138	13	5	244	12	3	136	RS3seq-Chen2013	0.2	1	14	35	1	1	16	1	1
NC_000011.10:-:126355579	6	9606				CRISPRa	[TSS-300,TSS+0]	NC_000011.10	-		SpyoCas9	1	1	5.20.100	+	antisense	126355705	AGGCGGACTCGCCCGCTCCC	CTGCAGGCGGACTCGCCCGCTCCCAGGCCG	AGG	-125	ENSG00000280832 (GSEC)	0	0	0	6	6	64	14	6	93	19	13	80	RS3seq-Chen2013	0.09648	1	25	34	1	1	21	2	1
NC_000011.10:-:126355579	6	9606				CRISPRa	[TSS-300,TSS+0]	NC_000011.10	-		SpyoCas9	1	1	5.20.100	+	antisense	126355722	CCCAGGCCGGACCCGCGCCC	CGCTCCCAGGCCGGACCCGCGCCCGGGACA	GGG	-142	ENSG00000280832 (GSEC)	0	0	0	7	4	76	20	11	162	26	14	170	RS3seq-Chen2013	0.1242	1	23	39	1	1	26	3	1
NC_000011.10:-:126355579	6	9606				CRISPRa	[TSS-300,TSS+0]	NC_000011.10	-		SpyoCas9	1	1	5.20.100	-	sense	126355728	CTCGGCCGGGTCCCTGTCCC	TCGACTCGGCCGGGTCCCTGTCCCGGGCGC	GGG	-148	ENSG00000280832 (GSEC)	0	0	0	9	4	248	5	5	251	22	9	381	RS3seq-Chen2013	0.1771	1	17	50	1	1	29	4	1
NC_000011.10:-:126355579	6	9606				CRISPRa	[TSS-300,TSS+0]	NC_000011.10	-		SpyoCas9	1	1	5.20.100	-	sense	126355705	CGCGGGTCCGGCCTGGGAGC	CGGGCGCGGGTCCGGCCTGGGAGCGGGCGA	GGG	-125	ENSG00000280832 (GSEC)	0	0	1	19	4	434	33	11	326	20	10	316	RS3seq-Chen2013	0.08925	1	26	79	1	1	55	5	1
NC_000011.10:-:128693951	6	9606				CRISPRa	[TSS-300,TSS+0]	NC_000011.10	-		SpyoCas9	1	1	5.20.100	-	sense	128694066	GAGCGAAAGAGACAGTTAAC	AGCGGAGCGAAAGAGACAGTTAACCGGATG	CGG	-114	ENSG00000151702 (FLI1)	0	0	0	0	1	84	0	1	231	1	0	134	RS3seq-Chen2013	0.4825	1	4	13	1	1	2	1	1
NC_000011.10:-:128693951	6	9606				CRISPRa	[TSS-300,TSS+0]	NC_000011.10	-		SpyoCas9	1	1	5.20.100	+	antisense	128694104	ACAACAACAAACGTGCACAG	CGCTACAACAACAAACGTGCACAGGGGAGT	GGG	-152	ONE_INTERGENIC_SITE	0	0	0	0	0	103	1	3	146	0	2	180	RS3seq-Chen2013	0.3455	1	11	7	1	1	3	2	3	Previously skipped due to: Outside Target Window: [TSS-150,TSS-75]
NC_000011.10:-:128693951	6	9606				CRISPRa	[TSS-300,TSS+0]	NC_000011.10	-		SpyoCas9	1	1	5.20.100	+	antisense	128694112	AAACGTGCACAGGGGAGTGA	CAACAAACGTGCACAGGGGAGTGAGGGCAG	GGG	-160	ONE_INTERGENIC_SITE	0	0	0	0	2	192	1	1	221	4	2	153	RS3seq-Chen2013	0.4625	1	6	17	1	1	6	3	3	Previously skipped due to: Outside Target Window: [TSS-150,TSS-75]
NC_000011.10:-:128693951	6	9606				CRISPRa	[TSS-300,TSS+0]	NC_000011.10	-		SpyoCas9	1	1	5.20.100	+	antisense	128694130	GAGGGCAGGGCGCTCGCAGG	GAGTGAGGGCAGGGCGCTCGCAGGGGGCAC	GGG	-178	ONE_INTERGENIC_SITE	0	0	0	1	0	43	25	7	101	34	9	492	RS3seq-Chen2013	0.6565	1	3	20	1	1	7	4	3	Previously skipped due to: Outside Target Window: [TSS-150,TSS-75]
NC_000011.10:-:128693951	6	9606				CRISPRa	[TSS-300,TSS+0]	NC_000011.10	-		SpyoCas9	1	1	5.20.100	+	antisense	128694129	TGAGGGCAGGGCGCTCGCAG	GGAGTGAGGGCAGGGCGCTCGCAGGGGGCA	GGG	-177	ONE_INTERGENIC_SITE	0	0	0	2	2	94	10	2	266	45	12	399	RS3seq-Chen2013	0.4678	1	5	30	1	1	11	5	3	Previously skipped due to: Outside Target Window: [TSS-150,TSS-75]
NC_000011.10:-:128693951	6	9606				CRISPRa	[TSS-300,TSS+0]	NC_000011.10	-		SpyoCas9	1	1	5.20.100	+	antisense	128694116	GTGCACAGGGGAGTGAGGGC	AAACGTGCACAGGGGAGTGAGGGCAGGGCG	AGG	-164	ONE_INTERGENIC_SITE	0	0	0	2	5	420	5	5	559	11	10	875	RS3seq-Chen2013	0.2038	1	15	31	1	1	16	6	3	Previously skipped due to: Outside Target Window: [TSS-150,TSS-75]
NC_000011.10:-:128695991	6	9606				CRISPRa	[TSS-300,TSS+0]	NC_000011.10	-		SpyoCas9	1	1	5.20.100	+	antisense	128696090	TAACCTCTTTAGATACACAC	GTGCTAACCTCTTTAGATACACACAGGGAT	AGG	-98	ENSG00000254703 (SENCR)	0	0	0	0	0	100	0	1	140	2	1	214	RS3seq-Chen2013	0.4559	1	17	5	1	1	5	1	1
NC_000011.10:-:128695991	6	9606				CRISPRa	[TSS-300,TSS+0]	NC_000011.10	-		SpyoCas9	1	1	5.20.100	-	sense	128696068	CTAAAGAGGTTAGCACATCC	GTATCTAAAGAGGTTAGCACATCCTGGGTA	TGG	-76	ENSG00000254703 (SENCR)	0	0	0	0	0	76	1	1	137	2	0	205	RS3seq-Chen2013	0.2966	1	22	2	1	1	6	2	1
NC_000011.10:-:128695991	6	9606				CRISPRa	[TSS-300,TSS+0]	NC_000011.10	-		SpyoCas9	1	1	5.20.100	+	antisense	128696129	CTCGAGAACAGGCTTAGAGC	AGGCCTCGAGAACAGGCTTAGAGCAGGAAC	AGG	-137	ENSG00000254703 (SENCR)	0	0	0	0	0	107	0	1	248	5	1	389	RS3seq-Chen2013	0.4559	1	18	7	1	1	8	3	1
NC_000011.10:-:128695991	6	9606				CRISPRa	[TSS-300,TSS+0]	NC_000011.10	-		SpyoCas9	1	1	5.20.100	+	antisense	128696118	GCATGGCAGGCCTCGAGAAC	ATTGGCATGGCAGGCCTCGAGAACAGGCTT	AGG	-126	ENSG00000254703 (SENCR)	0	0	0	0	1	29	2	1	102	2	2	179	RS3seq-Chen2013	0.4693	1	16	14	1	1	10	4	1
NC_000011.10:-:128695991	6	9606				CRISPRa	[TSS-300,TSS+0]	NC_000011.10	-		SpyoCas9	1	1	5.20.100	-	sense	128696082	ATCCCTGTGTGTATCTAAAG	GCCAATCCCTGTGTGTATCTAAAGAGGTTA	AGG	-90	ENSG00000254703 (SENCR)	0	0	0	0	0	112	0	12	174	2	1	343	RS3seq-Chen2013	0.05464	1	26	8	1	1	13	5	1
NC_000011.10:-:128695991	6	9606				CRISPRa	[TSS-300,TSS+0]	NC_000011.10	-		SpyoCas9	1	1	5.20.100	-	sense	128696067	TAAAGAGGTTAGCACATCCT	TATCTAAAGAGGTTAGCACATCCTGGGTAC	GGG	-75	ENSG00000254703 (SENCR)	0	0	0	1	2	85	0	0	123	1	3	234	RS3seq-Chen2013	0.7476	1	4	33	1	1	16	6	1
NC_000011.10:-:128696029	6	9606				CRISPRa	[TSS-300,TSS+0]	NC_000011.10	-		SpyoCas9	1	1	5.20.100	-	sense	128696226	GTGAATGACAGGTTGCTCAC	TTAGGTGAATGACAGGTTGCTCACAGGGAG	AGG	-196	ENSG00000254703 (SENCR)	0	0	0	0	0	98	1	2	170	1	0	231	RS3seq-Chen2013	0.6341	1	14	3	1	1	2	4	3	Previously skipped due to: Outside Target Window: [TSS-150,TSS-75]
NC_000011.10:-:128696029	6	9606				CRISPRa	[TSS-300,TSS+0]	NC_000011.10	-		SpyoCas9	1	1	5.20.100	+	antisense	128696156	TGACACTTCAGGCCAAGGAT	AACCTGACACTTCAGGCCAAGGATGGGAGT	GGG	-126	ENSG00000254703 (SENCR)	0	0	0	0	2	146	0	1	348	3	3	497	RS3seq-Chen2013	0.7441	1	4	18	1	1	5	1	1
NC_000011.10:-:128696029	6	9606				CRISPRa	[TSS-300,TSS+0]	NC_000011.10	-		SpyoCas9	1	1	5.20.100	-	sense	128696221	TGACAGGTTGCTCACAGGGA	TGAATGACAGGTTGCTCACAGGGAGGGTTT	GGG	-191	ENSG00000254703 (SENCR)	0	0	0	0	0	296	1	1	200	0	4	365	RS3seq-Chen2013	0.6615	1	12	11	1	1	7	5	3	Previously skipped due to: Outside Target Window: [TSS-150,TSS-75]
NC_000011.10:-:128696029	6	9606				CRISPRa	[TSS-300,TSS+0]	NC_000011.10	-		SpyoCas9	1	1	5.20.100	-	sense	128696222	ATGACAGGTTGCTCACAGGG	GTGAATGACAGGTTGCTCACAGGGAGGGTT	AGG	-192	ENSG00000254703 (SENCR)	0	0	0	0	0	180	0	1	201	0	1	216	RS3seq-Chen2013	0.2964	1	23	8	1	1	11	6	3	Previously skipped due to: Outside Target Window: [TSS-150,TSS-75]
NC_000011.10:-:128696029	6	9606				CRISPRa	[TSS-300,TSS+0]	NC_000011.10	-		SpyoCas9	1	1	5.20.100	+	antisense	128696145	GAGCAGGAACCTGACACTTC	CTTAGAGCAGGAACCTGACACTTCAGGCCA	AGG	-115	ENSG00000254703 (SENCR)	0	0	0	0	1	72	0	2	236	0	3	445	RS3seq-Chen2013	0.3538	1	20	14	1	1	15	2	1
NC_000011.10:-:128696029	6	9606				CRISPRa	[TSS-300,TSS+0]	NC_000011.10	-		SpyoCas9	1	1	5.20.100	-	sense	128696157	AGGACTTTCACTCCCATCCT	AGGAAGGACTTTCACTCCCATCCTTGGCCT	TGG	-127	ENSG00000254703 (SENCR)	0	0	0	2	4	174	0	1	216	4	2	563	RS3seq-Chen2013	0.1194	1	25	38	1	1	36	3	1
NC_000012.12:-:111850	6	9606				CRISPRa	[TSS-300,TSS+0]	NC_000012.12	-		SpyoCas9	1	1	5.20.100	+	antisense	112001	TAGTGCACAGGTCTCTCCCC	CCCCTAGTGCACAGGTCTCTCCCCTGGTTC	TGG	-150	ENSG00000256948	0	0	0	0	1	214	4	5	310	6	4	439	RS3seq-Chen2013	0.9449	1	2	7	1	1	1	1	1
NC_000012.12:-:111850	6	9606				CRISPRa	[TSS-300,TSS+0]	NC_000012.12	-		SpyoCas9	1	1	5.20.100	+	antisense	111942	AAATCGGGTGTCTCTTGAGC	TGCAAAATCGGGTGTCTCTTGAGCAGGCAC	AGG	-91	ENSG00000256948	0	0	0	0	1	63	1	1	71	1	0	98	RS3seq-Chen2013	0.5254	1	8	5	1	1	4	2	1
NC_000012.12:-:111850	6	9606				CRISPRa	[TSS-300,TSS+0]	NC_000012.12	-		SpyoCas9	1	1	5.20.100	+	antisense	111927	GATGACGGTCTTGCAAAATC	TTGTGATGACGGTCTTGCAAAATCGGGTGT	GGG	-76	ENSG00000256948	0	0	0	1	0	47	3	1	152	0	0	109	RS3seq-Chen2013	0.6296	1	5	9	1	1	5	3	1
NC_000012.12:-:111850	6	9606				CRISPRa	[TSS-300,TSS+0]	NC_000012.12	-		SpyoCas9	1	1	5.20.100	-	sense	111987	GGGGAGAGACCTGTGCACTA	ACCAGGGGAGAGACCTGTGCACTAGGGGAT	GGG	-136	ENSG00000256948	0	0	1	0	2	128	2	1	198	0	1	306	RS3seq-Chen2013	0.5661	1	6	20	1	1	9	4	1
NC_000012.12:-:111850	6	9606				CRISPRa	[TSS-300,TSS+0]	NC_000012.12	-		SpyoCas9	1	1	5.20.100	-	sense	111988	AGGGGAGAGACCTGTGCACT	AACCAGGGGAGAGACCTGTGCACTAGGGGA	AGG	-137	ENSG00000256948	0	0	1	1	0	139	2	1	248	0	3	416	RS3seq-Chen2013	0.3066	1	12	22	1	1	11	5	1
NC_000012.12:-:111850	6	9606				CRISPRa	[TSS-300,TSS+0]	NC_000012.12	-		SpyoCas9	1	1	5.20.100	-	sense	111986	GGGAGAGACCTGTGCACTAG	CCAGGGGAGAGACCTGTGCACTAGGGGATA	GGG	-135	ENSG00000256948	0	0	2	0	3	160	2	2	137	0	6	231	RS3seq-Chen2013	0.1238	1	18	27	1	1	21	6	1
NC_000012.12:-:12562385	6	9606				CRISPRa	[TSS-300,TSS+0]	NC_000012.12	-		SpyoCas9	1	1	5.20.100	+	antisense	12562437	AAGAGATGAAGAACTTAGGG	TCGAAAGAGATGAAGAACTTAGGGAGGTAA	AGG	-51	ONE_INTERGENIC_SITE	0	0	0	0	0	259	1	2	348	0	4	491	RS3seq-Chen2013	0.6214	1	2	11	1	1	1	3	3	Previously skipped due to: Outside Target Window: [TSS-150,TSS-75]
NC_000012.12:-:12562385	6	9606				CRISPRa	[TSS-300,TSS+0]	NC_000012.12	-		SpyoCas9	1	1	5.20.100	-	sense	12562530	TCTATGTATCAGTGTTTGGG	TCTTTCTATGTATCAGTGTTTGGGGGGCTT	GGG	-144	ONE_INTERGENIC_SITE	0	0	0	0	0	252	0	0	347	1	1	299	RS3seq-Chen2013	0.4213	0	6	10	1	1	2	1	2	Previously skipped due to: DHS Score < 1.0
NC_000012.12:-:12562385	6	9606				CRISPRa	[TSS-300,TSS+0]	NC_000012.12	-		SpyoCas9	1	1	5.20.100	+	antisense	12562470	GGGCCGCGTTGTGAAAGTGG	TGGGGGGCCGCGTTGTGAAAGTGGGGGTTG	GGG	-84	ONE_INTERGENIC_SITE	0	0	0	2	0	41	0	0	48	0	0	24	RS3seq-Chen2013	0.733	0	1	24	1	1	8	2	2	Previously skipped due to: DHS Score < 1.0
NC_000012.12:-:12562385	6	9606				CRISPRa	[TSS-300,TSS+0]	NC_000012.12	-		SpyoCas9	1	1	5.20.100	+	antisense	12562549	ACACTGATACATAGAAAGAG	CCAAACACTGATACATAGAAAGAGGGGGAA	GGG	-163	ONE_INTERGENIC_SITE	0	0	0	1	0	361	0	1	357	0	1	403	RS3seq-Chen2013	0.4019	0	7	22	1	1	11	4	3	Previously skipped due to: DHS Score < 1.0; Outside Target Window: [TSS-150,TSS-75]
NC_000012.12:-:12562385	6	9606				CRISPRa	[TSS-300,TSS+0]	NC_000012.12	-		SpyoCas9	1	1	5.20.100	+	antisense	12562550	CACTGATACATAGAAAGAGG	CAAACACTGATACATAGAAAGAGGGGGAAA	GGG	-164	ONE_INTERGENIC_SITE	0	0	0	0	3	345	0	2	418	0	1	336	RS3seq-Chen2013	0.2457	0	11	20	1	1	12	5	3	Previously skipped due to: DHS Score < 1.0; Outside Target Window: [TSS-150,TSS-75]
NC_000012.12:-:12562385	6	9606				CRISPRa	[TSS-300,TSS+0]	NC_000012.12	-		SpyoCas9	1	1	5.20.100	+	antisense	12562433	TCGAAAGAGATGAAGAACTT	AATGTCGAAAGAGATGAAGAACTTAGGGAG	AGG	-47	ONE_INTERGENIC_SITE	0	0	0	2	1	334	2	5	852	0	8	1278	RS3seq-Chen2013	0.05557	1	16	25	1	1	16	6	3	Previously skipped due to: Outside Target Window: [TSS-150,TSS-75]
NC_000012.12:-:12562618	6	9606				CRISPRa	[TSS-300,TSS+0]	NC_000012.12	-		SpyoCas9	1	1	5.20.100	+	antisense	12562701	ATGAACTCAGCGGAGCCCCG	GTGAATGAACTCAGCGGAGCCCCGGGGAAA	GGG	-82	ONE_INTERGENIC_SITE	0	0	0	2	1	59	6	5	118	3	1	73	RS3seq-Chen2013	0.5713	1	5	15	1	1	6	1	1
NC_000012.12:-:12562618	6	9606				CRISPRa	[TSS-300,TSS+0]	NC_000012.12	-		SpyoCas9	1	1	5.20.100	+	antisense	12562700	AATGAACTCAGCGGAGCCCC	AGTGAATGAACTCAGCGGAGCCCCGGGGAA	GGG	-81	ONE_INTERGENIC_SITE	0	0	0	3	0	139	2	9	163	5	2	149	RS3seq-Chen2013	0.6721	1	2	22	1	1	8	2	1
NC_000012.12:-:12562618	6	9606				CRISPRa	[TSS-300,TSS+0]	NC_000012.12	-		SpyoCas9	1	1	5.20.100	+	antisense	12562722	GGAAAGGAGGAGACAGGCGA	CCGGGGAAAGGAGGAGACAGGCGAGGGCAG	GGG	-103	ONE_INTERGENIC_SITE	0	0	0	2	5	345	9	7	621	15	7	755	RS3seq-Chen2013	0.5356	1	8	20	1	1	9	3	1
NC_000012.12:-:12562618	6	9606				CRISPRa	[TSS-300,TSS+0]	NC_000012.12	-		SpyoCas9	1	1	5.20.100	-	sense	12562705	CCTGTCTCCTCCTTTCCCCG	CTCGCCTGTCTCCTCCTTTCCCCGGGGCTC	GGG	-86	ONE_INTERGENIC_SITE	0	0	0	2	4	236	4	3	314	10	3	437	RS3seq-Chen2013	0.2206	1	14	18	1	1	11	4	1
NC_000012.12:-:12562618	6	9606				CRISPRa	[TSS-300,TSS+0]	NC_000012.12	-		SpyoCas9	1	1	5.20.100	+	antisense	12562699	GAATGAACTCAGCGGAGCCC	CAGTGAATGAACTCAGCGGAGCCCCGGGGA	CGG	-80	ONE_INTERGENIC_SITE	0	0	0	4	1	83	2	1	158	4	1	187	RS3seq-Chen2013	0.5213	1	9	27	1	1	14	5	1
NC_000012.12:-:12562618	6	9606				CRISPRa	[TSS-300,TSS+0]	NC_000012.12	-		SpyoCas9	1	1	5.20.100	+	antisense	12562769	CCGCGCGCTCGCCCATCCCG	GGGGCCGCGCGCTCGCCCATCCCGCGGCCG	CGG	-150	ONE_INTERGENIC_SITE	0	0	0	9	3	48	15	2	69	14	4	52	RS3seq-Chen2013	0.139	1	16	42	1	1	25	6	1
NC_000012.12:-:25956348	6	9606				CRISPRa	[TSS-300,TSS+0]	NC_000012.12	-		SpyoCas9	1	1	5.20.100	+	antisense	25956462	ACTTATCCAGCACTGAATGG	CTGCACTTATCCAGCACTGAATGGAGGCAA	AGG	-113	ONE_INTERGENIC_SITE	0	0	0	0	0	83	0	0	134	0	2	231	RS3seq-Chen2013	0.7584	0	1	2	1	1	1	1	2	Previously skipped due to: DHS Score < 1.0
NC_000012.12:-:25956348	6	9606				CRISPRa	[TSS-300,TSS+0]	NC_000012.12	-		SpyoCas9	1	1	5.20.100	+	antisense	25956502	GCAGCCATCAGTAAGACTGG	TTTGGCAGCCATCAGTAAGACTGGAGGTGA	AGG	-153	ONE_INTERGENIC_SITE	0	0	0	0	0	129	1	0	123	1	0	199	RS3seq-Chen2013	0.6177	0	2	8	1	1	3	4	3	Previously skipped due to: DHS Score < 1.0; Outside Target Window: [TSS-150,TSS-75]
NC_000012.12:-:25956348	6	9606				CRISPRa	[TSS-300,TSS+0]	NC_000012.12	-		SpyoCas9	1	1	5.20.100	-	sense	25956546	GATAACAATACCTACTATTT	ATTGGATAACAATACCTACTATTTAGGAAA	AGG	-197	ONE_INTERGENIC_SITE	0	0	0	0	1	159	0	6	371	0	2	711	RS3seq-Chen2013	0.4654	0	3	16	1	1	8	5	3	Previously skipped due to: DHS Score < 1.0; Outside Target Window: [TSS-150,TSS-75]
NC_000012.12:-:25956348	6	9606				CRISPRa	[TSS-300,TSS+0]	NC_000012.12	-		SpyoCas9	1	1	5.20.100	+	antisense	25956459	TGCACTTATCCAGCACTGAA	TTTCTGCACTTATCCAGCACTGAATGGAGG	TGG	-110	ONE_INTERGENIC_SITE	0	0	0	0	1	108	0	0	199	1	0	186	RS3seq-Chen2013	0.1245	0	8	13	1	1	10	2	2	Previously skipped due to: DHS Score < 1.0
NC_000012.12:-:25956348	6	9606				CRISPRa	[TSS-300,TSS+0]	NC_000012.12	-		SpyoCas9	1	1	5.20.100	+	antisense	25956424	TTAACCAAATGGGCTAGGTA	CGCATTAACCAAATGGGCTAGGTAGGGTAA	GGG	-75	ONE_INTERGENIC_SITE	0	0	0	0	1	176	2	0	279	1	0	177	RS3seq-Chen2013	0.2563	0	7	19	1	1	12	3	2	Previously skipped due to: DHS Score < 1.0
NC_000012.12:-:25956348	6	9606				CRISPRa	[TSS-300,TSS+0]	NC_000012.12	-		SpyoCas9	1	1	5.20.100	+	antisense	25956515	AGACTGGAGGTGAGGATACC	AGTAAGACTGGAGGTGAGGATACCTGGATT	TGG	-166	ONE_INTERGENIC_SITE	0	0	0	1	1	177	6	3	297	3	4	500	RS3seq-Chen2013	0.3108	0	6	25	1	1	14	6	3	Previously skipped due to: DHS Score < 1.0; Outside Target Window: [TSS-150,TSS-75]
NC_000012.12:-:25957690	6	9606				CRISPRa	[TSS-300,TSS+0]	NC_000012.12	-		SpyoCas9	1	1	5.20.100	-	sense	25957826	TGTGTGGCATGCAATTACTC	TTTGTGTGTGGCATGCAATTACTCAGGCAC	AGG	-135	ONE_INTERGENIC_SITE	0	0	0	0	0	41	0	0	107	0	0	143	RS3seq-Chen2013	0.773	0	1	3	1	1	1	1	2	Previously skipped due to: DHS Score < 1.0
NC_000012.12:-:25957690	6	9606				CRISPRa	[TSS-300,TSS+0]	NC_000012.12	-		SpyoCas9	1	1	5.20.100	-	sense	25957894	AGGAAACGGGTGCTTTCATA	AGAAAGGAAACGGGTGCTTTCATATGGAAA	TGG	-203	ONE_INTERGENIC_SITE	0	0	0	0	0	84	0	0	103	0	1	87	RS3seq-Chen2013	0.2691	0	6	6	1	1	2	4	4	Previously skipped due to: DHS Score < 1.0; Outside Target Window: [TSS-150,TSS-75]; Outside Target Window: [TSS-200,TSS-25]
NC_000012.12:-:25957690	6	9606				CRISPRa	[TSS-300,TSS+0]	NC_000012.12	-		SpyoCas9	1	1	5.20.100	+	antisense	25957770	ATTAATAGCTGTTGCGGAGT	GCAAATTAATAGCTGTTGCGGAGTTGGGGT	TGG	-79	ONE_INTERGENIC_SITE	0	0	0	0	0	36	0	0	47	1	2	124	RS3seq-Chen2013	-0.3306	0	16	1	1	1	4	6	5	Previously skipped due to: DHS Score < 1.0; On-Target Efficacy Score < 0.0
NC_000012.12:-:25957690	6	9606				CRISPRa	[TSS-300,TSS+0]	NC_000012.12	-		SpyoCas9	1	1	5.20.100	-	sense	25957819	CATGCAATTACTCAGGCACT	GTGGCATGCAATTACTCAGGCACTGGGCAA	GGG	-128	ONE_INTERGENIC_SITE	0	0	0	0	1	258	0	2	124	2	1	232	RS3seq-Chen2013	0.2239	0	7	14	1	1	6	2	2	Previously skipped due to: DHS Score < 1.0
NC_000012.12:-:25957690	6	9606				CRISPRa	[TSS-300,TSS+0]	NC_000012.12	-		SpyoCas9	1	1	5.20.100	-	sense	25957907	AGATAATCAAGAAAGGAAAC	TAGCAGATAATCAAGAAAGGAAACGGGTGC	GGG	-216	ONE_INTERGENIC_SITE	0	0	0	1	8	629	4	3	643	0	3	1033	RS3seq-Chen2013	0.6798	0	2	21	1	1	8	5	4	Previously skipped due to: DHS Score < 1.0; Outside Target Window: [TSS-150,TSS-75]; Outside Target Window: [TSS-200,TSS-25]
NC_000012.12:-:25957690	6	9606				CRISPRa	[TSS-300,TSS+0]	NC_000012.12	-		SpyoCas9	1	1	5.20.100	+	antisense	25957797	TGTGTGACCACAAAATCCAA	GGTATGTGTGACCACAAAATCCAAAGGCTG	AGG	-106	MULTIPLE_INTERGENIC_SITES	0	0	1	0	1	122	0	0	255	4	3	308	RS3seq-Chen2013	0.2963	0	5	31	1	1	19	3	2	Previously skipped due to: DHS Score < 1.0
NC_000012.12:-:25958567	6	9606				CRISPRa	[TSS-300,TSS+0]	NC_000012.12	-		SpyoCas9	1	1	5.20.100	-	sense	25958719	AGGAGCGCGGGCGTAGGAGT	TAGGAGGAGCGCGGGCGTAGGAGTCGGCGA	CGG	-151	ONE_INTERGENIC_SITE	0	0	0	3	0	45	4	1	47	19	3	38	RS3seq-Chen2013	0.8873	1	1	8	1	1	1	5	3	Previously skipped due to: Outside Target Window: [TSS-150,TSS-75]
NC_000012.12:-:25958567	6	9606				CRISPRa	[TSS-300,TSS+0]	NC_000012.12	-		SpyoCas9	1	1	5.20.100	+	antisense	25958687	GGCCCCCAGCCCAGAGGCAC	GCCCGGCCCCCAGCCCAGAGGCACCGGCCG	CGG	-119	POTENTIALLY_ACTIVE	0	0	0	2	7	373	14	6	546	12	11	1006	RS3seq-Chen2013	0.3498	1	5	7	1	1	2	1	1
NC_000012.12:-:25958567	6	9606				CRISPRa	[TSS-300,TSS+0]	NC_000012.12	-		SpyoCas9	1	1	5.20.100	-	sense	25958748	GCGGGGCGCCGGACGAGCGC	CGGCGCGGGGCGCCGGACGAGCGCGGGCGT	GGG	-180	ONE_INTERGENIC_SITE	0	0	0	2	3	22	21	6	61	52	7	155	RS3seq-Chen2013	0.07346	1	14	5	1	1	3	6	3	Previously skipped due to: Outside Target Window: [TSS-150,TSS-75]
NC_000012.12:-:25958567	6	9606				CRISPRa	[TSS-300,TSS+0]	NC_000012.12	-		SpyoCas9	1	1	5.20.100	+	antisense	25958694	AGCCCAGAGGCACCGGCCGC	CCCCAGCCCAGAGGCACCGGCCGCGGGAGC	GGG	-126	ONE_INTERGENIC_SITE	0	0	0	6	3	72	10	1	138	11	16	259	RS3seq-Chen2013	0.03276	1	17	22	1	1	9	2	1
NC_000012.12:-:25958567	6	9606				CRISPRa	[TSS-300,TSS+0]	NC_000012.12	-		SpyoCas9	1	1	5.20.100	+	antisense	25958704	CACCGGCCGCGGGAGCGAGC	GAGGCACCGGCCGCGGGAGCGAGCGGGTCG	GGG	-136	MULTIPLE_INTERGENIC_SITES	0	0	1	6	3	58	44	7	177	60	17	153	RS3seq-Chen2013	0.5837	1	2	63	1	1	29	3	1
NC_000012.12:-:25958567	6	9606				CRISPRa	[TSS-300,TSS+0]	NC_000012.12	-		SpyoCas9	1	1	5.20.100	+	antisense	25958681	CAGCCCGGCCCCCAGCCCAG	CCCCCAGCCCGGCCCCCAGCCCAGAGGCAC	AGG	-113	ENSG00000123094 (RASSF8)	0	0	4	22	13	731	42	10	765	67	26	1085	RS3seq-Chen2013	0.5541	1	3	75	1	1	39	4	1
NC_000012.12:-:25959099	6	9606				CRISPRa	[TSS-300,TSS+0]	NC_000012.12	-		SpyoCas9	1	1	5.20.100	+	antisense	25959179	TTACTTAGCGGCGGCGATCC	AACTTTACTTAGCGGCGGCGATCCGGGCTG	GGG	-79	ONE_INTERGENIC_SITE	0	0	0	1	0	6	0	0	13	0	0	29	RS3seq-Chen2013	0.1033	1	16	11	1	1	8	1	1
NC_000012.12:-:25959099	6	9606				CRISPRa	[TSS-300,TSS+0]	NC_000012.12	-		SpyoCas9	1	1	5.20.100	-	sense	25959243	GGTGCGGAGAGAGGGGCAAC	CCAAGGTGCGGAGAGAGGGGCAACCGGGCG	CGG	-143	ONE_INTERGENIC_SITE	0	0	0	2	1	155	11	3	237	12	3	307	RS3seq-Chen2013	0.1972	1	14	20	1	1	9	2	1
NC_000012.12:-:25959099	6	9606				CRISPRa	[TSS-300,TSS+0]	NC_000012.12	-		SpyoCas9	1	1	5.20.100	-	sense	25959235	GAGAGGGGCAACCGGGCGGA	CGGAGAGAGGGGCAACCGGGCGGAGGGCAG	GGG	-135	ONE_INTERGENIC_SITE	0	0	0	5	4	168	8	9	97	5	3	295	RS3seq-Chen2013	0.4623	1	4	36	1	1	14	3	1
NC_000012.12:-:25959099	6	9606				CRISPRa	[TSS-300,TSS+0]	NC_000012.12	-		SpyoCas9	1	1	5.20.100	-	sense	25959242	GTGCGGAGAGAGGGGCAACC	CAAGGTGCGGAGAGAGGGGCAACCGGGCGG	GGG	-142	ONE_INTERGENIC_SITE	0	0	0	3	0	117	6	3	202	5	2	177	RS3seq-Chen2013	0.06791	1	18	24	1	1	15	4	1
NC_000012.12:-:25959099	6	9606				CRISPRa	[TSS-300,TSS+0]	NC_000012.12	-		SpyoCas9	1	1	5.20.100	-	sense	25959213	GCAGCTCCGAGGCTGCAGGC	GAGGGCAGCTCCGAGGCTGCAGGCGGGACG	GGG	-113	ONE_INTERGENIC_SITE	0	0	0	3	2	273	8	5	448	22	8	409	RS3seq-Chen2013	0.08798	1	17	28	1	1	17	5	1
NC_000012.12:-:25959099	6	9606				CRISPRa	[TSS-300,TSS+0]	NC_000012.12	-		SpyoCas9	1	1	5.20.100	-	sense	25959239	CGGAGAGAGGGGCAACCGGG	GGTGCGGAGAGAGGGGCAACCGGGCGGAGG	CGG	-139	ONE_INTERGENIC_SITE	0	0	0	6	0	141	7	4	258	4	4	218	RS3seq-Chen2013	0.2223	1	12	39	1	1	21	6	1
NC_000012.12:-:25959123	6	9606				CRISPRa	[TSS-300,TSS+0]	NC_000012.12	-		SpyoCas9	1	1	5.20.100	-	sense	25959264	CGGAACGGACGAGGTACCCA	GGGGCGGAACGGACGAGGTACCCAAGGTGC	AGG	-140	ONE_INTERGENIC_SITE	0	0	0	0	0	28	0	1	30	1	0	34	RS3seq-Chen2013	0.4648	1	3	3	1	1	1	1	1
NC_000012.12:-:25959123	6	9606				CRISPRa	[TSS-300,TSS+0]	NC_000012.12	-		SpyoCas9	1	1	5.20.100	+	antisense	25959170	GTATTAACTTTACTTAGCGG	GTAAGTATTAACTTTACTTAGCGGCGGCGA	CGG	-46	ONE_INTERGENIC_SITE	0	0	0	0	0	55	0	0	59	0	1	93	RS3seq-Chen2013	0.2657	1	10	6	1	1	2	6	3	Previously skipped due to: Outside Target Window: [TSS-150,TSS-75]
NC_000012.12:-:25959123	6	9606				CRISPRa	[TSS-300,TSS+0]	NC_000012.12	-		SpyoCas9	1	1	5.20.100	-	sense	25959259	CGGACGAGGTACCCAAGGTG	GGAACGGACGAGGTACCCAAGGTGCGGAGA	CGG	-135	ONE_INTERGENIC_SITE	0	0	0	0	0	73	1	0	128	1	3	84	RS3seq-Chen2013	0.2777	1	9	7	1	1	3	2	1
NC_000012.12:-:25959123	6	9606				CRISPRa	[TSS-300,TSS+0]	NC_000012.12	-		SpyoCas9	1	1	5.20.100	-	sense	25959251	GTACCCAAGGTGCGGAGAGA	CGAGGTACCCAAGGTGCGGAGAGAGGGGCA	GGG	-127	ONE_INTERGENIC_SITE	0	0	0	1	1	132	4	5	274	10	6	261	RS3seq-Chen2013	0.3243	1	6	15	1	1	6	3	1
NC_000012.12:-:25959123	6	9606				CRISPRa	[TSS-300,TSS+0]	NC_000012.12	-		SpyoCas9	1	1	5.20.100	-	sense	25959217	GAGGGCAGCTCCGAGGCTGC	GGCGGAGGGCAGCTCCGAGGCTGCAGGCGG	AGG	-93	ONE_INTERGENIC_SITE	0	0	0	7	2	282	18	6	412	14	18	938	RS3seq-Chen2013	0.2325	1	12	37	1	1	21	4	1
NC_000012.12:-:25959123	6	9606				CRISPRa	[TSS-300,TSS+0]	NC_000012.12	-		SpyoCas9	1	1	5.20.100	-	sense	25959224	CCGGGCGGAGGGCAGCTCCG	GCAACCGGGCGGAGGGCAGCTCCGAGGCTG	AGG	-100	ONE_INTERGENIC_SITE	0	0	0	14	14	232	16	4	266	23	8	256	RS3seq-Chen2013	0.2155	1	14	46	1	1	24	5	1
NC_000012.12:+:43758955	6	9606				CRISPRa	[TSS-300,TSS+0]	NC_000012.12	+		SpyoCas9	1	1	5.20.100	-	antisense	43758854	AGAAACTCCACGTATTGCGT	AGTGAGAAACTCCACGTATTGCGTAGGGCG	AGG	-101	ENSG00000129317 (PUS7L), ENSG00000198001 (IRAK4)	0	0	0	0	0	15	0	0	22	0	0	22	RS3seq-Chen2013	0.7425	1	1	8	1	1	1	1	1
NC_000012.12:+:43758955	6	9606				CRISPRa	[TSS-300,TSS+0]	NC_000012.12	+		SpyoCas9	1	1	5.20.100	+	sense	43758805	AGTGTTTCAGCCTCCGACAG	CTTAAGTGTTTCAGCCTCCGACAGGGGCGT	GGG	-150	ENSG00000129317 (PUS7L), ENSG00000198001 (IRAK4)	0	0	0	0	0	39	0	1	46	2	2	728	RS3seq-Chen2013	0.3628	1	5	11	1	1	3	2	1
NC_000012.12:+:43758955	6	9606				CRISPRa	[TSS-300,TSS+0]	NC_000012.12	+		SpyoCas9	1	1	5.20.100	+	sense	43758858	GACGCGCCCTACGCAATACG	TAAAGACGCGCCCTACGCAATACGTGGAGT	TGG	-97	ENSG00000129317 (PUS7L), ENSG00000198001 (IRAK4)	0	0	0	0	0	4	0	1	9	2	2	5	RS3seq-Chen2013	0.1295	1	15	2	1	1	4	3	1
NC_000012.12:+:43758955	6	9606				CRISPRa	[TSS-300,TSS+0]	NC_000012.12	+		SpyoCas9	1	1	5.20.100	+	sense	43758817	TCCGACAGGGGCGTAATTAA	AGCCTCCGACAGGGGCGTAATTAAAGGGGC	AGG	-138	ENSG00000129317 (PUS7L), ENSG00000198001 (IRAK4)	0	0	0	0	0	33	2	1	72	0	0	61	RS3seq-Chen2013	0.2803	1	10	10	1	1	5	4	1
NC_000012.12:+:43758955	6	9606				CRISPRa	[TSS-300,TSS+0]	NC_000012.12	+		SpyoCas9	1	1	5.20.100	+	sense	43758819	CGACAGGGGCGTAATTAAAG	CCTCCGACAGGGGCGTAATTAAAGGGGCAG	GGG	-136	ENSG00000129317 (PUS7L), ENSG00000198001 (IRAK4)	0	0	0	0	0	68	0	0	77	0	0	70	RS3seq-Chen2013	0.2794	1	11	18	1	1	9	5	1
NC_000012.12:+:43758955	6	9606				CRISPRa	[TSS-300,TSS+0]	NC_000012.12	+		SpyoCas9	1	1	5.20.100	-	antisense	43758837	CGTAGGGCGCGTCTTTACGT	ATTGCGTAGGGCGCGTCTTTACGTGGGCGC	GGG	-118	ENSG00000129317 (PUS7L), ENSG00000198001 (IRAK4)	0	0	0	1	0	8	0	2	9	2	0	10	RS3seq-Chen2013	0.5465	1	3	31	1	1	13	6	1
NC_000012.12:+:43760924	6	9606				CRISPRa	[TSS-300,TSS+0]	NC_000012.12	+		SpyoCas9	1	1	5.20.100	-	antisense	43760729	ATTATAAATATGGTAGTCAC	TGTAATTATAAATATGGTAGTCACAGGAAG	AGG	-195	ONE_INTERGENIC_SITE	0	0	0	0	1	164	0	1	238	1	1	418	RS3seq-Chen2013	0.5562	0	5	9	1	1	3	3	3	Previously skipped due to: DHS Score < 1.0; Outside Target Window: [TSS-150,TSS-75]
NC_000012.12:+:43760924	6	9606				CRISPRa	[TSS-300,TSS+0]	NC_000012.12	+		SpyoCas9	1	1	5.20.100	-	antisense	43760837	ATATTCTAATGGAGGAAGGA	GTTTATATTCTAATGGAGGAAGGAAGGCAA	AGG	-87	ONE_INTERGENIC_SITE	0	0	0	0	2	515	2	1	446	1	3	500	RS3seq-Chen2013	0.6166	0	4	14	1	1	4	1	2	Previously skipped due to: DHS Score < 1.0
NC_000012.12:+:43760924	6	9606				CRISPRa	[TSS-300,TSS+0]	NC_000012.12	+		SpyoCas9	1	1	5.20.100	-	antisense	43760912	GCCCCTGGAGATGAAGCATT	CCAGGCCCCTGGAGATGAAGCATTAGGAAA	AGG	-12	ONE_INTERGENIC_SITE	0	0	0	0	2	186	0	1	316	2	3	499	RS3seq-Chen2013	0.2653	0	6	13	1	1	5	5	4	Previously skipped due to: DHS Score < 1.0; Outside Target Window: [TSS-150,TSS-75]; Outside Target Window: [TSS-200,TSS-25]
NC_000012.12:+:43760924	6	9606				CRISPRa	[TSS-300,TSS+0]	NC_000012.12	+		SpyoCas9	1	1	5.20.100	-	antisense	43760798	AAACTCTATAGTATGTTAGA	AAATAAACTCTATAGTATGTTAGATGGTGC	TGG	-126	ONE_INTERGENIC_SITE	0	0	0	1	1	297	0	1	179	0	0	169	RS3seq-Chen2013	0.7167	0	2	20	1	1	9	2	2	Previously skipped due to: DHS Score < 1.0
NC_000012.12:+:43760924	6	9606				CRISPRa	[TSS-300,TSS+0]	NC_000012.12	+		SpyoCas9	1	1	5.20.100	-	antisense	43760739	AAAGGTTGTAATTATAAATA	GAGAAAAGGTTGTAATTATAAATATGGTAG	TGG	-185	ONE_INTERGENIC_SITE	0	0	0	1	1	366	0	1	464	0	0	604	RS3seq-Chen2013	0.2119	0	7	21	1	1	14	4	3	Previously skipped due to: DHS Score < 1.0; Outside Target Window: [TSS-150,TSS-75]
NC_000012.12:+:43760924	6	9606				CRISPRa	[TSS-300,TSS+0]	NC_000012.12	+		SpyoCas9	1	1	5.20.100	-	antisense	43760845	TGGAGTTTATATTCTAATGG	TTCATGGAGTTTATATTCTAATGGAGGAAG	AGG	-79	MULTIPLE_INTERGENIC_SITES	0	0	5	0	3	666	0	3	971	3	5	1179	RS3seq-Chen2013	-0.0154	0	8	26	1	1	19	6	5	Previously skipped due to: DHS Score < 1.0; On-Target Efficacy Score < 0.0
NC_000012.12:+:43772187	6	9606				CRISPRa	[TSS-300,TSS+0]	NC_000012.12	+		SpyoCas9	1	1	5.20.100	+	sense	43772082	TGAGACCAACCTGTAGAAAC	AATATGAGACCAACCTGTAGAAACTGGAAT	TGG	-105	ONE_INTERGENIC_SITE	0	0	0	0	0	72	3	0	142	1	8	1157	RS3seq-Chen2013	0.3463	0	3	2	1	1	1	1	2	Previously skipped due to: DHS Score < 1.0
NC_000012.12:+:43772187	6	9606				CRISPRa	[TSS-300,TSS+0]	NC_000012.12	+		SpyoCas9	1	1	5.20.100	+	sense	43772032	ATAACTTACAGATTCTTACT	CATTATAACTTACAGATTCTTACTAGGCAG	AGG	-155	ONE_INTERGENIC_SITE	0	0	0	1	1	135	0	2	200	0	0	412	RS3seq-Chen2013	0.8943	0	1	12	1	1	4	4	3	Previously skipped due to: DHS Score < 1.0; Outside Target Window: [TSS-150,TSS-75]
NC_000012.12:+:43772187	6	9606				CRISPRa	[TSS-300,TSS+0]	NC_000012.12	+		SpyoCas9	1	1	5.20.100	-	antisense	43771995	GAAGATGGGTAAAGAGAGTA	TAATGAAGATGGGTAAAGAGAGTAAGGCAG	AGG	-192	ONE_INTERGENIC_SITE	0	0	0	0	1	331	1	6	421	0	3	330	RS3seq-Chen2013	0.03888	0	10	8	1	1	7	5	3	Previously skipped due to: DHS Score < 1.0; Outside Target Window: [TSS-150,TSS-75]
NC_000012.12:+:43772187	6	9606				CRISPRa	[TSS-300,TSS+0]	NC_000012.12	+		SpyoCas9	1	1	5.20.100	-	antisense	43772159	CAAATGAAGTAAGATACAAG	CTAACAAATGAAGTAAGATACAAGTGGTTT	TGG	-28	ONE_INTERGENIC_SITE	0	0	0	1	1	199	0	2	366	0	2	502	RS3seq-Chen2013	0.1853	0	7	13	1	1	9	6	3	Previously skipped due to: DHS Score < 1.0; Outside Target Window: [TSS-150,TSS-75]
NC_000012.12:+:43772187	6	9606				CRISPRa	[TSS-300,TSS+0]	NC_000012.12	+		SpyoCas9	1	1	5.20.100	-	antisense	43772110	AAAAAGTTAAACTAGAAACT	TGTGAAAAAGTTAAACTAGAAACTTGGTTC	TGG	-77	ONE_INTERGENIC_SITE	0	0	0	3	1	349	1	0	473	1	4	1108	RS3seq-Chen2013	0.2857	0	5	16	1	1	11	2	2	Previously skipped due to: DHS Score < 1.0
NC_000012.12:+:43772187	6	9606				CRISPRa	[TSS-300,TSS+0]	NC_000012.12	+		SpyoCas9	1	1	5.20.100	-	antisense	43772080	AATATCATTCCAGTTTCTAC	ATTTAATATCATTCCAGTTTCTACAGGTTG	AGG	-107	MULTIPLE_INTERGENIC_SITES	0	0	1	1	1	157	0	1	381	2	5	517	RS3seq-Chen2013	0.242	0	6	18	1	1	14	3	2	Previously skipped due to: DHS Score < 1.0
NC_000012.12:+:43772988	6	9606				CRISPRa	[TSS-300,TSS+0]	NC_000012.12	+		SpyoCas9	1	1	5.20.100	+	sense	43772979	GATGAACGACCCATTTCTGT	CTTTGATGAACGACCCATTTCTGTTGGTGG	TGG	-9	ONE_INTERGENIC_SITE	0	0	0	0	0	78	1	0	81	0	0	91	RS3seq-Chen2013	0.2274	0	4	1	1	1	1	1	4	Previously skipped due to: DHS Score < 1.0; Outside Target Window: [TSS-150,TSS-75]; Outside Target Window: [TSS-200,TSS-25]
NC_000012.12:+:43772988	6	9606				CRISPRa	[TSS-300,TSS+0]	NC_000012.12	+		SpyoCas9	1	1	5.20.100	+	sense	43772715	TGGGTGACTACAGTGTTCAG	TGGGTGGGTGACTACAGTGTTCAGAGGGTA	AGG	-273	ONE_INTERGENIC_SITE	0	0	0	0	0	157	0	1	163	1	1	240	RS3seq-Chen2013	0.5085	0	2	3	1	1	2	5	8	Previously skipped due to: DHS Score < 1.0; Outside Target Window: [TSS-150,TSS-75]; Outside Target Window: [TSS-200,TSS-25]; Outside Target Window: [TSS-250,TSS+0]
NC_000012.12:+:43772988	6	9606				CRISPRa	[TSS-300,TSS+0]	NC_000012.12	+		SpyoCas9	1	1	5.20.100	+	sense	43772720	GACTACAGTGTTCAGAGGGT	GGGTGACTACAGTGTTCAGAGGGTAGGATC	AGG	-268	ONE_INTERGENIC_SITE	0	0	0	0	1	148	0	0	214	1	1	231	RS3seq-Chen2013	0.3779	0	3	5	1	1	3	6	8	Previously skipped due to: DHS Score < 1.0; Outside Target Window: [TSS-150,TSS-75]; Outside Target Window: [TSS-200,TSS-25]; Outside Target Window: [TSS-250,TSS+0]
NC_000012.12:+:43772988	6	9606				CRISPRa	[TSS-300,TSS+0]	NC_000012.12	+		SpyoCas9	1	1	5.20.100	-	antisense	43772977	TTATTACCACCAACAGAAAT	CATTTTATTACCACCAACAGAAATGGGTCG	GGG	-11	ONE_INTERGENIC_SITE	0	0	0	0	0	155	2	1	309	1	2	522	RS3seq-Chen2013	-0.4812	0	8	2	1	1	4	2	7	Previously skipped due to: DHS Score < 1.0; On-Target Efficacy Score < 0.0; Outside Target Window: [TSS-150,TSS-75]; Outside Target Window: [TSS-200,TSS-25]
NC_000012.12:+:43772988	6	9606				CRISPRa	[TSS-300,TSS+0]	NC_000012.12	+		SpyoCas9	1	1	5.20.100	-	antisense	43772978	TTTATTACCACCAACAGAAA	CCATTTTATTACCACCAACAGAAATGGGTC	TGG	-10	ONE_INTERGENIC_SITE	0	0	0	0	1	213	2	1	407	1	1	684	RS3seq-Chen2013	-1.142	0	11	7	1	1	9	3	7	Previously skipped due to: DHS Score < 1.0; On-Target Efficacy Score < 0.0; Outside Target Window: [TSS-150,TSS-75]; Outside Target Window: [TSS-200,TSS-25]
NC_000012.12:+:43772988	6	9606				CRISPRa	[TSS-300,TSS+0]	NC_000012.12	+		SpyoCas9	1	1	5.20.100	+	sense	43772982	GAACGACCCATTTCTGTTGG	TGATGAACGACCCATTTCTGTTGGTGGTAA	TGG	-6	ONE_INTERGENIC_SITE	0	0	0	1	1	88	0	0	45	2	0	84	RS3seq-Chen2013	-0.8056	0	9	12	1	1	11	4	7	Previously skipped due to: DHS Score < 1.0; On-Target Efficacy Score < 0.0; Outside Target Window: [TSS-150,TSS-75]; Outside Target Window: [TSS-200,TSS-25]
NC_000012.12:-:47210737	6	9606				CRISPRa	[TSS-300,TSS+0]	NC_000012.12	-		SpyoCas9	1	1	5.20.100	-	sense	47210991	ATTTGCTTTGCATATACGAT	GAATATTTGCTTTGCATATACGATTGGCCC	TGG	-253	ONE_INTERGENIC_SITE	0	0	0	0	0	46	0	1	116	0	3	173	RS3seq-Chen2013	-0.6905	0	6	1	1	1	1	6	8	Previously skipped due to: DHS Score < 1.0; On-Target Efficacy Score < 0.0; Outside Target Window: [TSS-150,TSS-75]; Outside Target Window: [TSS-200,TSS-25]; Outside Target Window: [TSS-250,TSS+0]
NC_000012.12:-:47210737	6	9606				CRISPRa	[TSS-300,TSS+0]	NC_000012.12	-		SpyoCas9	1	1	5.20.100	+	antisense	47210819	CACAACAACAAACTATGTTA	GAGACACAACAACAAACTATGTTAAGGAAA	AGG	-81	ONE_INTERGENIC_SITE	0	0	0	0	2	199	1	0	410	1	5	513	RS3seq-Chen2013	-0.03521	0	3	7	1	1	2	2	5	Previously skipped due to: DHS Score < 1.0; On-Target Efficacy Score < 0.0
NC_000012.12:-:47210737	6	9606				CRISPRa	[TSS-300,TSS+0]	NC_000012.12	-		SpyoCas9	1	1	5.20.100	+	antisense	47210979	TAAAACAAATGATGCAATAT	TTTATAAAACAAATGATGCAATATGGGCCA	GGG	-241	ONE_INTERGENIC_SITE	0	0	0	0	1	134	0	0	338	1	2	852	RS3seq-Chen2013	-0.1335	0	4	6	1	1	3	4	7	Previously skipped due to: DHS Score < 1.0; On-Target Efficacy Score < 0.0; Outside Target Window: [TSS-150,TSS-75]; Outside Target Window: [TSS-200,TSS-25]
NC_000012.12:-:47210737	6	9606				CRISPRa	[TSS-300,TSS+0]	NC_000012.12	-		SpyoCas9	1	1	5.20.100	+	antisense	47210848	GCACCCTAAAAGAAAAAGGA	AAGAGCACCCTAAAAGAAAAAGGAAGGTCA	AGG	-110	ONE_INTERGENIC_SITE	0	0	0	1	14	825	2	10	728	4	3	748	RS3seq-Chen2013	0.1444	0	2	9	1	1	4	1	2	Previously skipped due to: DHS Score < 1.0
NC_000012.12:-:47210737	6	9606				CRISPRa	[TSS-300,TSS+0]	NC_000012.12	-		SpyoCas9	1	1	5.20.100	+	antisense	47210978	ATAAAACAAATGATGCAATA	ATTTATAAAACAAATGATGCAATATGGGCC	TGG	-240	ONE_INTERGENIC_SITE	0	0	0	0	0	273	0	1	576	1	1	979	RS3seq-Chen2013	-0.8453	0	9	5	1	1	7	5	7	Previously skipped due to: DHS Score < 1.0; On-Target Efficacy Score < 0.0; Outside Target Window: [TSS-150,TSS-75]; Outside Target Window: [TSS-200,TSS-25]
NC_000012.12:-:47210737	6	9606				CRISPRa	[TSS-300,TSS+0]	NC_000012.12	-		SpyoCas9	1	1	5.20.100	+	antisense	47210844	AAGAGCACCCTAAAAGAAAA	GGAAAAGAGCACCCTAAAAGAAAAAGGAAG	AGG	-106	ONE_INTERGENIC_SITE	0	0	0	2	4	359	0	0	370	0	2	594	RS3seq-Chen2013	-0.7128	0	7	11	1	1	10	3	5	Previously skipped due to: DHS Score < 1.0; On-Target Efficacy Score < 0.0
NC_000012.12:-:47216434	6	9606				CRISPRa	[TSS-300,TSS+0]	NC_000012.12	-		SpyoCas9	1	1	5.20.100	-	sense	47216548	AGGGGAAATAGGTTAGCCTC	CTATAGGGGAAATAGGTTAGCCTCTGGGTG	TGG	-113	ENSG00000247774 (PCED1B-AS1)	0	0	0	0	0	57	1	0	87	2	0	173	RS3seq-Chen2013	0.3356	1	10	1	1	1	2	1	1
NC_000012.12:-:47216434	6	9606				CRISPRa	[TSS-300,TSS+0]	NC_000012.12	-		SpyoCas9	1	1	5.20.100	+	antisense	47216543	GCAAGCACAGCAGCACCCAG	GCTTGCAAGCACAGCAGCACCCAGAGGCTA	AGG	-108	ENSG00000247774 (PCED1B-AS1)	0	0	1	3	3	213	2	6	544	6	5	694	RS3seq-Chen2013	0.5715	1	4	30	1	1	14	2	1
NC_000012.12:-:47216434	6	9606				CRISPRa	[TSS-300,TSS+0]	NC_000012.12	-		SpyoCas9	1	1	5.20.100	-	sense	47216547	GGGGAAATAGGTTAGCCTCT	TATAGGGGAAATAGGTTAGCCTCTGGGTGC	GGG	-112	ENSG00000247774 (PCED1B-AS1)	0	0	1	0	0	110	1	0	150	0	2	158	RS3seq-Chen2013	0.4389	1	8	26	1	1	15	3	1
NC_000012.12:-:47216434	6	9606				CRISPRa	[TSS-300,TSS+0]	NC_000012.12	-		SpyoCas9	1	1	5.20.100	-	sense	47216575	GACGGGAGATCTCAGAGCTT	ACCAGACGGGAGATCTCAGAGCTTGGGCTA	GGG	-140	POTENTIALLY_ACTIVE	0	0	1	0	2	133	2	2	246	0	3	890	RS3seq-Chen2013	0.4823	1	7	29	1	1	17	4	1
NC_000012.12:-:47216434	6	9606				CRISPRa	[TSS-300,TSS+0]	NC_000012.12	-		SpyoCas9	1	1	5.20.100	+	antisense	47216517	GTCATCTTCTCCCCAGACGC	AAATGTCATCTTCTCCCCAGACGCTGGCTT	TGG	-82	ENSG00000247774 (PCED1B-AS1)	1	0	0	0	0	80	4	4	156	0	7	230	RS3seq-Chen2013	0.4999	1	6	31	1	1	19	5	1
NC_000012.12:-:47216434	6	9606				CRISPRa	[TSS-300,TSS+0]	NC_000012.12	-		SpyoCas9	1	1	5.20.100	-	sense	47216559	GCTTGGGCTATAGGGGAAAT	CAGAGCTTGGGCTATAGGGGAAATAGGTTA	AGG	-124	POTENTIALLY_ACTIVE	0	0	0	1	3	186	0	3	210	0	1	256	RS3seq-Chen2013	0.2182	1	13	24	1	1	20	6	1
NC_000012.12:-:47216444	6	9606				CRISPRa	[TSS-300,TSS+0]	NC_000012.12	-		SpyoCas9	1	1	5.20.100	+	antisense	47216628	GAGAGGAAGAAAGCTATCTA	ACAGGAGAGGAAGAAAGCTATCTAGGGACG	GGG	-183	POTENTIALLY_ACTIVE	0	0	0	0	0	151	1	0	621	1	2	716	RS3seq-Chen2013	0.8695	1	3	5	1	1	1	3	3	Previously skipped due to: Outside Target Window: [TSS-150,TSS-75]
NC_000012.12:-:47216444	6	9606				CRISPRa	[TSS-300,TSS+0]	NC_000012.12	-		SpyoCas9	1	1	5.20.100	+	antisense	47216606	GTCTGGTCACAATGATCTAC	TCCCGTCTGGTCACAATGATCTACAGGAGA	AGG	-161	POTENTIALLY_ACTIVE	0	0	0	0	0	71	0	0	136	0	1	146	RS3seq-Chen2013	0.3212	1	11	2	1	1	3	4	3	Previously skipped due to: Outside Target Window: [TSS-150,TSS-75]
NC_000012.12:-:47216444	6	9606				CRISPRa	[TSS-300,TSS+0]	NC_000012.12	-		SpyoCas9	1	1	5.20.100	-	sense	47216498	TGGGGAGAAGATGACATTTC	CGTCTGGGGAGAAGATGACATTTCCGGTGG	CGG	-53	ENSG00000247774 (PCED1B-AS1)	0	0	0	0	0	270	0	2	383	1	6	926	RS3seq-Chen2013	0.3132	1	12	8	1	1	5	5	3	Previously skipped due to: Outside Target Window: [TSS-150,TSS-75]
NC_000012.12:-:47216444	6	9606				CRISPRa	[TSS-300,TSS+0]	NC_000012.12	-		SpyoCas9	1	1	5.20.100	+	antisense	47216611	GTCACAATGATCTACAGGAG	TCTGGTCACAATGATCTACAGGAGAGGAAG	AGG	-166	POTENTIALLY_ACTIVE	0	0	0	0	2	142	2	2	176	0	1	203	RS3seq-Chen2013	0.4223	1	9	13	1	1	6	6	3	Previously skipped due to: Outside Target Window: [TSS-150,TSS-75]
NC_000012.12:-:47216444	6	9606				CRISPRa	[TSS-300,TSS+0]	NC_000012.12	-		SpyoCas9	1	1	5.20.100	-	sense	47216592	GTAGATCATTGTGACCAGAC	TCCTGTAGATCATTGTGACCAGACGGGAGA	GGG	-147	POTENTIALLY_ACTIVE	0	0	1	0	1	67	0	1	178	1	1	162	RS3seq-Chen2013	1.019	1	1	26	1	1	10	1	1
NC_000012.12:-:47216444	6	9606				CRISPRa	[TSS-300,TSS+0]	NC_000012.12	-		SpyoCas9	1	1	5.20.100	+	antisense	47216589	AAGCTCTGAGATCTCCCGTC	GCCCAAGCTCTGAGATCTCCCGTCTGGTCA	TGG	-144	POTENTIALLY_ACTIVE	0	0	1	0	1	77	0	1	109	0	0	158	RS3seq-Chen2013	0.9848	1	2	27	1	1	11	2	1
NC_000012.12:-:47216452	6	9606				CRISPRa	[TSS-300,TSS+0]	NC_000012.12	-		SpyoCas9	1	1	5.20.100	+	antisense	47216627	GGAGAGGAAGAAAGCTATCT	TACAGGAGAGGAAGAAAGCTATCTAGGGAC	AGG	-174	POTENTIALLY_ACTIVE	0	0	0	1	0	164	1	1	420	1	1	625	RS3seq-Chen2013	0.5179	1	5	17	1	1	7	1	3	Previously skipped due to: Outside Target Window: [TSS-150,TSS-75]
NC_000012.12:-:47216452	6	9606				CRISPRa	[TSS-300,TSS+0]	NC_000012.12	-		SpyoCas9	1	1	5.20.100	-	sense	47216487	TGACATTTCCGGTGGCATCT	AAGATGACATTTCCGGTGGCATCTGGGGCA	GGG	-34	ENSG00000247774 (PCED1B-AS1)	0	0	0	0	0	100	2	2	104	3	1	140	RS3seq-Chen2013	-0.3401	1	22	4	1	1	9	6	6	Previously skipped due to: On-Target Efficacy Score < 0.0; Outside Target Window: [TSS-150,TSS-75]
NC_000012.12:-:47216452	6	9606				CRISPRa	[TSS-300,TSS+0]	NC_000012.12	-		SpyoCas9	1	1	5.20.100	-	sense	47216495	GGAGAAGATGACATTTCCGG	CTGGGGAGAAGATGACATTTCCGGTGGCAT	TGG	-42	ENSG00000247774 (PCED1B-AS1)	0	0	0	1	0	150	0	1	146	0	9	189	RS3seq-Chen2013	0.2091	1	14	16	1	1	13	2	3	Previously skipped due to: Outside Target Window: [TSS-150,TSS-75]
NC_000012.12:-:47216452	6	9606				CRISPRa	[TSS-300,TSS+0]	NC_000012.12	-		SpyoCas9	1	1	5.20.100	-	sense	47216568	GATCTCAGAGCTTGGGCTAT	GGGAGATCTCAGAGCTTGGGCTATAGGGGA	AGG	-115	POTENTIALLY_ACTIVE	0	0	0	1	1	123	0	2	189	0	1	354	RS3seq-Chen2013	-0.1888	1	20	20	1	1	25	3	5	Previously skipped due to: On-Target Efficacy Score < 0.0
NC_000012.12:-:47216452	6	9606				CRISPRa	[TSS-300,TSS+0]	NC_000012.12	-		SpyoCas9	1	1	5.20.100	-	sense	47216567	ATCTCAGAGCTTGGGCTATA	GGAGATCTCAGAGCTTGGGCTATAGGGGAA	GGG	-114	POTENTIALLY_ACTIVE	0	0	0	1	1	102	0	0	245	0	2	219	RS3seq-Chen2013	-0.388	1	24	19	1	1	28	4	5	Previously skipped due to: On-Target Efficacy Score < 0.0
NC_000012.12:-:47216452	6	9606				CRISPRa	[TSS-300,TSS+0]	NC_000012.12	-		SpyoCas9	1	1	5.20.100	-	sense	47216593	TGTAGATCATTGTGACCAGA	CTCCTGTAGATCATTGTGACCAGACGGGAG	CGG	-140	POTENTIALLY_ACTIVE	0	0	0	1	1	193	1	1	259	2	0	255	RS3seq-Chen2013	-0.5805	1	26	21	1	1	30	5	5	Previously skipped due to: On-Target Efficacy Score < 0.0
NC_000012.12:-:51324174	6	9606				CRISPRa	[TSS-300,TSS+0]	NC_000012.12	-		SpyoCas9	1	1	5.20.100	+	antisense	51324292	TGGAGCAGGCCGGCTCGGAG	CAGCTGGAGCAGGCCGGCTCGGAGGGGCGG	GGG	-117	ENSG00000110934 (BIN2)	0	0	0	1	2	51	6	2	146	11	4	190	RS3seq-Chen2013	0.671	1	6	26	1	1	7	1	1
NC_000012.12:-:51324174	6	9606				CRISPRa	[TSS-300,TSS+0]	NC_000012.12	-		SpyoCas9	1	1	5.20.100	-	sense	51324258	GCTGACAGTGGTGGGCTGAG	TCCAGCTGACAGTGGTGGGCTGAGGGGCGG	GGG	-83	ENSG00000110934 (BIN2)	0	0	0	1	11	693	2	2	788	4	5	1890	RS3seq-Chen2013	0.7261	1	3	32	1	1	9	2	1
NC_000012.12:-:51324174	6	9606				CRISPRa	[TSS-300,TSS+0]	NC_000012.12	-		SpyoCas9	1	1	5.20.100	-	sense	51324315	AGCGAGCGCTGCCTGAGGGT	CTCGAGCGAGCGCTGCCTGAGGGTAGGCCC	AGG	-140	ENSG00000110934 (BIN2)	0	0	0	3	4	224	4	5	224	6	2	255	RS3seq-Chen2013	0.6711	1	5	46	1	1	16	3	1
NC_000012.12:-:51324174	6	9606				CRISPRa	[TSS-300,TSS+0]	NC_000012.12	-		SpyoCas9	1	1	5.20.100	-	sense	51324319	CTCGAGCGAGCGCTGCCTGA	TGGCCTCGAGCGAGCGCTGCCTGAGGGTAG	GGG	-144	ENSG00000110934 (BIN2)	0	0	0	3	0	81	4	7	122	5	2	102	RS3seq-Chen2013	0.4331	1	9	43	1	1	17	4	1
NC_000012.12:-:51324174	6	9606				CRISPRa	[TSS-300,TSS+0]	NC_000012.12	-		SpyoCas9	1	1	5.20.100	-	sense	51324270	CGGCCTGCTCCAGCTGACAG	GAGCCGGCCTGCTCCAGCTGACAGTGGTGG	TGG	-95	ENSG00000110934 (BIN2)	0	0	0	2	2	181	3	6	326	9	3	641	RS3seq-Chen2013	0.2381	1	22	37	1	1	21	5	1
NC_000012.12:-:51324174	6	9606				CRISPRa	[TSS-300,TSS+0]	NC_000012.12	-		SpyoCas9	1	1	5.20.100	-	sense	51324267	CCTGCTCCAGCTGACAGTGG	CCGGCCTGCTCCAGCTGACAGTGGTGGGCT	TGG	-92	ENSG00000110934 (BIN2)	0	0	0	5	0	147	2	1	269	2	2	375	RS3seq-Chen2013	0.4109	1	11	49	1	1	22	6	1
NC_000012.12:+:54395260	6	9606				CRISPRa	[TSS-300,TSS+0]	NC_000012.12	+		SpyoCas9	1	1	5.20.100	-	antisense	54395126	GAAACTGTGAAACTAGTTCT	CCCAGAAACTGTGAAACTAGTTCTAGGCTC	AGG	-134	ONE_INTERGENIC_SITE	0	0	0	0	0	113	1	0	188	0	3	353	RS3seq-Chen2013	0.8354	0	1	5	1	1	1	1	2	Previously skipped due to: DHS Score < 1.0
NC_000012.12:+:54395260	6	9606				CRISPRa	[TSS-300,TSS+0]	NC_000012.12	+		SpyoCas9	1	1	5.20.100	+	sense	54395144	CTAGTTTCACAGTTTCTGGG	AGAACTAGTTTCACAGTTTCTGGGGGGTCA	GGG	-116	ONE_INTERGENIC_SITE	0	0	0	0	1	242	1	2	266	0	3	425	RS3seq-Chen2013	0.4963	0	8	9	1	1	4	2	2	Previously skipped due to: DHS Score < 1.0
NC_000012.12:+:54395260	6	9606				CRISPRa	[TSS-300,TSS+0]	NC_000012.12	+		SpyoCas9	1	1	5.20.100	-	antisense	54395094	TAGGTGAAAGAGGTGATGGA	TTCTTAGGTGAAAGAGGTGATGGAAGGAGA	AGG	-166	ONE_INTERGENIC_SITE	0	0	0	1	2	478	1	5	531	1	7	773	RS3seq-Chen2013	0.7122	0	2	25	1	1	7	5	3	Previously skipped due to: DHS Score < 1.0; Outside Target Window: [TSS-150,TSS-75]
NC_000012.12:+:54395260	6	9606				CRISPRa	[TSS-300,TSS+0]	NC_000012.12	+		SpyoCas9	1	1	5.20.100	-	antisense	54395214	CATCCTGGAACCAAGCGACT	AACCCATCCTGGAACCAAGCGACTTGGTGG	TGG	-46	ONE_INTERGENIC_SITE	0	0	0	0	4	59	4	1	138	2	1	327	RS3seq-Chen2013	0.2609	1	14	15	1	1	8	6	3	Previously skipped due to: Outside Target Window: [TSS-150,TSS-75]
NC_000012.12:+:54395260	6	9606				CRISPRa	[TSS-300,TSS+0]	NC_000012.12	+		SpyoCas9	1	1	5.20.100	-	antisense	54395113	TAGTTCTAGGCTCCCTTCTT	AAACTAGTTCTAGGCTCCCTTCTTAGGTGA	AGG	-147	ONE_INTERGENIC_SITE	0	0	0	2	0	162	2	1	251	2	4	372	RS3seq-Chen2013	0.3584	0	11	31	1	1	17	3	2	Previously skipped due to: DHS Score < 1.0
NC_000012.12:+:54395260	6	9606				CRISPRa	[TSS-300,TSS+0]	NC_000012.12	+		SpyoCas9	1	1	5.20.100	+	sense	54395143	ACTAGTTTCACAGTTTCTGG	TAGAACTAGTTTCACAGTTTCTGGGGGGTC	GGG	-117	MULTIPLE_INTERGENIC_SITES	0	0	1	0	6	411	3	1	343	0	4	630	RS3seq-Chen2013	0.1356	0	17	46	1	1	33	4	2	Previously skipped due to: DHS Score < 1.0
NC_000012.12:-:54548238	6	9606				CRISPRa	[TSS-300,TSS+0]	NC_000012.12	-		SpyoCas9	1	1	5.20.100	+	antisense	54548405	GGTAGGACTCGGTTGGATGG	CCTAGGTAGGACTCGGTTGGATGGAGGAGG	AGG	-166	ONE_INTERGENIC_SITE	0	0	0	0	0	71	3	3	87	3	1	150	RS3seq-Chen2013	0.4233	1	4	4	1	1	1	5	3	Previously skipped due to: Outside Target Window: [TSS-150,TSS-75]
NC_000012.12:-:54548238	6	9606				CRISPRa	[TSS-300,TSS+0]	NC_000012.12	-		SpyoCas9	1	1	5.20.100	-	sense	54548390	CATCCAACCGAGTCCTACCT	CCTCCATCCAACCGAGTCCTACCTAGGACT	AGG	-151	ONE_INTERGENIC_SITE	0	0	0	0	0	38	1	0	67	1	1	63	RS3seq-Chen2013	0.3067	1	8	2	1	1	2	6	3	Previously skipped due to: Outside Target Window: [TSS-150,TSS-75]
NC_000012.12:-:54548238	6	9606				CRISPRa	[TSS-300,TSS+0]	NC_000012.12	-		SpyoCas9	1	1	5.20.100	+	antisense	54548365	ACAATATGGAGCAAGAGAGG	GAGAACAATATGGAGCAAGAGAGGTGGTTC	TGG	-126	ONE_INTERGENIC_SITE	0	0	0	0	4	614	3	2	572	3	0	391	RS3seq-Chen2013	0.6939	1	1	23	1	1	6	1	1
NC_000012.12:-:54548238	6	9606				CRISPRa	[TSS-300,TSS+0]	NC_000012.12	-		SpyoCas9	1	1	5.20.100	+	antisense	54548388	TTCCTGCAAGAGTCCTAGGT	GTGGTTCCTGCAAGAGTCCTAGGTAGGACT	AGG	-149	ONE_INTERGENIC_SITE	0	0	0	1	0	94	2	2	214	1	0	200	RS3seq-Chen2013	0.4006	1	6	25	1	1	10	2	1
NC_000012.12:-:54548238	6	9606				CRISPRa	[TSS-300,TSS+0]	NC_000012.12	-		SpyoCas9	1	1	5.20.100	+	antisense	54548324	AGTTTCCCCAATGCCAAAGC	TAGGAGTTTCCCCAATGCCAAAGCAGGTGG	AGG	-85	ONE_INTERGENIC_SITE	0	0	0	2	0	146	2	1	215	1	0	457	RS3seq-Chen2013	0.3272	1	7	32	1	1	19	3	1
NC_000012.12:-:54548238	6	9606				CRISPRa	[TSS-300,TSS+0]	NC_000012.12	-		SpyoCas9	1	1	5.20.100	+	antisense	54548351	CATTAAGGGAGAGAACAATA	TGGTCATTAAGGGAGAGAACAATATGGAGC	TGG	-112	MULTIPLE_INTERGENIC_SITES	0	0	4	0	0	299	0	4	561	0	3	620	RS3seq-Chen2013	0.6831	1	2	39	1	1	20	4	1
NC_000012.12:-:54548243	6	9606				CRISPRa	[TSS-300,TSS+0]	NC_000012.12	-		SpyoCas9	1	1	5.20.100	+	antisense	54548398	AGTCCTAGGTAGGACTCGGT	CAAGAGTCCTAGGTAGGACTCGGTTGGATG	TGG	-154	ONE_INTERGENIC_SITE	0	0	0	0	0	45	1	0	33	0	0	73	RS3seq-Chen2013	0.2122	1	10	3	1	1	3	2	3	Previously skipped due to: Outside Target Window: [TSS-150,TSS-75]
NC_000012.12:-:54548243	6	9606				CRISPRa	[TSS-300,TSS+0]	NC_000012.12	-		SpyoCas9	1	1	5.20.100	-	sense	54548259	CTAACTACTGAATCCAAAAC	TTCACTAACTACTGAATCCAAAACAGGCCA	AGG	-15	ONE_INTERGENIC_SITE	0	0	0	0	0	110	1	1	255	1	5	541	RS3seq-Chen2013	0.1522	0	12	8	1	1	4	5	4	Previously skipped due to: DHS Score < 1.0; Outside Target Window: [TSS-150,TSS-75]; Outside Target Window: [TSS-200,TSS-25]
NC_000012.12:-:54548243	6	9606				CRISPRa	[TSS-300,TSS+0]	NC_000012.12	-		SpyoCas9	1	1	5.20.100	-	sense	54548425	GAACTCAAGACCTTGTAAAA	ATTTGAACTCAAGACCTTGTAAAAGGGCAA	GGG	-181	ONE_INTERGENIC_SITE	0	0	0	0	0	487	0	1	271	1	0	392	RS3seq-Chen2013	0.2325	1	9	13	1	1	5	3	3	Previously skipped due to: Outside Target Window: [TSS-150,TSS-75]
NC_000012.12:-:54548243	6	9606				CRISPRa	[TSS-300,TSS+0]	NC_000012.12	-		SpyoCas9	1	1	5.20.100	+	antisense	54548402	CTAGGTAGGACTCGGTTGGA	AGTCCTAGGTAGGACTCGGTTGGATGGAGG	TGG	-158	ONE_INTERGENIC_SITE	0	0	0	0	3	42	0	1	112	1	2	94	RS3seq-Chen2013	0.1137	1	13	21	1	1	12	4	3	Previously skipped due to: Outside Target Window: [TSS-150,TSS-75]
NC_000012.12:-:54548243	6	9606				CRISPRa	[TSS-300,TSS+0]	NC_000012.12	-		SpyoCas9	1	1	5.20.100	+	antisense	54548394	CAAGAGTCCTAGGTAGGACT	CCTGCAAGAGTCCTAGGTAGGACTCGGTTG	CGG	-150	ONE_INTERGENIC_SITE	0	0	0	2	0	74	1	0	119	1	2	170	RS3seq-Chen2013	0.42	1	5	30	1	1	16	1	1
NC_000012.12:-:54548243	6	9606				CRISPRa	[TSS-300,TSS+0]	NC_000012.12	-		SpyoCas9	1	1	5.20.100	-	sense	54548453	CATTTGTGGAAGGAGTGAAC	TAAACATTTGTGGAAGGAGTGAACTGGAAT	TGG	-209	ONE_INTERGENIC_SITE	0	0	0	2	2	209	0	2	458	0	2	349	RS3seq-Chen2013	0.6058	1	3	32	1	1	17	6	4	Previously skipped due to: Outside Target Window: [TSS-150,TSS-75]; Outside Target Window: [TSS-200,TSS-25]
NC_000012.12:-:68383602	6	9606				CRISPRa	[TSS-300,TSS+0]	NC_000012.12	-		SpyoCas9	1	1	5.20.100	+	antisense	68383679	ATAATTCGTATACAGTTGCC	TAAGATAATTCGTATACAGTTGCCTGGCAT	TGG	-76	ONE_INTERGENIC_SITE	0	0	0	0	0	57	2	0	41	0	0	43	RS3seq-Chen2013	0.4504	0	5	2	1	1	1	1	2	Previously skipped due to: DHS Score < 1.0
NC_000012.12:-:68383602	6	9606				CRISPRa	[TSS-300,TSS+0]	NC_000012.12	-		SpyoCas9	1	1	5.20.100	-	sense	68383728	AGGCTATGCTGCGATGATGA	ACTGAGGCTATGCTGCGATGATGATGGTGG	TGG	-125	ONE_INTERGENIC_SITE	0	0	0	0	0	86	0	1	74	0	0	84	RS3seq-Chen2013	0.3119	0	11	6	1	1	4	2	2	Previously skipped due to: DHS Score < 1.0
NC_000012.12:-:68383602	6	9606				CRISPRa	[TSS-300,TSS+0]	NC_000012.12	-		SpyoCas9	1	1	5.20.100	+	antisense	68383766	CTTTATCCCCAGGTAAACTA	CAGTCTTTATCCCCAGGTAAACTAGGGTGA	GGG	-163	ONE_INTERGENIC_SITE	0	0	0	0	0	71	0	1	129	0	0	185	RS3seq-Chen2013	0.0713	0	13	4	1	1	5	5	3	Previously skipped due to: DHS Score < 1.0; Outside Target Window: [TSS-150,TSS-75]
NC_000012.12:-:68383602	6	9606				CRISPRa	[TSS-300,TSS+0]	NC_000012.12	-		SpyoCas9	1	1	5.20.100	-	sense	68383686	TATTGCACATACTAGATGCC	AGTTTATTGCACATACTAGATGCCAGGCAA	AGG	-83	ONE_INTERGENIC_SITE	0	0	0	0	1	161	5	1	473	1	0	492	RS3seq-Chen2013	0.3513	0	8	14	1	1	6	3	2	Previously skipped due to: DHS Score < 1.0
NC_000012.12:-:68383602	6	9606				CRISPRa	[TSS-300,TSS+0]	NC_000012.12	-		SpyoCas9	1	1	5.20.100	-	sense	68383748	TTACCTGGGGATAAAGACTG	TAGTTTACCTGGGGATAAAGACTGAGGCTA	AGG	-145	ONE_INTERGENIC_SITE	0	0	0	0	1	213	2	2	251	0	3	370	RS3seq-Chen2013	0.4357	0	6	16	1	1	7	4	2	Previously skipped due to: DHS Score < 1.0
NC_000012.12:-:68383602	6	9606				CRISPRa	[TSS-300,TSS+0]	NC_000012.12	-		SpyoCas9	1	1	5.20.100	+	antisense	68383756	TAGCCTCAGTCTTTATCCCC	AGCATAGCCTCAGTCTTTATCCCCAGGTAA	AGG	-153	ONE_INTERGENIC_SITE	0	0	0	1	2	120	1	0	270	2	3	293	RS3seq-Chen2013	0.7861	0	1	23	1	1	9	6	3	Previously skipped due to: DHS Score < 1.0; Outside Target Window: [TSS-150,TSS-75]
NC_000012.12:-:68432630	6	9606				CRISPRa	[TSS-300,TSS+0]	NC_000012.12	-		SpyoCas9	1	1	5.20.100	+	antisense	68432711	ACAGCACAAGGTTAAAAGAT	TATTACAGCACAAGGTTAAAAGATAGGCAA	AGG	-80	ONE_INTERGENIC_SITE	0	0	0	0	1	146	0	1	226	0	1	408	RS3seq-Chen2013	0.7751	1	2	12	1	1	2	1	1
NC_000012.12:-:68432630	6	9606				CRISPRa	[TSS-300,TSS+0]	NC_000012.12	-		SpyoCas9	1	1	5.20.100	+	antisense	68432818	AAGAACTATAATCAACTCTA	GTATAAGAACTATAATCAACTCTATGGGAC	TGG	-187	ONE_INTERGENIC_SITE	0	0	0	0	0	152	0	2	323	0	1	452	RS3seq-Chen2013	0.4225	1	8	6	1	1	3	4	3	Previously skipped due to: Outside Target Window: [TSS-150,TSS-75]
NC_000012.12:-:68432630	6	9606				CRISPRa	[TSS-300,TSS+0]	NC_000012.12	-		SpyoCas9	1	1	5.20.100	+	antisense	68432819	AGAACTATAATCAACTCTAT	TATAAGAACTATAATCAACTCTATGGGACT	GGG	-188	ONE_INTERGENIC_SITE	0	0	0	0	0	127	0	1	186	0	1	485	RS3seq-Chen2013	0.4166	1	9	5	1	1	4	5	3	Previously skipped due to: Outside Target Window: [TSS-150,TSS-75]
NC_000012.12:-:68432630	6	9606				CRISPRa	[TSS-300,TSS+0]	NC_000012.12	-		SpyoCas9	1	1	5.20.100	+	antisense	68432669	AGGAAAAATACTGTATGTCT	AGGCAGGAAAAATACTGTATGTCTTGGCAA	TGG	-38	ONE_INTERGENIC_SITE	0	0	0	0	0	239	2	2	554	0	3	925	RS3seq-Chen2013	0.4231	1	7	9	1	1	5	6	3	Previously skipped due to: Outside Target Window: [TSS-150,TSS-75]
NC_000012.12:-:68432630	6	9606				CRISPRa	[TSS-300,TSS+0]	NC_000012.12	-		SpyoCas9	1	1	5.20.100	+	antisense	68432761	TGGGATATTTATGAGTCTGG	TCTGTGGGATATTTATGAGTCTGGAGGTGA	AGG	-130	ONE_INTERGENIC_SITE	0	0	0	2	2	283	1	0	202	0	0	214	RS3seq-Chen2013	0.5068	1	4	20	1	1	8	2	1
NC_000012.12:-:68432630	6	9606				CRISPRa	[TSS-300,TSS+0]	NC_000012.12	-		SpyoCas9	1	1	5.20.100	-	sense	68432735	ATATCCCACAGAAAACACAG	ATAAATATCCCACAGAAAACACAGAGGCTT	AGG	-104	MULTIPLE_INTERGENIC_SITES	0	0	1	1	1	326	3	1	517	4	6	683	RS3seq-Chen2013	0.525	1	3	24	1	1	14	3	1
NC_000012.12:-:68442146	6	9606				CRISPRa	[TSS-300,TSS+0]	NC_000012.12	-		SpyoCas9	1	1	5.20.100	+	antisense	68442218	TCAATATCACGGAATAGCAT	TTATTCAATATCACGGAATAGCATGGGAAA	GGG	-71	ONE_INTERGENIC_SITE	0	0	0	0	0	79	0	0	110	1	1	114	RS3seq-Chen2013	0.4442	0	12	1	1	1	2	1	3	Previously skipped due to: DHS Score < 1.0; Outside Target Window: [TSS-150,TSS-75]
NC_000012.12:-:68442146	6	9606				CRISPRa	[TSS-300,TSS+0]	NC_000012.12	-		SpyoCas9	1	1	5.20.100	-	sense	68442338	GGGCCAGGGGCGGAACGATA	GGAAGGGCCAGGGGCGGAACGATATGGTTT	TGG	-191	ONE_INTERGENIC_SITE	0	0	0	3	1	1076	2	5	1506	0	0	420	RS3seq-Chen2013	0.4408	0	13	3	1	1	3	2	3	Previously skipped due to: DHS Score < 1.0; Outside Target Window: [TSS-150,TSS-75]
NC_000012.12:-:68442146	6	9606				CRISPRa	[TSS-300,TSS+0]	NC_000012.12	-		SpyoCas9	1	1	5.20.100	+	antisense	68442217	TTCAATATCACGGAATAGCA	CTTATTCAATATCACGGAATAGCATGGGAA	TGG	-70	ONE_INTERGENIC_SITE	0	0	0	1	0	140	0	0	180	0	0	147	RS3seq-Chen2013	-0.5165	0	39	2	1	1	12	3	6	Previously skipped due to: DHS Score < 1.0; On-Target Efficacy Score < 0.0; Outside Target Window: [TSS-150,TSS-75]
NC_000012.12:-:68442146	6	9606				CRISPRa	[TSS-300,TSS+0]	NC_000012.12	-		SpyoCas9	1	1	5.20.100	+	antisense	68442315	ATTCAGTTGAAATTTGAATG	TACAATTCAGTTGAAATTTGAATGGGGACA	GGG	-168	MULTIPLE_INTERGENIC_SITES	0	0	2	3	8	593	3	2	646	1	2	678	RS3seq-Chen2013	-0.5564	0	41	5	1	1	18	4	6	Previously skipped due to: DHS Score < 1.0; On-Target Efficacy Score < 0.0; Outside Target Window: [TSS-150,TSS-75]
NC_000012.12:-:68442146	6	9606				CRISPRa	[TSS-300,TSS+0]	NC_000012.12	-		SpyoCas9	1	1	5.20.100	+	antisense	68442313	CAATTCAGTTGAAATTTGAA	GATACAATTCAGTTGAAATTTGAATGGGGA	TGG	-166	MULTIPLE_INTERGENIC_SITES	0	0	3	0	3	707	0	4	591	1	2	752	RS3seq-Chen2013	-1.242	0	51	6	1	1	30	5	6	Previously skipped due to: DHS Score < 1.0; On-Target Efficacy Score < 0.0; Outside Target Window: [TSS-150,TSS-75]
NC_000012.12:-:68442146	6	9606				CRISPRa	[TSS-300,TSS+0]	NC_000012.12	-		SpyoCas9	1	1	5.20.100	+	antisense	68442314	AATTCAGTTGAAATTTGAAT	ATACAATTCAGTTGAAATTTGAATGGGGAC	GGG	-167	MULTIPLE_INTERGENIC_SITES	0	0	1	0	5	363	0	5	481	1	2	651	RS3seq-Chen2013	-1.431	0	53	4	1	1	31	6	6	Previously skipped due to: DHS Score < 1.0; On-Target Efficacy Score < 0.0; Outside Target Window: [TSS-150,TSS-75]
NC_000012.12:+:108645106	6	9606				CRISPRa	[TSS-300,TSS+0]	NC_000012.12	+		SpyoCas9	1	1	5.20.100	+	sense	108644994	GCTTCCCCTGTACTTACCCC	ACGCGCTTCCCCTGTACTTACCCCCGGAGA	CGG	-112	ONE_INTERGENIC_SITE	0	0	0	0	0	51	0	2	132	2	4	324	RS3seq-Chen2013	0.8818	1	3	2	1	1	1	1	1
NC_000012.12:+:108645106	6	9606				CRISPRa	[TSS-300,TSS+0]	NC_000012.12	+		SpyoCas9	1	1	5.20.100	-	antisense	108644999	GGTGCCATACTCCTCTCCGG	GCACGGTGCCATACTCCTCTCCGGGGGTAA	GGG	-107	ONE_INTERGENIC_SITE	0	0	0	0	0	91	1	1	67	0	1	67	RS3seq-Chen2013	0.9434	1	2	6	1	1	2	2	1
NC_000012.12:+:108645106	6	9606				CRISPRa	[TSS-300,TSS+0]	NC_000012.12	+		SpyoCas9	1	1	5.20.100	-	antisense	108645001	ACGGTGCCATACTCCTCTCC	GAGCACGGTGCCATACTCCTCTCCGGGGGT	GGG	-105	ONE_INTERGENIC_SITE	0	0	0	0	1	106	0	2	167	0	2	209	RS3seq-Chen2013	0.6112	1	7	13	1	1	5	3	1
NC_000012.12:+:108645106	6	9606				CRISPRa	[TSS-300,TSS+0]	NC_000012.12	+		SpyoCas9	1	1	5.20.100	-	antisense	108644987	CTCTCCGGGGGTAAGTACAG	ACTCCTCTCCGGGGGTAAGTACAGGGGAAG	GGG	-119	ONE_INTERGENIC_SITE	0	0	0	0	0	64	0	1	61	0	2	31	RS3seq-Chen2013	0.2927	1	16	4	1	1	6	4	1
NC_000012.12:+:108645106	6	9606				CRISPRa	[TSS-300,TSS+0]	NC_000012.12	+		SpyoCas9	1	1	5.20.100	-	antisense	108645000	CGGTGCCATACTCCTCTCCG	AGCACGGTGCCATACTCCTCTCCGGGGGTA	GGG	-106	ONE_INTERGENIC_SITE	0	0	0	0	1	93	1	1	149	0	2	108	RS3seq-Chen2013	0.2518	1	17	12	1	1	9	5	1
NC_000012.12:+:108645106	6	9606				CRISPRa	[TSS-300,TSS+0]	NC_000012.12	+		SpyoCas9	1	1	5.20.100	-	antisense	108644989	TCCTCTCCGGGGGTAAGTAC	ATACTCCTCTCCGGGGGTAAGTACAGGGGA	AGG	-117	ONE_INTERGENIC_SITE	0	0	0	0	1	35	0	0	49	0	1	43	RS3seq-Chen2013	0.08545	1	22	8	1	1	11	6	1
NC_000012.12:+:108645108	6	9606				CRISPRa	[TSS-300,TSS+0]	NC_000012.12	+		SpyoCas9	1	1	5.20.100	+	sense	108645046	AAAGTCAGAGAAGCTATGTC	CACCAAAGTCAGAGAAGCTATGTCAGGCAG	AGG	-62	ONE_INTERGENIC_SITE	0	0	0	1	1	56	0	0	812	0	3	340	RS3seq-Chen2013	1.102	1	1	27	1	1	8	4	3	Previously skipped due to: Outside Target Window: [TSS-150,TSS-75]
NC_000012.12:+:108645108	6	9606				CRISPRa	[TSS-300,TSS+0]	NC_000012.12	+		SpyoCas9	1	1	5.20.100	+	sense	108645058	GCTATGTCAGGCAGAGAGGT	AGAAGCTATGTCAGGCAGAGAGGTGGGGGC	GGG	-50	ONE_INTERGENIC_SITE	0	0	0	0	3	350	1	7	442	2	5	451	RS3seq-Chen2013	0.294	1	15	21	1	1	13	5	3	Previously skipped due to: Outside Target Window: [TSS-150,TSS-75]
NC_000012.12:+:108645108	6	9606				CRISPRa	[TSS-300,TSS+0]	NC_000012.12	+		SpyoCas9	1	1	5.20.100	-	antisense	108644949	GCTCAGTTCAAGTACAAGTG	GGTGGCTCAGTTCAAGTACAAGTGAGGTCT	AGG	-159	ONE_INTERGENIC_SITE	0	0	0	1	0	75	0	0	136	0	2	237	RS3seq-Chen2013	0.3531	1	12	24	1	1	14	6	3	Previously skipped due to: Outside Target Window: [TSS-150,TSS-75]
NC_000012.12:+:108645108	6	9606				CRISPRa	[TSS-300,TSS+0]	NC_000012.12	+		SpyoCas9	1	1	5.20.100	-	antisense	108644974	AGTACAGGGGAAGCGCGTGT	GGTAAGTACAGGGGAAGCGCGTGTGGGTGG	GGG	-134	ONE_INTERGENIC_SITE	0	0	0	2	0	26	1	1	67	4	2	115	RS3seq-Chen2013	0.8441	1	4	34	1	1	17	1	1
NC_000012.12:+:108645108	6	9606				CRISPRa	[TSS-300,TSS+0]	NC_000012.12	+		SpyoCas9	1	1	5.20.100	-	antisense	108644975	AAGTACAGGGGAAGCGCGTG	GGGTAAGTACAGGGGAAGCGCGTGTGGGTG	TGG	-133	ONE_INTERGENIC_SITE	0	0	0	1	0	26	1	2	46	2	1	123	RS3seq-Chen2013	0.0922	1	21	23	1	1	19	2	1
NC_000012.12:+:108645108	6	9606				CRISPRa	[TSS-300,TSS+0]	NC_000012.12	+		SpyoCas9	1	1	5.20.100	-	antisense	108645002	CACGGTGCCATACTCCTCTC	CGAGCACGGTGCCATACTCCTCTCCGGGGG	CGG	-106	ONE_INTERGENIC_SITE	0	0	0	1	2	71	1	2	113	0	5	161	RS3seq-Chen2013	0.1267	1	20	30	1	1	23	3	1
NC_000012.12:+:111369256	6	9606				CRISPRa	[TSS-300,TSS+0]	NC_000012.12	+		SpyoCas9	1	1	5.20.100	+	sense	111369106	ACCGGACAGTCCGCGACCCA	AGCAACCGGACAGTCCGCGACCCACGGGCG	CGG	-150	ENSG00000198324 (PHETA1), ENSG00000257595 (LINC02356)	0	0	0	1	0	16	2	0	37	0	2	70	RS3seq-Chen2013	0.2296	1	13	21	1	1	6	1	1
NC_000012.12:+:111369256	6	9606				CRISPRa	[TSS-300,TSS+0]	NC_000012.12	+		SpyoCas9	1	1	5.20.100	+	sense	111369107	CCGGACAGTCCGCGACCCAC	GCAACCGGACAGTCCGCGACCCACGGGCGC	GGG	-149	ENSG00000198324 (PHETA1), ENSG00000257595 (LINC02356)	0	0	0	2	0	21	1	0	39	1	0	34	RS3seq-Chen2013	0.6148	1	4	31	1	1	7	2	1
NC_000012.12:+:111369256	6	9606				CRISPRa	[TSS-300,TSS+0]	NC_000012.12	+		SpyoCas9	1	1	5.20.100	-	antisense	111369123	CAGGCTGGGAAGGGTTAAAG	CGAGCAGGCTGGGAAGGGTTAAAGGGGCGC	GGG	-133	ENSG00000198324 (PHETA1), ENSG00000257595 (LINC02356)	0	0	0	1	1	208	5	1	495	5	2	472	RS3seq-Chen2013	0.4061	1	10	29	1	1	11	3	1
NC_000012.12:+:111369256	6	9606				CRISPRa	[TSS-300,TSS+0]	NC_000012.12	+		SpyoCas9	1	1	5.20.100	-	antisense	111369178	TTCGGGGCCTGCCAATCGGG	CCGGTTCGGGGCCTGCCAATCGGGAGGTGG	AGG	-78	ENSG00000198324 (PHETA1), ENSG00000257595 (LINC02356)	0	0	0	2	0	53	6	0	100	2	0	116	RS3seq-Chen2013	0.1931	1	15	33	1	1	14	4	1
NC_000012.12:+:111369256	6	9606				CRISPRa	[TSS-300,TSS+0]	NC_000012.12	+		SpyoCas9	1	1	5.20.100	+	sense	111369178	CGTTCTTCCCACCTCCCGAT	CCCGCGTTCTTCCCACCTCCCGATTGGCAG	TGG	-78	ENSG00000198324 (PHETA1), ENSG00000257595 (LINC02356)	0	0	0	2	0	77	1	1	183	4	2	322	RS3seq-Chen2013	0.1255	1	17	34	1	1	17	5	1
NC_000012.12:+:111369256	6	9606				CRISPRa	[TSS-300,TSS+0]	NC_000012.12	+		SpyoCas9	1	1	5.20.100	-	antisense	111369163	TCGGGAGGTGGGAAGAACGC	CCAATCGGGAGGTGGGAAGAACGCGGGGGC	GGG	-93	ENSG00000198324 (PHETA1), ENSG00000257595 (LINC02356)	0	0	0	3	2	235	8	5	429	19	17	1856	RS3seq-Chen2013	0.8542	1	1	50	1	1	18	6	1
NC_000012.12:+:111396831	6	9606				CRISPRa	[TSS-300,TSS+0]	NC_000012.12	+		SpyoCas9	1	1	5.20.100	-	antisense	111396799	AAAGAATGAGGACACCAGTG	GAACAAAGAATGAGGACACCAGTGGGGCGT	GGG	-32	ONE_INTERGENIC_SITE	0	0	0	1	2	136	2	1	318	0	1	503	RS3seq-Chen2013	0.8434	0	3	4	1	1	1	1	3	Previously skipped due to: DHS Score < 1.0; Outside Target Window: [TSS-150,TSS-75]
NC_000012.12:+:111396831	6	9606				CRISPRa	[TSS-300,TSS+0]	NC_000012.12	+		SpyoCas9	1	1	5.20.100	-	antisense	111396800	CAAAGAATGAGGACACCAGT	GGAACAAAGAATGAGGACACCAGTGGGGCG	GGG	-31	ONE_INTERGENIC_SITE	0	0	0	1	0	161	1	5	315	0	2	393	RS3seq-Chen2013	0.3696	0	8	2	1	1	2	2	3	Previously skipped due to: DHS Score < 1.0; Outside Target Window: [TSS-150,TSS-75]
NC_000012.12:+:111396831	6	9606				CRISPRa	[TSS-300,TSS+0]	NC_000012.12	+		SpyoCas9	1	1	5.20.100	-	antisense	111396811	TAAAATGGGAACAAAGAATG	TCTGTAAAATGGGAACAAAGAATGAGGACA	AGG	-20	ONE_INTERGENIC_SITE	0	0	0	1	3	515	2	4	746	3	3	790	RS3seq-Chen2013	0.2554	0	14	5	1	1	3	4	4	Previously skipped due to: DHS Score < 1.0; Outside Target Window: [TSS-150,TSS-75]; Outside Target Window: [TSS-200,TSS-25]
NC_000012.12:+:111396831	6	9606				CRISPRa	[TSS-300,TSS+0]	NC_000012.12	+		SpyoCas9	1	1	5.20.100	-	antisense	111396791	AGGACACCAGTGGGGCGTGG	AATGAGGACACCAGTGGGGCGTGGTGGCTC	TGG	-40	ONE_INTERGENIC_SITE	0	0	0	4	14	2018	4	1	511	1	4	172	RS3seq-Chen2013	0.2125	0	15	7	1	1	4	3	3	Previously skipped due to: DHS Score < 1.0; Outside Target Window: [TSS-150,TSS-75]
NC_000012.12:+:111396831	6	9606				CRISPRa	[TSS-300,TSS+0]	NC_000012.12	+		SpyoCas9	1	1	5.20.100	-	antisense	111396801	ACAAAGAATGAGGACACCAG	GGGAACAAAGAATGAGGACACCAGTGGGGC	TGG	-30	ONE_INTERGENIC_SITE	0	0	0	1	0	218	0	1	297	1	2	670	RS3seq-Chen2013	-0.02367	0	23	3	1	1	5	5	6	Previously skipped due to: DHS Score < 1.0; On-Target Efficacy Score < 0.0; Outside Target Window: [TSS-150,TSS-75]
NC_000012.12:+:111396831	6	9606				CRISPRa	[TSS-300,TSS+0]	NC_000012.12	+		SpyoCas9	1	1	5.20.100	-	antisense	111396794	ATGAGGACACCAGTGGGGCG	AAGAATGAGGACACCAGTGGGGCGTGGTGG	TGG	-37	ONE_INTERGENIC_SITE	0	0	0	3	2	177	6	1	246	5	2	192	RS3seq-Chen2013	-0.6162	0	41	6	1	1	18	6	6	Previously skipped due to: DHS Score < 1.0; On-Target Efficacy Score < 0.0; Outside Target Window: [TSS-150,TSS-75]
NC_000012.12:-:111457359	6	9606				CRISPRa	[TSS-300,TSS+0]	NC_000012.12	-		SpyoCas9	1	1	5.20.100	-	sense	111457482	ATGGAGTCATCTATAGAAAT	TTAAATGGAGTCATCTATAGAAATTGGTAG	TGG	-122	ONE_INTERGENIC_SITE	0	0	0	0	0	106	0	0	178	0	1	319	RS3seq-Chen2013	0.3562	0	4	3	1	1	1	1	2	Previously skipped due to: DHS Score < 1.0
NC_000012.12:-:111457359	6	9606				CRISPRa	[TSS-300,TSS+0]	NC_000012.12	-		SpyoCas9	1	1	5.20.100	-	sense	111457423	GTTCAGTTGATGAAGTGTAG	GAAAGTTCAGTTGATGAAGTGTAGAGGAGC	AGG	-63	ONE_INTERGENIC_SITE	0	0	0	0	0	139	1	0	215	0	2	125	RS3seq-Chen2013	0.1691	0	5	4	1	1	4	2	3	Previously skipped due to: DHS Score < 1.0; Outside Target Window: [TSS-150,TSS-75]
NC_000012.12:-:111457359	6	9606				CRISPRa	[TSS-300,TSS+0]	NC_000012.12	-		SpyoCas9	1	1	5.20.100	-	sense	111457412	GAAGTGTAGAGGAGCGATGG	TGATGAAGTGTAGAGGAGCGATGGAGGTTG	AGG	-52	ONE_INTERGENIC_SITE	0	0	0	0	3	93	2	0	170	2	4	286	RS3seq-Chen2013	0.5945	0	1	10	1	1	6	3	3	Previously skipped due to: DHS Score < 1.0; Outside Target Window: [TSS-150,TSS-75]
NC_000012.12:-:111457359	6	9606				CRISPRa	[TSS-300,TSS+0]	NC_000012.12	-		SpyoCas9	1	1	5.20.100	-	sense	111457415	GATGAAGTGTAGAGGAGCGA	AGTTGATGAAGTGTAGAGGAGCGATGGAGG	TGG	-55	ONE_INTERGENIC_SITE	0	0	0	2	0	188	2	2	246	5	1	221	RS3seq-Chen2013	0.5446	0	3	14	1	1	7	4	3	Previously skipped due to: DHS Score < 1.0; Outside Target Window: [TSS-150,TSS-75]
NC_000012.12:-:111457359	6	9606				CRISPRa	[TSS-300,TSS+0]	NC_000012.12	-		SpyoCas9	1	1	5.20.100	+	antisense	111457445	CATCAACTGAACTTTCTTGA	ACTTCATCAACTGAACTTTCTTGATGGTTA	TGG	-85	ONE_INTERGENIC_SITE	0	0	0	0	2	221	1	1	267	1	1	299	RS3seq-Chen2013	-0.7811	0	13	9	1	1	9	5	5	Previously skipped due to: DHS Score < 1.0; On-Target Efficacy Score < 0.0
NC_000012.12:-:111457359	6	9606				CRISPRa	[TSS-300,TSS+0]	NC_000012.12	-		SpyoCas9	1	1	5.20.100	-	sense	111457501	AAGACAATGGATGGTTTAAA	TTTCAAGACAATGGATGGTTTAAATGGAGT	TGG	-141	ONE_INTERGENIC_SITE	0	0	0	1	1	174	0	3	312	0	1	368	RS3seq-Chen2013	-0.1199	0	10	12	1	1	10	6	5	Previously skipped due to: DHS Score < 1.0; On-Target Efficacy Score < 0.0
NC_000012.12:-:111470673	6	9606				CRISPRa	[TSS-300,TSS+0]	NC_000012.12	-		SpyoCas9	1	1	5.20.100	-	sense	111470904	TGAGGACTAGCATGCATGAT	AGGCTGAGGACTAGCATGCATGATAGGAAA	AGG	-230	ONE_INTERGENIC_SITE	0	0	0	0	0	40	0	0	61	0	0	113	RS3seq-Chen2013	0.4799	0	5	3	1	1	1	6	4	Previously skipped due to: DHS Score < 1.0; Outside Target Window: [TSS-150,TSS-75]; Outside Target Window: [TSS-200,TSS-25]
NC_000012.12:-:111470673	6	9606				CRISPRa	[TSS-300,TSS+0]	NC_000012.12	-		SpyoCas9	1	1	5.20.100	-	sense	111470788	TGAACACATGTATTATGCTG	CATGTGAACACATGTATTATGCTGTGGAGA	TGG	-114	ONE_INTERGENIC_SITE	0	0	0	0	1	133	0	2	308	0	0	337	RS3seq-Chen2013	0.6803	0	2	13	1	1	2	1	2	Previously skipped due to: DHS Score < 1.0
NC_000012.12:-:111470673	6	9606				CRISPRa	[TSS-300,TSS+0]	NC_000012.12	-		SpyoCas9	1	1	5.20.100	+	antisense	111470804	GCATAATACATGTGTTCACA	CACAGCATAATACATGTGTTCACATGGTCT	TGG	-130	ONE_INTERGENIC_SITE	0	0	0	0	0	263	0	0	379	0	5	433	RS3seq-Chen2013	0.1474	0	14	10	1	1	8	2	2	Previously skipped due to: DHS Score < 1.0
NC_000012.12:-:111470673	6	9606				CRISPRa	[TSS-300,TSS+0]	NC_000012.12	-		SpyoCas9	1	1	5.20.100	-	sense	111470771	CTGTGGAGATACTGTTTAAT	TATGCTGTGGAGATACTGTTTAATAGGCAG	AGG	-97	ONE_INTERGENIC_SITE	0	0	0	0	3	717	1	6	690	1	3	426	RS3seq-Chen2013	0.3275	0	9	19	1	1	11	3	2	Previously skipped due to: DHS Score < 1.0
NC_000012.12:-:111470673	6	9606				CRISPRa	[TSS-300,TSS+0]	NC_000012.12	-		SpyoCas9	1	1	5.20.100	-	sense	111470862	GAAGTGGGAGTGGTATGAGA	GGCAGAAGTGGGAGTGGTATGAGATGGCAT	TGG	-188	MULTIPLE_INTERGENIC_SITES	0	0	1	0	1	957	0	3	424	5	6	418	RS3seq-Chen2013	1.01	0	1	30	1	1	13	4	3	Previously skipped due to: DHS Score < 1.0; Outside Target Window: [TSS-150,TSS-75]
NC_000012.12:-:111470673	6	9606				CRISPRa	[TSS-300,TSS+0]	NC_000012.12	-		SpyoCas9	1	1	5.20.100	-	sense	111470726	TACCAAATATGCCCCAACAG	GCAGTACCAAATATGCCCCAACAGCGGCAA	CGG	-52	MULTIPLE_INTERGENIC_SITES	0	0	1	0	0	95	0	4	185	0	2	256	RS3seq-Chen2013	0.5325	0	4	29	1	1	17	5	3	Previously skipped due to: DHS Score < 1.0; Outside Target Window: [TSS-150,TSS-75]
NC_000012.12:-:111470742	6	9606				CRISPRa	[TSS-300,TSS+0]	NC_000012.12	-		SpyoCas9	1	1	5.20.100	+	antisense	111470885	ACTCCCACTTCTGCCACTCT	TACCACTCCCACTTCTGCCACTCTGGGTTA	GGG	-142	ONE_INTERGENIC_SITE	0	0	0	0	0	218	1	0	317	4	11	833	RS3seq-Chen2013	0.06553	0	15	3	1	1	6	1	2	Previously skipped due to: DHS Score < 1.0
NC_000012.12:-:111470742	6	9606				CRISPRa	[TSS-300,TSS+0]	NC_000012.12	-		SpyoCas9	1	1	5.20.100	-	sense	111470950	GAAGCAGAATTATCCCAGCT	GGATGAAGCAGAATTATCCCAGCTGGGATT	GGG	-207	ONE_INTERGENIC_SITE	0	0	0	1	1	85	0	2	197	0	1	252	RS3seq-Chen2013	0.3305	0	9	17	1	1	10	5	4	Previously skipped due to: DHS Score < 1.0; Outside Target Window: [TSS-150,TSS-75]; Outside Target Window: [TSS-200,TSS-25]
NC_000012.12:-:111470742	6	9606				CRISPRa	[TSS-300,TSS+0]	NC_000012.12	-		SpyoCas9	1	1	5.20.100	-	sense	111470877	TAACCCAGAGTGGCAGAAGT	AAAATAACCCAGAGTGGCAGAAGTGGGAGT	GGG	-134	ONE_INTERGENIC_SITE	0	0	0	1	0	210	0	2	398	6	3	609	RS3seq-Chen2013	0.2652	0	11	16	1	1	12	2	2	Previously skipped due to: DHS Score < 1.0
NC_000012.12:-:111470742	6	9606				CRISPRa	[TSS-300,TSS+0]	NC_000012.12	-		SpyoCas9	1	1	5.20.100	-	sense	111470951	TGAAGCAGAATTATCCCAGC	AGGATGAAGCAGAATTATCCCAGCTGGGAT	TGG	-208	ONE_INTERGENIC_SITE	0	0	0	0	2	111	0	0	182	0	0	326	RS3seq-Chen2013	0.03382	0	16	12	1	1	14	6	4	Previously skipped due to: DHS Score < 1.0; Outside Target Window: [TSS-150,TSS-75]; Outside Target Window: [TSS-200,TSS-25]
NC_000012.12:-:111470742	6	9606				CRISPRa	[TSS-300,TSS+0]	NC_000012.12	-		SpyoCas9	1	1	5.20.100	-	sense	111470878	ATAACCCAGAGTGGCAGAAG	GAAAATAACCCAGAGTGGCAGAAGTGGGAG	TGG	-135	MULTIPLE_INTERGENIC_SITES	0	0	1	0	2	251	5	2	450	2	2	587	RS3seq-Chen2013	0.3544	0	8	28	1	1	19	3	2	Previously skipped due to: DHS Score < 1.0
NC_000012.12:-:111470742	6	9606				CRISPRa	[TSS-300,TSS+0]	NC_000012.12	-		SpyoCas9	1	1	5.20.100	-	sense	111470887	GATAGGAAAATAACCCAGAG	GCATGATAGGAAAATAACCCAGAGTGGCAG	TGG	-144	MULTIPLE_INTERGENIC_SITES	0	0	2	1	3	305	1	1	554	4	3	819	RS3seq-Chen2013	0.4095	0	7	32	1	1	22	4	2	Previously skipped due to: DHS Score < 1.0
NC_000012.12:-:111510583	6	9606				CRISPRa	[TSS-300,TSS+0]	NC_000012.12	-		SpyoCas9	1	1	5.20.100	+	antisense	111510589	TAATCTTGGAACTAGAAGAA	GGGATAATCTTGGAACTAGAAGAAAGGGAA	AGG	-5	ONE_INTERGENIC_SITE	0	0	0	0	0	286	1	0	437	1	3	414	RS3seq-Chen2013	0.4329	0	2	2	1	1	1	6	4	Previously skipped due to: DHS Score < 1.0; Outside Target Window: [TSS-150,TSS-75]; Outside Target Window: [TSS-200,TSS-25]
NC_000012.12:-:111510583	6	9606				CRISPRa	[TSS-300,TSS+0]	NC_000012.12	-		SpyoCas9	1	1	5.20.100	-	sense	111510704	GAAAACAGTAATGGGATAAA	AAAAGAAAACAGTAATGGGATAAAGGGTAA	GGG	-120	ONE_INTERGENIC_SITE	0	0	0	0	3	372	3	1	604	2	3	667	RS3seq-Chen2013	0.5022	0	1	7	1	1	2	1	2	Previously skipped due to: DHS Score < 1.0
NC_000012.12:-:111510583	6	9606				CRISPRa	[TSS-300,TSS+0]	NC_000012.12	-		SpyoCas9	1	1	5.20.100	-	sense	111510698	AGTAATGGGATAAAGGGTAA	AAACAGTAATGGGATAAAGGGTAAGGGCTA	GGG	-114	ONE_INTERGENIC_SITE	0	0	0	0	5	341	0	1	463	0	1	661	RS3seq-Chen2013	0.3778	0	4	8	1	1	3	2	2	Previously skipped due to: DHS Score < 1.0
NC_000012.12:-:111510583	6	9606				CRISPRa	[TSS-300,TSS+0]	NC_000012.12	-		SpyoCas9	1	1	5.20.100	+	antisense	111510646	TACTTCCTAAAAGAGGCTTC	ATGTTACTTCCTAAAAGAGGCTTCAGGCTT	AGG	-62	ONE_INTERGENIC_SITE	0	0	0	1	1	216	0	1	243	0	1	372	RS3seq-Chen2013	0.124	0	9	10	1	1	5	5	3	Previously skipped due to: DHS Score < 1.0; Outside Target Window: [TSS-150,TSS-75]
NC_000012.12:-:111510583	6	9606				CRISPRa	[TSS-300,TSS+0]	NC_000012.12	-		SpyoCas9	1	1	5.20.100	+	antisense	111510664	TCAGGCTTCTCTGAAGATCT	GGCTTCAGGCTTCTCTGAAGATCTAGGTAA	AGG	-80	MULTIPLE_INTERGENIC_SITES	0	0	1	0	1	175	2	4	308	3	4	710	RS3seq-Chen2013	0.3144	0	5	16	1	1	8	3	2	Previously skipped due to: DHS Score < 1.0
NC_000012.12:-:111510583	6	9606				CRISPRa	[TSS-300,TSS+0]	NC_000012.12	-		SpyoCas9	1	1	5.20.100	-	sense	111510689	ATAAAGGGTAAGGGCTAGAG	TGGGATAAAGGGTAAGGGCTAGAGAGGACA	AGG	-105	MULTIPLE_INTERGENIC_SITES	0	0	1	1	0	288	1	1	311	2	5	486	RS3seq-Chen2013	0.3889	0	3	18	1	1	9	4	2	Previously skipped due to: DHS Score < 1.0
NC_000012.12:-:111516362	6	9606				CRISPRa	[TSS-300,TSS+0]	NC_000012.12	-		SpyoCas9	1	1	5.20.100	-	sense	111516596	ATAGATCCTAATTAACCCTT	GTGTATAGATCCTAATTAACCCTTTGGGAA	TGG	-233	ONE_INTERGENIC_SITE	0	0	0	0	0	70	1	0	127	2	1	117	RS3seq-Chen2013	0.3977	1	2	1	1	1	1	2	4	Previously skipped due to: Outside Target Window: [TSS-150,TSS-75]; Outside Target Window: [TSS-200,TSS-25]
NC_000012.12:-:111516362	6	9606				CRISPRa	[TSS-300,TSS+0]	NC_000012.12	-		SpyoCas9	1	1	5.20.100	-	sense	111516557	AAACAGACTTAATCTTAAGG	ATTTAAACAGACTTAATCTTAAGGAGGTTA	AGG	-194	ONE_INTERGENIC_SITE	0	0	0	0	0	127	2	1	155	0	0	144	RS3seq-Chen2013	0.3801	0	3	2	1	1	2	1	3	Previously skipped due to: DHS Score < 1.0; Outside Target Window: [TSS-150,TSS-75]
NC_000012.12:-:111516362	6	9606				CRISPRa	[TSS-300,TSS+0]	NC_000012.12	-		SpyoCas9	1	1	5.20.100	+	antisense	111516601	ACGTTCCCAAAGGGTTAATT	ATACACGTTCCCAAAGGGTTAATTAGGATC	AGG	-238	ONE_INTERGENIC_SITE	0	0	0	0	1	130	1	2	281	1	2	311	RS3seq-Chen2013	0.1285	1	7	4	1	1	4	3	4	Previously skipped due to: Outside Target Window: [TSS-150,TSS-75]; Outside Target Window: [TSS-200,TSS-25]
NC_000012.12:-:111516362	6	9606				CRISPRa	[TSS-300,TSS+0]	NC_000012.12	-		SpyoCas9	1	1	5.20.100	+	antisense	111516591	AAATGAATACACGTTCCCAA	GTTTAAATGAATACACGTTCCCAAAGGGTT	AGG	-228	ONE_INTERGENIC_SITE	0	0	0	1	2	73	0	1	115	0	0	115	RS3seq-Chen2013	0.3309	1	4	11	1	1	5	4	4	Previously skipped due to: Outside Target Window: [TSS-150,TSS-75]; Outside Target Window: [TSS-200,TSS-25]
NC_000012.12:-:111516362	6	9606				CRISPRa	[TSS-300,TSS+0]	NC_000012.12	-		SpyoCas9	1	1	5.20.100	-	sense	111516595	TAGATCCTAATTAACCCTTT	TGTATAGATCCTAATTAACCCTTTGGGAAC	GGG	-232	ONE_INTERGENIC_SITE	0	0	0	1	1	106	0	0	187	1	2	252	RS3seq-Chen2013	0.2361	1	6	10	1	1	6	5	4	Previously skipped due to: Outside Target Window: [TSS-150,TSS-75]; Outside Target Window: [TSS-200,TSS-25]
NC_000012.12:-:111516362	6	9606				CRISPRa	[TSS-300,TSS+0]	NC_000012.12	-		SpyoCas9	1	1	5.20.100	+	antisense	111516592	AATGAATACACGTTCCCAAA	TTTAAATGAATACACGTTCCCAAAGGGTTA	GGG	-229	ONE_INTERGENIC_SITE	0	0	0	2	1	76	0	0	129	0	0	128	RS3seq-Chen2013	0.2597	1	5	13	1	1	9	6	4	Previously skipped due to: Outside Target Window: [TSS-150,TSS-75]; Outside Target Window: [TSS-200,TSS-25]
NC_000012.12:+:111599498	6	9606				CRISPRa	[TSS-300,TSS+0]	NC_000012.12	+		SpyoCas9	1	1	5.20.100	+	sense	111599466	TGCGGCGAAGCGGCGAGACT	TGGCTGCGGCGAAGCGGCGAGACTCGGTGG	CGG	-32	ENSG00000204842 (ATXN2), ENSG00000258099 (ATXN2-AS)	0	0	0	0	0	35	1	1	80	14	3	120	RS3seq-Chen2013	0.1475	0	14	2	1	1	2	3	3	Previously skipped due to: DHS Score < 1.0; Outside Target Window: [TSS-150,TSS-75]
NC_000012.12:+:111599498	6	9606				CRISPRa	[TSS-300,TSS+0]	NC_000012.12	+		SpyoCas9	1	1	5.20.100	+	sense	111599456	GCCACCTGGCTGCGGCGAAG	CCGGGCCACCTGGCTGCGGCGAAGCGGCGA	CGG	-42	ENSG00000204842 (ATXN2), ENSG00000258099 (ATXN2-AS)	0	0	0	1	1	55	4	6	125	3	16	114	RS3seq-Chen2013	0.3304	0	5	14	1	1	3	4	3	Previously skipped due to: DHS Score < 1.0; Outside Target Window: [TSS-150,TSS-75]
NC_000012.12:+:111599498	6	9606				CRISPRa	[TSS-300,TSS+0]	NC_000012.12	+		SpyoCas9	1	1	5.20.100	+	sense	111599371	GCGGCGGAGGGATACGGTCC	AGGGGCGGCGGAGGGATACGGTCCCGGGGC	CGG	-127	ENSG00000204842 (ATXN2), ENSG00000258099 (ATXN2-AS)	0	0	0	1	4	17	3	1	35	10	2	76	RS3seq-Chen2013	0.1308	1	15	20	1	1	9	1	1
NC_000012.12:+:111599498	6	9606				CRISPRa	[TSS-300,TSS+0]	NC_000012.12	+		SpyoCas9	1	1	5.20.100	+	sense	111599319	GGGAGGCGAGCTCTGCCGGG	CGGAGGGAGGCGAGCTCTGCCGGGAGGGAG	AGG	-179	ENSG00000204842 (ATXN2), ENSG00000258099 (ATXN2-AS)	0	0	0	4	1	93	2	2	99	7	1	101	RS3seq-Chen2013	0.5139	1	2	39	1	1	12	5	3	Previously skipped due to: Outside Target Window: [TSS-150,TSS-75]
NC_000012.12:+:111599498	6	9606				CRISPRa	[TSS-300,TSS+0]	NC_000012.12	+		SpyoCas9	1	1	5.20.100	-	antisense	111599446	GCCGCTTCGCCGCAGCCAGG	TCTCGCCGCTTCGCCGCAGCCAGGTGGCCC	TGG	-52	ENSG00000204842 (ATXN2), ENSG00000258099 (ATXN2-AS)	0	0	0	3	1	99	2	1	146	5	6	86	RS3seq-Chen2013	0.0772	1	18	30	1	1	17	6	3	Previously skipped due to: Outside Target Window: [TSS-150,TSS-75]
NC_000012.12:+:111599498	6	9606				CRISPRa	[TSS-300,TSS+0]	NC_000012.12	+		SpyoCas9	1	1	5.20.100	+	sense	111599365	GGAGGGGCGGCGGAGGGATA	CGGGGGAGGGGCGGCGGAGGGATACGGTCC	CGG	-133	ENSG00000204842 (ATXN2), ENSG00000258099 (ATXN2-AS)	0	0	0	13	4	137	41	10	463	24	4	424	RS3seq-Chen2013	0.3553	1	4	54	1	1	27	2	1
NC_000012.12:-:118103957	6	9606				CRISPRa	[TSS-300,TSS+0]	NC_000012.12	-		SpyoCas9	1	1	5.20.100	-	sense	118104121	GCGACTCGGTACTGCTGTCC	CCCCGCGACTCGGTACTGCTGTCCCGGGCG	CGG	-163	ENSG00000176834 (VSIG10)	0	0	0	0	0	55	1	1	81	0	2	62	RS3seq-Chen2013	0.4541	1	7	4	1	1	1	2	3	Previously skipped due to: Outside Target Window: [TSS-150,TSS-75]
NC_000012.12:-:118103957	6	9606				CRISPRa	[TSS-300,TSS+0]	NC_000012.12	-		SpyoCas9	1	1	5.20.100	+	antisense	118104136	GACAGCAGTACCGAGTCGCG	CCGGGACAGCAGTACCGAGTCGCGGGGACA	GGG	-178	ENSG00000176834 (VSIG10)	0	0	0	1	0	8	2	1	5	1	0	10	RS3seq-Chen2013	0.3367	1	9	12	1	1	3	3	3	Previously skipped due to: Outside Target Window: [TSS-150,TSS-75]
NC_000012.12:-:118103957	6	9606				CRISPRa	[TSS-300,TSS+0]	NC_000012.12	-		SpyoCas9	1	1	5.20.100	-	sense	118104026	TCGGCAGAAAGCCCTCCTCC	GCCCTCGGCAGAAAGCCCTCCTCCCGGGCC	CGG	-68	ENSG00000176834 (VSIG10)	0	0	0	1	1	221	5	6	401	8	2	372	RS3seq-Chen2013	0.6659	1	3	20	1	1	4	4	3	Previously skipped due to: Outside Target Window: [TSS-150,TSS-75]
NC_000012.12:-:118103957	6	9606				CRISPRa	[TSS-300,TSS+0]	NC_000012.12	-		SpyoCas9	1	1	5.20.100	+	antisense	118104013	GAGCCCAACTTCCTCTACCT	GCGGGAGCCCAACTTCCTCTACCTTGGCCC	TGG	-55	ENSG00000176834 (VSIG10)	0	0	0	1	1	127	5	1	243	3	5	474	RS3seq-Chen2013	0.5172	1	5	19	1	1	5	5	3	Previously skipped due to: Outside Target Window: [TSS-150,TSS-75]
NC_000012.12:-:118103957	6	9606				CRISPRa	[TSS-300,TSS+0]	NC_000012.12	-		SpyoCas9	1	1	5.20.100	-	sense	118104005	GGGCCAAGGTAGAGGAAGTT	TCCCGGGCCAAGGTAGAGGAAGTTGGGCTC	GGG	-47	POTENTIALLY_ACTIVE	0	0	0	0	0	147	1	1	240	1	3	357	RS3seq-Chen2013	0.1278	1	18	7	1	1	6	6	3	Previously skipped due to: Outside Target Window: [TSS-150,TSS-75]
NC_000012.12:-:118103957	6	9606				CRISPRa	[TSS-300,TSS+0]	NC_000012.12	-		SpyoCas9	1	1	5.20.100	+	antisense	118104040	GGAGGAGGGCTTTCTGCCGA	CCCGGGAGGAGGGCTTTCTGCCGAGGGCGC	GGG	-82	ENSG00000176834 (VSIG10)	0	0	0	1	0	153	1	1	88	1	2	210	RS3seq-Chen2013	0.1028	1	19	15	1	1	10	1	1
NC_000012.12:-:118103999	6	9606				CRISPRa	[TSS-300,TSS+0]	NC_000012.12	-		SpyoCas9	1	1	5.20.100	+	antisense	118104241	GTTGCCAAGCTGCAGAACGC	AGCGGTTGCCAAGCTGCAGAACGCAGGACC	AGG	-241	ENSG00000176834 (VSIG10)	0	0	0	2	1	53	0	1	132	3	3	199	RS3seq-Chen2013	0.6264	1	4	29	1	1	9	6	4	Previously skipped due to: Outside Target Window: [TSS-150,TSS-75]; Outside Target Window: [TSS-200,TSS-25]
NC_000012.12:-:118103999	6	9606				CRISPRa	[TSS-300,TSS+0]	NC_000012.12	-		SpyoCas9	1	1	5.20.100	+	antisense	118104135	GGACAGCAGTACCGAGTCGC	CCCGGGACAGCAGTACCGAGTCGCGGGGAC	GGG	-135	ENSG00000176834 (VSIG10)	0	0	0	1	1	20	3	0	51	0	0	47	RS3seq-Chen2013	0.2564	1	17	21	1	1	13	1	1
NC_000012.12:-:118103999	6	9606				CRISPRa	[TSS-300,TSS+0]	NC_000012.12	-		SpyoCas9	1	1	5.20.100	-	sense	118104025	CGGCAGAAAGCCCTCCTCCC	CCCTCGGCAGAAAGCCCTCCTCCCGGGCCA	GGG	-25	ENSG00000176834 (VSIG10)	0	0	0	2	1	210	4	2	358	6	3	604	RS3seq-Chen2013	0.3117	1	12	30	1	1	15	5	3	Previously skipped due to: Outside Target Window: [TSS-150,TSS-75]
NC_000012.12:-:118103999	6	9606				CRISPRa	[TSS-300,TSS+0]	NC_000012.12	-		SpyoCas9	1	1	5.20.100	-	sense	118104120	CGACTCGGTACTGCTGTCCC	CCCGCGACTCGGTACTGCTGTCCCGGGCGG	GGG	-120	ENSG00000176834 (VSIG10)	0	0	0	3	2	109	6	1	123	1	2	105	RS3seq-Chen2013	0.2841	1	15	37	1	1	23	2	1
NC_000012.12:-:118103999	6	9606				CRISPRa	[TSS-300,TSS+0]	NC_000012.12	-		SpyoCas9	1	1	5.20.100	+	antisense	118104114	CTCCCCAGTCCACTCCGCCC	GGCCCTCCCCAGTCCACTCCGCCCGGGACA	GGG	-114	ENSG00000176834 (VSIG10)	0	0	0	12	3	233	11	3	367	20	12	449	RS3seq-Chen2013	0.7244	1	2	66	1	1	33	3	1
NC_000012.12:-:118103999	6	9606				CRISPRa	[TSS-300,TSS+0]	NC_000012.12	-		SpyoCas9	1	1	5.20.100	+	antisense	118104148	GAGTCGCGGGGACAGCGGGC	TACCGAGTCGCGGGGACAGCGGGCGGGACG	GGG	-148	ENSG00000176834 (VSIG10)	0	0	0	8	7	84	14	11	118	12	6	117	RS3seq-Chen2013	0.3023	1	13	61	1	1	37	4	1
NC_000012.12:-:120495940	6	9606				CRISPRa	[TSS-300,TSS+0]	NC_000012.12	-		SpyoCas9	1	1	5.20.100	+	antisense	120496028	TGGGCTGCGTCAAGCCAATA	GCCGTGGGCTGCGTCAAGCCAATAGGGTCG	GGG	-87	ENSG00000088986 (DYNLL1), ENSG00000248008 (NRAV)	0	0	0	0	0	27	0	1	72	3	2	59	RS3seq-Chen2013	0.5312	1	10	6	1	1	1	1	1
NC_000012.12:-:120495940	6	9606				CRISPRa	[TSS-300,TSS+0]	NC_000012.12	-		SpyoCas9	1	1	5.20.100	-	sense	120496126	TACCGTCGCTACCGAAACCG	GAGATACCGTCGCTACCGAAACCGTGGCGC	TGG	-185	ENSG00000248008 (NRAV)	0	0	0	0	0	3	0	2	4	3	0	9	RS3seq-Chen2013	0.3336	0	17	2	1	1	2	6	3	Previously skipped due to: DHS Score < 1.0; Outside Target Window: [TSS-150,TSS-75]
NC_000012.12:-:120495940	6	9606				CRISPRa	[TSS-300,TSS+0]	NC_000012.12	-		SpyoCas9	1	1	5.20.100	+	antisense	120496084	GGCGGGGCCTGAGCACTAGG	GCAGGGCGGGGCCTGAGCACTAGGCGGCGG	CGG	-143	ENSG00000088986 (DYNLL1), ENSG00000248008 (NRAV)	0	0	0	1	3	199	8	3	286	5	5	335	RS3seq-Chen2013	0.6039	1	7	32	1	1	11	2	1
NC_000012.12:-:120495940	6	9606				CRISPRa	[TSS-300,TSS+0]	NC_000012.12	-		SpyoCas9	1	1	5.20.100	+	antisense	120496087	GGGGCCTGAGCACTAGGCGG	GGGCGGGGCCTGAGCACTAGGCGGCGGCGG	CGG	-146	ENSG00000088986 (DYNLL1), ENSG00000248008 (NRAV)	0	0	0	1	3	69	4	4	134	3	2	139	RS3seq-Chen2013	0.367	1	15	31	1	1	18	3	1
NC_000012.12:-:120495940	6	9606				CRISPRa	[TSS-300,TSS+0]	NC_000012.12	-		SpyoCas9	1	1	5.20.100	-	sense	120496080	GCCGCCGCCGCCTAGTGCTC	GCCAGCCGCCGCCGCCTAGTGCTCAGGCCC	AGG	-139	ENSG00000088986 (DYNLL1), ENSG00000248008 (NRAV)	0	0	0	3	4	52	9	12	67	9	3	82	RS3seq-Chen2013	0.02971	1	32	41	1	1	36	4	1
NC_000012.12:-:120495940	6	9606				CRISPRa	[TSS-300,TSS+0]	NC_000012.12	-		SpyoCas9	1	1	5.20.100	-	sense	120496060	AGGCCCCGCCCTGCTCCCGC	GCTCAGGCCCCGCCCTGCTCCCGCCGGCCC	CGG	-119	ENSG00000088986 (DYNLL1), ENSG00000248008 (NRAV)	0	0	0	29	9	355	55	13	420	122	45	787	RS3seq-Chen2013	0.1724	1	26	52	1	1	45	5	1
NC_000012.12:-:120498494	6	9606				CRISPRa	[TSS-300,TSS+0]	NC_000012.12	-		SpyoCas9	1	1	5.20.100	+	antisense	120498601	ACAGAAGTTAAGTTTCTGTG	CCTTACAGAAGTTAAGTTTCTGTGGGGTAT	GGG	-106	ONE_INTERGENIC_SITE	0	0	0	0	0	257	0	3	286	0	1	376	RS3seq-Chen2013	0.59	1	2	2	1	1	1	1	1
NC_000012.12:-:120498494	6	9606				CRISPRa	[TSS-300,TSS+0]	NC_000012.12	-		SpyoCas9	1	1	5.20.100	-	sense	120498586	ACAGAAACTTAACTTCTGTA	CCCCACAGAAACTTAACTTCTGTAAGGATG	AGG	-91	ONE_INTERGENIC_SITE	0	0	0	0	1	125	1	1	295	1	2	387	RS3seq-Chen2013	0.4975	1	3	5	1	1	2	2	1
NC_000012.12:-:120498494	6	9606				CRISPRa	[TSS-300,TSS+0]	NC_000012.12	-		SpyoCas9	1	1	5.20.100	+	antisense	120498559	ACTTGATCAGATGCCCAGGT	GGTCACTTGATCAGATGCCCAGGTTGGTGG	TGG	-64	ONE_INTERGENIC_SITE	0	0	0	0	1	184	0	9	1362	2	3	873	RS3seq-Chen2013	0.6059	1	1	8	1	1	3	5	3	Previously skipped due to: Outside Target Window: [TSS-150,TSS-75]
NC_000012.12:-:120498494	6	9606				CRISPRa	[TSS-300,TSS+0]	NC_000012.12	-		SpyoCas9	1	1	5.20.100	-	sense	120498561	GGACTCATCCCCACCAACCT	GGATGGACTCATCCCCACCAACCTGGGCAT	GGG	-66	ONE_INTERGENIC_SITE	0	0	0	0	1	92	2	2	196	9	5	642	RS3seq-Chen2013	0.3944	1	7	4	1	1	4	6	3	Previously skipped due to: Outside Target Window: [TSS-150,TSS-75]
NC_000012.12:-:120498494	6	9606				CRISPRa	[TSS-300,TSS+0]	NC_000012.12	-		SpyoCas9	1	1	5.20.100	-	sense	120498645	CATGCACAACAGTTGCAGGA	TCAACATGCACAACAGTTGCAGGATGGGTG	TGG	-150	ONE_INTERGENIC_SITE	0	0	0	0	1	127	2	0	207	2	1	217	RS3seq-Chen2013	0.1903	0	11	6	1	1	6	3	2	Previously skipped due to: DHS Score < 1.0
NC_000012.12:-:120498494	6	9606				CRISPRa	[TSS-300,TSS+0]	NC_000012.12	-		SpyoCas9	1	1	5.20.100	-	sense	120498644	ATGCACAACAGTTGCAGGAT	CAACATGCACAACAGTTGCAGGATGGGTGA	GGG	-149	ONE_INTERGENIC_SITE	0	0	0	1	0	118	1	0	220	2	1	389	RS3seq-Chen2013	0.4139	0	6	17	1	1	9	4	2	Previously skipped due to: DHS Score < 1.0
NC_000013.11:-:28389632	6	9606				CRISPRa	[TSS-300,TSS+0]	NC_000013.11	-		SpyoCas9	1	1	5.20.100	-	sense	28389840	AGAGCCAGGAATGTATACAC	CTGCAGAGCCAGGAATGTATACACAGGGGA	AGG	-207	ONE_INTERGENIC_SITE	0	0	0	0	0	77	1	1	133	2	0	227	RS3seq-Chen2013	1.249	0	1	1	1	1	1	2	4	Previously skipped due to: DHS Score < 1.0; Outside Target Window: [TSS-150,TSS-75]; Outside Target Window: [TSS-200,TSS-25]
NC_000013.11:-:28389632	6	9606				CRISPRa	[TSS-300,TSS+0]	NC_000013.11	-		SpyoCas9	1	1	5.20.100	+	antisense	28389880	ATAGGTGCCTGAATCTTGCA	AGGCATAGGTGCCTGAATCTTGCAGGGAAA	GGG	-247	ONE_INTERGENIC_SITE	0	0	0	0	1	114	2	1	159	0	0	276	RS3seq-Chen2013	0.9108	0	3	6	1	1	3	3	4	Previously skipped due to: DHS Score < 1.0; Outside Target Window: [TSS-150,TSS-75]; Outside Target Window: [TSS-200,TSS-25]
NC_000013.11:-:28389632	6	9606				CRISPRa	[TSS-300,TSS+0]	NC_000013.11	-		SpyoCas9	1	1	5.20.100	+	antisense	28389856	GTATACATTCCTGGCTCTGC	CTGTGTATACATTCCTGGCTCTGCAGGCAT	AGG	-223	ONE_INTERGENIC_SITE	0	0	0	0	0	213	0	0	241	2	1	387	RS3seq-Chen2013	0.1878	0	8	4	1	1	4	4	4	Previously skipped due to: DHS Score < 1.0; Outside Target Window: [TSS-150,TSS-75]; Outside Target Window: [TSS-200,TSS-25]
NC_000013.11:-:28389632	6	9606				CRISPRa	[TSS-300,TSS+0]	NC_000013.11	-		SpyoCas9	1	1	5.20.100	-	sense	28389781	AGGTGAGCACTGCAACAAAA	TCAGAGGTGAGCACTGCAACAAAAAGGCTG	AGG	-148	ONE_INTERGENIC_SITE	0	0	0	0	1	189	2	3	330	0	1	335	RS3seq-Chen2013	0.1227	0	10	8	1	1	5	1	2	Previously skipped due to: DHS Score < 1.0
NC_000013.11:-:28389632	6	9606				CRISPRa	[TSS-300,TSS+0]	NC_000013.11	-		SpyoCas9	1	1	5.20.100	-	sense	28389839	GAGCCAGGAATGTATACACA	TGCAGAGCCAGGAATGTATACACAGGGGAA	GGG	-206	ONE_INTERGENIC_SITE	0	0	0	1	0	172	4	0	223	0	2	383	RS3seq-Chen2013	0.7144	0	5	14	1	1	7	5	4	Previously skipped due to: DHS Score < 1.0; Outside Target Window: [TSS-150,TSS-75]; Outside Target Window: [TSS-200,TSS-25]
NC_000013.11:-:28389632	6	9606				CRISPRa	[TSS-300,TSS+0]	NC_000013.11	-		SpyoCas9	1	1	5.20.100	-	sense	28389876	AATGTTTCCCTGCAAGATTC	CATGAATGTTTCCCTGCAAGATTCAGGCAC	AGG	-243	ONE_INTERGENIC_SITE	0	0	0	1	0	112	3	1	200	2	2	340	RS3seq-Chen2013	0.1253	0	9	13	1	1	11	6	4	Previously skipped due to: DHS Score < 1.0; Outside Target Window: [TSS-150,TSS-75]; Outside Target Window: [TSS-200,TSS-25]
NC_000013.11:-:28397068	6	9606				CRISPRa	[TSS-300,TSS+0]	NC_000013.11	-		SpyoCas9	1	1	5.20.100	-	sense	28397129	TCAACCTCAGAAGTAGCTTG	CATTTCAACCTCAGAAGTAGCTTGGGGTGT	GGG	-60	ONE_INTERGENIC_SITE	0	0	0	0	0	121	2	1	151	0	2	238	RS3seq-Chen2013	0.3071	1	12	7	1	1	5	6	3	Previously skipped due to: Outside Target Window: [TSS-150,TSS-75]
NC_000013.11:-:28397068	6	9606				CRISPRa	[TSS-300,TSS+0]	NC_000013.11	-		SpyoCas9	1	1	5.20.100	+	antisense	28397204	CATAGGTGGTGGTTACCAGA	ATTGCATAGGTGGTGGTTACCAGAAGGCTC	AGG	-135	ONE_INTERGENIC_SITE	0	0	0	0	2	203	0	5	287	0	0	668	RS3seq-Chen2013	0.7949	1	2	18	1	1	6	1	1
NC_000013.11:-:28397068	6	9606				CRISPRa	[TSS-300,TSS+0]	NC_000013.11	-		SpyoCas9	1	1	5.20.100	+	antisense	28397190	CAAAGAGAGTATTGCATAGG	TCTGCAAAGAGAGTATTGCATAGGTGGTGG	TGG	-121	ONE_INTERGENIC_SITE	0	0	0	0	0	130	0	0	158	0	0	242	RS3seq-Chen2013	0.2683	1	14	8	1	1	7	2	1
NC_000013.11:-:28397068	6	9606				CRISPRa	[TSS-300,TSS+0]	NC_000013.11	-		SpyoCas9	1	1	5.20.100	+	antisense	28397193	AGAGAGTATTGCATAGGTGG	GCAAAGAGAGTATTGCATAGGTGGTGGTTA	TGG	-124	ONE_INTERGENIC_SITE	0	0	0	0	2	115	0	1	146	0	0	160	RS3seq-Chen2013	0.4744	1	6	16	1	1	8	3	1
NC_000013.11:-:28397068	6	9606				CRISPRa	[TSS-300,TSS+0]	NC_000013.11	-		SpyoCas9	1	1	5.20.100	-	sense	28397208	TCGGCAAGGGGAGAGCCTTC	GGGCTCGGCAAGGGGAGAGCCTTCTGGTAA	TGG	-139	ONE_INTERGENIC_SITE	0	0	0	0	1	217	4	2	405	4	3	399	RS3seq-Chen2013	0.386	1	9	13	1	1	9	4	1
NC_000013.11:-:28397068	6	9606				CRISPRa	[TSS-300,TSS+0]	NC_000013.11	-		SpyoCas9	1	1	5.20.100	+	antisense	28397187	CTGCAAAGAGAGTATTGCAT	CATTCTGCAAAGAGAGTATTGCATAGGTGG	AGG	-118	ONE_INTERGENIC_SITE	0	0	0	0	0	156	0	0	263	1	1	279	RS3seq-Chen2013	0.1362	1	18	9	1	1	13	5	1
NC_000013.11:-:28495128	6	9606				CRISPRa	[TSS-300,TSS+0]	NC_000013.11	-		SpyoCas9	1	1	5.20.100	-	sense	28495243	GGAGGAAGAAGAGGGTAGGT	CCTGGGAGGAAGAAGAGGGTAGGTGGGGAG	GGG	-114	ENSG00000102755 (FLT1), ENSG00000279393	0	0	0	3	2	683	7	3	815	7	21	711	RS3seq-Chen2013	0.4934	1	7	32	1	1	11	1	1
NC_000013.11:-:28495128	6	9606				CRISPRa	[TSS-300,TSS+0]	NC_000013.11	-		SpyoCas9	1	1	5.20.100	-	sense	28495242	GAGGAAGAAGAGGGTAGGTG	CTGGGAGGAAGAAGAGGGTAGGTGGGGAGG	GGG	-113	ENSG00000102755 (FLT1), ENSG00000279393	0	0	0	2	2	441	5	5	874	7	15	1104	RS3seq-Chen2013	0.09389	1	26	26	1	1	17	2	1
NC_000013.11:-:28495128	6	9606				CRISPRa	[TSS-300,TSS+0]	NC_000013.11	-		SpyoCas9	1	1	5.20.100	-	sense	28495229	GTAGGTGGGGAGGCGGATGA	GAGGGTAGGTGGGGAGGCGGATGAGGGGTG	GGG	-100	ENSG00000102755 (FLT1), ENSG00000279393	0	0	0	9	3	427	24	2	705	30	17	1472	RS3seq-Chen2013	0.1881	1	20	51	1	1	27	3	1
NC_000013.11:-:28495128	6	9606				CRISPRa	[TSS-300,TSS+0]	NC_000013.11	-		SpyoCas9	1	1	5.20.100	-	sense	28495251	CGAGCCTGGGAGGAAGAAGA	GAAGCGAGCCTGGGAGGAAGAAGAGGGTAG	GGG	-122	ENSG00000102755 (FLT1), ENSG00000279393	0	0	0	15	7	1011	18	8	1127	8	13	1548	RS3seq-Chen2013	0.268	1	13	59	1	1	28	4	1
NC_000013.11:-:28495128	6	9606				CRISPRa	[TSS-300,TSS+0]	NC_000013.11	-		SpyoCas9	1	1	5.20.100	-	sense	28495228	TAGGTGGGGAGGCGGATGAG	AGGGTAGGTGGGGAGGCGGATGAGGGGTGG	GGG	-99	ENSG00000102755 (FLT1), ENSG00000279393	0	0	1	3	2	289	11	2	681	35	20	1080	RS3seq-Chen2013	0.5551	1	6	77	1	1	33	5	1
NC_000013.11:-:28495128	6	9606				CRISPRa	[TSS-300,TSS+0]	NC_000013.11	-		SpyoCas9	1	1	5.20.100	-	sense	28495247	CCTGGGAGGAAGAAGAGGGT	CGAGCCTGGGAGGAAGAAGAGGGTAGGTGG	AGG	-118	ENSG00000102755 (FLT1), ENSG00000279393	0	0	2	15	12	1532	33	37	2313	25	21	2700	RS3seq-Chen2013	0.8862	1	1	88	1	1	37	6	1
NC_000013.11:-:28495145	6	9606				CRISPRa	[TSS-300,TSS+0]	NC_000013.11	-		SpyoCas9	1	1	5.20.100	+	antisense	28495284	GCTTCCCTGCGGCTACGGAG	GCTCGCTTCCCTGCGGCTACGGAGAGGGGC	AGG	-138	ENSG00000102755 (FLT1), ENSG00000279393	0	0	0	0	0	59	5	3	80	2	2	82	RS3seq-Chen2013	0.8247	1	3	5	1	1	1	1	1
NC_000013.11:-:28495145	6	9606				CRISPRa	[TSS-300,TSS+0]	NC_000013.11	-		SpyoCas9	1	1	5.20.100	-	sense	28495200	GACCCCTTGACGTCACCAGA	GGGGGACCCCTTGACGTCACCAGAAGGAGG	AGG	-54	ENSG00000102755 (FLT1), ENSG00000279393	0	0	0	0	0	66	3	2	126	1	2	72	RS3seq-Chen2013	0.2481	1	12	6	1	1	2	4	3	Previously skipped due to: Outside Target Window: [TSS-150,TSS-75]
NC_000013.11:-:28495145	6	9606				CRISPRa	[TSS-300,TSS+0]	NC_000013.11	-		SpyoCas9	1	1	5.20.100	-	sense	28495197	CCCTTGACGTCACCAGAAGG	GGACCCCTTGACGTCACCAGAAGGAGGTGC	AGG	-51	ENSG00000102755 (FLT1), ENSG00000279393	0	0	0	0	0	55	3	0	135	5	2	89	RS3seq-Chen2013	0.1793	1	18	4	1	1	3	5	3	Previously skipped due to: Outside Target Window: [TSS-150,TSS-75]
NC_000013.11:-:28495145	6	9606				CRISPRa	[TSS-300,TSS+0]	NC_000013.11	-		SpyoCas9	1	1	5.20.100	-	sense	28495178	GAGGTGCCGGGGTAGGAAGT	GAAGGAGGTGCCGGGGTAGGAAGTGGGCTG	GGG	-32	ENSG00000102755 (FLT1), ENSG00000279393	0	0	0	2	0	182	1	2	179	5	0	132	RS3seq-Chen2013	0.6807	1	4	22	1	1	4	6	3	Previously skipped due to: Outside Target Window: [TSS-150,TSS-75]
NC_000013.11:-:28495145	6	9606				CRISPRa	[TSS-300,TSS+0]	NC_000013.11	-		SpyoCas9	1	1	5.20.100	+	antisense	28495289	CCTGCGGCTACGGAGAGGGG	CTTCCCTGCGGCTACGGAGAGGGGCGGGGG	CGG	-143	ENSG00000102755 (FLT1), ENSG00000279393	0	0	0	25	6	138	14	4	164	18	5	103	RS3seq-Chen2013	0.1714	1	19	69	1	1	43	2	1
NC_000013.11:-:28495145	6	9606				CRISPRa	[TSS-300,TSS+0]	NC_000013.11	-		SpyoCas9	1	1	5.20.100	+	antisense	28495258	CCTACCCTCTTCTTCCTCCC	CCCACCTACCCTCTTCTTCCTCCCAGGCTC	AGG	-112	ENSG00000102755 (FLT1), ENSG00000279393	0	0	2	8	4	555	9	8	685	11	13	1302	RS3seq-Chen2013	0.02363	1	27	82	1	1	62	3	1
NC_000013.11:+:33679510	6	9606				CRISPRa	[TSS-300,TSS+0]	NC_000013.11	+		SpyoCas9	1	1	5.20.100	-	antisense	33679462	GAATCCCCCACTCACAACAT	GGGTGAATCCCCCACTCACAACATGGGATT	GGG	-48	ENSG00000288767	0	0	0	0	0	68	0	1	185	0	3	407	RS3seq-Chen2013	0.5565	1	9	3	1	1	3	3	3	Previously skipped due to: Outside Target Window: [TSS-150,TSS-75]
NC_000013.11:+:33679510	6	9606				CRISPRa	[TSS-300,TSS+0]	NC_000013.11	+		SpyoCas9	1	1	5.20.100	+	sense	33679328	GTGGAGATCTATGCAAAACA	AGGGGTGGAGATCTATGCAAAACAAGGTGA	AGG	-182	ENSG00000288767	0	0	0	0	0	116	1	0	185	2	3	335	RS3seq-Chen2013	0.7963	1	4	13	1	1	5	4	3	Previously skipped due to: Outside Target Window: [TSS-150,TSS-75]
NC_000013.11:+:33679510	6	9606				CRISPRa	[TSS-300,TSS+0]	NC_000013.11	+		SpyoCas9	1	1	5.20.100	+	sense	33679442	CCATTGCATGAGCTTCCGCT	TGAGCCATTGCATGAGCTTCCGCTGGGCGG	GGG	-68	ENSG00000288767	0	0	0	0	0	43	0	1	84	2	0	83	RS3seq-Chen2013	0.1117	1	19	1	1	1	6	5	3	Previously skipped due to: Outside Target Window: [TSS-150,TSS-75]
NC_000013.11:+:33679510	6	9606				CRISPRa	[TSS-300,TSS+0]	NC_000013.11	+		SpyoCas9	1	1	5.20.100	-	antisense	33679425	GGAAGCTCATGCAATGGCTC	CAGCGGAAGCTCATGCAATGGCTCAGGAAG	AGG	-85	ENSG00000288767	0	0	0	0	0	91	0	1	211	0	4	273	RS3seq-Chen2013	0.1531	1	17	7	1	1	9	1	1
NC_000013.11:+:33679510	6	9606				CRISPRa	[TSS-300,TSS+0]	NC_000013.11	+		SpyoCas9	1	1	5.20.100	-	antisense	33679463	TGAATCCCCCACTCACAACA	AGGGTGAATCCCCCACTCACAACATGGGAT	TGG	-47	ENSG00000288767	0	0	0	0	0	107	0	2	198	0	0	258	RS3seq-Chen2013	0.1663	1	16	11	1	1	12	6	3	Previously skipped due to: Outside Target Window: [TSS-150,TSS-75]
NC_000013.11:+:33679510	6	9606				CRISPRa	[TSS-300,TSS+0]	NC_000013.11	+		SpyoCas9	1	1	5.20.100	-	antisense	33679431	CCCAGCGGAAGCTCATGCAA	CCCGCCCAGCGGAAGCTCATGCAATGGCTC	TGG	-79	ENSG00000288767	0	0	1	0	0	84	2	1	90	0	1	69	RS3seq-Chen2013	0.357	1	12	36	1	1	24	2	1
NC_000013.11:-:40921528	6	9606				CRISPRa	[TSS-300,TSS+0]	NC_000013.11	-		SpyoCas9	1	1	5.20.100	-	sense	40921653	TTGACTACGAGGAATGGCGG	AACATTGACTACGAGGAATGGCGGCGGCTG	CGG	-124	ONE_INTERGENIC_SITE	0	0	0	0	0	45	0	1	34	1	0	25	RS3seq-Chen2013	0.2807	0	11	1	1	1	2	2	2	Previously skipped due to: DHS Score < 1.0
NC_000013.11:-:40921528	6	9606				CRISPRa	[TSS-300,TSS+0]	NC_000013.11	-		SpyoCas9	1	1	5.20.100	-	sense	40921656	ACATTGACTACGAGGAATGG	AGCAACATTGACTACGAGGAATGGCGGCGG	CGG	-127	ONE_INTERGENIC_SITE	0	0	0	1	1	50	0	0	82	0	0	67	RS3seq-Chen2013	0.865	0	2	14	1	1	4	3	2	Previously skipped due to: DHS Score < 1.0
NC_000013.11:-:40921528	6	9606				CRISPRa	[TSS-300,TSS+0]	NC_000013.11	-		SpyoCas9	1	1	5.20.100	-	sense	40921659	GCAACATTGACTACGAGGAA	GGCAGCAACATTGACTACGAGGAATGGCGG	TGG	-130	ONE_INTERGENIC_SITE	0	0	0	1	0	46	0	1	91	0	1	122	RS3seq-Chen2013	0.2096	0	15	13	1	1	10	4	2	Previously skipped due to: DHS Score < 1.0
NC_000013.11:-:40921528	6	9606				CRISPRa	[TSS-300,TSS+0]	NC_000013.11	-		SpyoCas9	1	1	5.20.100	+	antisense	40921679	GTAGTCAATGTTGCTGCCGC	CCTCGTAGTCAATGTTGCTGCCGCCGGAGC	CGG	-150	ONE_INTERGENIC_SITE	0	0	0	1	2	76	0	1	82	0	2	110	RS3seq-Chen2013	0.07231	1	19	19	1	1	14	1	1
NC_000013.11:-:40921528	6	9606				CRISPRa	[TSS-300,TSS+0]	NC_000013.11	-		SpyoCas9	1	1	5.20.100	-	sense	40921624	CAGGACCTGCAGCATCCCAG	GCCGCAGGACCTGCAGCATCCCAGAGGTGC	AGG	-95	ENSG00000254483 (SUGT1P4)	0	1	0	0	0	178	8	4	310	3	5	431	RS3seq-Chen2013	0.8457	0	3	37	1	1	16	5	2	Previously skipped due to: DHS Score < 1.0
NC_000013.11:-:40921528	6	9606				CRISPRa	[TSS-300,TSS+0]	NC_000013.11	-		SpyoCas9	1	1	5.20.100	+	antisense	40921620	AAGGAAAAACACGCACCTCT	AGGGAAGGAAAAACACGCACCTCTGGGATG	GGG	-91	ENSG00000254483 (SUGT1P4)	0	1	0	0	1	82	1	2	161	2	1	149	RS3seq-Chen2013	0.000406	0	21	38	1	1	31	6	2	Previously skipped due to: DHS Score < 1.0
NC_000013.11:+:41490690	6	9606				CRISPRa	[TSS-300,TSS+0]	NC_000013.11	+		SpyoCas9	1	1	5.20.100	-	antisense	41490544	AGTTCTAACTAGGTTAAGAA	TGGAAGTTCTAACTAGGTTAAGAAGGGAAG	GGG	-146	ONE_INTERGENIC_SITE	0	0	0	0	0	120	0	0	158	0	1	259	RS3seq-Chen2013	0.5929	0	2	1	1	1	1	1	2	Previously skipped due to: DHS Score < 1.0
NC_000013.11:+:41490690	6	9606				CRISPRa	[TSS-300,TSS+0]	NC_000013.11	+		SpyoCas9	1	1	5.20.100	-	antisense	41490554	CTGTACTGGAAGTTCTAACT	AATACTGTACTGGAAGTTCTAACTAGGTTA	AGG	-136	ONE_INTERGENIC_SITE	0	0	0	0	1	253	0	0	467	0	3	2516	RS3seq-Chen2013	0.6326	0	1	5	1	1	2	2	2	Previously skipped due to: DHS Score < 1.0
NC_000013.11:+:41490690	6	9606				CRISPRa	[TSS-300,TSS+0]	NC_000013.11	+		SpyoCas9	1	1	5.20.100	-	antisense	41490545	AAGTTCTAACTAGGTTAAGA	CTGGAAGTTCTAACTAGGTTAAGAAGGGAA	AGG	-145	ONE_INTERGENIC_SITE	0	0	0	0	0	135	0	2	372	0	2	1139	RS3seq-Chen2013	0.1669	0	4	2	1	1	3	3	2	Previously skipped due to: DHS Score < 1.0
NC_000013.11:+:41490690	6	9606				CRISPRa	[TSS-300,TSS+0]	NC_000013.11	+		SpyoCas9	1	1	5.20.100	+	sense	41490586	AGTATTAAAAAGAAGTGGTG	GTACAGTATTAAAAAGAAGTGGTGAGGTGA	AGG	-104	ONE_INTERGENIC_SITE	0	0	0	4	5	544	2	1	729	0	3	876	RS3seq-Chen2013	-0.03121	0	6	9	1	1	4	5	5	Previously skipped due to: DHS Score < 1.0; On-Target Efficacy Score < 0.0
NC_000013.11:+:41490690	6	9606				CRISPRa	[TSS-300,TSS+0]	NC_000013.11	+		SpyoCas9	1	1	5.20.100	+	sense	41490581	AGTACAGTATTAAAAAGAAG	TTCCAGTACAGTATTAAAAAGAAGTGGTGA	TGG	-109	MULTIPLE_INTERGENIC_SITES	0	0	1	0	2	690	2	4	953	0	2	905	RS3seq-Chen2013	-0.1863	0	7	10	1	1	7	6	5	Previously skipped due to: DHS Score < 1.0; On-Target Efficacy Score < 0.0
NC_000013.11:+:41490690	6	9606				CRISPRa	[TSS-300,TSS+0]	NC_000013.11	+		SpyoCas9	1	1	5.20.100	-	antisense	41490538	AACTAGGTTAAGAAGGGAAG	TTCTAACTAGGTTAAGAAGGGAAGAGGAAG	AGG	-152	MULTIPLE_INTERGENIC_SITES	0	0	1	2	1	602	2	3	385	0	1	369	RS3seq-Chen2013	0.1512	0	5	12	1	1	8	4	3	Previously skipped due to: DHS Score < 1.0; Outside Target Window: [TSS-150,TSS-75]
NC_000013.11:-:42811844	6	9606				CRISPRa	[TSS-300,TSS+0]	NC_000013.11	-		SpyoCas9	1	1	5.20.100	-	sense	42811897	TGACTAAGACAATGAAACTG	GCTTTGACTAAGACAATGAAACTGTGGCTT	TGG	-52	ONE_INTERGENIC_SITE	0	0	0	0	0	284	1	2	476	1	4	515	RS3seq-Chen2013	0.3517	1	7	1	1	1	1	1	3	Previously skipped due to: Outside Target Window: [TSS-150,TSS-75]
NC_000013.11:-:42811844	6	9606				CRISPRa	[TSS-300,TSS+0]	NC_000013.11	-		SpyoCas9	1	1	5.20.100	-	sense	42812124	GACCCTGTCTCTAAAAACAC	GTGAGACCCTGTCTCTAAAAACACTGGAAA	TGG	-279	ONE_INTERGENIC_SITE	0	0	0	2	2	400	1	6	676	0	12	2330	RS3seq-Chen2013	0.3572	0	6	5	1	1	2	4	8	Previously skipped due to: DHS Score < 1.0; Outside Target Window: [TSS-150,TSS-75]; Outside Target Window: [TSS-200,TSS-25]; Outside Target Window: [TSS-250,TSS+0]
NC_000013.11:-:42811844	6	9606				CRISPRa	[TSS-300,TSS+0]	NC_000013.11	-		SpyoCas9	1	1	5.20.100	+	antisense	42811983	AGTTTCTTGCTCTGTCACCC	AGACAGTTTCTTGCTCTGTCACCCAGGCTG	AGG	-138	POTENTIALLY_ACTIVE	MAX	MAX	MAX	MAX	MAX	MAX	MAX	MAX	MAX	MAX	MAX	MAX	RS3seq-Chen2013	0.4393	0	3	9	1	1	3	5	8	Previously skipped due to: DHS Score < 1.0; Off-target Match Bin I matches > 5
NC_000013.11:-:42811844	6	9606				CRISPRa	[TSS-300,TSS+0]	NC_000013.11	-		SpyoCas9	1	1	5.20.100	+	antisense	42811997	TCACCCAGGCTGGAGTGCAG	TCTGTCACCCAGGCTGGAGTGCAGAGGCAC	AGG	-152	ENSG00000025423 (HSD17B6), ENSG00000095059 (DHPS), ENSG00000100324 (TAB1), ENSG00000108622 (ICAM2), ENSG00000134440 (NARS1), ENSG00000158428 (CATIP), ENSG00000162194 (LBHD1), ENSG00000164123 (C4orf45), ENSG00000171496 (OR1L8), ENSG00000174123 (TLR10), ENSG00000174572 (RPL10P2), ENSG00000179038, ENSG00000181524 (RPL24P4), ENSG00000184111 (RPL11P4), ENSG00000184844 (CYCSP45), ENSG00000187616 (MYMK)…	MAX	MAX	MAX	MAX	MAX	MAX	MAX	MAX	MAX	MAX	MAX	MAX	RS3seq-Chen2013	0.909	0	1	13	1	1	4	6	8	Previously skipped due to: DHS Score < 1.0; Off-target Match Bin I matches > 5; Outside Target Window: [TSS-150,TSS-75]
NC_000013.11:-:42811844	6	9606				CRISPRa	[TSS-300,TSS+0]	NC_000013.11	-		SpyoCas9	1	1	5.20.100	+	antisense	42811860	CTGAAAGACAAATGAGCATA	AATTCTGAAAGACAAATGAGCATATGGTGC	TGG	-15	ONE_INTERGENIC_SITE	0	0	0	0	2	308	0	5	682	0	3	999	RS3seq-Chen2013	-0.4777	1	20	3	1	1	8	3	7	Previously skipped due to: On-Target Efficacy Score < 0.0; Outside Target Window: [TSS-150,TSS-75]; Outside Target Window: [TSS-200,TSS-25]
NC_000013.11:-:42811844	6	9606				CRISPRa	[TSS-300,TSS+0]	NC_000013.11	-		SpyoCas9	1	1	5.20.100	+	antisense	42811956	TCAATTCAATATATTTGTTT	ATTTTCAATTCAATATATTTGTTTTGGAGA	TGG	-111	MULTIPLE_INTERGENIC_SITES	0	0	2	0	0	533	1	4	1306	1	9	1822	RS3seq-Chen2013	-1.665	0	26	7	1	1	18	2	5	Previously skipped due to: DHS Score < 1.0; On-Target Efficacy Score < 0.0
NC_000013.11:-:42812441	6	9606				CRISPRa	[TSS-300,TSS+0]	NC_000013.11	-		SpyoCas9	1	1	5.20.100	+	antisense	42812529	TGGTCTAAGCCCTTGCCACC	ATAATGGTCTAAGCCCTTGCCACCAGGATG	AGG	-87	ONE_INTERGENIC_SITE	0	0	0	0	1	177	0	4	228	2	2	240	RS3seq-Chen2013	0.4412	1	5	14	1	1	3	1	1
NC_000013.11:-:42812441	6	9606				CRISPRa	[TSS-300,TSS+0]	NC_000013.11	-		SpyoCas9	1	1	5.20.100	+	antisense	42812574	GTGAAGAGGCTTCATCAGCA	TACAGTGAAGAGGCTTCATCAGCAAGGGCT	AGG	-132	ONE_INTERGENIC_SITE	0	0	0	0	1	144	1	0	267	1	3	397	RS3seq-Chen2013	0.1712	1	11	12	1	1	7	2	1
NC_000013.11:-:42812441	6	9606				CRISPRa	[TSS-300,TSS+0]	NC_000013.11	-		SpyoCas9	1	1	5.20.100	-	sense	42812536	CTGCTCAGACCTCTCCATCC	TGTACTGCTCAGACCTCTCCATCCTGGTGG	TGG	-94	ONE_INTERGENIC_SITE	0	0	0	3	3	157	3	5	361	3	6	671	RS3seq-Chen2013	0.6489	1	2	22	1	1	8	3	1
NC_000013.11:-:42812441	6	9606				CRISPRa	[TSS-300,TSS+0]	NC_000013.11	-		SpyoCas9	1	1	5.20.100	+	antisense	42812533	CTAAGCCCTTGCCACCAGGA	TGGTCTAAGCCCTTGCCACCAGGATGGAGA	TGG	-91	ONE_INTERGENIC_SITE	0	0	0	0	3	247	8	4	276	4	2	356	RS3seq-Chen2013	0.2005	1	10	18	1	1	12	4	1
NC_000013.11:-:42812441	6	9606				CRISPRa	[TSS-300,TSS+0]	NC_000013.11	-		SpyoCas9	1	1	5.20.100	+	antisense	42812575	TGAAGAGGCTTCATCAGCAA	ACAGTGAAGAGGCTTCATCAGCAAGGGCTG	GGG	-133	MULTIPLE_INTERGENIC_SITES	0	0	1	0	0	128	0	1	246	2	1	545	RS3seq-Chen2013	0.2217	1	9	24	1	1	17	5	1
NC_000013.11:-:42812441	6	9606				CRISPRa	[TSS-300,TSS+0]	NC_000013.11	-		SpyoCas9	1	1	5.20.100	+	antisense	42812560	GTCTGAGCAGTACAGTGAAG	AGAGGTCTGAGCAGTACAGTGAAGAGGCTT	AGG	-118	MULTIPLE_INTERGENIC_SITES	0	0	1	1	0	258	1	1	338	1	0	273	RS3seq-Chen2013	0.2529	1	8	27	1	1	20	6	1
NC_000013.11:-:42814809	6	9606				CRISPRa	[TSS-300,TSS+0]	NC_000013.11	-		SpyoCas9	1	1	5.20.100	-	sense	42814957	AGTGCTGAATCATAAGCAGA	TTACAGTGCTGAATCATAAGCAGAGGGTGA	GGG	-147	ENSG00000271216 (LINC01050)	0	0	0	0	0	161	0	0	209	0	2	266	RS3seq-Chen2013	0.7244	1	1	6	1	1	1	1	1
NC_000013.11:-:42814809	6	9606				CRISPRa	[TSS-300,TSS+0]	NC_000013.11	-		SpyoCas9	1	1	5.20.100	-	sense	42814992	AAACTATCAGACTAGTTTCC	GATTAAACTATCAGACTAGTTTCCAGGCTA	AGG	-182	ENSG00000271216 (LINC01050)	0	0	0	0	0	103	0	0	137	0	0	107	RS3seq-Chen2013	0.6946	1	3	4	1	1	2	3	3	Previously skipped due to: Outside Target Window: [TSS-150,TSS-75]
NC_000013.11:-:42814809	6	9606				CRISPRa	[TSS-300,TSS+0]	NC_000013.11	-		SpyoCas9	1	1	5.20.100	-	sense	42815032	GAGGCAGCCAACCACAAATA	TGATGAGGCAGCCAACCACAAATAAGGATC	AGG	-222	ENSG00000271216 (LINC01050)	0	0	0	0	0	48	0	5	170	3	1	273	RS3seq-Chen2013	0.3774	1	8	1	1	1	3	5	4	Previously skipped due to: Outside Target Window: [TSS-150,TSS-75]; Outside Target Window: [TSS-200,TSS-25]
NC_000013.11:-:42814809	6	9606				CRISPRa	[TSS-300,TSS+0]	NC_000013.11	-		SpyoCas9	1	1	5.20.100	-	sense	42814828	AGAAAGACTAATGATTAAAG	TACCAGAAAGACTAATGATTAAAGAGGTTT	AGG	-18	MULTIPLE_INTERGENIC_SITES	0	0	1	0	0	330	0	1	397	0	0	410	RS3seq-Chen2013	0.6336	0	5	23	1	1	13	6	4	Previously skipped due to: DHS Score < 1.0; Outside Target Window: [TSS-150,TSS-75]; Outside Target Window: [TSS-200,TSS-25]
NC_000013.11:-:42814809	6	9606				CRISPRa	[TSS-300,TSS+0]	NC_000013.11	-		SpyoCas9	1	1	5.20.100	+	antisense	42814857	TTTCTGGTAGAATTTGATAG	AGTCTTTCTGGTAGAATTTGATAGGGGCCA	GGG	-47	MULTIPLE_INTERGENIC_SITES	0	0	1	2	0	176	0	1	677	0	3	599	RS3seq-Chen2013	0.5956	0	6	25	1	1	14	4	3	Previously skipped due to: DHS Score < 1.0; Outside Target Window: [TSS-150,TSS-75]
NC_000013.11:-:42814809	6	9606				CRISPRa	[TSS-300,TSS+0]	NC_000013.11	-		SpyoCas9	1	1	5.20.100	-	sense	42814958	CAGTGCTGAATCATAAGCAG	GTTACAGTGCTGAATCATAAGCAGAGGGTG	AGG	-148	ENSG00000271216 (LINC01050)	0	0	0	2	0	135	0	1	203	1	1	395	RS3seq-Chen2013	0.2733	1	9	22	1	1	15	2	1
NC_000013.11:-:42819823	6	9606				CRISPRa	[TSS-300,TSS+0]	NC_000013.11	-		SpyoCas9	1	1	5.20.100	+	antisense	42819962	CCCACAACATGTGAGAACTG	TCCTCCCACAACATGTGAGAACTGTGGGAG	TGG	-138	ONE_INTERGENIC_SITE	0	0	0	0	11	1814	1	6	1020	0	3	498	RS3seq-Chen2013	0.3167	1	7	1	1	1	1	1	1
NC_000013.11:-:42819823	6	9606				CRISPRa	[TSS-300,TSS+0]	NC_000013.11	-		SpyoCas9	1	1	5.20.100	+	antisense	42819830	CAAAGAGAGAGAGCTTGTGC	TAGGCAAAGAGAGAGAGCTTGTGCAGGAAA	AGG	-6	POTENTIALLY_ACTIVE	0	2	374	1	15	4020	2	6	1367	4	5	1418	RS3seq-Chen2013	0.4571	1	5	8	1	1	2	4	8	Previously skipped due to: Off-target Match Bin I matches > 5; Outside Target Window: [TSS-150,TSS-75]; Outside Target Window: [TSS-200,TSS-25]
NC_000013.11:-:42819823	6	9606				CRISPRa	[TSS-300,TSS+0]	NC_000013.11	-		SpyoCas9	1	1	5.20.100	+	antisense	42819963	CCACAACATGTGAGAACTGT	CCTCCCACAACATGTGAGAACTGTGGGAGT	GGG	-139	ONE_INTERGENIC_SITE	0	0	0	0	12	1842	0	4	734	0	1	409	RS3seq-Chen2013	-0.0898	1	13	2	1	1	3	2	5	Previously skipped due to: On-Target Efficacy Score < 0.0
NC_000013.11:-:42819823	6	9606				CRISPRa	[TSS-300,TSS+0]	NC_000013.11	-		SpyoCas9	1	1	5.20.100	-	sense	42819913	GGTAATTGAATCATGGGACT	GGGAGGTAATTGAATCATGGGACTGGGTCT	GGG	-89	MULTIPLE_INTERGENIC_SITES	0	0	4	0	0	208	0	5	1509	9	29	6343	RS3seq-Chen2013	-0.01751	1	12	4	1	1	4	3	5	Previously skipped due to: On-Target Efficacy Score < 0.0
NC_000013.11:-:42819823	6	9606				CRISPRa	[TSS-300,TSS+0]	NC_000013.11	-		SpyoCas9	1	1	5.20.100	+	antisense	42819934	TGATTCAATTACCTCCCACT	CCCATGATTCAATTACCTCCCACTGGGTTC	GGG	-110	ENSG00000136275 (PKD1L1-AS1), ENSG00000159261 (CLDN14), ENSG00000228160, ENSG00000232562 (TPMTP3), ENSG00000235615, ENSG00000244342 (LINC00698), ENSG00000253500, ENSG00000259041, ENSG00000289561	MAX	MAX	MAX	MAX	MAX	MAX	MAX	MAX	MAX	MAX	MAX	MAX	RS3seq-Chen2013	0.935	1	2	15	1	1	5	5	8	Previously skipped due to: Off-target Match Bin I matches > 5
NC_000013.11:-:42819823	6	9606				CRISPRa	[TSS-300,TSS+0]	NC_000013.11	-		SpyoCas9	1	1	5.20.100	-	sense	42819919	GTGGGAGGTAATTGAATCAT	CCCAGTGGGAGGTAATTGAATCATGGGACT	GGG	-95	ENSG00000136275 (PKD1L1-AS1), ENSG00000154864 (PIEZO2), ENSG00000228160, ENSG00000235813, ENSG00000239503 (MARK2P8), ENSG00000244342 (LINC00698), ENSG00000252955 (RNU4ATAC9P), ENSG00000253500, ENSG00000254226 (LINC01933), ENSG00000259639, ENSG00000271558, ENSG00000287052, ENSG00000289561	MAX	MAX	MAX	MAX	MAX	MAX	MAX	MAX	MAX	MAX	MAX	MAX	RS3seq-Chen2013	0.4173	1	6	12	1	1	6	6	8	Previously skipped due to: Off-target Match Bin I matches > 5
NC_000013.11:-:43879753	6	9606				CRISPRa	[TSS-300,TSS+0]	NC_000013.11	-		SpyoCas9	1	1	5.20.100	+	antisense	43879930	GAGGCTCAGGACGAGGGACG	CGTTGAGGCTCAGGACGAGGGACGGGGCGG	GGG	-176	ENSG00000151773 (CCDC122)	0	0	0	0	0	98	8	3	181	5	2	126	RS3seq-Chen2013	0.1663	1	14	12	1	1	7	4	3	Previously skipped due to: Outside Target Window: [TSS-150,TSS-75]
NC_000013.11:-:43879753	6	9606				CRISPRa	[TSS-300,TSS+0]	NC_000013.11	-		SpyoCas9	1	1	5.20.100	+	antisense	43879949	GGGGCGGCAAATTGTCACAG	GGACGGGGCGGCAAATTGTCACAGAGGTCG	AGG	-195	ENSG00000151773 (CCDC122)	0	0	0	0	0	64	0	2	104	0	0	63	RS3seq-Chen2013	0.05104	1	18	11	1	1	9	5	3	Previously skipped due to: Outside Target Window: [TSS-150,TSS-75]
NC_000013.11:-:43879753	6	9606				CRISPRa	[TSS-300,TSS+0]	NC_000013.11	-		SpyoCas9	1	1	5.20.100	+	antisense	43879892	GACTCCAGCTGACCCGCTCG	TTACGACTCCAGCTGACCCGCTCGCGGCTG	CGG	-138	ENSG00000151773 (CCDC122)	0	0	0	1	0	17	0	0	42	6	3	128	RS3seq-Chen2013	0.3717	1	9	25	1	1	12	1	1
NC_000013.11:-:43879753	6	9606				CRISPRa	[TSS-300,TSS+0]	NC_000013.11	-		SpyoCas9	1	1	5.20.100	-	sense	43879893	GAAATTGGGCAGCCGCGAGC	CAACGAAATTGGGCAGCCGCGAGCGGGTCA	GGG	-139	ENSG00000151773 (CCDC122)	0	0	0	3	1	23	3	0	61	6	1	57	RS3seq-Chen2013	0.3837	1	7	28	1	1	14	2	1
NC_000013.11:-:43879753	6	9606				CRISPRa	[TSS-300,TSS+0]	NC_000013.11	-		SpyoCas9	1	1	5.20.100	+	antisense	43879929	TGAGGCTCAGGACGAGGGAC	TCGTTGAGGCTCAGGACGAGGGACGGGGCG	GGG	-175	ENSG00000151773 (CCDC122)	0	0	0	1	1	169	7	6	339	9	3	304	RS3seq-Chen2013	0.2847	1	12	26	1	1	16	6	3	Previously skipped due to: Outside Target Window: [TSS-150,TSS-75]
NC_000013.11:-:43879753	6	9606				CRISPRa	[TSS-300,TSS+0]	NC_000013.11	-		SpyoCas9	1	1	5.20.100	+	antisense	43879838	GCGAGGTGGGCGAGGTGAGG	GTGGGCGAGGTGGGCGAGGTGAGGCGGGGC	CGG	-84	ENSG00000151773 (CCDC122)	0	0	0	15	8	771	24	9	1468	13	10	623	RS3seq-Chen2013	0.175	0	13	35	1	1	19	3	2	Previously skipped due to: DHS Score < 1.0
NC_000013.11:+:44142311	6	9606				CRISPRa	[TSS-300,TSS+0]	NC_000013.11	+		SpyoCas9	1	1	5.20.100	+	sense	44142137	GATCCCAAGCCTCCTCGGCT	GAGGGATCCCAAGCCTCCTCGGCTCGGCTC	CGG	-174	ENSG00000227258 (SMIM2-AS1)	0	0	0	0	0	91	0	20	187	7	4	226	RS3seq-Chen2013	-0.0483	1	12	3	1	1	5	6	6	Previously skipped due to: On-Target Efficacy Score < 0.0; Outside Target Window: [TSS-150,TSS-75]
NC_000013.11:+:44142311	6	9606				CRISPRa	[TSS-300,TSS+0]	NC_000013.11	+		SpyoCas9	1	1	5.20.100	-	antisense	44142129	GAGCCGAGCCGAGGAGGCTT	AGCCGAGCCGAGCCGAGGAGGCTTGGGATC	GGG	-182	ENSG00000227258 (SMIM2-AS1)	0	0	0	2	0	69	3	3	144	7	2	173	RS3seq-Chen2013	0.05473	1	9	10	1	1	6	1	3	Previously skipped due to: Outside Target Window: [TSS-150,TSS-75]
NC_000013.11:+:44142311	6	9606				CRISPRa	[TSS-300,TSS+0]	NC_000013.11	+		SpyoCas9	1	1	5.20.100	+	sense	44142089	CCTGCCACTCAGCCGCGCGC	TGCACCTGCCACTCAGCCGCGCGCCGGACT	CGG	-222	ENSG00000227258 (SMIM2-AS1)	0	0	0	7	1	34	11	2	75	17	4	87	RS3seq-Chen2013	0.5178	1	2	23	1	1	9	4	4	Previously skipped due to: Outside Target Window: [TSS-150,TSS-75]; Outside Target Window: [TSS-200,TSS-25]
NC_000013.11:+:44142311	6	9606				CRISPRa	[TSS-300,TSS+0]	NC_000013.11	+		SpyoCas9	1	1	5.20.100	-	antisense	44142082	GAGTCCGGCGCGCGGCTGAG	GCCGGAGTCCGGCGCGCGGCTGAGTGGCAG	TGG	-229	ENSG00000227258 (SMIM2-AS1)	0	0	0	8	2	33	14	5	57	18	9	48	RS3seq-Chen2013	0.2064	1	4	24	1	1	12	5	4	Previously skipped due to: Outside Target Window: [TSS-150,TSS-75]; Outside Target Window: [TSS-200,TSS-25]
NC_000013.11:+:44142311	6	9606				CRISPRa	[TSS-300,TSS+0]	NC_000013.11	+		SpyoCas9	1	1	5.20.100	-	antisense	44142135	CGAGCCGAGCCGAGCCGAGG	GAGCCGAGCCGAGCCGAGCCGAGGAGGCTT	AGG	-176	ENSG00000227258 (SMIM2-AS1)	0	0	0	8	4	106	28	11	140	52	25	158	RS3seq-Chen2013	0.2932	1	3	26	1	1	14	2	3	Previously skipped due to: Outside Target Window: [TSS-150,TSS-75]
NC_000013.11:+:44142311	6	9606				CRISPRa	[TSS-300,TSS+0]	NC_000013.11	+		SpyoCas9	1	1	5.20.100	-	antisense	44142115	AGGCTTGGGATCCCTCCTCC	GAGGAGGCTTGGGATCCCTCCTCCAGGCCC	AGG	-196	ENSG00000227258 (SMIM2-AS1)	0	0	5	2	2	224	2	0	331	3	5	287	RS3seq-Chen2013	0.1279	1	5	36	1	1	20	3	3	Previously skipped due to: Outside Target Window: [TSS-150,TSS-75]
NC_000013.11:-:45701337	6	9606				CRISPRa	[TSS-300,TSS+0]	NC_000013.11	-		SpyoCas9	1	1	5.20.100	+	antisense	45701548	GGGAGAGTTAGTATGAAACG	TTCAGGGAGAGTTAGTATGAAACGTGGTGG	TGG	-210	ONE_INTERGENIC_SITE	0	0	0	0	1	106	0	0	105	0	0	151	RS3seq-Chen2013	0.761	1	1	6	1	1	1	6	4	Previously skipped due to: Outside Target Window: [TSS-150,TSS-75]; Outside Target Window: [TSS-200,TSS-25]
NC_000013.11:-:45701337	6	9606				CRISPRa	[TSS-300,TSS+0]	NC_000013.11	-		SpyoCas9	1	1	5.20.100	-	sense	45701480	GAAATAACTATGCATGCCCA	TGAAGAAATAACTATGCATGCCCAAGGACT	AGG	-142	POTENTIALLY_ACTIVE	0	0	0	0	0	177	0	1	148	0	0	209	RS3seq-Chen2013	0.2764	0	7	3	1	1	2	1	2	Previously skipped due to: DHS Score < 1.0
NC_000013.11:-:45701337	6	9606				CRISPRa	[TSS-300,TSS+0]	NC_000013.11	-		SpyoCas9	1	1	5.20.100	+	antisense	45701458	GATTTGTGCAAGGAAAAGGG	AGGTGATTTGTGCAAGGAAAAGGGAGGTCT	AGG	-120	ENSG00000235366 (LINC01055)	0	0	0	0	5	400	2	2	439	0	1	429	RS3seq-Chen2013	0.1762	0	9	11	1	1	4	2	2	Previously skipped due to: DHS Score < 1.0
NC_000013.11:-:45701337	6	9606				CRISPRa	[TSS-300,TSS+0]	NC_000013.11	-		SpyoCas9	1	1	5.20.100	+	antisense	45701528	TGAGTTGCATGGCAAATTCA	CTCCTGAGTTGCATGGCAAATTCAGGGAGA	GGG	-190	MULTIPLE_INTERGENIC_SITES	0	0	1	0	0	126	0	12	217	0	1	365	RS3seq-Chen2013	0.2833	1	6	19	1	1	8	4	3	Previously skipped due to: Outside Target Window: [TSS-150,TSS-75]
NC_000013.11:-:45701337	6	9606				CRISPRa	[TSS-300,TSS+0]	NC_000013.11	-		SpyoCas9	1	1	5.20.100	+	antisense	45701517	ATGTTAACTCCTGAGTTGCA	CTTCATGTTAACTCCTGAGTTGCATGGCAA	TGG	-179	MULTIPLE_INTERGENIC_SITES	0	0	1	0	0	318	1	2	304	2	1	217	RS3seq-Chen2013	0.1622	1	10	21	1	1	16	5	3	Previously skipped due to: Outside Target Window: [TSS-150,TSS-75]
NC_000013.11:-:45701337	6	9606				CRISPRa	[TSS-300,TSS+0]	NC_000013.11	-		SpyoCas9	1	1	5.20.100	+	antisense	45701414	TTTATTAGAAAAGGTTCAGG	TACTTTTATTAGAAAAGGTTCAGGGGGTGG	GGG	-76	ENSG00000235366 (LINC01055)	0	0	4	1	1	272	1	1	518	0	2	370	RS3seq-Chen2013	0.1361	0	12	26	1	1	22	3	2	Previously skipped due to: DHS Score < 1.0
NC_000013.11:-:99431437	6	9606				CRISPRa	[TSS-300,TSS+0]	NC_000013.11	-		SpyoCas9	1	1	5.20.100	-	sense	99431553	CTCCCATCACTCCACAGACA	TCCTCTCCCATCACTCCACAGACAAGGAGG	AGG	-115	ONE_INTERGENIC_SITE	0	0	0	0	0	146	3	2	318	3	2	399	RS3seq-Chen2013	0.2102	1	14	5	1	1	5	1	1
NC_000013.11:-:99431437	6	9606				CRISPRa	[TSS-300,TSS+0]	NC_000013.11	-		SpyoCas9	1	1	5.20.100	+	antisense	99431525	TGGGCTGAGCGAGCCAGGAC	AGGCTGGGCTGAGCGAGCCAGGACAGGAGC	AGG	-87	ONE_INTERGENIC_SITE	0	0	0	1	1	111	7	3	308	9	3	299	RS3seq-Chen2013	0.2884	1	13	11	1	1	6	2	1
NC_000013.11:-:99431437	6	9606				CRISPRa	[TSS-300,TSS+0]	NC_000013.11	-		SpyoCas9	1	1	5.20.100	+	antisense	99431567	TGTCTGTGGAGTGATGGGAG	TCCTTGTCTGTGGAGTGATGGGAGAGGAAG	AGG	-129	ONE_INTERGENIC_SITE	0	0	0	3	4	662	1	6	501	7	8	1074	RS3seq-Chen2013	0.295	1	11	19	1	1	12	3	1
NC_000013.11:-:99431437	6	9606				CRISPRa	[TSS-300,TSS+0]	NC_000013.11	-		SpyoCas9	1	1	5.20.100	-	sense	99431550	CCATCACTCCACAGACAAGG	TCTCCCATCACTCCACAGACAAGGAGGCTC	AGG	-112	ONE_INTERGENIC_SITE	0	0	0	2	0	237	1	4	854	0	4	268	RS3seq-Chen2013	0.08811	1	18	16	1	1	15	4	1
[truncated: 4,569 more rows]

## Sheet: TSS
Input TSS	Gene
NC_000001.11:-:1256335	lnc-C1QTNF12-1
NC_000001.11:-:1267912	lnc-C1QTNF12-1
NC_000001.11:-:1273833	lnc-C1QTNF12-1
NC_000001.11:-:1273837	lnc-C1QTNF12-1
[truncated: 1,111 more rows]
