# Supplementary material for: Gene coexpression networks reveal a broad role for lncRNAs in inflammatory bowel disease
Source: JCI Insight. 2024 Feb 8;9(3):e168988. doi: 10.1172/jci.insight.168988 (PMC10967393; doi:10.1172/jci.insight.168988)
Supplement: Supporting data values [file jciinsight-9-168988-s064.xls]

## Sheet: Figure 3F
Figure 3F
Gene	Biotype	sd_norm
A1BG-AS1	lncRNA	0.67879
AATBC	lncRNA	0.606548
ACVR2B-AS1	lncRNA	0.589976
ADAMTS9-AS1	lncRNA	0.79216
ADAMTS9-AS2	lncRNA	0.514116
ADAMTSL4-AS1	lncRNA	0.39958
ADORA2A-AS1	lncRNA	0.745349
AFDN-DT	lncRNA	1.38968
AFF1-AS1	lncRNA	0.303684
AGAP1-IT1	lncRNA	0.467134
ANKRD44-IT1	lncRNA	0.890689
APCDD1L-DT	lncRNA	1.40503
APTR	lncRNA	0.250703
AQP4-AS1	lncRNA	1.40752
ARHGAP5-AS1	lncRNA	0.483282
ASAP1-IT1	lncRNA	0.63721
ATP11A-AS1	lncRNA	0.784503
ATP1A1-AS1	lncRNA	0.307457
B3GALT5-AS1	lncRNA	1.0053
BACH1-IT2	lncRNA	0.540604
BAIAP2-DT	lncRNA	0.467146
BDNF-AS	lncRNA	0.357643
BFSP2-AS1	lncRNA	1.20032
BHLHE40-AS1	lncRNA	0.548925
BISPR	lncRNA	0.477478
BLACAT1	lncRNA	1.04189
BTG3-AS1	lncRNA	0.5222
C1RL-AS1	lncRNA	0.340981
C21orf62-AS1	lncRNA	0.577568
C4B-AS1	lncRNA	0.919467
C5orf66-AS1	lncRNA	0.687713
CA3-AS1	lncRNA	0.696271
CADM3-AS1	lncRNA	0.863342
CAHM	lncRNA	0.934571
CAPN10-DT	lncRNA	0.419333
CARD8-AS1	lncRNA	0.417316
CARMN	lncRNA	0.377191
CASC15	lncRNA	0.522013
CASC9	lncRNA	0.693071
CBR3-AS1	lncRNA	0.342953
CCDC144NL-AS1	lncRNA	1.22767
CCDC183-AS1	lncRNA	0.524437
CDKN2B-AS1	lncRNA	0.333647
CEBPA-DT	lncRNA	0.343641
CELF2-AS1	lncRNA	0.644248
CELF2-AS2	lncRNA	0.660306
CFLAR-AS1	lncRNA	0.252585
CHRM3-AS2	lncRNA	0.544465
CNTFR-AS1	lncRNA	1.40594
COX10-AS1	lncRNA	0.290002
CSTF3-DT	lncRNA	1.21653
CYP1B1-AS1	lncRNA	0.475618
CYTOR	lncRNA	0.202746
DANCR	lncRNA	0.147407
DANT1	lncRNA	0.646063
DANT2	lncRNA	0.506646
DBH-AS1	lncRNA	1.06415
DCST1-AS1	lncRNA	0.400037
DGCR11	lncRNA	0.352901
DGUOK-AS1	lncRNA	0.32028
DIAPH2-AS1	lncRNA	0.602203
DIO3OS	lncRNA	0.567171
DISC2	lncRNA	0.719142
DLG1-AS1	lncRNA	0.53805
DLGAP1-AS2	lncRNA	0.389592
DLGAP4-AS1	lncRNA	0.717118
DNM3OS	lncRNA	0.535692
DOCK4-AS1	lncRNA	0.767219
DPH6-DT	lncRNA	0.589412
DPP10-AS1	lncRNA	0.818449
DSG2-AS1	lncRNA	0.742145
DUBR	lncRNA	0.662629
EGLN3-AS1	lncRNA	1.24378
EIF3J-DT	lncRNA	0.311099
ELF3-AS1	lncRNA	0.331088
TUG1	lncRNA	0.382756
KBTBD11-OT1	lncRNA	1.10935
EPB41L4A-AS1	lncRNA	0.214871
EPHA1-AS1	lncRNA	1.05187
FAM157C	lncRNA	0.721319
FAM160A1-DT	lncRNA	0.420498
FAM198B-AS1	lncRNA	0.639911
FAM201A	lncRNA	0.496472
FAM30A	lncRNA	0.458357
FAM53B-AS1	lncRNA	0.463035
FAM87A	lncRNA	0.619339
FAM95B1	lncRNA	0.615763
FENDRR	lncRNA	0.297714
FER1L6-AS1	lncRNA	0.708012
FGD5-AS1	lncRNA	0.139244
FIRRE	lncRNA	1.04542
FLNB-AS1	lncRNA	0.516325
FOXD2-AS1	lncRNA	0.68782
FOXP1-IT1	lncRNA	0.509889
FRY-AS1	lncRNA	1.00209
FSIP2-AS1	lncRNA	0.754795
FUT8-AS1	lncRNA	0.407671
FZD10-DT	lncRNA	1.02382
GABPB1-IT1	lncRNA	0.336569
GAS5	lncRNA	0.115071
GASAL1	lncRNA	0.659733
GATA2-AS1	lncRNA	0.920918
GATA6-AS1	lncRNA	0.449185
GAU1	lncRNA	0.391488
GLYCTK-AS1	lncRNA	0.633171
GMDS-DT	lncRNA	0.198407
GPRC5D-AS1	lncRNA	0.332163
GSEC	lncRNA	0.717384
H19	lncRNA	0.896835
H1FX-AS1	lncRNA	0.603693
HAGLR	lncRNA	0.374982
HAND2-AS1	lncRNA	1.12889
HAS2-AS1	lncRNA	0.730593
HCG11	lncRNA	0.294725
HCG23	lncRNA	1.09411
HCG26	lncRNA	0.482522
HCP5	lncRNA	0.195915
HDAC2-AS2	lncRNA	0.461673
HHIP-AS1	lncRNA	0.663931
HLA-DQB1-AS1	lncRNA	0.852855
HLA-F-AS1	lncRNA	0.435232
HNF1A-AS1	lncRNA	0.405608
HNF4A-AS1	lncRNA	0.457523
HOTAIRM1	lncRNA	0.322039
HOTTIP	lncRNA	0.85423
HOXA-AS2	lncRNA	0.411708
HOXA-AS3	lncRNA	0.541317
HOXA10-AS	lncRNA	0.555416
HOXA11-AS	lncRNA	0.732739
HOXB-AS2	lncRNA	0.695311
HOXB-AS3	lncRNA	0.327213
HOXB-AS4	lncRNA	0.564657
HOXD-AS2	lncRNA	0.637898
HYI-AS1	lncRNA	0.593428
HYMAI	lncRNA	0.567854
ID2-AS1	lncRNA	0.357129
IER3-AS1	lncRNA	0.680791
IFNG-AS1	lncRNA	0.664884
IGF2BP2-AS1	lncRNA	1.06911
IL10RB-DT	lncRNA	0.521715
INGMG_000102	lncRNA	0.469267
INGMG_000104	lncRNA	0.879477
INGMG_000185	lncRNA	0.629433
INGMG_000198	lncRNA	0.573
INGMG_000206	lncRNA	0.755802
INGMG_000299	lncRNA	1.63328
INGMG_000376	lncRNA	0.491563
INGMG_000433	lncRNA	0.541399
INGMG_000468	lncRNA	0.679689
INGMG_000479	lncRNA	0.70465
INGMG_000507	lncRNA	0.454702
INGMG_000612	lncRNA	1.46271
INGMG_000627	lncRNA	1.60363
INGMG_000668	lncRNA	1.67173
INGMG_000693	lncRNA	0.47531
INGMG_000718	lncRNA	0.838311
INGMG_000812	lncRNA	0.594513
INGMG_000817	lncRNA	1.7011
INGMG_000843	lncRNA	1.47179
INGMG_000870	lncRNA	0.991492
INGMG_000993	lncRNA	0.598277
INGMG_001008	lncRNA	0.49094
INGMG_001118	lncRNA	0.553954
INGMG_001162	lncRNA	0.888798
INGMG_001184	lncRNA	1.02553
INGMG_001317	lncRNA	0.445364
INGMG_001477	lncRNA	0.457689
INGMG_001489	lncRNA	0.892161
INGMG_001499	lncRNA	1.39068
INGMG_001521	lncRNA	0.685927
INGMG_001587	lncRNA	0.749016
INGMG_001589	lncRNA	0.990372
INGMG_001664	lncRNA	0.974414
INGMG_001735	lncRNA	0.533146
INGMG_001746	lncRNA	0.847656
INGMG_001855	lncRNA	1.28022
INGMG_001958	lncRNA	1.1436
INGMG_001966	lncRNA	0.729944
INGMG_001991	lncRNA	0.627053
INGMG_002027	lncRNA	0.614436
INGMG_002053	lncRNA	0.76616
INGMG_002119	lncRNA	0.735207
INGMG_002215	lncRNA	1.13701
INGMG_002265	lncRNA	0.808284
INGMG_002386	lncRNA	0.746005
INGMG_002522	lncRNA	0.805612
INGMG_002556	lncRNA	0.656867
INGMG_002604	lncRNA	0.630493
INGMG_002667	lncRNA	1.67865
INGMG_002685	lncRNA	0.392817
INGMG_002707	lncRNA	0.917601
INGMG_002776	lncRNA	0.526048
INGMG_002942	lncRNA	1.58887
INGMG_002992	lncRNA	1.65136
INTS6-AS1	lncRNA	0.408765
ITGA9-AS1	lncRNA	0.338467
ITPK1-AS1	lncRNA	0.651672
ITPKB-AS1	lncRNA	0.821674
KAZN-AS1	lncRNA	0.705288
KCND3-AS1	lncRNA	1.0796
KCNJ2-AS1	lncRNA	0.718581
KCNMA1-AS1	lncRNA	0.752295
KCNQ1OT1	lncRNA	0.458584
KDM4A-AS1	lncRNA	0.412675
KDM7A-DT	lncRNA	0.370643
KRTAP5-AS1	lncRNA	0.509197
LAMTOR5-AS1	lncRNA	0.275527
LARGE-AS1	lncRNA	0.645179
LCMT1-AS2	lncRNA	0.566593
LEF1-AS1	lncRNA	1.36574
LGALS8-AS1	lncRNA	0.484722
LGALSL-DT	lncRNA	0.537141
LHFPL3-AS2	lncRNA	0.6111
LIFR-AS1	lncRNA	0.782273
LINC-PINT	lncRNA	0.271391
LINC00114	lncRNA	0.916563
LINC00115	lncRNA	0.218153
LINC00261	lncRNA	0.403621
LINC00294	lncRNA	0.432093
LINC00299	lncRNA	0.792487
LINC00319	lncRNA	0.990019
LINC00346	lncRNA	1.06113
LINC00390	lncRNA	0.820348
LINC00402	lncRNA	1.14844
LINC00426	lncRNA	0.547339
LINC00472	lncRNA	0.582291
LINC00484	lncRNA	0.538715
LINC00494	lncRNA	1.16306
LINC00501	lncRNA	0.62501
LINC00513	lncRNA	0.540625
LINC00520	lncRNA	1.24627
LINC00525	lncRNA	1.0279
LINC00526	lncRNA	0.436984
LINC00528	lncRNA	0.89873
LINC00535	lncRNA	1.08521
LINC00570	lncRNA	0.766851
LINC00571	lncRNA	0.516136
LINC00578	lncRNA	0.665798
LINC00589	lncRNA	0.598234
LINC00607	lncRNA	1.82243
LINC00623	lncRNA	0.235445
LINC00628	lncRNA	0.578398
LINC00665	lncRNA	0.623062
LINC00667	lncRNA	0.173028
LINC00668	lncRNA	0.499654
LINC00677	lncRNA	1.0484
LINC00689	lncRNA	1.08482
LINC00707	lncRNA	1.74886
LINC00839	lncRNA	1.11566
LINC00847	lncRNA	0.308739
LINC00857	lncRNA	0.537986
LINC00861	lncRNA	0.990177
LINC00865	lncRNA	0.500624
LINC00870	lncRNA	0.968291
LINC00877	lncRNA	1.07672
LINC00892	lncRNA	0.854647
LINC00893	lncRNA	0.283057
LINC00894	lncRNA	0.341257
LINC00900	lncRNA	0.925792
LINC00907	lncRNA	0.758898
LINC00910	lncRNA	0.328713
LINC00920	lncRNA	0.554175
LINC00923	lncRNA	0.632899
LINC00926	lncRNA	0.463966
LINC00930	lncRNA	0.90811
LINC00937	lncRNA	0.388892
LINC00938	lncRNA	0.281763
LINC00943	lncRNA	1.19623
LINC00944	lncRNA	0.859929
LINC00954	lncRNA	0.796658
LINC00955	lncRNA	1.51326
LINC00957	lncRNA	0.442204
LINC00963	lncRNA	0.23325
LINC00974	lncRNA	0.792669
LINC00987	lncRNA	0.740344
LINC00992	lncRNA	0.450498
LINC00996	lncRNA	0.461266
LINC01003	lncRNA	0.340248
LINC01006	lncRNA	0.323115
LINC01058	lncRNA	1.39193
LINC01081	lncRNA	0.580243
LINC01082	lncRNA	0.386995
LINC01088	lncRNA	0.75401
LINC01089	lncRNA	0.239568
LINC01094	lncRNA	0.672555
LINC01106	lncRNA	0.3315
LINC01116	lncRNA	0.632491
LINC01123	lncRNA	0.375887
LINC01124	lncRNA	1.05527
LINC01127	lncRNA	0.731801
LINC01133	lncRNA	0.278209
LINC01134	lncRNA	0.523288
LINC01136	lncRNA	1.05697
LINC01138	lncRNA	0.410262
LINC01146	lncRNA	0.871875
LINC01154	lncRNA	1.53124
LINC01197	lncRNA	0.784079
LINC01215	lncRNA	1.42654
LINC01224	lncRNA	0.239945
LINC01226	lncRNA	0.954219
LINC01235	lncRNA	1.44748
LINC01237	lncRNA	0.61814
LINC01268	lncRNA	0.425129
LINC01269	lncRNA	1.54314
LINC01270	lncRNA	1.53151
LINC01284	lncRNA	1.34681
LINC01303	lncRNA	1.41346
LINC01315	lncRNA	0.62216
LINC01341	lncRNA	0.520415
LINC01351	lncRNA	0.804599
LINC01358	lncRNA	0.854685
LINC01359	lncRNA	0.648541
LINC01372	lncRNA	0.472035
LINC01389	lncRNA	0.499645
LINC01394	lncRNA	0.680641
LINC01410	lncRNA	0.953933
LINC01422	lncRNA	0.842313
LINC01426	lncRNA	1.10119
LINC01443	lncRNA	0.800649
LINC01444	lncRNA	0.86036
LINC01473	lncRNA	0.28593
LINC01480	lncRNA	0.730157
LINC01503	lncRNA	0.891967
LINC01504	lncRNA	0.373823
LINC01515	lncRNA	0.340312
LINC01558	lncRNA	0.687081
LINC01559	lncRNA	0.566914
LINC01560	lncRNA	0.401046
LINC01570	lncRNA	1.24815
LINC01578	lncRNA	0.155871
LINC01588	lncRNA	0.330116
LINC01589	lncRNA	0.887211
LINC01594	lncRNA	1.05651
LINC01612	lncRNA	0.72436
LINC01637	lncRNA	0.321456
LINC01645	lncRNA	1.00751
LINC01648	lncRNA	0.972054
LINC01659	lncRNA	0.753443
LINC01678	lncRNA	0.628477
LINC01679	lncRNA	1.42433
LINC01684	lncRNA	1.13288
LINC01687	lncRNA	1.0949
LINC01694	lncRNA	1.46731
LINC01714	lncRNA	0.848498
LINC01715	lncRNA	0.418404
LINC01725	lncRNA	0.530215
LINC01750	lncRNA	1.15166
LINC01752	lncRNA	0.514342
LINC01765	lncRNA	1.40133
LINC01771	lncRNA	1.49927
LINC01776	lncRNA	0.749067
LINC01781	lncRNA	1.04048
LINC01798	lncRNA	1.44512
LINC01814	lncRNA	0.463296
LINC01819	lncRNA	1.68015
LINC01836	lncRNA	0.997237
LINC01843	lncRNA	0.263751
LINC01857	lncRNA	1.21999
LINC01871	lncRNA	0.344599
LINC01890	lncRNA	1.19023
LINC01909	lncRNA	0.513295
LINC01915	lncRNA	0.666871
LINC01934	lncRNA	0.818912
LINC01954	lncRNA	0.971027
LINC01963	lncRNA	0.320296
LINC02001	lncRNA	0.227752
LINC02012	lncRNA	0.614011
LINC02018	lncRNA	0.58314
LINC02023	lncRNA	0.910148
LINC02035	lncRNA	0.44756
LINC02038	lncRNA	0.525274
LINC02057	lncRNA	0.728531
LINC02086	lncRNA	0.338028
LINC02100	lncRNA	0.680734
LINC02158	lncRNA	0.836588
LINC02175	lncRNA	0.552834
LINC02177	lncRNA	1.11071
LINC02202	lncRNA	1.09137
LINC02211	lncRNA	0.247848
LINC02246	lncRNA	0.355991
LINC02251	lncRNA	1.34328
LINC02292	lncRNA	0.670538
LINC02293	lncRNA	1.31441
LINC02298	lncRNA	0.335449
LINC02313	lncRNA	0.504219
LINC02320	lncRNA	1.15895
LINC02323	lncRNA	0.859994
LINC02325	lncRNA	1.31529
LINC02328	lncRNA	0.657113
LINC02341	lncRNA	1.88829
LINC02362	lncRNA	0.428473
LINC02384	lncRNA	0.507046
LINC02397	lncRNA	1.21792
LINC02408	lncRNA	1.58987
LINC02421	lncRNA	0.861996
LINC02422	lncRNA	0.803242
LINC02432	lncRNA	2.10333
LINC02441	lncRNA	0.569489
LINC02446	lncRNA	0.990695
LINC02473	lncRNA	1.20948
LINC02482	lncRNA	0.457243
LINC02487	lncRNA	0.766511
LINC02490	lncRNA	0.978596
LINC02519	lncRNA	1.01128
LINC02520	lncRNA	1.74866
LINC02532	lncRNA	0.882613
LINC02535	lncRNA	0.545201
LINC02541	lncRNA	0.825666
LINC02542	lncRNA	0.847943
LINC02554	lncRNA	1.37865
LINC02562	lncRNA	0.49722
LINC02568	lncRNA	0.832834
LINC02576	lncRNA	0.634007
LINC02577	lncRNA	1.95134
LINC02588	lncRNA	1.09686
LINC02591	lncRNA	0.412028
LINC02593	lncRNA	0.51961
lnc-AADACL4-3	lncRNA	0.446364
lnc-AAGAB-1	lncRNA	0.970919
lnc-AAGAB-3	lncRNA	0.477957
lnc-ABCA1-8	lncRNA	0.538474
lnc-ABCA10-4	lncRNA	0.523036
lnc-ABCA5-111	lncRNA	0.654472
lnc-ABCA5-6	lncRNA	0.803996
lnc-ABCA9-5	lncRNA	0.933893
lnc-ABCD3-1	lncRNA	0.467637
lnc-ABCE1-5	lncRNA	0.779547
lnc-ABCG1-1	lncRNA	0.402801
lnc-ABCG5-4	lncRNA	0.582435
lnc-ABHD12-1	lncRNA	0.594012
lnc-ABHD12-5	lncRNA	0.614001
lnc-ABHD17B-5	lncRNA	0.558628
lnc-ABHD17B-6	lncRNA	0.530083
lnc-ABHD4-12	lncRNA	0.362119
lnc-ABI3-6	lncRNA	1.33919
lnc-ABL1-2	lncRNA	0.53847
lnc-ABR-5	lncRNA	0.504944
lnc-ABRA-1	lncRNA	0.570873
lnc-ABTB1-3	lncRNA	0.608255
lnc-ABTB1-4	lncRNA	0.514214
lnc-ABTB2-4	lncRNA	0.585091
lnc-ACACB-1	lncRNA	0.346628
lnc-ACBD3-3	lncRNA	0.565143
lnc-ACER1-1	lncRNA	0.612142
lnc-ACER2-1	lncRNA	0.473406
lnc-ACER2-2	lncRNA	0.560224
lnc-ACER3-1	lncRNA	0.622057
lnc-ACHE-6	lncRNA	0.962475
lnc-ACKR3-6	lncRNA	0.552219
lnc-ACMSD-6	lncRNA	0.546193
lnc-ACO2-1	lncRNA	0.446951
lnc-ACOT13-1	lncRNA	0.360815
lnc-ACOT13-3	lncRNA	0.100107
lnc-ACOT2-1	lncRNA	0.76485
lnc-ACTR10-6	lncRNA	0.763252
lnc-ACTR3C-1	lncRNA	0.313494
lnc-ACTR8-1	lncRNA	0.393043
lnc-ACTR8-3	lncRNA	0.738584
lnc-ACTRT3-2	lncRNA	0.172914
lnc-ACTRT3-8	lncRNA	0.51788
lnc-ADA-3	lncRNA	1.04645
lnc-ADAD1-3	lncRNA	0.493272
lnc-ADAM19-2	lncRNA	0.805291
lnc-ADAM22-2	lncRNA	0.309279
lnc-ADAM22-7	lncRNA	0.532046
lnc-ADAM30-1	lncRNA	0.429705
lnc-ADAMTS1-2	lncRNA	1.2038
lnc-ADAMTS12-2	lncRNA	0.607679
lnc-ADAMTS15-1	lncRNA	0.621707
lnc-ADAMTS15-5	lncRNA	4.41779
lnc-ADCK5-1	lncRNA	0.521969
lnc-ADCYAP1-6	lncRNA	0.49221
lnc-ADGRA3-6	lncRNA	2.13556
lnc-ADGRL4-6	lncRNA	0.763304
lnc-ADH5-1	lncRNA	0.467294
lnc-ADIPOQ-2	lncRNA	0.762814
lnc-ADIPOQ-3	lncRNA	0.918319
lnc-ADORA2B-1	lncRNA	0.738863
lnc-ADPRHL1-6	lncRNA	0.424626
lnc-ADPRM-5	lncRNA	0.54348
lnc-ADPRM-8	lncRNA	0.670402
lnc-ADTRP-7	lncRNA	0.741246
lnc-AEBP2-1	lncRNA	0.633886
lnc-AEBP2-3	lncRNA	0.571131
lnc-AES-2	lncRNA	0.659139
lnc-AGAP1-8	lncRNA	0.79615
lnc-AGAP4-2	lncRNA	0.384161
lnc-AGO2-2	lncRNA	0.545179
lnc-AGO2-8	lncRNA	0.5545
lnc-AGPAT2-1	lncRNA	1.11007
lnc-AGR3-2	lncRNA	0.43114
lnc-AGRP-1	lncRNA	0.547556
lnc-AGT-6	lncRNA	0.625595
lnc-AIDA-2	lncRNA	0.384786
lnc-AIG1-8	lncRNA	0.432644
lnc-AIG1-9	lncRNA	0.507132
lnc-AIM2-2	lncRNA	1.33912
lnc-AIM2-3	lncRNA	0.620813
lnc-AK4-2	lncRNA	0.586997
lnc-AK6-2	lncRNA	0.371897
lnc-AK6-7	lncRNA	0.383601
lnc-AKAP1-7	lncRNA	0.597181
lnc-AKAP7-1	lncRNA	2.08749
lnc-AKR1D1-5	lncRNA	0.575562
lnc-AKR1E2-7	lncRNA	1.00279
lnc-AKR7A3-1	lncRNA	0.453882
lnc-AKT1-1	lncRNA	0.69503
lnc-AKT1-2	lncRNA	0.412941
lnc-AKTIP-3	lncRNA	0.497779
lnc-ALDH3B1-2	lncRNA	0.775662
lnc-ALDH7A1-1	lncRNA	0.585498
lnc-ALG10B-8	lncRNA	0.851946
lnc-ALG14-1	lncRNA	0.657872
lnc-ALG14-9	lncRNA	0.81174
lnc-ALG1L-2	lncRNA	0.336995
lnc-ALKBH2-3	lncRNA	0.589387
lnc-ALOX12-4	lncRNA	0.845025
lnc-ALPK2-4	lncRNA	0.710609
lnc-ALPK2-8	lncRNA	0.632752
lnc-ALYREF-1	lncRNA	0.334336
lnc-AMN-2	lncRNA	0.615801
lnc-AMN1-2	lncRNA	0.969332
lnc-AMPH-10	lncRNA	0.357102
lnc-AMPH-13	lncRNA	0.534807
lnc-AMPH-6	lncRNA	0.748485
lnc-AMY1B-1	lncRNA	1.12568
lnc-AMZ2-1	lncRNA	0.845118
lnc-AMZ2-5	lncRNA	0.638386
lnc-AMZ2-8	lncRNA	1.12362
lnc-ANAPC1-4	lncRNA	0.992849
lnc-ANAPC11-4	lncRNA	0.354641
lnc-ANGPTL1-3	lncRNA	0.710939
lnc-ANGPTL2-1	lncRNA	0.699303
lnc-ANGPTL2-10	lncRNA	0.776135
lnc-ANGPTL2-3	lncRNA	0.704122
lnc-ANGPTL2-6	lncRNA	0.821269
lnc-ANK2-13	lncRNA	1.11527
lnc-ANKH-1	lncRNA	0.601628
lnc-ANKLE2-2	lncRNA	0.442665
lnc-ANKMY1-3	lncRNA	0.631013
lnc-ANKRD17-2	lncRNA	0.43429
lnc-ANKRD18B-4	lncRNA	0.720716
lnc-ANKRD20A2-22	lncRNA	0.170425
lnc-ANKRD20A2-3	lncRNA	0.864364
lnc-ANKRD20A4-1	lncRNA	0.646153
lnc-ANKRD20A4-4	lncRNA	0.740086
lnc-ANKRD20A4-5	lncRNA	0.802397
lnc-ANKRD20A4-7	lncRNA	0.572887
lnc-ANKRD20A8P-1	lncRNA	0.457808
lnc-ANKRD30B-13	lncRNA	0.663379
lnc-ANKRD30BL-12	lncRNA	0.750218
lnc-ANKRD34B-2	lncRNA	0.359584
lnc-ANKRD36-1	lncRNA	0.529075
lnc-ANKS1B-1	lncRNA	0.390752
lnc-ANKS4B-5	lncRNA	0.4852
lnc-ANLN-6	lncRNA	0.565657
lnc-ANO2-10	lncRNA	1.75365
lnc-ANP32A-3	lncRNA	0.80509
lnc-ANPEP-1	lncRNA	0.562065
lnc-ANPEP-2	lncRNA	0.781949
lnc-ANTXR2-1	lncRNA	1.40699
lnc-ANXA10-4	lncRNA	0.726772
lnc-ANXA10-5	lncRNA	0.526451
lnc-ANXA11-1	lncRNA	0.486071
lnc-ANXA2R-1	lncRNA	0.372885
lnc-ANXA2R-8	lncRNA	0.79547
lnc-ANXA3-7	lncRNA	0.582144
lnc-ANXA4-1	lncRNA	0.517272
lnc-AP3S2-1	lncRNA	1.03845
lnc-APAF1-3	lncRNA	0.124272
lnc-APBA2-1	lncRNA	0.882197
lnc-APBB1-2	lncRNA	0.759366
lnc-APELA-2	lncRNA	0.406367
lnc-APH1B-2	lncRNA	1.14909
lnc-API5-12	lncRNA	0.291087
lnc-APIP-1	lncRNA	1.08043
lnc-APLP2-5	lncRNA	0.349886
lnc-APMAP-1	lncRNA	0.858565
lnc-APOBEC3A-1	lncRNA	1.14494
lnc-APOBEC3G-3	lncRNA	1.52452
lnc-APOF-1	lncRNA	0.574931
lnc-APOL1-1	lncRNA	0.950493
lnc-APOL1-16	lncRNA	0.665836
lnc-APOL2-5	lncRNA	0.339726
lnc-APOL3-3	lncRNA	0.763116
lnc-APOL4-1	lncRNA	0.607662
lnc-AQP12A-1	lncRNA	0.792721
lnc-AQP4-5	lncRNA	0.471159
lnc-ARCN1-1	lncRNA	0.735639
lnc-ARF6-2	lncRNA	0.815433
lnc-ARF6-9	lncRNA	0.813272
lnc-ARFIP1-2	lncRNA	0.922886
lnc-ARFIP1-6	lncRNA	0.627068
lnc-ARGLU1-2	lncRNA	0.45248
lnc-ARHGAP10-5	lncRNA	0.4588
lnc-ARHGAP21-1	lncRNA	0.866128
lnc-ARHGAP28-10	lncRNA	1.29508
lnc-ARHGAP28-7	lncRNA	1.27156
lnc-ARHGAP29-7	lncRNA	0.431992
lnc-ARHGEF10L-1	lncRNA	0.6803
lnc-ARHGEF2-1	lncRNA	0.398141
lnc-ARHGEF2-3	lncRNA	0.137124
lnc-ARHGEF37-1	lncRNA	0.489662
lnc-ARHGEF39-1	lncRNA	0.0343363
lnc-ARID2-12	lncRNA	0.471693
lnc-ARID3B-1	lncRNA	0.444381
lnc-ARID3B-4	lncRNA	0.501931
lnc-ARIH2-4	lncRNA	0.620574
lnc-ARL14EP-4	lncRNA	0.398089
lnc-ARL14EPL-4	lncRNA	0.453333
lnc-ARL16-3	lncRNA	0.544384
lnc-ARMC1-5	lncRNA	0.73083
lnc-ARMCX1-2	lncRNA	0.482868
lnc-ARMCX6-2	lncRNA	0.309005
lnc-ARMCX6-3	lncRNA	1.04843
lnc-ART5-1	lncRNA	0.464944
lnc-ASAH2-6	lncRNA	0.634601
lnc-ASAP3-1	lncRNA	0.515098
lnc-ASB13-3	lncRNA	0.793676
lnc-ASB4-3	lncRNA	0.862753
lnc-ASB4-7	lncRNA	0.507417
lnc-ASB5-2	lncRNA	0.38278
lnc-ASCC2-1	lncRNA	0.663166
lnc-ASF1A-6	lncRNA	0.576268
lnc-ASPH-5	lncRNA	0.668256
lnc-ATAD2-2	lncRNA	0.650658
lnc-ATAD2B-7	lncRNA	0.955205
lnc-ATAD2B-9	lncRNA	0.406176
lnc-ATF2-1	lncRNA	0.337692
lnc-ATG12-5	lncRNA	0.479983
lnc-ATG12-8	lncRNA	0.528902
lnc-ATG12-9	lncRNA	0.536452
lnc-ATG4C-2	lncRNA	0.540734
lnc-ATG5-7	lncRNA	0.796527
lnc-ATG7-1	lncRNA	0.591368
lnc-ATIC-2	lncRNA	1.05639
lnc-ATP13A4-2	lncRNA	0.94504
lnc-ATP2B1-2	lncRNA	1.16852
lnc-ATP4B-1	lncRNA	0.6135
lnc-ATP5ME-1	lncRNA	0.850241
lnc-ATP5S-1	lncRNA	0.709928
lnc-ATP6AP1L-5	lncRNA	0.264469
lnc-ATP6V0D1-1	lncRNA	0.743469
lnc-ATP6V0E2-1	lncRNA	0.725836
lnc-ATP6V0E2-2	lncRNA	0.603674
lnc-ATP6V1C1-9	lncRNA	0.943284
lnc-ATP6V1D-7	lncRNA	0.566115
lnc-ATP6V1E2-5	lncRNA	0.539942
lnc-ATP6V1G2-DDX39B-4	lncRNA	0.613358
lnc-ATP6V1G3-4	lncRNA	0.603502
lnc-ATXN7-17	lncRNA	0.396936
lnc-ATXN7L1-1	lncRNA	0.670414
lnc-AUH-6	lncRNA	0.703558
lnc-AUNIP-6	lncRNA	1.03506
lnc-AZIN1-1	lncRNA	0.65995
lnc-B2M-1	lncRNA	0.276593
lnc-B3GALT5-1	lncRNA	0.90762
lnc-B3GNT5-11	lncRNA	0.397277
lnc-B3GNT7-1	lncRNA	0.948483
lnc-B4GALT5-2	lncRNA	1.39612
lnc-B4GALT7-1	lncRNA	0.384462
lnc-BABAM2-2	lncRNA	0.427601
lnc-BACE1-2	lncRNA	0.418863
lnc-BACE1-4	lncRNA	0.593155
lnc-BAG1-1	lncRNA	0.674648
lnc-BAG5-1	lncRNA	0.596755
lnc-BAIAP2-4	lncRNA	0.661425
lnc-BARHL2-5	lncRNA	0.269434
lnc-BARX2-3	lncRNA	0.670966
lnc-BATF3-2	lncRNA	1.07721
lnc-BBOX1-13	lncRNA	0.686797
lnc-BBOX1-3	lncRNA	0.413289
lnc-BCKDHB-1	lncRNA	0.464944
lnc-BCKDHB-2	lncRNA	0.606272
lnc-BCKDHB-3	lncRNA	0.482049
lnc-BCKDK-4	lncRNA	0.167259
lnc-BCL2L11-3	lncRNA	0.813481
lnc-BCL2L11-6	lncRNA	1.15155
lnc-BCL2L11-8	lncRNA	0.483285
lnc-BCL2L13-3	lncRNA	0.352135
lnc-BCL2L15-1	lncRNA	0.431454
lnc-BCL6-10	lncRNA	0.448718
lnc-BCL6-9	lncRNA	0.496703
lnc-BCOR-1	lncRNA	0.914763
lnc-BDH1-5	lncRNA	0.229707
lnc-BEND4-6	lncRNA	0.611588
lnc-BEX1-3	lncRNA	0.544275
lnc-BHLHA9-3	lncRNA	0.617815
lnc-BID-2	lncRNA	0.815584
lnc-BIN3-4	lncRNA	0.563277
lnc-BIRC2-9	lncRNA	0.908371
lnc-BIRC6-1	lncRNA	1.4988
lnc-BLCAP-1	lncRNA	0.479129
lnc-BLID-3	lncRNA	0.753365
lnc-BLID-5	lncRNA	0.925322
lnc-BLID-6	lncRNA	0.66487
lnc-BLID-7	lncRNA	0.674408
lnc-BLM-6	lncRNA	0.412565
lnc-BLNK-4	lncRNA	0.448928
lnc-BLZF1-2	lncRNA	0.548517
lnc-BMP4-3	lncRNA	1.02768
lnc-BMP6-106	lncRNA	0.387321
lnc-BMPER-8	lncRNA	2.5124
lnc-BOD1-1	lncRNA	1.32661
lnc-BOLA2B-1	lncRNA	0.552435
lnc-BPHL-9	lncRNA	0.709964
lnc-BRCA1-3	lncRNA	0.377788
lnc-BRCC3-1	lncRNA	0.374601
lnc-BRD1-3	lncRNA	0.951655
lnc-BRF1-1	lncRNA	0.827821
lnc-BRF1-12	lncRNA	0.577582
lnc-BRF1-13	lncRNA	0.344658
lnc-BRF1-24	lncRNA	0.273725
lnc-BRF1-31	lncRNA	0.191989
lnc-BRF1-40	lncRNA	0.249938
lnc-BRF1-41	lncRNA	0.291997
lnc-BRF1-42	lncRNA	0.544538
lnc-BRF1-70	lncRNA	0.333474
lnc-BRF1-9	lncRNA	0.408242
lnc-BRF2-3	lncRNA	0.606048
lnc-BRF2-7	lncRNA	0.335475
lnc-BRF2-9	lncRNA	0.951143
lnc-BRINP2-3	lncRNA	2.17371
lnc-BRMS1L-6	lncRNA	0.496614
lnc-BTBD10-2	lncRNA	1.12692
lnc-BTBD16-2	lncRNA	0.839187
lnc-BTC-2	lncRNA	0.544993
lnc-BTD-2	lncRNA	0.119848
lnc-BTG4-3	lncRNA	0.678138
lnc-BTN3A2-2	lncRNA	0.624622
lnc-BUD23-1	lncRNA	0.246103
lnc-BUD23-3	lncRNA	0.600767
lnc-C10orf105-4	lncRNA	0.533252
lnc-C10orf90-2	lncRNA	0.587445
lnc-C10orf90-3	lncRNA	0.639733
lnc-C11orf54-1	lncRNA	0.15065
lnc-C12orf74-3	lncRNA	0.679999
lnc-C12orf75-1	lncRNA	0.890044
lnc-C14orf177-5	lncRNA	0.298132
lnc-C15orf48-4	lncRNA	0.373162
lnc-C15orf53-9	lncRNA	1.39574
lnc-C16orf45-4	lncRNA	0.337542
lnc-C16orf78-5	lncRNA	0.864163
lnc-C17orf51-1	lncRNA	0.444973
lnc-C17orf58-4	lncRNA	0.477854
lnc-C17orf62-6	lncRNA	0.489991
lnc-C17orf75-3	lncRNA	0.583518
lnc-C17orf80-6	lncRNA	0.515584
lnc-C17orf97-1	lncRNA	0.482251
lnc-C18orf54-2	lncRNA	0.471397
lnc-C19orf12-8	lncRNA	0.601478
lnc-C19orf25-2	lncRNA	0.480183
lnc-C19orf57-6	lncRNA	0.489413
lnc-C1orf198-4	lncRNA	0.409836
lnc-C1orf52-2	lncRNA	0.534419
lnc-C1QB-2	lncRNA	0.623641
lnc-C1QBP-1	lncRNA	0.459734
lnc-C1QTNF1-9	lncRNA	0.724365
lnc-C1QTNF8-4	lncRNA	0.407985
lnc-C1QTNF9-3	lncRNA	0.695898
lnc-C21orf58-1	lncRNA	0.479353
lnc-C2CD4B-13	lncRNA	0.837181
lnc-C2CD5-3	lncRNA	1.53779
lnc-C2orf42-10	lncRNA	0.661402
lnc-C2orf49-2	lncRNA	0.527005
lnc-C2orf76-3	lncRNA	0.689172
lnc-C2orf78-3	lncRNA	0.473993
lnc-C3orf58-2	lncRNA	0.87804
lnc-C4orf36-3	lncRNA	0.446017
lnc-C5orf30-10	lncRNA	1.59219
lnc-C5orf58-1	lncRNA	1.50681
lnc-C5orf58-5	lncRNA	0.791182
lnc-C5orf63-2	lncRNA	0.668207
lnc-C6orf132-1	lncRNA	0.681259
lnc-C6orf163-2	lncRNA	0.736734
lnc-C6orf201-19	lncRNA	1.21657
lnc-C6orf201-2	lncRNA	0.66474
lnc-C6orf201-9	lncRNA	1.54287
lnc-C6orf229-3	lncRNA	1.445
lnc-C7orf57-6	lncRNA	0.873866
lnc-C8orf48-9	lncRNA	0.687638
lnc-C9-1	lncRNA	0.466186
lnc-C9orf152-5	lncRNA	0.590416
lnc-C9orf43-5	lncRNA	0.321977
lnc-C9orf66-15	lncRNA	0.602063
lnc-C9orf66-7	lncRNA	0.560442
lnc-C9orf85-1	lncRNA	0.485821
lnc-CA13-1	lncRNA	0.390806
lnc-CA4-2	lncRNA	0.783287
lnc-CA5A-4	lncRNA	1.0598
lnc-CA8-11	lncRNA	0.558226
lnc-CAB39L-9	lncRNA	0.658349
lnc-CABLES1-6	lncRNA	1.18144
lnc-CACNA1H-1	lncRNA	0.553339
lnc-CACNA2D4-2	lncRNA	0.539957
lnc-CACNB3-1	lncRNA	0.4447
lnc-CAGE1-1	lncRNA	0.481117
lnc-CALHM3-2	lncRNA	0.502299
lnc-CALM2-2	lncRNA	0.385928
lnc-CALML5-8	lncRNA	0.856444
lnc-CAMK1D-1	lncRNA	0.562867
lnc-CAMSAP2-5	lncRNA	0.783026
lnc-CAND2-2	lncRNA	0.919872
lnc-CAPN9-4	lncRNA	0.574491
lnc-CARHSP1-3	lncRNA	0.354075
lnc-CASC1-2	lncRNA	0.939917
lnc-CASC1-3	lncRNA	0.835486
lnc-CASD1-1	lncRNA	0.598528
lnc-CASKIN2-1	lncRNA	0.386568
lnc-CASP10-2	lncRNA	0.448125
lnc-CASP3-5	lncRNA	0.383448
lnc-CASP4-3	lncRNA	0.404803
lnc-CASP9-5	lncRNA	0.848312
lnc-CAST-4	lncRNA	0.339041
lnc-CAVIN1-1	lncRNA	0.521097
lnc-CAVIN2-1	lncRNA	1.04129
lnc-CAVIN2-2	lncRNA	0.829619
lnc-CBFA2T3-1	lncRNA	0.920318
lnc-CBS-2	lncRNA	0.49049
lnc-CBWD5-1	lncRNA	0.876537
lnc-CCBE1-3	lncRNA	0.769681
lnc-CCDC114-2	lncRNA	0.953983
lnc-CCDC117-1	lncRNA	0.320826
lnc-CCDC127-1	lncRNA	0.48028
lnc-CCDC13-3	lncRNA	0.508355
lnc-CCDC14-1	lncRNA	0.402512
lnc-CCDC146-1	lncRNA	0.155985
lnc-CCDC146-2	lncRNA	0.542544
lnc-CCDC150-1	lncRNA	0.711587
lnc-CCDC158-4	lncRNA	0.419512
lnc-CCDC17-1	lncRNA	0.466446
lnc-CCDC17-2	lncRNA	0.528019
lnc-CCDC17-3	lncRNA	0.353904
lnc-CCDC173-2	lncRNA	0.611913
lnc-CCDC177-5	lncRNA	1.24363
lnc-CCDC192-1	lncRNA	0.542429
lnc-CCDC192-3	lncRNA	0.494549
lnc-CCDC197-2	lncRNA	0.785268
lnc-CCDC34-4	lncRNA	0.464778
lnc-CCDC38-6	lncRNA	0.751798
lnc-CCDC6-1	lncRNA	0.732238
lnc-CCDC6-3	lncRNA	0.70262
lnc-CCDC68-2	lncRNA	0.896442
lnc-CCDC69-2	lncRNA	0.739416
lnc-CCDC7-11	lncRNA	1.07678
lnc-CCDC71L-1	lncRNA	0.396773
lnc-CCDC77-2	lncRNA	0.7686
lnc-CCDC89-1	lncRNA	0.645515
lnc-CCDC89-4	lncRNA	0.374638
lnc-CCDC89-7	lncRNA	0.528712
lnc-CCDC89-8	lncRNA	0.296513
lnc-CCDC91-3	lncRNA	0.438293
lnc-CCDC93-4	lncRNA	0.963376
lnc-CCDC96-2	lncRNA	0.472536
lnc-CCKAR-10	lncRNA	0.630754
lnc-CCL1-12	lncRNA	0.874771
lnc-CCL18-1	lncRNA	1.21403
lnc-CCNB1IP1-1	lncRNA	0.0346534
lnc-CCNB1IP1-5	lncRNA	0.525483
lnc-CCNJ-1	lncRNA	0.215272
lnc-CCNJ-4	lncRNA	0.587402
lnc-CCNJL-3	lncRNA	0.595605
lnc-CCT4-1	lncRNA	0.453767
lnc-CCT8-6	lncRNA	0.786932
lnc-CD164-1	lncRNA	0.429301
lnc-CD1B-1	lncRNA	0.719804
lnc-CD274-1	lncRNA	0.480419
lnc-CD34-4	lncRNA	0.82808
lnc-CD3D-3	lncRNA	0.753911
lnc-CD3E-1	lncRNA	0.781373
lnc-CD44-7	lncRNA	1.23258
lnc-CD47-1	lncRNA	0.616477
lnc-CD47-5	lncRNA	0.576579
lnc-CD47-8	lncRNA	0.437333
lnc-CD58-1	lncRNA	0.406166
lnc-CD96-4	lncRNA	0.282693
lnc-CD99-2	lncRNA	0.343381
lnc-CDC20-2	lncRNA	0.503939
lnc-CDC27-2	lncRNA	0.555754
lnc-CDC40-6	lncRNA	0.779952
lnc-CDC42BPA-5	lncRNA	0.705906
lnc-CDC42BPA-6	lncRNA	0.548123
lnc-CDC42SE2-1	lncRNA	0.88365
lnc-CDC73-7	lncRNA	1.24605
lnc-CDCA7-1	lncRNA	0.670596
lnc-CDHR3-1	lncRNA	0.459392
lnc-CDIPT-1	lncRNA	0.277492
lnc-CDK1-6	lncRNA	0.674686
lnc-CDK19-6	lncRNA	0.545999
lnc-CDK20-12	lncRNA	0.388841
lnc-CDK20-8	lncRNA	0.437203
lnc-CDK5R1-1	lncRNA	0.616255
lnc-CDK5R1-8	lncRNA	0.56915
lnc-CDKN2C-1	lncRNA	0.751851
lnc-CDKN2C-4	lncRNA	0.619273
lnc-CDR2-1	lncRNA	0.592525
lnc-CEACAM20-8	lncRNA	0.291561
lnc-CEACAM21-5	lncRNA	0.534869
lnc-CEACAM8-3	lncRNA	0.519091
lnc-CEBPB-13	lncRNA	1.41068
lnc-CEBPG-4	lncRNA	0.207654
lnc-CENPJ-1	lncRNA	0.713373
lnc-CENPP-20	lncRNA	1.39288
lnc-CEP164-3	lncRNA	0.396029
lnc-CEP192-4	lncRNA	0.717571
lnc-CEP44-1	lncRNA	0.514615
lnc-CEP57L1-3	lncRNA	0.430234
lnc-CEP57L1-4	lncRNA	0.604283
lnc-CEP72-2	lncRNA	0.672634
lnc-CEP83-6	lncRNA	0.671611
lnc-CEP97-8	lncRNA	0.418176
lnc-CERK-3	lncRNA	0.504749
lnc-CERS5-2	lncRNA	0.581981
lnc-CERS5-6	lncRNA	0.520188
lnc-CETP-1	lncRNA	0.274293
lnc-CETP-2	lncRNA	0.491701
lnc-CFAP43-6	lncRNA	0.499945
lnc-CGN-1	lncRNA	0.493355
lnc-CHAD-1	lncRNA	0.831711
lnc-CHADL-1	lncRNA	0.591637
lnc-CHD1-4	lncRNA	0.696156
lnc-CHD1L-2	lncRNA	0.739369
lnc-CHD1L-5	lncRNA	0.288705
lnc-CHD2-4	lncRNA	1.99227
lnc-CHD9-3	lncRNA	0.581278
lnc-CHD9-4	lncRNA	1.24408
lnc-CHFR-3	lncRNA	0.272308
lnc-CHMP3-1	lncRNA	0.296178
lnc-CHMP7-1	lncRNA	0.324561
lnc-CHMP7-3	lncRNA	0.714956
lnc-CHORDC1-1	lncRNA	0.458728
lnc-CHP2-1	lncRNA	1.11328
lnc-CHRNE-4	lncRNA	0.605952
lnc-CHST6-1	lncRNA	0.529639
lnc-CHST6-4	lncRNA	0.651082
lnc-CIB1-1	lncRNA	0.306761
lnc-CKAP2L-1	lncRNA	0.527581
lnc-CLASP2-1	lncRNA	0.315531
lnc-CLCNKB-1	lncRNA	0.429704
lnc-CLDN23-4	lncRNA	1.02899
lnc-CLDN6-1	lncRNA	0.660123
lnc-CLDN6-4	lncRNA	0.631848
lnc-CLDN9-1	lncRNA	0.483423
lnc-CLEC18B-7	lncRNA	0.385986
lnc-CLEC20A-5	lncRNA	0.751251
lnc-CLEC2A-3	lncRNA	0.624008
lnc-CLEC2D-1	lncRNA	0.519276
lnc-CLEC2D-10	lncRNA	0.461352
lnc-CLEC2D-8	lncRNA	0.525814
lnc-CLEC2L-4	lncRNA	0.724232
lnc-CLGN-2	lncRNA	0.568572
lnc-CLGN-5	lncRNA	0.543259
lnc-CLIC4-1	lncRNA	0.714581
lnc-CLIC5-1	lncRNA	0.484928
lnc-CLIC6-6	lncRNA	0.928498
lnc-CLK3-1	lncRNA	0.616444
lnc-CLNS1A-3	lncRNA	0.444558
lnc-CLUH-3	lncRNA	0.788776
lnc-CLVS1-5	lncRNA	0.446667
lnc-CMAS-4	lncRNA	0.74792
lnc-CMAS-6	lncRNA	0.394944
lnc-CMBL-5	lncRNA	0.670462
lnc-CMTM4-2	lncRNA	0.395035
lnc-CMYA5-4	lncRNA	0.940552
lnc-CNNM1-1	lncRNA	0.590035
lnc-CNNM1-3	lncRNA	0.672021
lnc-CNNM3-3	lncRNA	0.567413
lnc-CNOT7-1	lncRNA	0.706357
lnc-CNPY1-10	lncRNA	0.541536
lnc-CNPY3-3	lncRNA	0.699582
lnc-CNTN6-4	lncRNA	0.892385
lnc-COA3-1	lncRNA	0.702955
lnc-COIL-2	lncRNA	0.455734
lnc-COIL-3	lncRNA	0.549097
lnc-COL21A1-1	lncRNA	0.482297
lnc-COL21A1-3	lncRNA	0.310689
lnc-COL21A1-9	lncRNA	0.687537
lnc-COL23A1-1	lncRNA	0.424825
lnc-COL28A1-6	lncRNA	0.700608
lnc-COL6A3-13	lncRNA	0.509653
lnc-COL8A2-60	lncRNA	0.850501
lnc-COL9A2-1	lncRNA	0.304109
lnc-COLEC10-1	lncRNA	0.637685
lnc-COMMD10-14	lncRNA	0.407543
lnc-COMMD10-6	lncRNA	0.616494
lnc-COMMD3-1	lncRNA	0.963123
lnc-COMMD6-10	lncRNA	0.64273
lnc-COPS4-1	lncRNA	0.175777
lnc-COQ8A-5	lncRNA	0.540898
lnc-CORO2B-1	lncRNA	0.60688
lnc-CORO6-3	lncRNA	0.554926
lnc-COX10-3	lncRNA	0.748129
lnc-CPEB2-2	lncRNA	1.49997
lnc-CPM-2	lncRNA	0.705495
lnc-CPN2-4	lncRNA	0.744491
lnc-CPSF6-2	lncRNA	0.620013
lnc-CPVL-1	lncRNA	0.564433
lnc-CPVL-4	lncRNA	0.315708
lnc-CPXM2-4	lncRNA	0.931664
lnc-CRACR2A-5	lncRNA	0.586434
lnc-CRACR2A-8	lncRNA	1.43609
lnc-CREB5-2	lncRNA	0.862641
lnc-CREB5-5	lncRNA	0.811313
lnc-CREBRF-1	lncRNA	0.228548
lnc-CREG1-3	lncRNA	0.992972
lnc-CRELD1-4	lncRNA	0.448383
lnc-CRKL-4	lncRNA	0.676914
lnc-CRNKL1-6	lncRNA	0.456368
lnc-CROCC-8	lncRNA	0.403886
lnc-CRYBA4-52	lncRNA	0.217932
lnc-CRYBB2-3	lncRNA	0.568559
lnc-CRYM-1	lncRNA	0.689899
lnc-CRYM-3	lncRNA	0.28744
lnc-CRYZL1-2	lncRNA	0.69541
lnc-CSE1L-4	lncRNA	0.282833
lnc-CSMD1-1	lncRNA	0.821928
lnc-CSMD1-7	lncRNA	0.672517
lnc-CSNK1E-1	lncRNA	0.332508
lnc-CSPP1-1	lncRNA	0.617281
lnc-CSPP1-2	lncRNA	1.14898
lnc-CSRNP3-9	lncRNA	0.490511
lnc-CST7-1	lncRNA	0.333411
lnc-CT62-2	lncRNA	0.751698
lnc-CTAGE1-7	lncRNA	0.554147
lnc-CTAGE1-9	lncRNA	0.654518
lnc-CTAGE6-2	lncRNA	0.490732
lnc-CTDNEP1-3	lncRNA	0.450256
lnc-CTDSP2-2	lncRNA	0.497924
lnc-CTR9-1	lncRNA	0.575291
lnc-CTTNBP2-3	lncRNA	0.678592
lnc-CXorf36-46	lncRNA	0.371361
lnc-CXorf40A-1	lncRNA	0.470138
lnc-CXorf40B-3	lncRNA	0.400346
lnc-CXorf49-4	lncRNA	0.553967
lnc-CXorf51B-25	lncRNA	1.30413
lnc-CXorf65-2	lncRNA	0.252051
lnc-CXorf67-1	lncRNA	1.4852
lnc-CXXC1-4	lncRNA	0.807147
lnc-CYB561D2-2	lncRNA	0.620939
lnc-CYB561D2-5	lncRNA	0.572709
lnc-CYB5R4-2	lncRNA	0.688032
lnc-CYBB-2	lncRNA	0.754094
lnc-CYGB-1	lncRNA	0.66278
lnc-CYGB-4	lncRNA	0.643955
lnc-CYP1B1-1	lncRNA	1.61715
lnc-CYP2C8-3	lncRNA	1.01692
lnc-CYP3A7-2	lncRNA	0.659821
lnc-CYR61-3	lncRNA	0.428528
lnc-CYS1-1	lncRNA	0.716525
lnc-CYS1-9	lncRNA	0.697456
lnc-CYYR1-5	lncRNA	0.555414
lnc-DAD1-2	lncRNA	0.577741
lnc-DAGLA-1	lncRNA	0.890431
lnc-DAOA-47	lncRNA	0.44765
lnc-DBF4-3	lncRNA	0.825101
lnc-DCDC1-5	lncRNA	0.468109
lnc-DCP1B-9	lncRNA	0.784435
lnc-DCUN1D1-9	lncRNA	0.469418
lnc-DCUN1D3-1	lncRNA	0.389839
lnc-DDR2-3	lncRNA	0.679921
lnc-DDX1-7	lncRNA	0.369215
lnc-DDX18-1	lncRNA	0.492456
lnc-DDX23-2	lncRNA	0.525472
lnc-DEFB131B-5	lncRNA	0.489157
lnc-DENND1B-6	lncRNA	0.515384
lnc-DENND4C-1	lncRNA	0.350104
lnc-DEPDC4-2	lncRNA	0.369786
lnc-DEPP1-6	lncRNA	0.473526
lnc-DEPTOR-1	lncRNA	0.41619
lnc-DEPTOR-2	lncRNA	0.344738
lnc-DERA-7	lncRNA	0.863259
lnc-DERL3-1	lncRNA	1.31987
lnc-DES-1	lncRNA	1.09226
lnc-DET1-1	lncRNA	0.682629
lnc-DGKI-1	lncRNA	0.551255
lnc-DGLUCY-7	lncRNA	0.705368
lnc-DHCR7-1	lncRNA	0.460581
lnc-DHRS7-1	lncRNA	0.574805
lnc-DHRS7B-1	lncRNA	0.548947
lnc-DHRSX-1	lncRNA	0.490148
lnc-DHX15-1	lncRNA	0.517167
lnc-DHX33-3	lncRNA	0.205422
lnc-DHX38-22	lncRNA	0.923251
lnc-DHX38-25	lncRNA	0.744304
lnc-DHX38-26	lncRNA	0.604619
lnc-DHX38-28	lncRNA	0.696692
lnc-DHX38-29	lncRNA	0.614904
lnc-DHX38-4	lncRNA	0.432504
lnc-DHX38-9	lncRNA	0.815316
lnc-DHX9-4	lncRNA	0.628974
lnc-DICER1-5	lncRNA	0.654797
lnc-DIRC3-3	lncRNA	0.637818
lnc-DKK3-8	lncRNA	0.733843
lnc-DKK4-1	lncRNA	0.486633
lnc-DKK4-3	lncRNA	0.32427
lnc-DKK4-4	lncRNA	0.280972
lnc-DKK4-5	lncRNA	0.278669
lnc-DLG5-1	lncRNA	0.645147
lnc-DLG5-3	lncRNA	0.786588
lnc-DLGAP5-4	lncRNA	0.472757
lnc-DLK1-35	lncRNA	0.358404
lnc-DLST-2	lncRNA	0.449499
lnc-DLX2-4	lncRNA	0.28837
lnc-DLX2-9	lncRNA	0.401744
lnc-DLX3-3	lncRNA	0.48171
lnc-DMXL1-8	lncRNA	0.726389
lnc-DNAAF5-1	lncRNA	0.808024
lnc-DNAAF5-3	lncRNA	0.699273
lnc-DNAJB6-10	lncRNA	0.535128
lnc-DNAJB6-12	lncRNA	0.814515
lnc-DNAJB6-3	lncRNA	0.484135
lnc-DNAJC21-3	lncRNA	0.628041
lnc-DNAL1-2	lncRNA	0.518627
lnc-DNAL4-3	lncRNA	0.385806
lnc-DNASE1L2-2	lncRNA	0.498933
lnc-DNM1L-8	lncRNA	1.29794
lnc-DOC2B-3	lncRNA	0.752405
lnc-DOCK11-1	lncRNA	0.820911
lnc-DOCK7-7	lncRNA	0.504466
lnc-DOLK-1	lncRNA	0.376167
lnc-DPH5-1	lncRNA	1.06955
lnc-DPH6-3	lncRNA	0.78907
lnc-DPM2-3	lncRNA	0.389911
lnc-DPP4-9	lncRNA	0.40919
lnc-DPY19L4-2	lncRNA	0.619422
lnc-DRD5-10	lncRNA	0.82801
lnc-DRD5-29	lncRNA	0.435
lnc-DTNBP1-16	lncRNA	1.31344
lnc-DTNBP1-5	lncRNA	2.0574
lnc-DTWD2-14	lncRNA	0.494293
lnc-DTWD2-15	lncRNA	0.764053
lnc-DUS3L-1	lncRNA	0.986213
lnc-DUSP1-2	lncRNA	0.486771
lnc-DUSP1-3	lncRNA	0.549029
lnc-DUXA-4	lncRNA	0.289813
lnc-DYNLT1-1	lncRNA	0.341842
lnc-DYNLT1-4	lncRNA	0.544005
lnc-DYRK2-6	lncRNA	0.533612
lnc-DYSF-2	lncRNA	0.392361
lnc-DZIP3-1	lncRNA	1.2116
lnc-E2F1-3	lncRNA	0.435114
lnc-E2F6-2	lncRNA	0.611758
lnc-E2F6-4	lncRNA	0.546409
lnc-EAF2-3	lncRNA	0.324115
lnc-EAPP-1	lncRNA	0.661527
lnc-EBLN1-1	lncRNA	0.755507
lnc-ECE1-1	lncRNA	0.454259
lnc-ECHDC3-6	lncRNA	0.70551
lnc-ECHDC3-8	lncRNA	0.831232
lnc-ECHDC3-9	lncRNA	0.599604
lnc-EDAR-5	lncRNA	0.994477
lnc-EDC3-2	lncRNA	0.444758
lnc-EDEM3-7	lncRNA	0.846196
lnc-EDIL3-5	lncRNA	0.572734
lnc-EEF1E1-2	lncRNA	0.533979
lnc-EEF2KMT-11	lncRNA	1.1968
lnc-EFCAB11-9	lncRNA	0.668775
lnc-EFCAB5-1	lncRNA	0.599463
lnc-EFCAB8-1	lncRNA	0.317945
lnc-EFEMP1-3	lncRNA	0.731698
lnc-EFNB1-1	lncRNA	0.605003
lnc-EGLN2-2	lncRNA	0.510698
lnc-EIF2AK3-17	lncRNA	0.344819
lnc-EIF2AK3-21	lncRNA	0.240364
lnc-EIF2AK3-26	lncRNA	0.168334
lnc-EIF2AK3-30	lncRNA	0.386948
lnc-EIF2AK3-4	lncRNA	0.129682
lnc-EIF2AK3-5	lncRNA	0.514981
lnc-EIF2AK4-9	lncRNA	0.640816
lnc-EIF2S3B-7	lncRNA	0.466183
lnc-EIF4E3-4	lncRNA	0.561608
lnc-EIF4EBP3-1	lncRNA	0.405475
lnc-EIF6-1	lncRNA	0.152056
lnc-ELAVL2-1	lncRNA	2.60246
lnc-ELAVL2-3	lncRNA	1.88839
lnc-ELF1-1	lncRNA	0.353848
lnc-ELF1-5	lncRNA	0.853001
lnc-ELK4-1	lncRNA	0.949102
lnc-ELL2-3	lncRNA	0.670073
lnc-ELMO1-1	lncRNA	0.669262
lnc-ELMOD2-4	lncRNA	0.694638
lnc-EMB-4	lncRNA	1.0617
lnc-EML1-5	lncRNA	1.01008
lnc-EML4-1	lncRNA	0.550989
lnc-EMP2-2	lncRNA	0.515051
lnc-ENDOD1-1	lncRNA	0.536631
lnc-ENHO-1	lncRNA	1.26246
lnc-ENOSF1-3	lncRNA	0.523189
lnc-ENOSF1-4	lncRNA	0.760906
lnc-ENPP4-2	lncRNA	0.865168
lnc-ENPP5-1	lncRNA	0.538599
lnc-ENTPD5-5	lncRNA	0.382987
lnc-ENTPD6-3	lncRNA	0.589857
lnc-EPB41L1-1	lncRNA	0.671446
lnc-EPB41L3-3	lncRNA	0.454903
lnc-EPCAM-2	lncRNA	0.762833
lnc-EPCAM-5	lncRNA	0.677582
lnc-EPG5-1	lncRNA	0.660825
lnc-EPG5-10	lncRNA	0.763611
lnc-EPHA1-1	lncRNA	0.415127
lnc-EPHX1-2	lncRNA	0.528163
lnc-EPM2AIP1-8	lncRNA	0.361247
lnc-EPN2-3	lncRNA	0.0524505
lnc-EPPK1-2	lncRNA	0.452079
lnc-EPS15-2	lncRNA	0.868404
lnc-EPS15L1-2	lncRNA	0.799151
lnc-EPSTI1-4	lncRNA	0.847035
lnc-EQTN-1	lncRNA	0.708382
lnc-EQTN-2	lncRNA	0.652849
lnc-EQTN-3	lncRNA	0.563517
lnc-ERCC4-3	lncRNA	0.517188
lnc-ERCC6-1	lncRNA	0.532823
lnc-ERCC6L2-3	lncRNA	0.946092
lnc-ERG-9	lncRNA	0.684196
lnc-ERGIC1-5	lncRNA	0.717325
lnc-ERGIC2-10	lncRNA	0.548724
lnc-ERGIC2-3	lncRNA	0.79817
lnc-ERICH1-13	lncRNA	0.447422
lnc-ERICH1-19	lncRNA	0.270002
lnc-ERMN-4	lncRNA	0.422797
lnc-ERRFI1-1	lncRNA	0.998861
lnc-ESAM-65	lncRNA	0.51549
lnc-ESM1-3	lncRNA	2.94886
lnc-ESR2-3	lncRNA	0.818287
lnc-ESRP2-2	lncRNA	0.298225
lnc-ESYT3-3	lncRNA	0.489752
lnc-ETF1-3	lncRNA	1.00556
lnc-ETFBKMT-8	lncRNA	0.495172
lnc-ETNK1-3	lncRNA	1.98955
lnc-ETV6-6	lncRNA	0.46073
lnc-EVL-6	lncRNA	0.63395
lnc-EVPL-1	lncRNA	0.626958
lnc-EVX1-17	lncRNA	0.884047
lnc-EVX2-1	lncRNA	0.537951
lnc-EXOC2-11	lncRNA	0.671428
lnc-EXOC2-37	lncRNA	0.547668
lnc-EXOC3-3	lncRNA	0.593264
lnc-EXOC3L4-3	lncRNA	0.931737
lnc-EXOSC6-3	lncRNA	0.359751
lnc-EXPH5-2	lncRNA	0.60246
lnc-EXT1-6	lncRNA	0.52751
lnc-EYS-2	lncRNA	0.451238
lnc-F11-1	lncRNA	0.643367
lnc-F11-2	lncRNA	1.24648
lnc-F11-8	lncRNA	0.809042
lnc-F11R-2	lncRNA	0.520548
lnc-F13A1-2	lncRNA	0.415211
lnc-F13A1-3	lncRNA	0.825313
lnc-F2RL2-1	lncRNA	0.606914
lnc-F3-7	lncRNA	0.221703
lnc-F8A2-1	lncRNA	0.406799
lnc-FABP3-2	lncRNA	1.00658
lnc-FABP7-2	lncRNA	0.803002
lnc-FAIM-3	lncRNA	0.723239
lnc-FAM105A-2	lncRNA	0.61928
lnc-FAM110C-1	lncRNA	0.400073
lnc-FAM110C-2	lncRNA	0.54616
lnc-FAM117A-1	lncRNA	0.669264
lnc-FAM118A-1	lncRNA	0.795154
lnc-FAM120AOS-3	lncRNA	0.450741
lnc-FAM122A-1	lncRNA	0.470483
lnc-FAM126B-1	lncRNA	0.847901
lnc-FAM131B-1	lncRNA	1.06084
lnc-FAM135A-1	lncRNA	0.640891
lnc-FAM13A-2	lncRNA	0.356176
lnc-FAM153B-2	lncRNA	0.813967
lnc-FAM160A1-2	lncRNA	0.724635
lnc-FAM160A2-1	lncRNA	0.435374
lnc-FAM161A-2	lncRNA	0.362514
lnc-FAM167A-2	lncRNA	1.23749
lnc-FAM167A-5	lncRNA	0.660417
lnc-FAM167A-6	lncRNA	0.590765
lnc-FAM171B-1	lncRNA	0.683863
lnc-FAM174A-6	lncRNA	0.95061
lnc-FAM174B-1	lncRNA	0.651224
lnc-FAM189A1-3	lncRNA	0.647403
lnc-FAM192A-3	lncRNA	0.817754
lnc-FAM192A-4	lncRNA	0.97863
lnc-FAM196A-1	lncRNA	0.551585
lnc-FAM19A5-10	lncRNA	0.517098
lnc-FAM207A-8	lncRNA	0.164075
lnc-FAM20B-2	lncRNA	0.671242
lnc-FAM20C-3	lncRNA	0.863237
lnc-FAM20C-6	lncRNA	0.677469
lnc-FAM237B-6	lncRNA	1.03462
lnc-FAM45A-6	lncRNA	0.825099
lnc-FAM46C-4	lncRNA	0.793731
lnc-FAM71D-1	lncRNA	0.868419
lnc-FAM84B-15	lncRNA	0.565721
lnc-FAM84B-4	lncRNA	0.821853
lnc-FAM84B-6	lncRNA	0.674527
lnc-FAM84B-7	lncRNA	0.90365
lnc-FAM86B2-58	lncRNA	0.371761
lnc-FANCL-1	lncRNA	1.15931
lnc-FAP-3	lncRNA	0.472073
lnc-FARP1-4	lncRNA	0.467503
lnc-FARSB-6	lncRNA	0.608252
lnc-FBN1-3	lncRNA	0.520997
lnc-FBP2-1	lncRNA	0.488948
lnc-FBXL12-4	lncRNA	0.533357
lnc-FBXL16-3	lncRNA	0.73782
lnc-FBXL5-5	lncRNA	0.83057
lnc-FBXL7-10	lncRNA	0.434467
lnc-FBXO28-1	lncRNA	0.334127
lnc-FBXO30-1	lncRNA	0.686724
lnc-FBXO30-2	lncRNA	0.518277
lnc-FBXO31-11	lncRNA	0.6704
lnc-FBXO33-2	lncRNA	1.3071
lnc-FBXO45-8	lncRNA	0.475129
lnc-FCGBP-2	lncRNA	0.650627
lnc-FCGR2B-2	lncRNA	0.581364
lnc-FCHO2-1	lncRNA	0.37963
lnc-FCHO2-3	lncRNA	0.509154
lnc-FCRL1-1	lncRNA	1.2123
lnc-FDPS-1	lncRNA	0.818839
lnc-FER-17	lncRNA	0.764579
lnc-FERMT1-4	lncRNA	0.581969
lnc-FEZ2-7	lncRNA	0.441831
lnc-FGF1-6	lncRNA	0.535361
lnc-FGF21-3	lncRNA	0.260625
lnc-FGF22-2	lncRNA	0.633698
lnc-FGFBP2-1	lncRNA	0.721095
lnc-FGFR1OP-2	lncRNA	0.612391
lnc-FGFR1OP2-2	lncRNA	0.658882
lnc-FGFR1OP2-5	lncRNA	0.713189
lnc-FGFR1OP2-6	lncRNA	0.35374
lnc-FGFR2-11	lncRNA	0.771121
lnc-FGFR2-2	lncRNA	1.32987
lnc-FGFR2-7	lncRNA	0.66732
lnc-FGFRL1-8	lncRNA	0.915611
lnc-FGL1-3	lncRNA	0.572273
lnc-FGL2-2	lncRNA	0.497726
lnc-FITM2-1	lncRNA	0.369591
lnc-FITM2-5	lncRNA	0.638325
lnc-FKBP2-1	lncRNA	0.383936
lnc-FMOD-1	lncRNA	0.401329
lnc-FNBP1-7	lncRNA	0.976453
lnc-FNBP1L-7	lncRNA	0.438424
lnc-FNDC10-1	lncRNA	0.394316
lnc-FOXA1-1	lncRNA	0.711919
lnc-FOXA1-5	lncRNA	0.99787
lnc-FOXB2-9	lncRNA	0.682279
lnc-FOXC1-10	lncRNA	0.573804
lnc-FOXC1-11	lncRNA	0.564524
lnc-FOXC1-12	lncRNA	0.519186
lnc-FOXC1-8	lncRNA	0.667145
lnc-FOXC1-9	lncRNA	0.31255
lnc-FOXD1-3	lncRNA	0.625964
lnc-FOXD1-4	lncRNA	0.572416
lnc-FOXD1-5	lncRNA	0.626811
lnc-FOXD2-10	lncRNA	0.832943
lnc-FOXD4L3-3	lncRNA	0.788337
lnc-FOXD4L5-16	lncRNA	0.767126
lnc-FOXD4L5-9	lncRNA	0.716652
lnc-FOXD4L6-1	lncRNA	2.0707
lnc-FOXD4L6-22	lncRNA	0.691547
lnc-FOXL2-5	lncRNA	0.875568
lnc-FOXN4-2	lncRNA	0.646969
lnc-FPGS-2	lncRNA	0.515763
lnc-FREM3-6	lncRNA	0.460195
lnc-FRMD1-3	lncRNA	1.28573
lnc-FRMD1-8	lncRNA	0.366147
lnc-FRMD4A-4	lncRNA	0.553645
lnc-FRMD8-4	lncRNA	0.546513
lnc-FRMPD2-5	lncRNA	0.949364
lnc-FRRS1L-2	lncRNA	0.505966
lnc-FSIP1-4	lncRNA	0.723686
lnc-FSIP1-6	lncRNA	1.77288
lnc-FSIP2-1	lncRNA	0.584426
lnc-FSIP2-2	lncRNA	0.646819
lnc-FSIP2-3	lncRNA	0.644094
lnc-FSIP2-4	lncRNA	0.62154
lnc-FUCA2-2	lncRNA	0.469733
lnc-FUT8-1	lncRNA	0.827092
lnc-FXYD2-2	lncRNA	1.2677
lnc-FYB1-1	lncRNA	0.855669
lnc-FYTTD1-6	lncRNA	0.434797
lnc-FYTTD1-7	lncRNA	0.351715
lnc-FYTTD1-8	lncRNA	0.996842
lnc-FZD5-2	lncRNA	0.37931
lnc-FZD5-6	lncRNA	0.577646
lnc-GAB4-3	lncRNA	0.607378
lnc-GABPA-1	lncRNA	0.50998
lnc-GABPA-12	lncRNA	0.591793
lnc-GADD45A-10	lncRNA	0.850299
lnc-GADD45A-9	lncRNA	0.502108
lnc-GADL1-4	lncRNA	0.475214
lnc-GAL-3	lncRNA	0.635224
lnc-GALC-1	lncRNA	0.816367
lnc-GALNT15-3	lncRNA	0.406182
lnc-GALNT15-6	lncRNA	0.537064
lnc-GALNTL5-2	lncRNA	0.851935
lnc-GAMT-4	lncRNA	0.342803
lnc-GAMT-5	lncRNA	0.37927
lnc-GAPDH-2	lncRNA	0.0560299
lnc-GAPDH-4	lncRNA	0.558556
lnc-GAPT-6	lncRNA	0.875369
lnc-GAPVD1-6	lncRNA	0.585933
lnc-GAREM2-4	lncRNA	0.488728
lnc-GATA5-10	lncRNA	0.380798
lnc-GATM-5	lncRNA	0.692926
lnc-GATM-7	lncRNA	0.330753
lnc-GBP5-11	lncRNA	0.605835
lnc-GBP6-5	lncRNA	0.268472
lnc-GCNT1-6	lncRNA	0.895079
lnc-GCNT3-1	lncRNA	0.732295
lnc-GCNT3-2	lncRNA	0.453397
lnc-GDAP2-9	lncRNA	0.897861
lnc-GDE1-3	lncRNA	0.814986
lnc-GDF10-2	lncRNA	1.50567
lnc-GDPD4-2	lncRNA	0.458316
lnc-GEM-1	lncRNA	0.417614
lnc-GFM1-4	lncRNA	0.531439
lnc-GGA2-2	lncRNA	0.423699
lnc-GGCT-1	lncRNA	0.185282
lnc-GGTLC2-13	lncRNA	0.716639
lnc-GHRH-3	lncRNA	0.362907
lnc-GHSR-3	lncRNA	0.58416
lnc-GINS2-2	lncRNA	0.410176
lnc-GINS2-4	lncRNA	0.865947
lnc-GLB1L2-1	lncRNA	0.474977
lnc-GLRX2-1	lncRNA	0.259229
lnc-GLRX5-5	lncRNA	0.64617
lnc-GLS-2	lncRNA	0.571231
lnc-GLYAT-1	lncRNA	0.445117
lnc-GMDS-4	lncRNA	1.21916
lnc-GMFB-3	lncRNA	0.780515
lnc-GMNN-5	lncRNA	1.04307
lnc-GNAT3-7	lncRNA	0.319866
lnc-GNG5-1	lncRNA	0.719943
lnc-GNG5-9	lncRNA	0.496589
lnc-GNGT2-1	lncRNA	0.995715
lnc-GNRH1-1	lncRNA	0.477197
lnc-GOLGA4-4	lncRNA	0.655443
lnc-GOLGA6L9-2	lncRNA	0.405096
lnc-GOLGA8A-3	lncRNA	0.514286
lnc-GOLGA8F-8	lncRNA	0.482856
lnc-GOLGA8H-119	lncRNA	0.400629
lnc-GOLGA8N-1	lncRNA	0.397347
lnc-GOLGA8N-6	lncRNA	0.561706
lnc-GOLGA8Q-4	lncRNA	0.281697
lnc-GOLGB1-3	lncRNA	0.433359
lnc-GP9-2	lncRNA	0.641687
lnc-GP9-3	lncRNA	0.665549
lnc-GP9-4	lncRNA	0.694839
lnc-GPAT2-4	lncRNA	0.467009
lnc-GPATCH2-6	lncRNA	1.51844
lnc-GPBP1L1-3	lncRNA	0.290634
lnc-GPCPD1-8	lncRNA	0.432292
lnc-GPD2-2	lncRNA	1.10327
lnc-GPR132-1	lncRNA	1.46559
lnc-GPR135-2	lncRNA	0.685006
lnc-GPR148-2	lncRNA	1.03967
lnc-GPR161-3	lncRNA	0.65962
lnc-GPR183-4	lncRNA	0.574039
lnc-GPR183-47	lncRNA	0.543959
lnc-GPR20-1	lncRNA	0.813287
lnc-GPR27-5	lncRNA	0.745211
lnc-GPR39-10	lncRNA	1.04796
lnc-GPR39-5	lncRNA	0.690858
lnc-GPR68-1	lncRNA	0.527949
lnc-GPR68-3	lncRNA	0.513894
lnc-GPR88-1	lncRNA	0.806643
lnc-GPRC5A-2	lncRNA	0.875402
lnc-GPX3-2	lncRNA	0.704329
lnc-GRAMD2B-4	lncRNA	0.636977
lnc-GRAMD4-2	lncRNA	1.24501
lnc-GRAP-3	lncRNA	0.270652
lnc-GRAP-4	lncRNA	1.14673
lnc-GRAPL-1	lncRNA	1.0541
lnc-GRAPL-3	lncRNA	1.2348
lnc-GREM1-2	lncRNA	0.617649
lnc-GRHL2-14	lncRNA	0.498061
lnc-GRIK1-3	lncRNA	0.741981
lnc-GRIP1-1	lncRNA	0.589855
lnc-GRM4-2	lncRNA	1.7006
lnc-GRSF1-1	lncRNA	0.397269
lnc-GSDME-3	lncRNA	1.60404
lnc-GSG1-1	lncRNA	0.870912
lnc-GSN-2	lncRNA	1.22664
lnc-GSPT2-2	lncRNA	0.581742
lnc-GSTM3-3	lncRNA	0.489875
lnc-GTDC1-27	lncRNA	0.787399
lnc-GTDC1-3	lncRNA	0.658632
lnc-GTF2B-15	lncRNA	0.750806
lnc-GTF2H2-6	lncRNA	0.30094
lnc-GTF2H4-5	lncRNA	0.482688
lnc-GTF2IRD2-5	lncRNA	0.302704
lnc-GTPBP1-4	lncRNA	0.339621
lnc-GUCD1-1	lncRNA	0.537485
lnc-GUSB-1	lncRNA	0.637292
lnc-H2AFV-4	lncRNA	0.482398
lnc-H2BFWT-18	lncRNA	0.398382
lnc-H3F3B-1	lncRNA	0.511629
lnc-HABP4-2	lncRNA	2.05085
lnc-HACD2-3	lncRNA	1.01882
lnc-HAO2-2	lncRNA	0.356513
lnc-HDAC9-10	lncRNA	0.715406
lnc-HDAC9-11	lncRNA	0.652436
lnc-HDX-2	lncRNA	0.92218
lnc-HEATR4-5	lncRNA	0.496946
lnc-HEATR4-6	lncRNA	0.291498
lnc-HEATR6-1	lncRNA	0.609776
lnc-HECA-1	lncRNA	1.0131
lnc-HEPH-1	lncRNA	0.696027
lnc-HERC3-14	lncRNA	0.417822
lnc-HHIPL1-1	lncRNA	0.711384
lnc-HIGD1A-1	lncRNA	0.737031
lnc-HINT1-4	lncRNA	0.733398
lnc-HIST1H2AI-1	lncRNA	0.573334
lnc-HIST1H2BJ-8	lncRNA	0.556208
lnc-HIST1H3D-1	lncRNA	0.699429
lnc-HIST2H2BF-5	lncRNA	0.523305
lnc-HIST4H4-1	lncRNA	0.419003
lnc-HK2-4	lncRNA	1.03914
lnc-HLA-C-2	lncRNA	0.165427
lnc-HLA-C-5	lncRNA	0.354456
lnc-HLA-DMB-1	lncRNA	0.679601
lnc-HLA-DRB1-4	lncRNA	0.501179
lnc-HLX-3	lncRNA	2.07541
lnc-HMBOX1-1	lncRNA	0.331026
lnc-HMBOX1-11	lncRNA	0.537131
lnc-HMBOX1-9	lncRNA	0.530802
lnc-HMCN1-1	lncRNA	1.20048
lnc-HMGA2-1	lncRNA	0.878815
lnc-HMGB2-5	lncRNA	0.486711
lnc-HMGB2-8	lncRNA	0.566558
lnc-HMGB2-9	lncRNA	0.70688
lnc-HMGCLL1-1	lncRNA	0.654669
lnc-HMGCLL1-2	lncRNA	0.534989
lnc-HMGN1-1	lncRNA	0.122058
lnc-HMX1-4	lncRNA	0.672723
lnc-HMX1-5	lncRNA	0.816147
lnc-HNF4G-2	lncRNA	0.425708
lnc-HNRNPA0-4	lncRNA	0.624036
lnc-HNRNPA1L2-2	lncRNA	0.380197
lnc-HNRNPA2B1-10	lncRNA	0.40621
lnc-HNRNPA2B1-15	lncRNA	0.719448
lnc-HNRNPH1-5	lncRNA	0.573247
lnc-HOMER2-3	lncRNA	0.380325
lnc-HOXA11-3	lncRNA	0.99859
lnc-HOXA13-1	lncRNA	0.916578
lnc-HOXA13-2	lncRNA	0.930367
lnc-HOXA13-3	lncRNA	1.1716
lnc-HOXA3-1	lncRNA	0.519791
lnc-HOXB3-2	lncRNA	0.434937
lnc-HOXB4-1	lncRNA	0.562581
lnc-HOXB7-2	lncRNA	0.358087
lnc-HOXB8-1	lncRNA	0.288876
lnc-HOXC4-4	lncRNA	0.647531
lnc-HOXD13-3	lncRNA	0.801634
lnc-HPCA-1	lncRNA	0.489802
lnc-HPS6-1	lncRNA	0.616092
lnc-HRCT1-5	lncRNA	1.13757
lnc-HRH4-16	lncRNA	0.789595
lnc-HSBP1L1-1	lncRNA	0.833497
lnc-HSD17B7-1	lncRNA	0.668885
lnc-HSF2-4	lncRNA	0.913297
lnc-HSF5-2	lncRNA	0.522822
lnc-HSP90AA1-10	lncRNA	1.26052
lnc-HSPA12A-3	lncRNA	0.406659
lnc-HTR1D-1	lncRNA	0.629857
lnc-HTR2C-4	lncRNA	0.897115
lnc-HTR2C-5	lncRNA	0.980539
lnc-HTR2C-7	lncRNA	0.862178
lnc-HVCN1-2	lncRNA	0.51373
lnc-HYAL4-4	lncRNA	0.632685
lnc-HYAL4-5	lncRNA	0.341679
lnc-HYI-7	lncRNA	0.542673
lnc-ICA1L-4	lncRNA	0.322027
lnc-ICE2-4	lncRNA	0.647478
lnc-ICOSLG-1	lncRNA	0.773757
lnc-IDE-3	lncRNA	0.667808
lnc-IDI1-2	lncRNA	0.381508
lnc-IDI2-4	lncRNA	0.479172
lnc-IDNK-10	lncRNA	0.47102
lnc-IDNK-3	lncRNA	0.579611
lnc-IDNK-6	lncRNA	0.514698
lnc-IDS-8	lncRNA	0.56568
lnc-IER3-15	lncRNA	1.3565
lnc-IFITM2-1	lncRNA	0.758908
lnc-IFITM3-1	lncRNA	0.758547
lnc-IFNG-5	lncRNA	0.915406
lnc-IFT57-4	lncRNA	0.53267
lnc-IFT74-1	lncRNA	2.0096
lnc-IFT74-9	lncRNA	0.491101
lnc-IGFBP4-1	lncRNA	1.23785
lnc-IGFBP7-1	lncRNA	0.796607
lnc-IGHMBP2-1	lncRNA	0.719832
lnc-IGIP-5	lncRNA	0.828592
lnc-IGLL1-4	lncRNA	1.04765
lnc-IGLL5-1	lncRNA	0.2489
lnc-IGSF10-6	lncRNA	1.86368
lnc-IGSF5-1	lncRNA	0.87818
lnc-IHH-1	lncRNA	0.862586
lnc-IL10RA-1	lncRNA	0.661042
lnc-IL11RA-2	lncRNA	0.578974
lnc-IL15RA-1	lncRNA	0.631304
lnc-IL16-11	lncRNA	0.451496
lnc-IL16-12	lncRNA	0.711702
lnc-IL16-13	lncRNA	1.07175
lnc-IL17A-4	lncRNA	0.626661
lnc-IL17B-2	lncRNA	0.349521
lnc-IL17RA-11	lncRNA	1.32829
lnc-IL17RA-33	lncRNA	0.918908
lnc-IL17REL-5	lncRNA	0.672067
lnc-IL37-4	lncRNA	1.62837
lnc-IL5-1	lncRNA	0.47225
lnc-IL6-3	lncRNA	0.923557
lnc-IL7-3	lncRNA	0.743063
lnc-ILK-6	lncRNA	0.558378
lnc-IMPDH2-2	lncRNA	0.356023
lnc-INSC-2	lncRNA	1.03817
lnc-INSIG2-1	lncRNA	0.423342
lnc-INSL6-3	lncRNA	0.522186
lnc-INSM2-2	lncRNA	0.670753
lnc-INTS8-1	lncRNA	0.579123
lnc-IPO5-11	lncRNA	0.767268
lnc-IQCH-7	lncRNA	0.545785
lnc-IQCM-2	lncRNA	0.853191
lnc-IRAK1BP1-9	lncRNA	0.476814
lnc-IRF1-1	lncRNA	0.50431
lnc-IRF1-2	lncRNA	0.391918
lnc-IRF1-7	lncRNA	0.557048
lnc-IRF2-1	lncRNA	0.493156
lnc-IRF8-5	lncRNA	0.706312
lnc-IRS1-6	lncRNA	0.537591
lnc-IRS1-7	lncRNA	1.84645
lnc-IRX3-80	lncRNA	1.11463
lnc-ISCU-1	lncRNA	0.893488
lnc-ITGA1-1	lncRNA	0.725579
lnc-ITGA2-3	lncRNA	0.741872
lnc-ITGA9-2	lncRNA	0.480641
lnc-ITGAL-1	lncRNA	0.406991
lnc-ITGB2-1	lncRNA	0.44773
lnc-ITGB3BP-8	lncRNA	0.792466
lnc-ITIH2-9	lncRNA	0.688031
lnc-ITIH3-4	lncRNA	0.344316
lnc-ITPR2-2	lncRNA	1.27819
lnc-IVNS1ABP-3	lncRNA	0.472653
lnc-IWS1-2	lncRNA	0.598388
lnc-JAG1-15	lncRNA	1.38264
lnc-JAG1-6	lncRNA	0.526408
lnc-JAK1-2	lncRNA	0.588515
lnc-JCAD-10	lncRNA	0.57287
lnc-JCAD-2	lncRNA	0.786687
lnc-JCAD-8	lncRNA	0.596542
lnc-JMJD4-4	lncRNA	0.630178
lnc-JPH3-3	lncRNA	0.837804
lnc-JSRP1-1	lncRNA	0.64685
lnc-JUN-2	lncRNA	0.646578
lnc-JUNB-1	lncRNA	0.611637
lnc-KANK4-7	lncRNA	0.331191
lnc-KAT8-1	lncRNA	0.239535
lnc-KATNAL2-5	lncRNA	0.43176
lnc-KAZALD1-1	lncRNA	0.506195
lnc-KBTBD6-1	lncRNA	0.58523
lnc-KBTBD8-4	lncRNA	0.92063
lnc-KCNA3-3	lncRNA	0.478659
lnc-KCNC3-1	lncRNA	0.61683
lnc-KCNE4-1	lncRNA	0.754819
lnc-KCNG3-2	lncRNA	0.624258
lnc-KCNIP4-3	lncRNA	0.825486
lnc-KCNJ15-3	lncRNA	1.11584
lnc-KCNJ16-4	lncRNA	0.539438
lnc-KCNJ5-2	lncRNA	0.907768
lnc-KCNMB1-4	lncRNA	0.624567
lnc-KCNMB2-3	lncRNA	0.974069
lnc-KCNT2-2	lncRNA	0.986381
lnc-KCNV2-7	lncRNA	0.60813
lnc-KCNV2-8	lncRNA	0.465926
lnc-KCTD18-1	lncRNA	0.556558
lnc-KCTD6-1	lncRNA	0.759849
lnc-KDM1A-3	lncRNA	0.505787
lnc-KDM4C-17	lncRNA	0.692084
lnc-KDM4C-18	lncRNA	0.0928299
lnc-KDM4C-5	lncRNA	0.453651
lnc-KDM5A-1	lncRNA	0.382779
lnc-KDM5C-2	lncRNA	0.481299
lnc-KHDC3L-2	lncRNA	0.602514
lnc-KHNYN-1	lncRNA	0.367255
lnc-KHNYN-2	lncRNA	2.27627
lnc-KIAA0141-1	lncRNA	0.292693
lnc-KIAA0319L-1	lncRNA	0.923433
lnc-KIAA0825-2	lncRNA	0.573284
lnc-KIAA1147-1	lncRNA	0.36981
lnc-KIAA1211L-1	lncRNA	0.889316
lnc-KIAA1257-3	lncRNA	0.729425
lnc-KIAA1324L-3	lncRNA	0.380463
lnc-KIAA1551-13	lncRNA	0.638865
lnc-KIAA1586-4	lncRNA	0.42655
lnc-KIF13B-2	lncRNA	0.439807
lnc-KIF1C-1	lncRNA	0.538365
lnc-KIF26A-5	lncRNA	0.97536
lnc-KIFAP3-2	lncRNA	0.55436
lnc-KIFC2-2	lncRNA	0.322428
lnc-KIN-5	lncRNA	0.512589
lnc-KL-5	lncRNA	0.548954
lnc-KLF12-4	lncRNA	0.792494
lnc-KLF12-5	lncRNA	0.903393
lnc-KLF12-7	lncRNA	1.45343
lnc-KLF4-14	lncRNA	0.643131
lnc-KLF5-12	lncRNA	0.907367
lnc-KLF6-17	lncRNA	0.735987
lnc-KLF8-4	lncRNA	0.334466
lnc-KLHDC3-1	lncRNA	0.260813
lnc-KLHDC7B-7	lncRNA	0.620418
lnc-KLHDC8B-2	lncRNA	0.513889
lnc-KLHL18-2	lncRNA	0.45254
lnc-KLHL25-9	lncRNA	0.931637
lnc-KLHL31-2	lncRNA	0.594576
lnc-KLHL36-1	lncRNA	0.816546
lnc-KLHL36-5	lncRNA	0.237673
lnc-KLHL38-1	lncRNA	0.919258
lnc-KLHL6-3	lncRNA	0.493985
lnc-KLHL8-2	lncRNA	0.586764
lnc-KLK3-1	lncRNA	0.826453
lnc-KLRB1-1	lncRNA	0.634741
lnc-KLRB1-12	lncRNA	0.451177
lnc-KLRG1-9	lncRNA	0.661358
lnc-KLRG2-2	lncRNA	0.284125
lnc-KMT2C-3	lncRNA	0.65881
lnc-KMT2E-1	lncRNA	0.739863
lnc-KPNA4-1	lncRNA	0.43343
lnc-KRBOX1-1	lncRNA	1.09788
lnc-KRR1-1	lncRNA	0.776283
lnc-KRT12-1	lncRNA	0.457512
lnc-KRT15-1	lncRNA	0.47132
lnc-KRT80-8	lncRNA	1.84458
lnc-KRTAP5-7-1	lncRNA	0.576279
lnc-LAMA2-3	lncRNA	0.549835
lnc-LAMB3-7	lncRNA	1.05871
lnc-LAMC3-2	lncRNA	0.61592
lnc-LARP1-5	lncRNA	0.587286
lnc-LAT-4	lncRNA	0.732958
lnc-LCLAT1-1	lncRNA	1.37361
lnc-LCOR-4	lncRNA	0.438651
lnc-LEF1-3	lncRNA	0.563458
lnc-LEFTY1-3	lncRNA	0.414247
lnc-LEKR1-3	lncRNA	0.613249
lnc-LEKR1-5	lncRNA	0.622695
lnc-LENG9-3	lncRNA	0.219353
lnc-LEPROTL1-6	lncRNA	0.608312
lnc-LGALS2-5	lncRNA	0.702085
lnc-LGALS3BP-1	lncRNA	0.799162
lnc-LGALS3BP-4	lncRNA	0.419823
lnc-LGALS7B-1	lncRNA	0.524754
lnc-LGALS7B-2	lncRNA	0.455241
lnc-LGALSL-2	lncRNA	0.662711
lnc-LGR6-5	lncRNA	0.623731
lnc-LHFPL2-3	lncRNA	0.552904
lnc-LHFPL4-6	lncRNA	0.713763
lnc-LHFPL5-1	lncRNA	0.850081
lnc-LHPP-8	lncRNA	0.998872
lnc-LHX4-1	lncRNA	0.956298
lnc-LIMK2-5	lncRNA	0.500619
lnc-LIMS2-2	lncRNA	0.515852
lnc-LIMS4-8	lncRNA	0.355654
lnc-LIN28B-10	lncRNA	0.827522
lnc-LIN28B-9	lncRNA	0.469835
lnc-LINC00483-1	lncRNA	0.258684
lnc-LINS1-3	lncRNA	0.449898
lnc-LINS1-4	lncRNA	0.538524
lnc-LIPG-13	lncRNA	0.146487
lnc-LKAAEAR1-2	lncRNA	1.01162
lnc-LLPH-2	lncRNA	0.831804
lnc-LLPH-21	lncRNA	1.0235
lnc-LMBR1-12	lncRNA	0.988711
lnc-LMBR1-9	lncRNA	1.20709
lnc-LMF1-3	lncRNA	0.765928
lnc-LMLN-3	lncRNA	0.822748
lnc-LMNB1-3	lncRNA	0.558241
lnc-LMNTD1-1	lncRNA	0.710852
lnc-LMOD1-4	lncRNA	0.396463
lnc-LMOD2-1	lncRNA	0.859344
lnc-LMX1A-7	lncRNA	0.610618
lnc-LOX-2	lncRNA	0.977204
lnc-LOX-4	lncRNA	1.02457
lnc-LPIN1-5	lncRNA	0.0891775
lnc-LPP-2	lncRNA	0.288773
lnc-LRBA-1	lncRNA	0.607855
lnc-LRP1B-4	lncRNA	1.35561
lnc-LRP2BP-1	lncRNA	0.533455
lnc-LRR1-1	lncRNA	0.0177963
lnc-LRRC32-6	lncRNA	0.702362
lnc-LRRC36-1	lncRNA	0.403754
lnc-LRRC38-3	lncRNA	0.67366
lnc-LRRC47-78	lncRNA	0.446238
lnc-LRRC52-2	lncRNA	0.712364
lnc-LRRC52-7	lncRNA	0.559316
lnc-LRRC52-9	lncRNA	0.602252
lnc-LRRC61-5	lncRNA	0.452438
lnc-LRRC61-6	lncRNA	0.403556
lnc-LRRC7-5	lncRNA	0.415414
lnc-LRRC72-10	lncRNA	1.42289
lnc-LRRC72-3	lncRNA	0.550284
lnc-LRRC75A-1	lncRNA	0.247671
lnc-LRRFIP2-1	lncRNA	0.520847
lnc-LRRFIP2-2	lncRNA	0.305324
lnc-LRRTM4-6	lncRNA	0.044777
lnc-LSG1-4	lncRNA	0.588814
lnc-LSM14B-6	lncRNA	0.479147
lnc-LSMEM1-6	lncRNA	0.536343
lnc-LTBP3-10	lncRNA	0.529777
lnc-LTBP3-11	lncRNA	1.31067
lnc-LTBR-1	lncRNA	0.635482
lnc-LTF-1	lncRNA	0.520691
lnc-LUZP1-3	lncRNA	0.424748
lnc-LY75-1	lncRNA	0.329377
lnc-LY86-4	lncRNA	1.02212
lnc-LYPD1-3	lncRNA	0.522958
lnc-LYPD6-2	lncRNA	0.373932
lnc-LYPD8-1	lncRNA	1.22853
lnc-LYSMD3-2	lncRNA	0.338124
lnc-LYZL1-11	lncRNA	0.707162
lnc-LYZL1-14	lncRNA	0.386392
lnc-LYZL1-15	lncRNA	0.204744
lnc-LYZL1-7	lncRNA	0.625146
lnc-M1AP-8	lncRNA	0.931726
lnc-MACC1-3	lncRNA	0.413635
lnc-MAEA-6	lncRNA	0.521737
lnc-MAEA-9	lncRNA	0.421996
lnc-MAEL-1	lncRNA	0.510299
lnc-MAF-7	lncRNA	0.751228
lnc-MAGOH-4	lncRNA	1.0472
lnc-MAK16-8	lncRNA	0.473408
lnc-MALL-5	lncRNA	0.698701
lnc-MALT1-1	lncRNA	1.59666
lnc-MALT1-11	lncRNA	0.745282
lnc-MAMDC2-1	lncRNA	0.541661
lnc-MAN1A1-1	lncRNA	0.740473
lnc-MANSC1-3	lncRNA	0.305776
lnc-MANSC4-4	lncRNA	0.679965
lnc-MAP10-10	lncRNA	0.370599
lnc-MAP10-9	lncRNA	0.631687
lnc-MAP1LC3B2-28	lncRNA	1.55583
lnc-MAP2K2-2	lncRNA	0.424181
lnc-MAP3K13-3	lncRNA	0.793535
lnc-MAP3K3-1	lncRNA	0.647068
lnc-MAP3K3-2	lncRNA	0.701783
lnc-MAP3K5-3	lncRNA	0.607474
lnc-MAP3K9-12	lncRNA	0.534528
lnc-MAP3K9-13	lncRNA	0.576757
lnc-MAP7-1	lncRNA	0.356583
lnc-MAP7D2-1	lncRNA	0.588769
lnc-MARC2-2	lncRNA	0.752566
lnc-MARCH10-8	lncRNA	0.373434
lnc-MARCH7-1	lncRNA	0.352649
lnc-MARCKS-1	lncRNA	2.24879
lnc-MARCKS-14	lncRNA	1.10858
lnc-MARVELD3-5	lncRNA	0.582588
lnc-MAVS-3	lncRNA	0.322537
lnc-MAX-2	lncRNA	1.1237
lnc-MB-5	lncRNA	0.441687
lnc-MBNL1-3	lncRNA	0.70374
lnc-MBNL2-3	lncRNA	0.670632
lnc-MBOAT1-11	lncRNA	0.175557
lnc-MC5R-1	lncRNA	0.659379
lnc-MC5R-11	lncRNA	0.655607
lnc-MCEE-1	lncRNA	0.522927
lnc-MCL1-2	lncRNA	0.785817
lnc-MCM3-2	lncRNA	0.78535
lnc-MCMDC2-1	lncRNA	0.399318
lnc-MCUB-1	lncRNA	0.50001
lnc-MDH2-2	lncRNA	0.703491
lnc-MDM1-5	lncRNA	0.701231
lnc-MDM4-3	lncRNA	1.29461
lnc-ME3-1	lncRNA	0.405415
lnc-ME3-2	lncRNA	0.635061
lnc-ME3-4	lncRNA	0.979542
lnc-MED15-1	lncRNA	0.600036
lnc-MED26-1	lncRNA	0.30034
lnc-MED26-2	lncRNA	0.371784
lnc-MED7-1	lncRNA	0.359735
lnc-MEF2C-8	lncRNA	0.609222
lnc-MEGF6-4	lncRNA	0.499858
lnc-MEI4-10	lncRNA	0.878461
lnc-MEIS1-10	lncRNA	0.542972
lnc-MELTF-3	lncRNA	0.718926
lnc-MEMO1-4	lncRNA	0.563812
lnc-MESP1-1	lncRNA	0.704987
lnc-MEST-6	lncRNA	0.520742
lnc-METAP1-10	lncRNA	1.22448
lnc-METAP1-3	lncRNA	0.471731
lnc-METRNL-8	lncRNA	0.412542
lnc-METTL16-2	lncRNA	0.590944
lnc-METTL16-5	lncRNA	0.461758
lnc-METTL17-2	lncRNA	1.29141
lnc-METTL23-16	lncRNA	0.53928
lnc-METTL2B-6	lncRNA	0.376156
lnc-MEX3C-4	lncRNA	0.498148
lnc-MFAP2-53	lncRNA	0.252099
lnc-MFAP5-1	lncRNA	0.640622
lnc-MFNG-1	lncRNA	0.866035
lnc-MFSD14B-12	lncRNA	0.811313
lnc-MFSD14B-20	lncRNA	0.30975
lnc-MFSD14B-9	lncRNA	0.881278
lnc-MFSD4B-5	lncRNA	0.604625
lnc-MFSD8-1	lncRNA	0.668124
lnc-MGAT1-3	lncRNA	0.378422
lnc-MGST2-3	lncRNA	0.65242
lnc-MICAL2-1	lncRNA	1.28022
lnc-MICAL2-5	lncRNA	0.661343
lnc-MICAL3-2	lncRNA	0.436076
lnc-MICALL2-2	lncRNA	0.525646
lnc-MINDY1-2	lncRNA	0.278827
lnc-MINDY1-3	lncRNA	0.292483
lnc-MIOS-1	lncRNA	0.335891
lnc-MIOS-4	lncRNA	0.345954
lnc-MKI67-11	lncRNA	0.647005
lnc-MKI67-4	lncRNA	0.604028
lnc-MKLN1-1	lncRNA	0.858243
lnc-MKRN2OS-3	lncRNA	0.807726
lnc-MLH3-2	lncRNA	0.68958
lnc-MMADHC-12	lncRNA	0.47467
lnc-MMADHC-2	lncRNA	1.7189
lnc-MMD-9	lncRNA	0.407007
lnc-MMRN1-12	lncRNA	1.67765
lnc-MNX1-10	lncRNA	0.628792
lnc-MOCOS-2	lncRNA	0.409673
lnc-MOCS3-3	lncRNA	1.87445
lnc-MOCS3-4	lncRNA	0.908922
lnc-MON1A-2	lncRNA	0.686504
lnc-MORF4L2-3	lncRNA	0.730246
lnc-MPLKIP-3	lncRNA	1.21923
lnc-MPP6-3	lncRNA	0.693419
lnc-MPPE1-10	lncRNA	0.5515
lnc-MRFAP1-2	lncRNA	0.356676
lnc-MRNIP-4	lncRNA	0.277829
lnc-MROH6-1	lncRNA	0.290324
lnc-MROH7-2	lncRNA	0.812787
lnc-MRPL11-1	lncRNA	0.33815
lnc-MRPL14-1	lncRNA	0.697165
lnc-MRPL28-2	lncRNA	0.171132
lnc-MRPL3-1	lncRNA	0.400417
lnc-MRPL3-2	lncRNA	0.362679
lnc-MRPL33-1	lncRNA	1.32379
lnc-MRPL39-2	lncRNA	0.833974
lnc-MRPL49-1	lncRNA	0.537907
lnc-MRPS22-1	lncRNA	0.308402
lnc-MRPS22-4	lncRNA	0.760188
lnc-MRPS25-5	lncRNA	0.32801
lnc-MRPS30-7	lncRNA	0.311797
lnc-MRPS30-8	lncRNA	0.386731
lnc-MRPS5-2	lncRNA	2.40817
lnc-MS4A6A-1	lncRNA	0.612451
lnc-MSMB-6	lncRNA	1.07953
lnc-MSMP-3	lncRNA	0.493788
lnc-MSN-7	lncRNA	0.187895
lnc-MSR1-7	lncRNA	0.966157
lnc-MSTN-2	lncRNA	0.574916
lnc-MTA3-6	lncRNA	0.699543
lnc-MTERF3-1	lncRNA	1.20048
lnc-MTF2-4	lncRNA	0.651731
lnc-MTFR2-2	lncRNA	0.607833
lnc-MTFR2-3	lncRNA	0.91383
lnc-MTHFD2L-4	lncRNA	0.998845
lnc-MTHFSD-3	lncRNA	0.555844
lnc-MTHFSD-62	lncRNA	0.858681
lnc-MTMR9-3	lncRNA	0.51906
lnc-MTNR1A-66	lncRNA	0.458954
lnc-MTX3-5	lncRNA	0.693694
lnc-MUC13-7	lncRNA	0.651126
lnc-MUC2-1	lncRNA	0.592899
lnc-MUC20-67	lncRNA	0.153306
lnc-MUC20-7	lncRNA	0.993854
lnc-MUC4-1	lncRNA	0.827946
lnc-MUC4-2	lncRNA	0.787083
lnc-MUL1-3	lncRNA	0.519467
lnc-MVB12B-7	lncRNA	0.709626
lnc-MX1-4	lncRNA	0.960379
lnc-MX1-5	lncRNA	0.528393
lnc-MXD4-1	lncRNA	0.486512
lnc-MYBBP1A-2	lncRNA	0.422444
lnc-MYC-1	lncRNA	0.882499
lnc-MYC-8	lncRNA	0.684262
lnc-MYEOV-1	lncRNA	1.41095
lnc-MYEOV-11	lncRNA	1.03554
lnc-MYF5-2	lncRNA	1.54591
lnc-MYH13-2	lncRNA	0.71358
lnc-MYH15-1	lncRNA	0.504721
lnc-MYLK4-31	lncRNA	0.490122
lnc-MYLK4-34	lncRNA	0.552147
lnc-MYLK4-36	lncRNA	0.538181
lnc-MYLPF-1	lncRNA	0.535086
lnc-MYO15B-3	lncRNA	0.356681
lnc-MYO15B-4	lncRNA	0.577505
lnc-MYO16-9	lncRNA	1.85317
lnc-MYO5B-2	lncRNA	0.593249
lnc-MYO6-1	lncRNA	0.563806
lnc-MYO9A-1	lncRNA	0.975279
lnc-MYOM1-10	lncRNA	0.753959
lnc-MYOZ1-1	lncRNA	0.492493
lnc-MYPN-2	lncRNA	0.954471
lnc-MZT1-5	lncRNA	0.59798
lnc-N4BP2-3	lncRNA	0.867542
lnc-N6AMT1-1	lncRNA	0.564445
lnc-NAA15-2	lncRNA	0.713062
[truncated: 14,162 more rows]

## Sheet: Figure 3G
Figure 3G
lncRNA	module	expression
ACAP2-IT1	grey	0.57186
ACOXL-AS1	grey	0.0872385
ACTA2-AS1	grey	0.63201
ACTN1-AS1	grey	0.0762429
ADAMTS19-AS1	grey	0.0427351
ADD3-AS1	grey	0.598615
ADIRF-AS1	grey	0.800215
ADNP-AS1	grey	0.716417
ALKBH3-AS1	grey	0.431151
ALMS1-IT1	grey	0.280192
ANKRD10-IT1	grey	2.18838
ANP32A-IT1	grey	0.391789
ARF4-AS1	grey	0.592802
ARRDC3-AS1	grey	1.8177
ASB16-AS1	grey	1.1492
ASH1L-AS1	grey	1.43698
ATP2B1-AS1	grey	0.262844
ATP6V0E2-AS1	grey	1.0519
AZIN1-AS1	grey	1.18188
BAALC-AS1	grey	0.637227
BACH1-AS1	grey	0.803542
BACH1-IT1	grey	0.569061
BIN3-IT1	grey	0.201696
BOLA3-AS1	grey	0.353475
BRE-AS1	grey	0.255994
CALML3-AS1	grey	0.0516937
CAMTA1-DT	grey	0.303839
CASC11	grey	0.0810123
CASC2	grey	0.437917
CATIP-AS1	grey	1.49278
CCDC18-AS1	grey	2.71231
CCNT2-AS1	grey	0.49145
CD27-AS1	grey	2.1903
CD81-AS1	grey	0.200127
CDC37L1-DT	grey	1.5024
CHKB-DT	grey	0.615488
CHMP1B-AS1	grey	0.82554
CIRBP-AS1	grey	1.06852
CKMT2-AS1	grey	1.91762
CLIP1-AS1	grey	0.217486
CLMAT3	grey	0.380982
CNNM3-DT	grey	0.775928
CPEB2-DT	grey	0.467468
CRTC3-AS1	grey	0.405383
CSE1L-AS1	grey	0.210205
CTBP1-DT	grey	0.988554
DARS-AS1	grey	0.527576
DCTN1-AS1	grey	0.392166
DDX11-AS1	grey	0.423098
DHRS4-AS1	grey	2.20762
DICER1-AS1	grey	0.708781
DIRC3-AS1	grey	0.11407
DLEU1	grey	2.26475
DLEU2	grey	3.31102
DLG5-AS1	grey	0.124288
DLGAP1-AS1	grey	1.47114
DNAJC27-AS1	grey	1.97995
DNAJC3-DT	grey	0.755897
DSCR9	grey	0.902065
E2F3-IT1	grey	0.512757
EAF1-AS1	grey	0.569415
EDRF1-AS1	grey	1.48317
EGOT	grey	0.998184
EHD4-AS1	grey	0.289058
EIF1B-AS1	grey	0.669645
ELFN1-AS1	grey	0.0534991
ELOA-AS1	grey	1.08426
ENO1-AS1	grey	0.144688
TUG1	grey	1.42125
KBTBD11-OT1	grey	0.197347
ENTPD1-AS1	grey	2.13679
ENTPD3-AS1	grey	1.9662
EP300-AS1	grey	1.45852
EPN2-AS1	grey	0.264649
EPN2-IT1	grey	0.404122
ERI3-IT1	grey	0.800304
ERICH6-AS1	grey	0.379866
EXOC3-AS1	grey	0.668836
EXTL3-AS1	grey	0.104612
FAM111A-DT	grey	1.06685
FAM182A	grey	1.72874
FAM215B	grey	0.924251
FAM239A	grey	2.73584
FAM239B	grey	1.62891
FAM27C	grey	1.14918
FAM27E2	grey	0.535209
FAM66B	grey	0.74525
FAM99B	grey	0.231153
FAS-AS1	grey	0.411902
FBXL19-AS1	grey	0.248668
FLG-AS1	grey	0.338922
FLVCR1-DT	grey	0.814549
FMR1-AS1	grey	0.0559181
FOXN3-AS1	grey	0.593063
FOXN3-AS2	grey	0.334598
FOXP4-AS1	grey	0.948806
FRG1-DT	grey	0.343741
FRGCA	grey	0.238362
FRMD6-AS1	grey	0.190601
FTX	grey	3.73516
GABPB1-AS1	grey	1.53451
GAPLINC	grey	0.544085
GAS1RR	grey	0.254297
GAS6-DT	grey	0.216108
GCC2-AS1	grey	0.675606
GHET1	grey	0.127991
GHRLOS	grey	0.838949
GLIDR	grey	2.40899
GNAS-AS1	grey	0.265373
GSN-AS1	grey	0.396033
GTSE1-DT	grey	0.288016
HAGLROS	grey	0.42417
HAR1A	grey	0.232006
HCG27	grey	1.12242
HDAC11-AS1	grey	0.301056
HDHD5-AS1	grey	0.499579
HEXA-AS1	grey	0.276311
HIF1A-AS2	grey	0.915127
HIPK1-AS1	grey	0.293245
IDH1-AS1	grey	0.478245
IL12A-AS1	grey	0.289801
ILF3-DT	grey	1.81144
INE1	grey	0.67807
INGMG_000018	grey	0.427275
INGMG_000091	grey	0.270034
INGMG_000200	grey	0.115962
INGMG_000331	grey	0.278592
INGMG_000336	grey	0.404965
INGMG_000408	grey	0.308858
INGMG_000431	grey	1.03689
INGMG_000459	grey	0.0256814
INGMG_000518	grey	0.184131
INGMG_000551	grey	0.248828
INGMG_000610	grey	0.513517
INGMG_000647	grey	0.13666
INGMG_000652	grey	0.229124
INGMG_000656	grey	1.27023
INGMG_000709	grey	0.0936722
INGMG_000743	grey	1.32849
INGMG_000806	grey	0.0999271
INGMG_000895	grey	0.384628
INGMG_000896	grey	0.228842
INGMG_001017	grey	0.460514
INGMG_001116	grey	0.40122
INGMG_001152	grey	0.838983
INGMG_001190	grey	0.279574
INGMG_001218	grey	0.209004
INGMG_001236	grey	0.242201
INGMG_001426	grey	0.106522
INGMG_001440	grey	0.49208
INGMG_001474	grey	0.462544
INGMG_001539	grey	0.234105
INGMG_001601	grey	1.27368
INGMG_001606	grey	1.17463
INGMG_001673	grey	0.17827
INGMG_001704	grey	0.169469
INGMG_001714	grey	0.757191
INGMG_001742	grey	0.146336
INGMG_001846	grey	0.424252
INGMG_001989	grey	0.63417
INGMG_002002	grey	0.540509
INGMG_002005	grey	0.724729
INGMG_002060	grey	0.067417
INGMG_002062	grey	0.253278
INGMG_002112	grey	0.466484
INGMG_002130	grey	0.464737
INGMG_002230	grey	0.620623
INGMG_002256	grey	0.836906
INGMG_002266	grey	0.172743
INGMG_002524	grey	0.733122
INGMG_002572	grey	0.342557
INGMG_002617	grey	0.147743
INGMG_002663	grey	0.393843
INGMG_002688	grey	0.206456
INGMG_002697	grey	0.289071
INGMG_002734	grey	0.720435
INGMG_002741	grey	0.223604
INGMG_002775	grey	0.359152
INGMG_002796	grey	0.342694
INGMG_002896	grey	0.334929
INGMG_002951	grey	0.623687
INKA2-AS1	grey	0.0969561
IQCH-AS1	grey	2.11083
ITFG2-AS1	grey	4.68413
ITGB1-DT	grey	0.550457
ITPR1-DT	grey	0.187142
JARID2-AS1	grey	0.415244
JPX	grey	3.61963
KANSL1-AS1	grey	1.79934
KCNMB2-AS1	grey	0.200966
KCTD21-AS1	grey	0.693583
KIZ-AS1	grey	0.112841
KLF3-AS1	grey	0.568882
KLHL7-DT	grey	0.0795105
KTN1-AS1	grey	0.522071
LANCL1-AS1	grey	0.316816
LCMT1-AS1	grey	0.564189
LDLRAD4-AS1	grey	0.261929
LENG8-AS1	grey	1.41084
LIMD1-AS1	grey	2.04868
LINC00092	grey	0.216482
LINC00174	grey	2.90314
LINC00205	grey	1.74713
LINC00235	grey	0.759399
LINC00239	grey	0.608647
LINC00240	grey	0.194462
LINC00265	grey	1.40289
LINC00271	grey	0.596465
LINC00278	grey	2.14891
LINC00284	grey	0.0635495
LINC00310	grey	0.199772
LINC00311	grey	0.228366
LINC00324	grey	2.37382
LINC00342	grey	0.739517
LINC00355	grey	0.0283364
LINC00365	grey	0.232831
LINC00467	grey	2.07633
LINC00471	grey	0.472799
LINC00476	grey	2.27065
LINC00486	grey	0.18502
LINC00562	grey	0.172908
LINC00574	grey	0.511722
LINC00609	grey	0.0406141
LINC00621	grey	0.0485834
LINC00630	grey	2.75051
LINC00641	grey	0.764698
LINC00649	grey	1.74466
LINC00662	grey	1.90476
LINC00663	grey	0.889669
LINC00664	grey	0.04866
LINC00698	grey	0.16595
LINC00702	grey	0.360567
LINC00852	grey	0.683161
LINC00863	grey	1.72118
LINC00881	grey	0.226816
LINC00882	grey	0.379841
LINC00884	grey	0.446627
LINC00886	grey	0.442594
LINC00896	grey	0.345549
LINC00899	grey	0.793235
LINC00909	grey	1.70763
LINC00927	grey	0.194726
LINC00941	grey	0.0884655
LINC00960	grey	0.945435
LINC00982	grey	0.151072
LINC00997	grey	0.952735
LINC00999	grey	1.15119
LINC01000	grey	3.10904
LINC01001	grey	0.692584
LINC01002	grey	2.64928
LINC01011	grey	0.518732
LINC01013	grey	0.467667
LINC01023	grey	1.34509
LINC01033	grey	0.136319
LINC01063	grey	0.568741
LINC01117	grey	0.189099
LINC01126	grey	0.54038
LINC01128	grey	2.13797
LINC01132	grey	0.135911
LINC01135	grey	1.11695
LINC01137	grey	1.39494
LINC01144	grey	0.299179
LINC01176	grey	2.01872
LINC01184	grey	2.54541
LINC01186	grey	0.401678
LINC01191	grey	0.261773
LINC01220	grey	0.26566
LINC01238	grey	1.02342
LINC01252	grey	0.118419
LINC01266	grey	0.157775
LINC01277	grey	0.385789
LINC01278	grey	1.40649
LINC01301	grey	0.37797
LINC01311	grey	0.567089
LINC01322	grey	0.0586367
LINC01336	grey	1.63267
LINC01344	grey	0.175589
LINC01355	grey	1.07129
LINC01376	grey	0.965124
LINC01424	grey	0.210329
LINC01481	grey	1.39433
LINC01524	grey	0.0119185
LINC01531	grey	0.149315
LINC01534	grey	0.853599
LINC01535	grey	0.176558
LINC01550	grey	1.09241
LINC01569	grey	0.544842
LINC01572	grey	1.83166
LINC01597	grey	0.312928
LINC01605	grey	0.700405
LINC01619	grey	0.344463
LINC01638	grey	0.0738702
LINC01695	grey	0.277451
LINC01697	grey	0.214334
LINC01703	grey	0.18118
LINC01709	grey	0.760158
LINC01719	grey	0.514422
LINC01748	grey	0.239607
LINC01759	grey	0.299745
LINC01762	grey	0.99148
LINC01763	grey	0.441574
LINC01770	grey	0.450004
LINC01801	grey	0.198776
LINC01806	grey	1.10082
LINC01829	grey	0.214002
LINC01833	grey	0.0622101
LINC01852	grey	0.634206
LINC01869	grey	0.156598
LINC01876	grey	1.12178
LINC01914	grey	0.11171
LINC01918	grey	0.0661094
LINC01942	grey	0.0822465
LINC01952	grey	0.179574
LINC01978	grey	0.430444
LINC02015	grey	0.0590954
LINC02021	grey	0.695873
LINC02029	grey	0.0630259
LINC02062	grey	1.23406
LINC02068	grey	0.182344
LINC02102	grey	0.154884
LINC02185	grey	0.315155
LINC02289	grey	0.156146
LINC02327	grey	0.0426584
LINC02334	grey	0.170635
LINC02343	grey	0.228232
LINC02350	grey	0.25385
LINC02352	grey	0.814597
LINC02356	grey	0.369516
LINC02363	grey	0.641815
LINC02367	grey	0.101483
LINC02398	grey	0.0767044
LINC02405	grey	0.559804
LINC02427	grey	0.66265
LINC02447	grey	0.30634
LINC02449	grey	0.607139
LINC02452	grey	0.127849
LINC02453	grey	0.824559
LINC02454	grey	0.0381038
LINC02458	grey	0.126723
LINC02551	grey	0.136249
LINC02580	grey	0.546081
LIPE-AS1	grey	0.798063
LIX1L-AS1	grey	0.824955
LLPH-DT	grey	0.683248
LMCD1-AS1	grey	0.277207
LMO7-AS1	grey	0.551051
lnc-A1BG-1	grey	1.41474
lnc-A1BG-2	grey	2.19333
lnc-A1BG-3	grey	0.147523
lnc-A2M-3	grey	0.763646
lnc-A3GALT2-4	grey	2.31535
lnc-AACS-5	grey	1.17989
lnc-AAK1-2	grey	0.532494
lnc-AAMP-1	grey	1.26653
lnc-AAMP-2	grey	0.436641
lnc-AARS-1	grey	0.356326
lnc-AARS2-4	grey	0.394777
lnc-AATK-10	grey	0.130233
lnc-AATK-5	grey	1.82283
lnc-ABAT-2	grey	0.0881599
lnc-ABCA3-1	grey	0.3789
lnc-ABCB1-1	grey	0.76362
lnc-ABCC5-3	grey	0.729687
lnc-ABCC6-10	grey	0.691782
lnc-ABCC6-11	grey	0.200244
lnc-ABCE1-3	grey	0.316724
lnc-ABHD12-4	grey	0.176021
lnc-ABHD12B-2	grey	0.205897
lnc-ABHD15-2	grey	1.34374
lnc-ABHD17A-1	grey	0.998434
lnc-ABHD17B-2	grey	2.17006
lnc-ABLIM2-4	grey	0.432297
lnc-ABO-33	grey	0.385475
lnc-ABT1-3	grey	0.810623
lnc-ABT1-5	grey	0.147047
lnc-ABTB2-3	grey	0.264717
lnc-ACAD9-2	grey	0.190162
lnc-ACAT1-1	grey	0.300533
lnc-ACOT12-6	grey	0.171989
lnc-ACOX3-5	grey	0.642236
lnc-ACOXL-4	grey	0.139475
lnc-ACR-2	grey	3.36983
lnc-ACRV1-2	grey	0.310872
lnc-ACSBG1-5	grey	0.636257
lnc-ACSBG2-2	grey	0.260453
lnc-ACTA1-3	grey	0.248616
lnc-ACTL7B-11	grey	0.068219
lnc-ACTR1B-5	grey	1.13581
lnc-ACTR1B-6	grey	0.385138
lnc-ACTR1B-7	grey	0.68903
lnc-ACTR2-3	grey	0.140583
lnc-ACTR3-2	grey	1.21171
lnc-ACTR6-4	grey	0.136884
lnc-ACVR2B-1	grey	0.230141
lnc-ADA2-2	grey	0.492609
lnc-ADAM10-6	grey	0.903737
lnc-ADAM10-7	grey	0.819857
lnc-ADAM10-8	grey	0.8374
lnc-ADAM17-1	grey	0.310825
lnc-ADAM21-3	grey	0.0432573
lnc-ADAM21-5	grey	0.0619225
lnc-ADAMTS12-6	grey	0.394491
lnc-ADAMTS8-5	grey	1.09666
lnc-ADAMTSL4-2	grey	0.222271
lnc-ADAMTSL4-4	grey	0.0824286
lnc-ADAMTSL4-7	grey	0.370871
lnc-ADAP2-1	grey	0.470579
lnc-ADAR-2	grey	1.16601
lnc-ADAT1-1	grey	0.0681478
lnc-ADCY4-4	grey	0.687637
lnc-ADCY5-1	grey	0.963873
lnc-ADCY9-1	grey	0.208381
lnc-ADGRL2-12	grey	0.0585374
lnc-ADGRV1-17	grey	0.140434
lnc-ADH5-6	grey	0.188303
lnc-ADIRF-1	grey	0.835007
lnc-ADPRM-6	grey	0.206121
lnc-ADRA2A-4	grey	0.192671
lnc-ADRB1-3	grey	0.146848
lnc-AFG1L-5	grey	0.572909
lnc-AFG1L-8	grey	1.75516
lnc-AFG3L2-6	grey	0.847541
lnc-AFG3L2-7	grey	0.516177
lnc-AFTPH-5	grey	0.0396002
lnc-AGAP4-5	grey	0.323158
lnc-AGAP5-1	grey	4.21926
lnc-AGAP6-1	grey	0.322791
lnc-AGAP9-39	grey	0.668671
lnc-AGBL1-3	grey	0.646847
lnc-AGBL2-1	grey	2.06086
lnc-AGBL3-2	grey	0.728411
lnc-AGBL4-5	grey	0.165603
lnc-AGO3-2	grey	0.347522
lnc-AGPAT2-2	grey	0.328699
lnc-AGR3-1	grey	0.597394
lnc-AHCY-7	grey	0.142824
lnc-AHSP-5	grey	0.288348
lnc-AIDA-1	grey	0.534783
lnc-AIG1-4	grey	0.55132
lnc-AIPL1-6	grey	0.752802
lnc-AK5-1	grey	0.27476
lnc-AK6-6	grey	2.31853
lnc-AK6-8	grey	0.240433
lnc-AK7-6	grey	0.786797
lnc-AKAP10-2	grey	0.217977
lnc-AKAP11-1	grey	0.339735
lnc-AKAP12-1	grey	0.540783
lnc-AKAP3-3	grey	0.336205
lnc-AKAP8-4	grey	0.270877
lnc-AKAP9-1	grey	0.117032
lnc-AKAP9-3	grey	0.166456
lnc-AKIRIN1-16	grey	0.349351
lnc-AKR1B1-1	grey	0.279914
lnc-AKR1B1-3	grey	0.415751
lnc-AKR1E2-5	grey	0.0768391
lnc-AKR7A2-2	grey	0.321519
lnc-AKT3-2	grey	0.226213
lnc-ALAS2-2	grey	0.224654
lnc-ALB-1	grey	1.3098
lnc-ALB-10	grey	0.374063
lnc-ALDH1A2-5	grey	0.647645
lnc-ALDH1A3-1	grey	0.609713
lnc-ALDH3A2-2	grey	0.879645
lnc-ALDH3B2-3	grey	0.453601
lnc-ALDH8A1-2	grey	0.798664
lnc-ALG12-5	grey	0.403674
lnc-ALG13-3	grey	0.182303
lnc-ALG5-4	grey	0.651657
lnc-ALKAL2-6	grey	0.258062
lnc-ALKBH3-5	grey	0.402075
lnc-ALPK1-2	grey	1.30569
lnc-ALX4-11	grey	0.30879
lnc-ALX4-5	grey	0.499675
lnc-ALX4-7	grey	0.86375
lnc-AMELY-17	grey	0.120285
lnc-AMIGO1-2	grey	0.46494
lnc-ANAPC11-3	grey	3.54763
lnc-ANAPC11-7	grey	0.660601
lnc-ANAPC7-4	grey	0.15849
lnc-ANG-1	grey	4.80549
lnc-ANGPT2-2	grey	1.17843
lnc-ANKFY1-5	grey	1.39085
lnc-ANKRD11-1	grey	0.685503
lnc-ANKRD20A2-14	grey	1.03755
lnc-ANKRD20A3-51	grey	0.469961
lnc-ANKRD26-1	grey	0.246041
lnc-ANKRD27-1	grey	0.535535
lnc-ANKRD27-2	grey	0.59858
lnc-ANKRD31-2	grey	0.272852
lnc-ANKRD33-2	grey	0.0796036
lnc-ANKRD33B-2	grey	0.102913
lnc-ANKRD34B-4	grey	2.29347
lnc-ANKRD36B-3	grey	1.95431
lnc-ANKRD42-1	grey	0.59654
lnc-ANKRD42-2	grey	0.0951153
lnc-ANKRD55-6	grey	2.17051
lnc-ANKRD6-1	grey	0.211987
lnc-ANKRD60-4	grey	0.968244
lnc-ANKRD9-1	grey	0.0695325
lnc-ANKRD9-4	grey	0.398264
lnc-ANTXR2-3	grey	1.14864
lnc-ANXA2-2	grey	1.08396
lnc-AP1AR-1	grey	0.406087
lnc-AP1S2-2	grey	0.0680911
lnc-AP1S3-2	grey	1.89066
lnc-AP3B1-3	grey	0.198117
lnc-AP3M1-1	grey	0.923842
lnc-AP3S1-1	grey	0.249016
lnc-AP3S1-11	grey	1.01023
lnc-AP3S1-4	grey	0.82084
lnc-AP4S1-3	grey	0.47503
lnc-AP5B1-2	grey	0.24561
lnc-APCDD1L-2	grey	0.352313
lnc-APCDD1L-3	grey	2.05754
lnc-APOC3-3	grey	0.11885
lnc-APOD-4	grey	0.541708
lnc-APOD-5	grey	0.679834
lnc-APOD-6	grey	0.388137
lnc-APOLD1-1	grey	0.528777
lnc-ARAF-1	grey	2.55962
lnc-ARAP2-1	grey	0.374095
lnc-ARF1-3	grey	0.139466
lnc-ARF5-11	grey	1.99798
lnc-ARF6-1	grey	8.73031
lnc-ARFIP2-2	grey	0.661405
lnc-ARFIP2-3	grey	0.938334
lnc-ARHGAP18-1	grey	1.17573
lnc-ARHGAP26-4	grey	0.201192
lnc-ARHGAP31-2	grey	0.178486
lnc-ARHGAP32-4	grey	0.869986
lnc-ARHGAP44-2	grey	0.0833291
lnc-ARHGEF3-3	grey	0.528515
lnc-ARHGEF7-7	grey	0.0921678
lnc-ARID2-1	grey	0.611002
lnc-ARID2-11	grey	1.56516
lnc-ARID2-8	grey	1.10478
lnc-ARID3B-2	grey	0.250487
lnc-ARID4A-2	grey	0.231346
lnc-ARID4A-3	grey	0.725439
lnc-ARID5A-2	grey	0.480825
lnc-ARL14-2	grey	0.565963
lnc-ARL15-2	grey	0.163724
lnc-ARL16-1	grey	0.767802
lnc-ARL17B-2	grey	0.30372
lnc-ARL3-1	grey	1.04968
lnc-ARL5A-1	grey	0.457411
lnc-ARL5B-1	grey	0.416101
lnc-ARMC1-3	grey	0.343095
lnc-ARMC6-1	grey	0.0814914
lnc-ARMC9-1	grey	0.901455
lnc-ARMCX3-5	grey	0.47976
lnc-ARMCX4-3	grey	0.636263
lnc-ARPC1B-2	grey	0.557664
lnc-ARPC2-1	grey	0.687223
lnc-ARPC3-1	grey	0.429297
lnc-ARPC5L-1	grey	0.347146
lnc-ARPP19-1	grey	0.784896
lnc-ARPP19-2	grey	0.993934
lnc-ARSF-3	grey	0.227377
lnc-ARSF-6	grey	0.319171
lnc-ARSG-2	grey	4.15541
lnc-ARSJ-3	grey	1.14203
lnc-ARSK-1	grey	0.38436
lnc-ART3-2	grey	0.123613
lnc-ARVCF-1	grey	0.167442
lnc-ARVCF-4	grey	0.70055
lnc-ASAP2-5	grey	0.184819
lnc-ASB13-4	grey	0.99127
lnc-ASB3-2	grey	0.415612
lnc-ASPHD1-1	grey	0.235473
lnc-ASPRV1-4	grey	0.172136
lnc-ASTE1-1	grey	0.146775
lnc-ASXL1-3	grey	0.139916
lnc-ATAD1-5	grey	0.215709
lnc-ATAD2-1	grey	0.0788764
lnc-ATAD5-3	grey	0.100353
lnc-ATAD5-9	grey	2.20605
lnc-ATE1-5	grey	1.06512
lnc-ATF3-1	grey	0.158868
lnc-ATF7IP2-3	grey	1.20034
lnc-ATG2B-16	grey	0.522248
lnc-ATG4B-2	grey	0.769464
lnc-ATL2-1	grey	0.19995
lnc-ATL3-2	grey	0.818897
lnc-ATOH7-3	grey	1.35843
lnc-ATOX1-4	grey	0.53561
lnc-ATP10A-69	grey	0.442698
lnc-ATP11A-2	grey	0.0870057
lnc-ATP12A-1	grey	0.151617
lnc-ATP2A2-10	grey	0.776465
lnc-ATP2B3-1	grey	0.773812
lnc-ATP5F1A-4	grey	0.254641
lnc-ATP5F1E-1	grey	1.11068
lnc-ATP6AP1L-3	grey	0.348214
lnc-ATP6AP2-13	grey	4.26136
lnc-ATP6AP2-15	grey	0.0325002
lnc-ATP6V1A-7	grey	0.156095
lnc-ATP6V1D-8	grey	0.651426
lnc-ATP6V1E2-2	grey	0.056099
lnc-ATP6V1E2-8	grey	0.806889
lnc-ATP6V1G1-2	grey	0.139536
lnc-ATPAF2-2	grey	0.202443
lnc-ATRIP-24	grey	0.310357
lnc-ATXN3-3	grey	0.704778
lnc-ATXN7-16	grey	0.230676
lnc-AUH-2	grey	0.326071
lnc-AUNIP-2	grey	0.735146
lnc-AURKB-4	grey	1.07752
lnc-AURKB-5	grey	1.09997
lnc-AVPI1-1	grey	1.11499
lnc-AZIN1-4	grey	0.437039
lnc-AZIN2-3	grey	0.160707
lnc-B3GALNT2-2	grey	2.81132
lnc-B3GNT10-21	grey	1.85766
lnc-B3GNT10-4	grey	0.968279
lnc-B3GNT7-4	grey	0.0766072
lnc-B4GALNT3-2	grey	1.33435
lnc-B4GALNT3-4	grey	0.111761
lnc-B4GALT3-1	grey	2.08542
lnc-BAG3-1	grey	0.143801
lnc-BAG3-4	grey	0.3176
lnc-BAK1-2	grey	0.433607
lnc-BANP-14	grey	0.0757524
lnc-BARX2-5	grey	0.266277
lnc-BATF3-6	grey	0.779163
lnc-BAZ2A-1	grey	0.931315
lnc-BAZ2A-3	grey	0.0926356
lnc-BAZ2B-1	grey	1.62848
lnc-BAZ2B-2	grey	0.32799
lnc-BCL2L10-2	grey	0.204923
lnc-BCL7C-1	grey	0.108395
lnc-BDP1-6	grey	0.364292
lnc-BEND7-2	grey	0.464563
lnc-BEND7-5	grey	0.854828
lnc-BET1L-4	grey	0.361409
lnc-BHLHA15-1	grey	0.137586
lnc-BICDL1-1	grey	1.12343
lnc-BIRC2-3	grey	4.29136
lnc-BIRC8-3	grey	0.0838885
lnc-BLNK-1	grey	0.846383
lnc-BNIP3-2	grey	0.297606
lnc-BOLA3-5	grey	0.20274
lnc-BPNT1-2	grey	0.461429
lnc-BRAT1-2	grey	0.690454
lnc-BRD3OS-1	grey	0.76345
lnc-BRD3OS-7	grey	0.143572
lnc-BRF2-2	grey	0.117401
lnc-BRI3-2	grey	0.495683
lnc-BST1-2	grey	0.720893
lnc-BTBD17-3	grey	0.275234
lnc-BTBD6-2	grey	3.22982
lnc-BTD-3	grey	0.20946
lnc-BTNL8-6	grey	0.364937
lnc-BUB1-7	grey	0.421902
lnc-BYSL-2	grey	0.642054
lnc-C10orf143-11	grey	0.0484048
lnc-C10orf143-46	grey	1.00348
lnc-C10orf67-2	grey	0.045969
lnc-C11orf16-7	grey	0.338419
lnc-C11orf58-4	grey	1.46003
lnc-C11orf94-4	grey	1.25991
lnc-C11orf95-1	grey	0.943667
lnc-C12orf40-3	grey	0.345619
lnc-C12orf49-6	grey	0.95902
lnc-C12orf73-2	grey	0.464477
lnc-C13orf42-2	grey	0.274787
lnc-C13orf46-4	grey	1.57898
lnc-C14orf93-2	grey	0.648201
lnc-C15orf41-18	grey	0.244932
lnc-C16orf46-3	grey	1.99994
lnc-C16orf58-5	grey	1.28912
lnc-C16orf95-7	grey	1.50661
lnc-C17orf58-8	grey	0.285485
lnc-C17orf62-1	grey	1.01337
lnc-C17orf75-8	grey	0.179323
lnc-C17orf97-3	grey	0.283612
lnc-C18orf25-1	grey	0.257565
lnc-C19orf12-12	grey	0.117138
lnc-C19orf44-5	grey	0.386029
lnc-C19orf44-7	grey	0.244113
lnc-C19orf44-8	grey	0.337464
lnc-C1orf35-2	grey	1.49474
lnc-C1orf61-2	grey	0.636743
lnc-C1QL3-1	grey	0.607548
lnc-C1QTNF1-8	grey	0.1137
lnc-C1QTNF3-AMACR-2	grey	5.46326
lnc-C1QTNF3-AMACR-3	grey	2.27182
lnc-C1QTNF6-1	grey	0.709195
lnc-C1R-2	grey	0.932195
lnc-C20orf196-2	grey	0.158338
lnc-C20orf196-4	grey	0.649095
lnc-C20orf196-6	grey	0.0945799
lnc-C20orf85-3	grey	0.591194
lnc-C20orf96-3	grey	0.151683
lnc-C22orf15-4	grey	0.733894
lnc-C2CD4B-11	grey	0.227259
lnc-C2orf40-9	grey	4.51076
lnc-C2orf74-5	grey	1.59069
lnc-C2orf81-5	grey	0.414879
lnc-C5orf60-3	grey	2.22185
lnc-C5orf63-1	grey	0.374114
lnc-C6orf106-2	grey	0.127835
lnc-C6orf120-1	grey	0.1946
lnc-C6orf120-3	grey	0.211239
lnc-C6orf52-3	grey	0.415971
lnc-C6orf62-1	grey	0.863137
lnc-C8orf33-6	grey	1.26632
lnc-C8orf37-2	grey	0.276378
lnc-C8orf74-3	grey	0.0598077
lnc-C8orf76-1	grey	0.79841
lnc-C9orf50-2	grey	0.0790767
lnc-C9orf50-4	grey	0.127279
lnc-C9orf57-4	grey	3.74654
lnc-C9orf64-1	grey	1.24503
lnc-CA4-3	grey	0.255096
lnc-CA5B-1	grey	1.47133
lnc-CA7-2	grey	0.147858
lnc-CA8-13	grey	1.00934
lnc-CA8-14	grey	0.168863
lnc-CAB39-1	grey	0.179102
lnc-CAB39L-10	grey	0.754675
lnc-CABIN1-1	grey	0.635394
lnc-CABLES1-1	grey	0.287463
lnc-CABLES1-4	grey	0.730049
lnc-CABLES2-7	grey	0.780462
lnc-CACNA2D1-1	grey	0.148262
lnc-CACNB2-1	grey	0.143882
lnc-CALCR-1	grey	0.475227
lnc-CALM1-7	grey	0.240157
lnc-CALML6-1	grey	0.277832
lnc-CALML6-2	grey	0.557041
lnc-CAMSAP2-1	grey	0.13824
lnc-CANX-1	grey	0.854773
lnc-CAPN15-3	grey	1.50954
lnc-CAPN2-3	grey	0.387947
lnc-CAPRIN2-2	grey	0.257005
lnc-CAPS-2	grey	0.323462
lnc-CAPZA2-2	grey	1.00792
lnc-CARD14-4	grey	0.738673
lnc-CARHSP1-2	grey	1.50496
lnc-CARNMT1-1	grey	0.196168
lnc-CARS2-4	grey	3.37926
lnc-CASP10-1	grey	1.3104
lnc-CASP3-7	grey	0.746809
lnc-CASP9-1	grey	0.0943624
lnc-CASTOR3-3	grey	1.76069
lnc-CASTOR3-4	grey	0.460128
lnc-CATSPER3-2	grey	0.763248
lnc-CATSPERB-1	grey	0.405091
lnc-CAV2-2	grey	0.243321
lnc-CBARP-2	grey	1.17207
lnc-CBARP-6	grey	0.898779
lnc-CBR3-1	grey	0.0937758
lnc-CBWD5-5	grey	0.161915
lnc-CBY3-1	grey	0.240743
lnc-CBY3-3	grey	1.9481
lnc-CC2D1B-1	grey	0.655454
lnc-CCDC112-2	grey	1.11802
lnc-CCDC125-1	grey	0.314903
lnc-CCDC125-22	grey	0.611339
lnc-CCDC125-6	grey	0.508797
lnc-CCDC136-1	grey	1.6967
lnc-CCDC140-9	grey	0.144555
lnc-CCDC142-3	grey	0.96659
lnc-CCDC144A-1	grey	0.430522
lnc-CCDC146-4	grey	0.561731
lnc-CCDC159-4	grey	0.433656
lnc-CCDC17-5	grey	0.255514
lnc-CCDC184-3	grey	0.236039
lnc-CCDC189-1	grey	0.644484
lnc-CCDC192-5	grey	2.39066
lnc-CCDC22-1	grey	0.422628
lnc-CCDC28A-1	grey	0.551228
lnc-CCDC32-3	grey	0.278784
lnc-CCDC39-8	grey	0.25104
lnc-CCDC57-6	grey	1.69786
lnc-CCDC8-1	grey	0.144061
lnc-CCDC88C-2	grey	1.69581
lnc-CCDC89-5	grey	0.312455
lnc-CCDC90B-3	grey	0.295265
lnc-CCDC92-7	grey	1.57211
lnc-CCDC96-1	grey	0.154425
lnc-CCKAR-1	grey	0.817543
lnc-CCKAR-11	grey	0.111727
lnc-CCKAR-7	grey	0.513965
lnc-CCL25-1	grey	0.220657
lnc-CCL27-2	grey	0.382165
lnc-CCNE2-2	grey	0.263198
lnc-CCNG1-1	grey	1.0682
lnc-CCNT1-3	grey	0.584166
lnc-CCSAP-1	grey	0.968307
lnc-CD200R1-3	grey	0.977949
lnc-CD34-7	grey	0.300449
lnc-CD38-5	grey	2.01481
lnc-CD3D-5	grey	1.31636
lnc-CD40LG-2	grey	0.879494
lnc-CD46-2	grey	0.228249
lnc-CD46-4	grey	0.358195
lnc-CD80-1	grey	0.272469
lnc-CDC27-7	grey	0.514797
lnc-CDC42SE1-1	grey	0.217214
lnc-CDC42SE2-3	grey	0.160178
lnc-CDC73-5	grey	0.273863
lnc-CDCA2-4	grey	0.936081
lnc-CDH18-17	grey	0.0182502
lnc-CDH23-2	grey	0.221868
lnc-CDH8-10	grey	0.525412
lnc-CDHR3-3	grey	0.209071
lnc-CDIPT-4	grey	0.753739
lnc-CDK12-1	grey	1.05862
lnc-CDK12-2	grey	0.630931
lnc-CDK19-7	grey	0.216436
lnc-CDK2AP1-1	grey	0.510583
lnc-CDK5R1-3	grey	0.292156
lnc-CDK8-2	grey	0.726053
lnc-CDKL4-4	grey	0.798198
lnc-CDKN2AIPNL-4	grey	0.421623
lnc-CDKN2B-2	grey	0.593518
lnc-CDO1-1	grey	0.565584
lnc-CDX2-1	grey	0.969715
lnc-CDYL2-1	grey	0.345298
lnc-CDYL2-6	grey	0.223163
lnc-CEACAM20-2	grey	0.584836
lnc-CELA2B-3	grey	0.147913
lnc-CELA3A-5	grey	1.73432
lnc-CELF3-2	grey	0.708136
lnc-CELF4-17	grey	0.335927
lnc-CELF6-1	grey	1.8128
lnc-CEMP1-1	grey	1.07186
lnc-CEMP1-10	grey	0.437967
lnc-CEMP1-5	grey	0.831392
lnc-CENPC-2	grey	0.35182
lnc-CENPJ-8	grey	0.0497529
lnc-CENPP-1	grey	0.381842
lnc-CENPP-10	grey	0.6636
lnc-CENPP-5	grey	0.168509
lnc-CENPV-1	grey	0.157401
lnc-CEP152-1	grey	3.36742
lnc-CEP170-10	grey	0.364973
lnc-CEP170-13	grey	2.40156
lnc-CEP350-3	grey	0.188606
lnc-CEP95-8	grey	1.42466
lnc-CERK-1	grey	0.965086
lnc-CERK-2	grey	0.9218
lnc-CERKL-2	grey	0.28324
lnc-CERKL-3	grey	0.109599
lnc-CERS5-3	grey	2.0631
lnc-CES5A-3	grey	0.156925
lnc-CFAP36-3	grey	1.24729
lnc-CFAP43-4	grey	0.619631
lnc-CFAP53-1	grey	1.407
lnc-CFL1-1	grey	0.344711
lnc-CFL2-5	grey	0.562049
lnc-CGA-2	grey	0.384081
lnc-CGA-3	grey	0.661844
lnc-CGAS-3	grey	4.41934
lnc-CHCHD3-2	grey	0.148849
lnc-CHD2-9	grey	0.104358
lnc-CHD7-2	grey	0.264232
lnc-CHIC1-2	grey	1.14163
lnc-CHIC2-2	grey	1.59706
lnc-CHML-1	grey	0.119318
lnc-CHMP2B-1	grey	0.208797
lnc-CHMP4C-1	grey	0.211189
lnc-CHN1-5	grey	0.145802
lnc-CHN1-6	grey	0.509129
lnc-CHRAC1-4	grey	0.117531
lnc-CHRDL2-5	grey	0.525394
lnc-CHRFAM7A-4	grey	0.136547
lnc-CHRM3-1	grey	0.468382
lnc-CHRNA3-7	grey	0.202189
lnc-CHST12-1	grey	0.248348
lnc-CHSY1-5	grey	0.876294
lnc-CHURC1-1	grey	0.371719
lnc-CIB1-2	grey	0.475824
lnc-CIB2-5	grey	0.474962
lnc-CIB3-1	grey	3.08271
lnc-CIB3-6	grey	0.428019
lnc-CIPC-1	grey	0.246755
lnc-CISD1-1	grey	0.0735213
lnc-CISD2-1	grey	0.655073
lnc-CKAP4-1	grey	0.720569
lnc-CLASP1-3	grey	1.18603
lnc-CLASP2-7	grey	0.569831
lnc-CLBA1-3	grey	0.108216
lnc-CLDN10-7	grey	0.433201
lnc-CLDN10-9	grey	0.0898152
lnc-CLDN15-1	grey	0.248498
lnc-CLDN19-3	grey	0.434498
lnc-CLDN23-1	grey	0.0552357
lnc-CLEC18B-2	grey	0.487375
lnc-CLEC18B-5	grey	0.928616
lnc-CLEC2D-2	grey	0.501158
lnc-CLEC3A-14	grey	0.352756
lnc-CLEC3A-2	grey	0.140088
lnc-CLHC1-4	grey	5.39066
lnc-CLK1-3	grey	1.14236
lnc-CLK4-2	grey	2.80877
lnc-CLN5-4	grey	0.190846
lnc-CLN6-1	grey	1.34784
lnc-CLRN2-1	grey	0.252281
lnc-CLTRN-1	grey	0.307227
lnc-CLVS1-1	grey	0.436323
lnc-CMBL-1	grey	0.69771
lnc-CMTM3-1	grey	0.135333
lnc-CMTM7-2	grey	0.499894
lnc-CMTR1-10	grey	0.453056
lnc-CNDP1-5	grey	0.201584
lnc-CNDP1-8	grey	0.319741
lnc-CNEP1R1-1	grey	0.242173
lnc-CNIH3-2	grey	0.569204
lnc-CNKSR3-6	grey	0.0619505
lnc-CNMD-2	grey	0.871112
lnc-CNN1-2	grey	0.262842
lnc-CNOT1-2	grey	0.277384
lnc-CNOT6-4	grey	0.310744
lnc-CNPY1-2	grey	1.89476
lnc-CNR2-1	grey	1.05282
lnc-CNTF-2	grey	0.400288
lnc-COA6-1	grey	0.219176
lnc-COG5-2	grey	0.377621
lnc-COG5-3	grey	1.05978
lnc-COG5-4	grey	0.89809
lnc-COIL-6	grey	1.07111
lnc-COIL-7	grey	0.41221
lnc-COL22A1-4	grey	0.0548741
lnc-COL24A1-1	grey	0.427144
lnc-COL28A1-1	grey	0.815531
lnc-COL4A1-6	grey	1.48651
lnc-COL4A2-3	grey	0.145005
lnc-COL4A3-2	grey	0.250042
lnc-COL6A3-14	grey	0.313093
lnc-COL6A6-3	grey	0.0534567
lnc-COPE-1	grey	4.83681
lnc-COPG1-3	grey	1.08087
lnc-COPG1-5	grey	0.229816
lnc-COPZ1-3	grey	1.19596
lnc-COPZ2-1	grey	0.428628
lnc-COQ10B-3	grey	0.412015
lnc-COQ2-5	grey	0.143456
lnc-COQ4-1	grey	1.52241
lnc-COQ9-1	grey	0.347652
lnc-CORIN-1	grey	0.352276
lnc-COX10-1	grey	0.64664
lnc-COX14-2	grey	1.19188
lnc-COX19-4	grey	0.329288
lnc-COX5A-1	grey	2.68661
lnc-COX5B-2	grey	0.189219
lnc-COX7A2L-3	grey	0.372841
lnc-COX7A2L-4	grey	2.53864
lnc-COX7B-4	grey	0.158035
lnc-CPEB3-2	grey	0.215321
lnc-CPLX1-2	grey	2.02146
lnc-CPM-1	grey	0.4405
lnc-CPM-3	grey	0.529508
lnc-CPN2-3	grey	0.334416
lnc-CPSF7-1	grey	0.574648
lnc-CPT2-3	grey	0.24612
lnc-CRACR2A-3	grey	0.120576
lnc-CREB1-2	grey	0.246627
lnc-CREB3L4-12	grey	0.395408
lnc-CREB3L4-4	grey	0.33036
lnc-CRHR2-3	grey	0.443001
lnc-CRIPT-1	grey	0.227014
lnc-CRIPT-4	grey	0.296358
lnc-CRISPLD2-2	grey	0.348974
lnc-CRLF1-4	grey	0.541653
lnc-CROCC-1	grey	0.242837
lnc-CROCC-3	grey	0.346695
lnc-CRYM-4	grey	2.59588
lnc-CSNK1A1-1	grey	0.946315
lnc-CSPG4-1	grey	0.1741
lnc-CT55-5	grey	0.376723
lnc-CTAGE5-8	grey	0.933118
lnc-CTAGE6-1	grey	0.415964
lnc-CTBP2-6	grey	0.0754246
lnc-CTBS-4	grey	0.115374
lnc-CTIF-1	grey	0.259794
lnc-CTNNA1-2	grey	0.485504
lnc-CTNNA1-4	grey	0.319941
lnc-CTNNBIP1-1	grey	0.226914
lnc-CTNND2-2	grey	0.323345
lnc-CTSV-3	grey	0.790754
lnc-CTSV-5	grey	0.377984
lnc-CTSZ-12	grey	0.0898074
lnc-CTSZ-2	grey	0.522129
lnc-CTSZ-7	grey	8.67987
lnc-CTTN-8	grey	0.156505
lnc-CTXN1-4	grey	0.291243
lnc-CTXN1-6	grey	0.215531
lnc-CUL1-1	grey	0.483514
lnc-CUL2-3	grey	0.584118
lnc-CWC15-1	grey	0.405827
lnc-CWC25-1	grey	0.380023
lnc-CWF19L2-1	grey	0.411558
lnc-CXCL16-4	grey	0.0947064
lnc-CXCR5-1	grey	0.971068
lnc-CXorf38-6	grey	0.122215
lnc-CXXC1-3	grey	0.955377
lnc-CYB5D2-2	grey	0.246902
lnc-CYB5R2-3	grey	0.772883
lnc-CYBA-3	grey	0.217696
lnc-CYBA-4	grey	0.190511
lnc-CYFIP1-7	grey	0.619132
lnc-CYLC2-4	grey	0.0977735
lnc-CYP3A43-1	grey	0.170155
lnc-CYP4F22-5	grey	0.110256
lnc-CYP4F22-6	grey	0.448234
lnc-CYSLTR1-1	grey	1.18313
lnc-CYSTM1-1	grey	0.200758
lnc-CYTIP-2	grey	0.987306
lnc-DALRD3-1	grey	2.0467
lnc-DALRD3-6	grey	1.26657
lnc-DAPK2-3	grey	0.235997
lnc-DAPK3-2	grey	2.6613
lnc-DAPP1-2	grey	0.0866336
lnc-DAZAP2-3	grey	0.113351
lnc-DBNDD1-1	grey	0.43931
lnc-DBT-2	grey	0.420957
lnc-DBX1-7	grey	0.142481
lnc-DCAF10-1	grey	0.0937443
lnc-DCAF10-2	grey	0.303073
lnc-DCAF16-2	grey	0.965286
lnc-DCAF4L1-2	grey	1.681
lnc-DCANP1-4	grey	0.909495
lnc-DCHS1-1	grey	1.3336
lnc-DCLRE1C-1	grey	0.533761
lnc-DCTN6-1	grey	0.354478
lnc-DCUN1D1-10	grey	0.427842
lnc-DDHD1-2	grey	0.0655311
lnc-DDT-3	grey	0.399629
lnc-DDX1-3	grey	0.192065
lnc-DDX23-1	grey	0.66948
lnc-DDX27-3	grey	0.229592
lnc-DDX31-2	grey	0.144031
lnc-DDX39A-3	grey	3.4376
lnc-DDX39A-4	grey	0.789669
lnc-DDX52-3	grey	0.21471
lnc-DDX53-3	grey	0.351609
lnc-DDX58-3	grey	0.319638
lnc-DEF8-2	grey	3.48389
lnc-DEFB115-5	grey	3.72166
lnc-DEFB116-7	grey	0.802774
lnc-DEGS2-2	grey	0.543887
lnc-DEGS2-7	grey	0.273784
lnc-DENND2A-1	grey	0.595532
lnc-DENND3-7	grey	0.192722
lnc-DENND5B-3	grey	0.300814
lnc-DENND6A-3	grey	0.160712
lnc-DFFA-11	grey	0.228403
lnc-DGAT2-4	grey	0.0855734
lnc-DGKE-7	grey	1.98315
lnc-DGLUCY-4	grey	0.111463
lnc-DHH-2	grey	0.891617
lnc-DHRS1-1	grey	0.465469
lnc-DHRS13-2	grey	1.92356
lnc-DHRS4L2-2	grey	0.69363
lnc-DHRS7-2	grey	0.347266
lnc-DHRS7-4	grey	0.33316
lnc-DHRS7B-7	grey	0.815105
lnc-DHRS7C-1	grey	0.326383
lnc-DHRS7C-2	grey	0.707149
lnc-DHX29-1	grey	0.750339
lnc-DHX32-1	grey	0.254665
lnc-DHX36-3	grey	0.241174
lnc-DHX38-27	grey	1.8201
lnc-DHX38-3	grey	0.115841
lnc-DHX40-1	grey	0.283419
lnc-DHX57-3	grey	1.40379
lnc-DHX57-6	grey	0.507028
lnc-DIP2A-7	grey	0.0577666
lnc-DIRC3-1	grey	0.175812
lnc-DIS3-1	grey	0.249838
lnc-DISP1-1	grey	1.67152
lnc-DKK3-3	grey	0.111417
lnc-DLD-1	grey	0.721478
lnc-DLGAP1-11	grey	0.27461
lnc-DLGAP5-3	grey	1.32848
lnc-DLL1-3	grey	0.0449127
lnc-DLL1-9	grey	0.635045
lnc-DLX5-3	grey	0.241626
lnc-DMAC1-1	grey	0.188285
lnc-DMKN-1	grey	0.221054
lnc-DMTN-5	grey	1.13121
lnc-DNAAF1-1	grey	0.396245
lnc-DNAH10OS-5	grey	0.944217
lnc-DNAH10OS-6	grey	0.788353
lnc-DNAH10OS-8	grey	1.72582
lnc-DNAH12-1	grey	0.32363
lnc-DNAH8-2	grey	0.301857
lnc-DNAJA1-2	grey	0.360854
lnc-DNAJB4-1	grey	0.207391
lnc-DNAJB6-6	grey	1.13583
lnc-DNAJB7-2	grey	0.232845
lnc-DNAJC12-2	grey	0.648665
lnc-DNAJC2-1	grey	0.436674
lnc-DNAJC24-6	grey	0.315389
lnc-DNAJC5-1	grey	0.246498
lnc-DNAJC6-2	grey	0.0647756
lnc-DNAJC8-1	grey	0.87551
lnc-DNAL4-4	grey	0.238462
lnc-DNASE1L1-1	grey	0.770349
lnc-DNASE1L1-2	grey	1.48433
lnc-DNER-3	grey	0.624357
lnc-DNPEP-4	grey	0.161322
lnc-DNTTIP2-1	grey	0.12263
lnc-DOC2B-2	grey	0.309035
lnc-DOCK7-8	grey	0.545695
lnc-DOCK8-2	grey	0.645566
lnc-DOK6-1	grey	0.17947
lnc-DOK6-3	grey	0.449816
lnc-DOT1L-1	grey	0.21513
lnc-DPP4-2	grey	0.734814
lnc-DPP6-2	grey	0.797566
lnc-DPP7-2	grey	0.611971
lnc-DPY19L1-1	grey	0.393211
lnc-DR1-1	grey	0.452895
lnc-DRD2-1	grey	0.0850581
lnc-DRD5-4	grey	0.246506
lnc-DTNBP1-15	grey	1.34788
lnc-DTNBP1-7	grey	0.402496
lnc-DTWD2-1	grey	0.232855
lnc-DUSP1-4	grey	0.143206
lnc-DUSP1-7	grey	0.19613
lnc-DUSP22-7	grey	0.142079
lnc-DUSP28-1	grey	0.616401
lnc-DUXA-1	grey	3.58923
lnc-DVL1-2	grey	0.723283
lnc-DYDC1-1	grey	0.262341
lnc-DYNC1H1-1	grey	1.58463
lnc-DYNC1H1-3	grey	0.448599
lnc-DYNC1H1-6	grey	0.109268
lnc-DYNLL2-3	grey	0.199165
lnc-DYNLL2-4	grey	0.257236
lnc-DYSF-12	grey	0.52199
lnc-E2F2-1	grey	1.22787
lnc-EBPL-2	grey	0.222425
lnc-ECD-2	grey	0.680422
lnc-ECE1-2	grey	0.737461
lnc-EDDM13-1	grey	0.338798
lnc-EDDM13-5	grey	0.178349
lnc-EDF1-2	grey	0.195527
lnc-EEF1AKMT1-1	grey	0.370713
lnc-EEF1AKMT1-3	grey	0.481556
lnc-EEF1B2-2	grey	1.18646
lnc-EFCAB11-3	grey	0.279607
lnc-EFCAB12-1	grey	1.0526
lnc-EFCAB12-2	grey	2.9009
lnc-EFCAB3-7	grey	4.87704
lnc-EFCAB9-5	grey	0.138565
lnc-EFEMP1-8	grey	0.985865
lnc-EFHB-6	grey	0.393764
lnc-EFHD1-2	grey	0.312816
lnc-EGFL7-3	grey	0.909344
lnc-EGFR-4	grey	0.184465
lnc-EGLN1-1	grey	1.80191
lnc-EGR2-5	grey	0.27621
lnc-EGR3-3	grey	0.237574
lnc-EIF1AD-1	grey	0.205869
lnc-EIF1AD-5	grey	0.462465
lnc-EIF1AY-1	grey	0.0436408
lnc-EIF1AY-4	grey	0.41877
lnc-EIF2AK1-1	grey	0.999218
lnc-EIF2AK1-4	grey	0.0774195
lnc-EIF2AK3-1	grey	0.160179
lnc-EIF2AK4-4	grey	0.171811
lnc-EIF2B1-1	grey	0.316967
lnc-EIF2S3-1	grey	1.52312
lnc-EIF3B-2	grey	2.98321
lnc-EIF4E3-2	grey	0.158265
lnc-EIF5B-2	grey	0.83224
lnc-ELAC2-6	grey	0.395792
lnc-ELF2-5	grey	0.238704
lnc-ELOVL1-1	grey	0.562966
lnc-EMC3-1	grey	0.457537
lnc-EMC3-3	grey	0.786233
lnc-EMCN-2	grey	0.640405
lnc-EMCN-4	grey	0.763684
lnc-EMP2-1	grey	0.0413454
lnc-EMP2-3	grey	0.755565
lnc-EMX1-1	grey	0.182102
lnc-ENOPH1-3	grey	0.232369
lnc-ENOSF1-2	grey	0.181842
lnc-ENTHD1-1	grey	0.0918474
lnc-ENTPD6-2	grey	1.08439
lnc-ENTPD7-1	grey	0.213028
lnc-EOMES-5	grey	1.70506
lnc-EPB41-3	grey	0.139877
lnc-EPB41-4	grey	0.282284
lnc-EPB41L1-2	grey	0.1572
lnc-EPB42-1	grey	0.379047
lnc-EPC1-3	grey	0.252832
lnc-EPC1-5	grey	1.1659
lnc-EPCAM-8	grey	3.68563
lnc-EPOP-2	grey	0.973777
lnc-EPS8L1-1	grey	0.243487
lnc-ERAL1-5	grey	0.180583
lnc-ERAP1-1	grey	0.626625
lnc-ERAP1-2	grey	0.446291
lnc-ERAP2-4	grey	0.109135
lnc-ERC1-1	grey	0.134986
lnc-ERCC1-1	grey	1.00959
lnc-ERCC4-7	grey	1.09627
lnc-ERG28-2	grey	0.279682
lnc-ERGIC2-12	grey	0.177883
lnc-ERGIC2-7	grey	1.26567
lnc-ERGIC2-8	grey	0.875739
lnc-ERH-1	grey	0.288499
lnc-ERICH1-9	grey	0.712301
lnc-ERICH2-1	grey	0.403261
lnc-ERLEC1-4	grey	0.283867
lnc-ERLEC1-6	grey	0.144667
lnc-ERLEC1-7	grey	0.1773
lnc-ERMARD-2	grey	0.145024
lnc-ERP44-3	grey	0.252424
lnc-ERRFI1-3	grey	0.675471
lnc-ERRFI1-4	grey	1.3714
lnc-ERV3-1-10	grey	1.46667
lnc-ERV3-1-2	grey	0.945577
lnc-ERVFRD-1-1	grey	0.923636
lnc-ERVV-1-2	grey	0.536494
lnc-ESRP1-2	grey	0.216719
lnc-ESRP2-3	grey	0.396631
lnc-ESRRB-3	grey	1.03652
lnc-ESS2-3	grey	0.602007
lnc-ESX1-1	grey	1.29225
lnc-ETNK1-1	grey	0.257904
lnc-ETNK2-7	grey	0.278511
lnc-EVI2A-3	grey	0.306267
lnc-EVPLL-2	grey	0.204946
lnc-EVX1-14	grey	0.581748
lnc-EXD2-10	grey	0.13875
lnc-EXOC2-29	grey	0.644654
lnc-EXOC7-3	grey	0.901088
lnc-EXOC8-1	grey	0.548171
lnc-EXOSC1-1	grey	0.121754
lnc-EXOSC6-1	grey	4.23089
lnc-EXTL2-2	grey	0.202493
lnc-EXTL3-4	grey	1.66114
lnc-EYS-1	grey	1.88057
lnc-EZH2-5	grey	0.233307
lnc-EZH2-7	grey	0.334106
lnc-FAAH2-1	grey	0.503991
lnc-FAAP100-1	grey	1.86325
lnc-FAAP20-2	grey	0.118101
lnc-FABP5-2	grey	0.265083
lnc-FAHD2B-1	grey	1.79876
lnc-FAHD2B-2	grey	1.40278
lnc-FAM103A1-2	grey	0.601183
lnc-FAM104A-8	grey	0.241413
lnc-FAM104B-1	grey	0.38616
lnc-FAM105A-10	grey	0.882321
lnc-FAM111B-1	grey	1.17548
lnc-FAM122C-3	grey	0.231467
lnc-FAM124B-2	grey	0.868078
lnc-FAM129B-2	grey	4.77951
lnc-FAM133B-2	grey	0.445346
lnc-FAM133B-3	grey	1.12964
lnc-FAM149B1-5	grey	0.473248
lnc-FAM153C-5	grey	0.658338
lnc-FAM156A-1	grey	0.143321
lnc-FAM160A1-1	grey	0.428119
lnc-FAM160A1-8	grey	0.716467
lnc-FAM161A-1	grey	0.25836
lnc-FAM161B-3	grey	0.343226
lnc-FAM162A-2	grey	1.96318
lnc-FAM168A-2	grey	0.0591272
lnc-FAM174B-2	grey	0.606563
lnc-FAM189B-3	grey	0.227038
lnc-FAM200A-1	grey	0.203827
lnc-FAM204A-6	grey	1.53957
lnc-FAM206A-1	grey	0.562235
lnc-FAM207A-12	grey	0.383349
lnc-FAM207A-6	grey	0.587655
lnc-FAM208B-5	grey	0.358017
lnc-FAM208B-9	grey	0.764496
lnc-FAM210A-4	grey	0.370621
lnc-FAM210A-7	grey	1.16756
lnc-FAM212B-3	grey	0.229964
lnc-FAM214B-2	grey	4.38262
lnc-FAM217A-1	grey	1.45392
lnc-FAM217A-4	grey	0.495198
lnc-FAM222B-3	grey	0.664762
lnc-FAM229A-2	grey	0.284955
lnc-FAM45A-4	grey	0.266813
lnc-FAM46B-1	grey	0.249641
lnc-FAM46C-1	grey	0.53797
lnc-FAM46C-3	grey	0.275774
lnc-FAM46C-5	grey	0.27405
lnc-FAM53B-1	grey	0.759631
lnc-FAM69A-2	grey	1.47844
lnc-FAM71E1-2	grey	2.97634
lnc-FAM72D-8	grey	0.272171
lnc-FAM78A-1	grey	0.182241
lnc-FAM78A-3	grey	0.518148
lnc-FAM83A-7	grey	0.194384
lnc-FAM83E-2	grey	0.849227
lnc-FAM83G-5	grey	0.107654
lnc-FAM84B-21	grey	0.874433
lnc-FAM84B-84	grey	0.0268143
lnc-FAM86C1-1	grey	1.82161
lnc-FAM90A1-1	grey	0.791711
lnc-FAM92A-1	grey	1.3312
lnc-FAM92A-9	grey	0.130164
lnc-FAM98B-4	grey	0.682921
lnc-FANCA-3	grey	3.64517
lnc-FANCC-1	grey	0.580154
lnc-FANCC-3	grey	0.318976
lnc-FANCC-74	grey	0.150645
lnc-FANCM-1	grey	0.286798
lnc-FARP1-2	grey	0.153713
lnc-FAS-2	grey	0.290228
lnc-FASTKD1-4	grey	0.536901
lnc-FAT2-1	grey	0.817389
lnc-FAXDC2-4	grey	0.27446
lnc-FBLN1-3	grey	0.215124
lnc-FBXL14-3	grey	0.14912
lnc-FBXL17-4	grey	0.321332
lnc-FBXL18-1	grey	0.111843
lnc-FBXL20-1	grey	0.247758
lnc-FBXL3-1	grey	0.156742
lnc-FBXO11-1	grey	0.148202
lnc-FBXO25-2	grey	0.781004
lnc-FBXO43-6	grey	0.970639
lnc-FBXO47-1	grey	0.772483
lnc-FBXW10-3	grey	0.997074
lnc-FCGR3B-4	grey	0.219878
lnc-FCHSD2-1	grey	0.037756
lnc-FCHSD2-2	grey	0.230697
lnc-FCMR-4	grey	2.72135
lnc-FDFT1-1	grey	0.510443
lnc-FECH-2	grey	0.726058
lnc-FEM1B-4	grey	0.689719
lnc-FER-2	grey	0.401419
lnc-FER1L6-1	grey	0.178798
lnc-FGD5-2	grey	0.86369
lnc-FGF1-7	grey	0.623419
lnc-FGF23-5	grey	0.16186
lnc-FGF7-6	grey	0.679989
lnc-FGF9-19	grey	0.0667652
lnc-FGF9-3	grey	0.546304
lnc-FGFBP3-2	grey	0.99535
lnc-FGFR1OP2-1	grey	0.349474
lnc-FGFR2-12	grey	0.172284
lnc-FGGY-6	grey	0.242545
lnc-FGL2-4	grey	0.933603
lnc-FIGNL2-10	grey	0.569405
lnc-FILIP1-2	grey	0.651782
lnc-FILIP1L-7	grey	0.369251
lnc-FILIP1L-9	grey	0.42094
lnc-FJX1-1	grey	0.62202
lnc-FJX1-2	grey	0.321126
lnc-FLCN-1	grey	1.23707
lnc-FMNL1-6	grey	0.344507
lnc-FN1-4	grey	0.109087
lnc-FNBP1-4	grey	0.301643
lnc-FNBP1L-2	grey	0.0999712
lnc-FNDC1-10	grey	0.531921
lnc-FOXA2-3	grey	0.118489
lnc-FOXD4-3	grey	4.14452
lnc-FOXD4L5-18	grey	1.78323
lnc-FOXD4L5-21	grey	1.23634
lnc-FOXD4L5-25	grey	0.443049
lnc-FOXD4L5-34	grey	0.107929
lnc-FOXD4L6-3	grey	0.289995
lnc-FOXH1-1	grey	0.652261
lnc-FOXM1-2	grey	0.358273
lnc-FOXO1-2	grey	0.368893
lnc-FOXO6-1	grey	0.175316
lnc-FOXO6-2	grey	0.210342
lnc-FRG1-12	grey	0.701912
lnc-FRG1-4	grey	0.21488
lnc-FRG2-13	grey	0.0797643
lnc-FRG2-14	grey	0.0888768
lnc-FRMD3-5	grey	0.708901
lnc-FRMD5-1	grey	1.0599
lnc-FRMD7-4	grey	0.0414708
lnc-FRYL-3	grey	1.5179
lnc-FSCN2-1	grey	1.05377
lnc-FSCN2-3	grey	0.502293
lnc-FSIP2-5	grey	0.490368
lnc-FST-1	grey	0.0874987
lnc-FTCDNL1-1	grey	0.343678
lnc-FTCDNL1-4	grey	0.310486
lnc-FUBP1-2	grey	3.58705
lnc-FUBP1-3	grey	1.32783
lnc-FXYD4-4	grey	0.343513
lnc-FZD1-2	grey	0.115575
lnc-FZD4-1	grey	0.559109
lnc-FZD4-6	grey	0.187674
lnc-FZD5-4	grey	0.259124
lnc-GABRB2-6	grey	0.932898
lnc-GADD45GIP1-1	grey	1.35618
lnc-GALNT1-1	grey	0.175502
lnc-GALNT15-4	grey	0.897086
lnc-GALNT15-8	grey	0.163825
lnc-GALR1-5	grey	0.328848
lnc-GAMT-2	grey	0.478822
lnc-GAMT-3	grey	4.23186
lnc-GAMT-7	grey	0.350443
lnc-GAN-1	grey	0.566179
lnc-GAPDH-6	grey	0.281074
lnc-GAPVD1-3	grey	0.709716
lnc-GAS2-1	grey	0.273932
lnc-GAS2L2-1	grey	0.220814
lnc-GAS8-1	grey	1.44356
lnc-GAST-2	grey	1.22991
lnc-GATD1-1	grey	0.950703
lnc-GBE1-5	grey	0.133043
lnc-GBP5-3	grey	0.146657
lnc-GCN1-1	grey	0.533606
lnc-GCNT1-1	grey	0.418137
lnc-GCNT1-4	grey	1.84276
lnc-GCNT4-2	grey	0.39919
lnc-GCSH-1	grey	0.146405
lnc-GCSH-4	grey	0.250769
lnc-GDAP2-2	grey	0.398773
lnc-GDF11-1	grey	1.43022
lnc-GDI1-1	grey	1.83023
lnc-GDI2-1	grey	0.818007
lnc-GEMIN5-1	grey	1.08055
lnc-GEMIN5-4	grey	0.187597
lnc-GFI1B-3	grey	0.253441
lnc-GFM1-6	grey	0.504737
lnc-GFRA1-1	grey	0.0506756
lnc-GGCT-4	grey	0.187936
lnc-GGPS1-3	grey	0.114993
lnc-GGT1-1	grey	0.68971
lnc-GGT5-3	grey	0.995676
lnc-GHRL-1	grey	3.95411
lnc-GHRL-4	grey	0.521896
lnc-GHSR-1	grey	0.331688
lnc-GIMAP7-1	grey	0.896365
lnc-GINS1-2	grey	0.71908
lnc-GIP-5	grey	0.334828
lnc-GJA4-2	grey	0.294019
lnc-GJA9-1	grey	1.06242
lnc-GJC1-4	grey	0.126865
lnc-GK2-2	grey	1.63067
lnc-GK5-7	grey	0.105824
lnc-GLCCI1-6	grey	0.100063
lnc-GLDC-6	grey	0.386347
lnc-GLDN-5	grey	0.25389
lnc-GLE1-1	grey	0.550362
lnc-GLMP-1	grey	0.30735
lnc-GLOD4-2	grey	1.09944
lnc-GLRA1-1	grey	0.908371
lnc-GLRA4-2	grey	1.31609
lnc-GLRB-9	grey	0.116165
lnc-GLRX3-2	grey	0.324917
lnc-GLRX5-2	grey	0.209239
lnc-GLYCTK-1	grey	1.47555
lnc-GMDS-5	grey	0.250231
lnc-GMDS-6	grey	0.476882
lnc-GMPS-1	grey	0.744844
lnc-GNA11-3	grey	0.721233
lnc-GNA12-2	grey	0.181224
lnc-GNA13-2	grey	0.746136
lnc-GNA14-3	grey	0.637751
lnc-GNA15-3	grey	0.582854
lnc-GNAL-1	grey	0.404855
lnc-GNAQ-7	grey	0.395727
lnc-GNB4-1	grey	0.162804
lnc-GNE-3	grey	0.150753
lnc-GNG13-5	grey	0.145656
lnc-GNG13-6	grey	0.213444
lnc-GNG5-5	grey	1.74143
lnc-GOLGA4-3	grey	0.458398
lnc-GOLGA6L22-3	grey	2.45325
lnc-GOLGA6L22-5	grey	2.35747
lnc-GOLGA6L6-10	grey	3.44233
lnc-GOLGA6L6-12	grey	4.99501
lnc-GOLGA6L6-6	grey	2.22384
lnc-GOLGA8A-1	grey	0.630356
lnc-GOLGA8A-2	grey	0.351532
lnc-GOLGA8A-6	grey	0.857951
lnc-GOLGA8F-4	grey	1.90336
lnc-GOLGA8F-6	grey	2.61308
lnc-GOLGA8H-8	grey	0.271182
lnc-GOLGA8O-1	grey	0.57856
lnc-GOLGA8O-3	grey	2.03775
lnc-GOLGA8O-5	grey	0.866354
lnc-GOLGA8O-6	grey	0.278342
lnc-GOLGA8Q-1	grey	0.770154
lnc-GOLGA8Q-3	grey	0.529248
lnc-GOLGA8R-1	grey	0.630589
lnc-GOLPH3L-1	grey	0.441555
lnc-GP5-4	grey	0.229518
lnc-GPC1-4	grey	0.175424
lnc-GPD2-3	grey	0.18872
lnc-GPER1-4	grey	0.221664
lnc-GPN2-2	grey	0.177127
lnc-GPR101-3	grey	0.134653
lnc-GPR156-1	grey	0.0957606
lnc-GPR160-1	grey	0.307866
lnc-GPR27-10	grey	0.613989
lnc-GPR75-ASB3-4	grey	0.264166
lnc-GPR83-1	grey	0.884704
lnc-GPT2-1	grey	0.412795
lnc-GPX7-1	grey	0.0669948
lnc-GRAMD2A-6	grey	0.404717
lnc-GRAMD4-4	grey	0.544101
lnc-GRAP-7	grey	3.38768
lnc-GRHL2-12	grey	0.292456
lnc-GRHL2-19	grey	0.118486
lnc-GRHPR-7	grey	0.574758
lnc-GRID2IP-1	grey	1.12229
lnc-GRIK2-2	grey	0.749437
lnc-GRIP2-4	grey	0.289127
lnc-GRK3-5	grey	0.22064
lnc-GRK4-2	grey	2.55668
lnc-GRM1-1	grey	1.23774
lnc-GRM6-4	grey	0.141568
lnc-GRM7-2	grey	0.327122
lnc-GSDMB-1	grey	2.85376
lnc-GSDMC-34	grey	0.315108
lnc-GSDMD-1	grey	0.639398
lnc-GSG1L-1	grey	0.242319
lnc-GSG1L-7	grey	0.253583
lnc-GSN-3	grey	0.675813
lnc-GSR-2	grey	0.206658
lnc-GSTT2B-4	grey	0.269894
lnc-GSX2-7	grey	0.445175
lnc-GTF2A1-78	grey	0.336607
lnc-GTF2A2-1	grey	2.50768
lnc-GTF2A2-3	grey	0.810898
lnc-GTF2E2-2	grey	0.709841
lnc-GTF2F2-4	grey	0.456218
lnc-GTF2F2-8	grey	0.615593
lnc-GTF2H2-7	grey	6.33649
lnc-GTF2H2C-1	grey	0.343682
lnc-GTF2H2C-2	grey	1.52564
lnc-GTF2H5-2	grey	0.221124
lnc-GTF2H5-24	grey	1.46963
lnc-GTF2IRD2-1	grey	0.515748
lnc-GTF3A-4	grey	0.698391
lnc-GTPBP4-5	grey	0.285014
lnc-GTPBP4-7	grey	0.441214
lnc-GVQW2-1	grey	0.281472
lnc-H1FNT-1	grey	0.497342
lnc-H1FOO-2	grey	0.254343
lnc-H1FX-1	grey	0.338222
lnc-H2AFB2-1	grey	1.21597
lnc-H2AFJ-4	grey	0.855374
lnc-H2AFV-3	grey	0.559842
lnc-H3F3A-2	grey	0.422171
lnc-HAAO-7	grey	1.31232
lnc-HABP4-4	grey	0.542065
lnc-HABP4-9	grey	0.0797778
lnc-HAND1-3	grey	0.787054
lnc-HAND1-5	grey	0.133108
lnc-HAO2-10	grey	0.125759
lnc-HARS-1	grey	0.333831
lnc-HBEGF-2	grey	1.00772
lnc-HCFC1R1-1	grey	0.423491
lnc-HDDC2-12	grey	0.230571
lnc-HDDC3-2	grey	0.639515
lnc-HDDC3-3	grey	2.11733
lnc-HEATR4-2	grey	0.858921
lnc-HELB-2	grey	0.0976828
lnc-HELZ-4	grey	0.828487
lnc-HEMGN-4	grey	0.16434
lnc-HENMT1-2	grey	2.09022
lnc-HEXA-1	grey	0.477665
lnc-HEXDC-1	grey	0.1944
lnc-HEY1-3	grey	0.76843
lnc-HHIPL1-2	grey	0.213944
lnc-HHIPL2-7	grey	1.88761
lnc-HINT2-1	grey	0.893875
lnc-HIP1-1	grey	4.29912
lnc-HIP1-2	grey	1.24367
lnc-HIP1R-1	grey	0.736212
lnc-HIPK2-1	grey	0.672298
lnc-HIST1H1A-1	grey	0.57852
lnc-HIST1H2AG-4	grey	0.122099
lnc-HIST1H2AG-6	grey	0.845812
lnc-HIST1H2AI-3	grey	0.959625
lnc-HIST1H2BI-2	grey	0.290082
lnc-HIST1H2BJ-10	grey	2.95074
lnc-HIST1H2BK-1	grey	0.24836
lnc-HIST1H4D-1	grey	1.05332
lnc-HIST1H4D-2	grey	0.75268
lnc-HIST2H2AA3-1	grey	0.807053
lnc-HIST2H3A-1	grey	0.249332
lnc-HIST2H3C-1	grey	0.660234
lnc-HIST2H3PS2-3	grey	3.34384
lnc-HIST3H2A-2	grey	0.321018
lnc-HIST4H4-4	grey	0.25328
lnc-HIST4H4-5	grey	1.6387
lnc-HIVEP3-1	grey	0.265752
lnc-HJURP-9	grey	0.312199
lnc-HLA-A-8	grey	6.5674
lnc-HLA-B-2	grey	1.12224
lnc-HLA-DMB-3	grey	0.170001
lnc-HLA-DPA1-2	grey	2.62781
lnc-HLA-F-2	grey	0.215105
lnc-HLF-3	grey	0.202595
lnc-HMG20A-6	grey	0.28367
lnc-HMGA1-2	grey	0.683149
lnc-HMGB1-4	grey	0.0545999
lnc-HMGB2-15	grey	0.736233
lnc-HMGB2-3	grey	1.31657
lnc-HMHB1-6	grey	0.376557
lnc-HNRNPA2B1-14	grey	0.200797
lnc-HNRNPA2B1-16	grey	0.744879
lnc-HNRNPA2B1-7	grey	0.372048
lnc-HNRNPA3-1	grey	0.384924
lnc-HNRNPD-2	grey	2.13317
lnc-HNRNPF-1	grey	0.351205
lnc-HNRNPLL-4	grey	0.453799
lnc-HNRNPU-1	grey	0.28503
lnc-HNRNPU-12	grey	0.136808
lnc-HOMER1-5	grey	0.77361
lnc-HOMEZ-1	grey	0.809846
lnc-HOPX-1	grey	0.107997
lnc-HORMAD2-3	grey	0.301905
lnc-HOXA13-4	grey	0.182101
lnc-HOXD3-2	grey	0.275058
lnc-HPCAL1-1	grey	0.447293
lnc-HPCAL1-2	grey	0.202443
lnc-HPDL-1	grey	0.326766
lnc-HPGD-5	grey	0.268307
lnc-HRH1-5	grey	0.16663
lnc-HRH3-2	grey	0.265438
lnc-HRK-3	grey	0.225061
lnc-HSD17B12-1	grey	0.68996
lnc-HSD17B6-3	grey	1.23888
lnc-HSFX4-1	grey	1.46757
lnc-HSFY1-2	grey	1.66532
lnc-HSFY2-13	grey	0.874949
lnc-HSP90AA1-15	grey	0.379376
lnc-HSPA12A-1	grey	0.515872
lnc-HSPA5-3	grey	0.471173
lnc-HSPB1-4	grey	0.257199
lnc-HSPD1-1	grey	1.90234
lnc-HTR1B-1	grey	0.797638
lnc-HTR4-1	grey	0.527261
lnc-HUS1-2	grey	0.504341
lnc-HYAL3-1	grey	0.199236
lnc-HYOU1-1	grey	0.707995
lnc-IAH1-2	grey	0.713892
lnc-IARS2-1	grey	0.598579
lnc-ICA1-1	grey	0.334871
lnc-ICE2-1	grey	0.808994
lnc-ICOSLG-6	grey	0.25667
lnc-ICOSLG-9	grey	0.21926
lnc-ID2-1	grey	0.10634
lnc-IDH3B-2	grey	0.21788
lnc-IDS-1	grey	0.981745
lnc-IER3IP1-1	grey	0.425258
lnc-IFI27L2-3	grey	3.77474
lnc-IFNG-3	grey	1.08822
lnc-IFNK-1	grey	0.440109
lnc-IFRD2-3	grey	0.678937
lnc-IFT122-2	grey	0.205433
lnc-IFT20-12	grey	0.0531542
lnc-IFT20-5	grey	1.52324
lnc-IFT46-1	grey	0.921342
lnc-IGFBP3-4	grey	4.18153
lnc-IGFLR1-1	grey	0.770024
lnc-IGIP-1	grey	0.246568
lnc-IGIP-2	grey	0.895623
lnc-IGLL1-1	grey	4.95849
lnc-IGSF10-8	grey	1.35115
lnc-IGSF11-5	grey	0.0286941
lnc-IGSF9-1	grey	2.38104
lnc-IKBIP-1	grey	0.259173
lnc-IKBIP-10	grey	0.345921
lnc-IKBIP-11	grey	1.53993
lnc-IKZF1-15	grey	0.237245
lnc-IL10-1	grey	0.904671
lnc-IL11RA-3	grey	0.675676
lnc-IL17D-4	grey	0.250688
lnc-IL17RA-13	grey	0.053837
lnc-IL17RA-36	grey	0.327783
lnc-IL1R1-1	grey	0.0615732
lnc-IL1RN-5	grey	2.25014
lnc-IL23A-2	grey	0.560041
lnc-IL23A-6	grey	1.16504
lnc-IL2RA-5	grey	0.371727
lnc-IL31RA-1	grey	0.182239
lnc-IL31RA-2	grey	1.28766
lnc-IL36B-7	grey	0.260946
lnc-IL4R-2	grey	0.452623
lnc-IL7-2	grey	0.220986
lnc-IL9R-1	grey	0.754218
lnc-ILKAP-2	grey	0.183694
lnc-INAFM2-1	grey	0.183088
lnc-ING1-4	grey	0.152688
lnc-INO80C-1	grey	0.359422
lnc-INPP4B-2	grey	0.336391
lnc-INSM1-8	grey	0.625039
lnc-INSR-1	grey	0.0820971
lnc-INTS14-1	grey	0.307199
lnc-INTS2-4	grey	0.445213
lnc-INTS8-5	grey	0.572202
lnc-INVS-1	grey	0.135169
lnc-IQCF6-2	grey	0.0971772
lnc-IQGAP3-2	grey	0.384113
lnc-IRAK1BP1-3	grey	0.19892
lnc-IRF1-6	grey	0.566076
lnc-IRF2BP2-11	grey	0.0356043
lnc-IRF2BP2-2	grey	0.174098
lnc-IRF7-1	grey	0.802708
lnc-IRF8-8	grey	0.0569444
lnc-IRGC-5	grey	0.0917276
lnc-IRS2-1	grey	0.0711972
lnc-IRS4-2	grey	0.645897
lnc-ISM2-1	grey	0.645219
lnc-ITFG1-1	grey	0.32218
lnc-ITGA11-6	grey	1.07484
lnc-ITGAE-1	grey	0.346315
lnc-ITGAL-2	grey	0.635319
lnc-ITGB3BP-5	grey	1.14555
lnc-ITGB7-1	grey	0.404564
lnc-ITGB8-2	grey	1.51591
lnc-ITPA-2	grey	0.22258
lnc-ITSN1-3	grey	0.0708522
lnc-JAKMIP2-1	grey	7.86433
lnc-JAKMIP3-5	grey	0.481923
lnc-JAML-1	grey	0.722558
lnc-JMJD6-1	grey	1.18485
lnc-JMJD7-PLA2G4B-11	grey	0.0927795
lnc-JMJD7-PLA2G4B-2	grey	0.246542
lnc-JOSD1-1	grey	0.479369
lnc-JPH4-1	grey	1.30121
lnc-JPT1-1	grey	1.67431
lnc-JUN-6	grey	0.367033
lnc-KANSL1-2	grey	0.543939
lnc-KANSL2-1	grey	0.890406
lnc-KANTR-23	grey	1.53204
lnc-KATNAL1-5	grey	1.87961
lnc-KATNAL2-1	grey	0.181769
lnc-KATNBL1-1	grey	0.304862
lnc-KBTBD2-2	grey	1.01128
lnc-KBTBD4-4	grey	0.152374
lnc-KBTBD6-2	grey	0.0903666
lnc-KCNC3-3	grey	2.1997
lnc-KCNE1B-1	grey	1.0906
lnc-KCNE1B-2	grey	0.530755
lnc-KCNE1B-3	grey	9.57089
lnc-KCNE1B-8	grey	0.28133
lnc-KCNE4-7	grey	0.19753
lnc-KCNG3-4	grey	0.309337
lnc-KCNH1-2	grey	0.470473
lnc-KCNIP4-2	grey	0.837767
lnc-KCNJ10-2	grey	0.216248
lnc-KCNK5-1	grey	0.581441
lnc-KCNK6-1	grey	0.615074
lnc-KCNK7-6	grey	0.132812
lnc-KCNK9-1	grey	0.571663
lnc-KCNK9-4	grey	0.220454
lnc-KCNMB2-14	grey	0.183336
lnc-KCNMB4-1	grey	1.07322
lnc-KCNRG-1	grey	0.328767
lnc-KCNRG-2	grey	0.512477
lnc-KCNRG-5	grey	0.786799
lnc-KCNS2-4	grey	0.320533
lnc-KCNT1-1	grey	0.621404
lnc-KCNV2-5	grey	0.27375
lnc-KCTD15-2	grey	0.101136
lnc-KCTD4-1	grey	0.922748
lnc-KCTD7-1	grey	0.87037
lnc-KCTD7-2	grey	0.752265
lnc-KDM1A-7	grey	0.916832
lnc-KDM4C-1	grey	0.961231
lnc-KDM5D-1	grey	0.171994
lnc-KDM6A-6	grey	0.196358
lnc-KDM7A-1	grey	1.00358
lnc-KHDRBS1-1	grey	0.225225
lnc-KHDRBS3-15	grey	0.637426
lnc-KHDRBS3-16	grey	0.0324643
lnc-KHDRBS3-4	grey	0.196869
lnc-KIAA0100-1	grey	1.0117
lnc-KIAA0100-4	grey	0.201571
lnc-KIAA0232-1	grey	0.681708
lnc-KIAA0319L-3	grey	0.358225
lnc-KIAA0355-3	grey	0.347323
lnc-KIAA0355-5	grey	0.471097
lnc-KIAA0391-3	grey	0.113458
lnc-KIAA0825-1	grey	0.332285
lnc-KIAA1328-2	grey	0.206694
lnc-KIDINS220-16	grey	0.336125
lnc-KIF26A-1	grey	0.157924
lnc-KIFC3-2	grey	0.210256
lnc-KLC1-1	grey	0.485998
lnc-KLF10-2	grey	1.97558
lnc-KLF11-1	grey	0.476739
lnc-KLF17-1	grey	0.489211
lnc-KLF3-2	grey	0.609403
lnc-KLF5-11	grey	0.149718
lnc-KLF6-5	grey	0.131708
lnc-KLF6-8	grey	0.247692
lnc-KLF7-1	grey	0.692078
lnc-KLHDC9-5	grey	0.764935
lnc-KLHL11-1	grey	0.110693
lnc-KLHL13-1	grey	0.16188
lnc-KLHL13-5	grey	0.112878
lnc-KLHL18-7	grey	0.31458
lnc-KLHL18-8	grey	0.539187
lnc-KLHL25-1	grey	1.10583
lnc-KLHL25-12	grey	0.440587
lnc-KLHL25-14	grey	0.815309
lnc-KLHL25-5	grey	0.957686
lnc-KLHL9-1	grey	1.04863
lnc-KLLN-1	grey	0.339322
lnc-KLRG2-1	grey	0.232519
lnc-KLRG2-3	grey	0.454829
lnc-KMT2C-1	grey	0.902895
lnc-KMT2C-6	grey	0.0799596
lnc-KMT5A-1	grey	0.678831
lnc-KMT5B-1	grey	0.631075
lnc-KMT5B-2	grey	0.782881
lnc-KPNA2-6	grey	2.97492
lnc-KRT80-2	grey	0.0801046
lnc-KRTAP10-12-3	grey	0.430704
lnc-KRTDAP-1	grey	0.984211
lnc-KTI12-1	grey	0.542289
lnc-KYAT3-1	grey	0.225887
lnc-L3HYPDH-1	grey	1.11812
lnc-LAMA5-1	grey	1.54024
lnc-LAMA5-4	grey	0.18912
lnc-LAMB3-6	grey	0.0413203
lnc-LAMB4-2	grey	0.657809
lnc-LARP1-1	grey	0.103902
lnc-LARP1B-1	grey	1.41727
lnc-LARP4-6	grey	1.21462
lnc-LAT-2	grey	0.696094
lnc-LCMT1-4	grey	0.394926
lnc-LCMT2-1	grey	0.0807851
lnc-LCOR-1	grey	0.0890566
lnc-LDHAL6A-1	grey	0.323818
lnc-LDLRAD1-9	grey	0.234771
lnc-LDLRAP1-1	grey	0.414855
lnc-LEKR1-4	grey	0.682179
lnc-LEKR1-42	grey	0.375828
lnc-LEKR1-44	grey	0.619296
lnc-LENG9-5	grey	0.57399
lnc-LEO1-2	grey	1.36317
lnc-LEP-1	grey	0.505583
lnc-LETM2-3	grey	0.481395
lnc-LEXM-2	grey	0.150774
lnc-LGALS3BP-3	grey	0.578143
lnc-LGALS7-1	grey	0.172525
lnc-LGI1-3	grey	0.126476
lnc-LGMN-2	grey	0.133853
lnc-LHFPL2-2	grey	0.156228
lnc-LHFPL3-4	grey	0.386635
lnc-LHX2-2	grey	0.61778
lnc-LINC02210-CRHR1-1	grey	0.281325
lnc-LINC02210-CRHR1-2	grey	1.86668
lnc-LINC02210-CRHR1-5	grey	0.836993
lnc-LINC02210-CRHR1-52	grey	1.8795
lnc-LINC02210-CRHR1-6	grey	4.24597
lnc-LINC02210-CRHR1-7	grey	0.395653
lnc-LINC02210-CRHR1-8	grey	0.305018
lnc-LINC02210-CRHR1-9	grey	0.845135
lnc-LINS1-2	grey	0.325978
lnc-LIPC-1	grey	0.814843
lnc-LIPG-11	grey	0.116791
lnc-LIPH-2	grey	0.630465
lnc-LIPI-4	grey	0.452484
lnc-LIPI-7	grey	0.341442
lnc-LMF2-1	grey	0.40247
lnc-LMLN-4	grey	0.252916
lnc-LMO4-2	grey	0.0406352
lnc-LMO7DN-6	grey	0.048898
lnc-LMOD1-5	grey	1.15415
lnc-LONP2-6	grey	0.253552
lnc-LONP2-8	grey	0.945899
lnc-LPAR3-1	grey	0.752495
lnc-LPCAT1-4	grey	2.85585
lnc-LRBA-3	grey	1.62595
lnc-LRBA-7	grey	0.622779
lnc-LRGUK-4	grey	0.377039
lnc-LRIF1-1	grey	0.0839224
lnc-LRIT2-4	grey	0.667199
lnc-LRP1-1	grey	0.429732
lnc-LRP11-1	grey	0.937912
lnc-LRP5-1	grey	0.477361
lnc-LRP5-5	grey	0.393889
lnc-LRRC10-1	grey	0.916203
lnc-LRRC10-4	grey	0.113767
lnc-LRRC31-2	grey	0.855828
lnc-LRRC31-4	grey	0.495437
lnc-LRRC37A-1	grey	0.245878
lnc-LRRC37A2-1	grey	0.184919
lnc-LRRC37A2-3	grey	0.676162
lnc-LRRC38-8	grey	0.0410293
lnc-LRRC4C-10	grey	0.0775436
lnc-LRRC56-1	grey	0.651934
lnc-LRRC56-3	grey	0.31997
lnc-LRRC63-4	grey	0.3527
lnc-LRRC75B-73	grey	0.0838751
lnc-LRRC8C-4	grey	0.230463
lnc-LRRC8D-9	grey	0.347899
lnc-LRRC9-4	grey	0.0872017
lnc-LRRD1-1	grey	0.347062
lnc-LRRFIP2-3	grey	0.706001
lnc-LRRK1-3	grey	0.379186
lnc-LRRN4-2	grey	1.4798
lnc-LRRTM2-1	grey	0.219398
lnc-LRSAM1-2	grey	1.41121
lnc-LSM3-3	grey	0.221801
lnc-LSS-1	grey	0.385183
lnc-LTA4H-5	grey	0.527201
lnc-LTBP3-2	grey	4.60658
lnc-LTC4S-2	grey	0.138291
lnc-LYPLAL1-1	grey	1.87469
lnc-LYPLAL1-7	grey	0.177581
lnc-LYRM4-3	grey	0.376782
lnc-LYST-4	grey	0.477764
lnc-M1AP-6	grey	1.36857
lnc-MAB21L1-2	grey	0.02658
lnc-MACC1-1	grey	1.32906
lnc-MACROD1-1	grey	0.585512
lnc-MAEA-1	grey	0.377893
lnc-MAFA-3	grey	0.272105
lnc-MAFF-2	grey	0.527344
lnc-MAGEA10-2	grey	0.263068
lnc-MAGEA4-2	grey	0.111799
lnc-MAGOH-3	grey	0.807934
lnc-MAGOHB-1	grey	0.695232
lnc-MAMDC2-4	grey	0.296886
lnc-MAN2C1-6	grey	0.422223
lnc-MANBA-2	grey	1.56575
lnc-MANBA-4	grey	0.267735
lnc-MANEAL-3	grey	1.19522
lnc-MANSC1-4	grey	0.700086
lnc-MANSC4-3	grey	0.412521
lnc-MAP1LC3B-1	grey	0.789106
lnc-MAP2K3-6	grey	0.0761493
lnc-MAP3K12-3	grey	0.486354
lnc-MAP3K2-4	grey	0.462026
lnc-MAP3K8-13	grey	3.96104
lnc-MAP3K9-3	grey	1.27619
lnc-MAP4K2-3	grey	1.0164
lnc-MAPK1-3	grey	0.083507
lnc-MAPK6-3	grey	0.315289
lnc-MAPK7-3	grey	0.167406
lnc-MARCH4-2	grey	0.390991
lnc-MARVELD1-1	grey	0.416976
lnc-MARVELD2-2	grey	0.939483
lnc-MAST4-5	grey	0.0957258
lnc-MASTL-3	grey	0.295374
lnc-MASTL-6	grey	0.800488
lnc-MATN2-2	grey	0.200438
lnc-MB-11	grey	0.161233
lnc-MB-9	grey	1.45903
lnc-MBD2-6	grey	0.167543
lnc-MBD3-3	grey	0.747718
lnc-MBD5-1	grey	2.05969
lnc-MBOAT1-2	grey	0.598892
lnc-MBP-6	grey	0.121277
lnc-MBTPS2-1	grey	0.169001
lnc-MCL1-7	grey	0.280277
lnc-MCM10-5	grey	0.178585
lnc-MCM5-1	grey	0.14786
lnc-MCMBP-2	grey	0.265474
lnc-MCTP2-1	grey	0.198369
lnc-MDGA1-1	grey	0.128589
lnc-MDM4-12	grey	0.13209
lnc-MECP2-2	grey	0.934639
lnc-MECR-1	grey	0.954309
lnc-MED1-4	grey	1.7577
lnc-MED14-6	grey	0.105504
lnc-MED29-3	grey	0.262883
lnc-MED4-3	grey	0.0815777
lnc-MED6-1	grey	0.420941
lnc-MED6-3	grey	0.17417
lnc-MEGF11-1	grey	0.111651
lnc-MEGF6-5	grey	0.116729
lnc-MEI4-15	grey	0.109821
lnc-MEMO1-1	grey	1.73287
lnc-MESD-2	grey	0.600206
lnc-MESD-3	grey	0.0725903
lnc-MESD-4	grey	0.580294
lnc-METRNL-11	grey	0.781718
lnc-METRNL-9	grey	0.813765
lnc-METTL14-3	grey	2.84597
lnc-METTL16-1	grey	0.186619
lnc-METTL21C-3	grey	0.736561
lnc-METTL26-1	grey	0.679971
lnc-METTL26-7	grey	0.687024
lnc-METTL2B-3	grey	5.70189
lnc-METTL4-5	grey	0.237272
lnc-MEX3B-4	grey	0.238297
lnc-MFN1-1	grey	0.980144
lnc-MFSD14B-16	grey	0.265383
lnc-MFSD14B-3	grey	0.215567
lnc-MFSD14B-7	grey	0.319011
lnc-MFSD4B-1	grey	0.744242
lnc-MFSD6-1	grey	0.519261
lnc-MFSD8-12	grey	0.641683
lnc-MGARP-3	grey	0.540188
lnc-MGAT1-4	grey	1.691
lnc-MGAT2-1	grey	0.32324
lnc-MIB2-1	grey	0.680539
[truncated: 5,518 more rows]

## Sheet: Figure 3H
Figure 3H
lncRNA	module	sd_norm
ACAP2-IT1	grey	0.62493
ACOXL-AS1	grey	1.37701
ACTA2-AS1	grey	0.548062
ACTN1-AS1	grey	1.262
ADAMTS19-AS1	grey	1.2212
ADD3-AS1	grey	0.621467
ADIRF-AS1	grey	0.647593
ADNP-AS1	grey	0.42001
ALKBH3-AS1	grey	0.607035
ALMS1-IT1	grey	0.549342
ANKRD10-IT1	grey	0.288784
ANP32A-IT1	grey	0.56769
ARF4-AS1	grey	0.682127
ARRDC3-AS1	grey	0.263094
ASB16-AS1	grey	0.360152
ASH1L-AS1	grey	0.501859
ATP2B1-AS1	grey	0.531158
ATP6V0E2-AS1	grey	0.751179
AZIN1-AS1	grey	0.516577
BAALC-AS1	grey	0.570401
BACH1-AS1	grey	0.905691
BACH1-IT1	grey	0.734908
BIN3-IT1	grey	0.625529
BOLA3-AS1	grey	0.975508
BRE-AS1	grey	0.776447
CALML3-AS1	grey	0.95874
CAMTA1-DT	grey	0.650781
CASC11	grey	0.926606
CASC2	grey	0.616399
CATIP-AS1	grey	0.368787
CCDC18-AS1	grey	0.267832
CCNT2-AS1	grey	0.560507
CD27-AS1	grey	0.238266
CD81-AS1	grey	1.12701
CDC37L1-DT	grey	0.589674
CHKB-DT	grey	0.489771
CHMP1B-AS1	grey	1.31339
CIRBP-AS1	grey	0.558799
CKMT2-AS1	grey	0.514529
CLIP1-AS1	grey	0.782779
CLMAT3	grey	0.484141
CNNM3-DT	grey	0.445681
CPEB2-DT	grey	0.587835
CRTC3-AS1	grey	0.964901
CSE1L-AS1	grey	1.64752
CTBP1-DT	grey	0.370377
DARS-AS1	grey	0.604656
DCTN1-AS1	grey	0.63419
DDX11-AS1	grey	0.62189
DHRS4-AS1	grey	0.278694
DICER1-AS1	grey	0.469328
DIRC3-AS1	grey	1.23354
DLEU1	grey	0.274441
DLEU2	grey	0.213811
DLG5-AS1	grey	1.11862
DLGAP1-AS1	grey	0.343499
DNAJC27-AS1	grey	0.375138
DNAJC3-DT	grey	0.432652
DSCR9	grey	0.416932
E2F3-IT1	grey	0.637734
EAF1-AS1	grey	0.961235
EDRF1-AS1	grey	0.385317
EGOT	grey	0.602485
EHD4-AS1	grey	0.593567
EIF1B-AS1	grey	0.528794
ELFN1-AS1	grey	1.57407
ELOA-AS1	grey	0.40959
ENO1-AS1	grey	1.00989
TUG1	grey	0.382756
KBTBD11-OT1	grey	1.10935
ENTPD1-AS1	grey	0.422462
ENTPD3-AS1	grey	0.339206
EP300-AS1	grey	0.448426
EPN2-AS1	grey	0.619021
EPN2-IT1	grey	1.02923
ERI3-IT1	grey	0.595421
ERICH6-AS1	grey	1.42669
EXOC3-AS1	grey	0.384442
EXTL3-AS1	grey	0.934182
FAM111A-DT	grey	0.351195
FAM182A	grey	0.354336
FAM215B	grey	0.4215
FAM239A	grey	0.275066
FAM239B	grey	0.51804
FAM27C	grey	0.510644
FAM27E2	grey	0.82265
FAM66B	grey	0.685684
FAM99B	grey	0.58732
FAS-AS1	grey	0.52469
FBXL19-AS1	grey	0.462656
FLG-AS1	grey	0.763455
FLVCR1-DT	grey	0.72823
FMR1-AS1	grey	1.2329
FOXN3-AS1	grey	0.381601
FOXN3-AS2	grey	0.723827
FOXP4-AS1	grey	0.518208
FRG1-DT	grey	0.587651
FRGCA	grey	1.04427
FRMD6-AS1	grey	0.642238
FTX	grey	0.197029
GABPB1-AS1	grey	0.352903
GAPLINC	grey	0.937745
GAS1RR	grey	1.68425
GAS6-DT	grey	0.547815
GCC2-AS1	grey	0.455726
GHET1	grey	0.600017
GHRLOS	grey	0.470109
GLIDR	grey	0.245495
GNAS-AS1	grey	0.676615
GSN-AS1	grey	0.566774
GTSE1-DT	grey	0.942413
HAGLROS	grey	0.698091
HAR1A	grey	0.959829
HCG27	grey	0.429601
HDAC11-AS1	grey	0.821021
HDHD5-AS1	grey	1.0712
HEXA-AS1	grey	0.450907
HIF1A-AS2	grey	0.516145
HIPK1-AS1	grey	0.555804
IDH1-AS1	grey	0.636317
IL12A-AS1	grey	2.07118
ILF3-DT	grey	0.276333
INE1	grey	0.4585
INGMG_000018	grey	1.0168
INGMG_000091	grey	0.572
INGMG_000200	grey	0.724289
INGMG_000331	grey	1.11256
INGMG_000336	grey	0.655133
INGMG_000408	grey	0.603552
INGMG_000431	grey	0.425142
INGMG_000459	grey	1.92827
INGMG_000518	grey	1.89551
INGMG_000551	grey	0.582601
INGMG_000610	grey	0.561146
INGMG_000647	grey	1.42832
INGMG_000652	grey	1.15927
INGMG_000656	grey	0.464855
INGMG_000709	grey	1.16298
INGMG_000743	grey	0.710602
INGMG_000806	grey	0.875026
INGMG_000895	grey	0.854227
INGMG_000896	grey	0.560551
INGMG_001017	grey	0.912345
INGMG_001116	grey	0.630475
INGMG_001152	grey	0.461115
INGMG_001190	grey	0.72325
INGMG_001218	grey	1.14277
INGMG_001236	grey	0.56005
INGMG_001426	grey	1.00925
INGMG_001440	grey	1.24951
INGMG_001474	grey	1.36268
INGMG_001539	grey	1.06944
INGMG_001601	grey	0.682236
INGMG_001606	grey	0.422344
INGMG_001673	grey	1.28372
INGMG_001704	grey	0.821264
INGMG_001714	grey	0.525352
INGMG_001742	grey	0.936316
INGMG_001846	grey	1.32984
INGMG_001989	grey	1.16108
INGMG_002002	grey	0.56637
INGMG_002005	grey	1.13054
INGMG_002060	grey	0.890046
INGMG_002062	grey	1.01676
INGMG_002112	grey	0.909751
INGMG_002130	grey	1.14827
INGMG_002230	grey	0.78849
INGMG_002256	grey	0.907454
INGMG_002266	grey	0.74987
INGMG_002524	grey	0.454449
INGMG_002572	grey	0.598232
INGMG_002617	grey	0.954144
INGMG_002663	grey	1.49067
INGMG_002688	grey	0.663562
INGMG_002697	grey	1.81759
INGMG_002734	grey	0.588572
INGMG_002741	grey	0.578011
INGMG_002775	grey	0.738992
INGMG_002796	grey	0.691797
INGMG_002896	grey	1.04163
INGMG_002951	grey	0.836465
INKA2-AS1	grey	1.09129
IQCH-AS1	grey	0.343589
ITFG2-AS1	grey	0.249134
ITGB1-DT	grey	0.542392
ITPR1-DT	grey	1.04591
JARID2-AS1	grey	0.654183
JPX	grey	0.179069
KANSL1-AS1	grey	0.446153
KCNMB2-AS1	grey	1.05727
KCTD21-AS1	grey	0.70887
KIZ-AS1	grey	1.05744
KLF3-AS1	grey	0.924262
KLHL7-DT	grey	1.23672
KTN1-AS1	grey	0.644032
LANCL1-AS1	grey	0.695327
LCMT1-AS1	grey	0.597131
LDLRAD4-AS1	grey	0.686663
LENG8-AS1	grey	0.419955
LIMD1-AS1	grey	0.258716
LINC00092	grey	0.727569
LINC00174	grey	0.269354
LINC00205	grey	0.293114
LINC00235	grey	0.468847
LINC00239	grey	0.509216
LINC00240	grey	1.09612
LINC00265	grey	0.33529
LINC00271	grey	0.74076
LINC00278	grey	0.949404
LINC00284	grey	1.78059
LINC00310	grey	1.36421
LINC00311	grey	0.731649
LINC00324	grey	0.261326
LINC00342	grey	0.43768
LINC00355	grey	3.53341
LINC00365	grey	0.956491
LINC00467	grey	0.289178
LINC00471	grey	1.25697
LINC00476	grey	0.275115
LINC00486	grey	1.89985
LINC00562	grey	1.10653
LINC00574	grey	0.634932
LINC00609	grey	2.35945
LINC00621	grey	1.50996
LINC00630	grey	0.202335
LINC00641	grey	0.391892
LINC00649	grey	0.507019
LINC00662	grey	0.258206
LINC00663	grey	0.413146
LINC00664	grey	1.56909
LINC00698	grey	1.64723
LINC00702	grey	0.816224
LINC00852	grey	0.45664
LINC00863	grey	0.265711
LINC00881	grey	1.10072
LINC00882	grey	0.934694
LINC00884	grey	0.605348
LINC00886	grey	0.732127
LINC00896	grey	0.69821
LINC00899	grey	0.460225
LINC00909	grey	0.312356
LINC00927	grey	1.17736
LINC00941	grey	1.28873
LINC00960	grey	0.762702
LINC00982	grey	1.32979
LINC00997	grey	0.500453
LINC00999	grey	0.397697
LINC01000	grey	0.199532
LINC01001	grey	0.631574
LINC01002	grey	0.272145
LINC01011	grey	0.496589
LINC01013	grey	1.14024
LINC01023	grey	0.346602
LINC01033	grey	1.03023
LINC01063	grey	0.925196
LINC01117	grey	1.20882
LINC01126	grey	0.42719
LINC01128	grey	0.375017
LINC01132	grey	0.688815
LINC01135	grey	0.597088
LINC01137	grey	0.378617
LINC01144	grey	0.662846
LINC01176	grey	0.357475
LINC01184	grey	0.197289
LINC01186	grey	1.26176
LINC01191	grey	0.709543
LINC01220	grey	0.886466
LINC01238	grey	0.596128
LINC01252	grey	1.27678
LINC01266	grey	1.14433
LINC01277	grey	0.959487
LINC01278	grey	0.290894
LINC01301	grey	0.688254
LINC01311	grey	0.450372
LINC01322	grey	1.37169
LINC01336	grey	0.863966
LINC01344	grey	1.81739
LINC01355	grey	0.418919
LINC01376	grey	0.514932
LINC01424	grey	0.624396
LINC01481	grey	0.382075
LINC01524	grey	3.7246
LINC01531	grey	0.949178
LINC01534	grey	0.476081
LINC01535	grey	1.22359
LINC01550	grey	0.461136
LINC01569	grey	0.517196
LINC01572	grey	0.439595
LINC01597	grey	0.873316
LINC01605	grey	0.585381
LINC01619	grey	1.02685
LINC01638	grey	1.2566
LINC01695	grey	1.1472
LINC01697	grey	1.40678
LINC01703	grey	0.913857
LINC01709	grey	1.0351
LINC01719	grey	0.568452
LINC01748	grey	1.00246
LINC01759	grey	1.25574
LINC01762	grey	0.543525
LINC01763	grey	0.493193
LINC01770	grey	0.663762
LINC01801	grey	1.05901
LINC01806	grey	0.33299
LINC01829	grey	1.16105
LINC01833	grey	2.44641
LINC01852	grey	0.543748
LINC01869	grey	0.879404
LINC01876	grey	0.642752
LINC01914	grey	1.28307
LINC01918	grey	1.55914
LINC01942	grey	1.32052
LINC01952	grey	1.18114
LINC01978	grey	0.785631
LINC02015	grey	1.57679
LINC02021	grey	0.728116
LINC02029	grey	1.1006
LINC02062	grey	0.351889
LINC02068	grey	1.39386
LINC02102	grey	0.75049
LINC02185	grey	1.20224
LINC02289	grey	1.37082
LINC02327	grey	3.59416
LINC02334	grey	1.05737
LINC02343	grey	1.69729
LINC02350	grey	1.40499
LINC02352	grey	0.635174
LINC02356	grey	1.5227
LINC02363	grey	0.523503
LINC02367	grey	1.41284
LINC02398	grey	2.44628
LINC02405	grey	0.834927
LINC02427	grey	1.08984
LINC02447	grey	1.14621
LINC02449	grey	0.541632
LINC02452	grey	1.8806
LINC02453	grey	0.813091
LINC02454	grey	2.08676
LINC02458	grey	1.64553
LINC02551	grey	0.662613
LINC02580	grey	1.12594
LIPE-AS1	grey	0.430361
LIX1L-AS1	grey	0.658866
LLPH-DT	grey	0.409288
LMCD1-AS1	grey	0.663189
LMO7-AS1	grey	0.732297
lnc-A1BG-1	grey	0.326267
lnc-A1BG-2	grey	0.530044
lnc-A1BG-3	grey	0.602355
lnc-A2M-3	grey	0.504198
lnc-A3GALT2-4	grey	0.434644
lnc-AACS-5	grey	0.675724
lnc-AAK1-2	grey	0.788445
lnc-AAMP-1	grey	0.511409
lnc-AAMP-2	grey	0.437331
lnc-AARS-1	grey	0.515759
lnc-AARS2-4	grey	0.466136
lnc-AATK-10	grey	0.660878
lnc-AATK-5	grey	0.625848
lnc-ABAT-2	grey	0.696634
lnc-ABCA3-1	grey	0.49513
lnc-ABCB1-1	grey	0.512587
lnc-ABCC5-3	grey	0.490216
lnc-ABCC6-10	grey	0.495938
lnc-ABCC6-11	grey	1.36573
lnc-ABCE1-3	grey	0.921816
lnc-ABHD12-4	grey	0.628976
lnc-ABHD12B-2	grey	0.815774
lnc-ABHD15-2	grey	0.35569
lnc-ABHD17A-1	grey	0.348969
lnc-ABHD17B-2	grey	0.314806
lnc-ABLIM2-4	grey	1.23167
lnc-ABO-33	grey	0.978788
lnc-ABT1-3	grey	0.607401
lnc-ABT1-5	grey	0.541915
lnc-ABTB2-3	grey	0.548619
lnc-ACAD9-2	grey	1.20311
lnc-ACAT1-1	grey	0.561568
lnc-ACOT12-6	grey	0.72461
lnc-ACOX3-5	grey	0.43891
lnc-ACOXL-4	grey	1.26058
lnc-ACR-2	grey	0.27492
lnc-ACRV1-2	grey	0.530387
lnc-ACSBG1-5	grey	0.508915
lnc-ACSBG2-2	grey	0.963999
lnc-ACTA1-3	grey	0.604795
lnc-ACTL7B-11	grey	2.7689
lnc-ACTR1B-5	grey	0.531728
lnc-ACTR1B-6	grey	0.703733
lnc-ACTR1B-7	grey	0.524431
lnc-ACTR2-3	grey	1.52304
lnc-ACTR3-2	grey	0.38242
lnc-ACTR6-4	grey	0.622119
lnc-ACVR2B-1	grey	0.976503
lnc-ADA2-2	grey	0.450013
lnc-ADAM10-6	grey	0.424318
lnc-ADAM10-7	grey	0.503211
lnc-ADAM10-8	grey	0.405331
lnc-ADAM17-1	grey	0.461556
lnc-ADAM21-3	grey	1.34459
lnc-ADAM21-5	grey	0.903312
lnc-ADAMTS12-6	grey	0.73635
lnc-ADAMTS8-5	grey	0.802598
lnc-ADAMTSL4-2	grey	0.60506
lnc-ADAMTSL4-4	grey	0.969891
lnc-ADAMTSL4-7	grey	0.938023
lnc-ADAP2-1	grey	0.477087
lnc-ADAR-2	grey	0.693954
lnc-ADAT1-1	grey	0.706218
lnc-ADCY4-4	grey	0.511753
lnc-ADCY5-1	grey	0.78803
lnc-ADCY9-1	grey	1.1058
lnc-ADGRL2-12	grey	1.17514
lnc-ADGRV1-17	grey	0.610798
lnc-ADH5-6	grey	0.537174
lnc-ADIRF-1	grey	0.625615
lnc-ADPRM-6	grey	0.624721
lnc-ADRA2A-4	grey	0.658927
lnc-ADRB1-3	grey	0.97335
lnc-AFG1L-5	grey	0.496345
lnc-AFG1L-8	grey	0.368064
lnc-AFG3L2-6	grey	0.477183
lnc-AFG3L2-7	grey	1.18904
lnc-AFTPH-5	grey	0.824782
lnc-AGAP4-5	grey	0.713727
lnc-AGAP5-1	grey	0.167919
lnc-AGAP6-1	grey	0.613508
lnc-AGAP9-39	grey	0.509135
lnc-AGBL1-3	grey	0.512153
lnc-AGBL2-1	grey	0.33048
lnc-AGBL3-2	grey	1.2639
lnc-AGBL4-5	grey	0.624189
lnc-AGO3-2	grey	0.622414
lnc-AGPAT2-2	grey	0.914753
lnc-AGR3-1	grey	0.567906
lnc-AHCY-7	grey	0.592877
lnc-AHSP-5	grey	0.636077
lnc-AIDA-1	grey	0.44969
lnc-AIG1-4	grey	0.69768
lnc-AIPL1-6	grey	1.03141
lnc-AK5-1	grey	1.08157
lnc-AK6-6	grey	0.247044
lnc-AK6-8	grey	0.674735
lnc-AK7-6	grey	0.739579
lnc-AKAP10-2	grey	0.677762
lnc-AKAP11-1	grey	0.757231
lnc-AKAP12-1	grey	0.50173
lnc-AKAP3-3	grey	0.541901
lnc-AKAP8-4	grey	1.80887
lnc-AKAP9-1	grey	1.5008
lnc-AKAP9-3	grey	1.27069
lnc-AKIRIN1-16	grey	0.467766
lnc-AKR1B1-1	grey	0.789006
lnc-AKR1B1-3	grey	0.501906
lnc-AKR1E2-5	grey	1.82245
lnc-AKR7A2-2	grey	0.544213
lnc-AKT3-2	grey	0.780104
lnc-ALAS2-2	grey	0.496434
lnc-ALB-1	grey	0.683344
lnc-ALB-10	grey	0.539512
lnc-ALDH1A2-5	grey	1.29685
lnc-ALDH1A3-1	grey	0.896643
lnc-ALDH3A2-2	grey	0.349684
lnc-ALDH3B2-3	grey	0.490063
lnc-ALDH8A1-2	grey	0.401139
lnc-ALG12-5	grey	0.498206
lnc-ALG13-3	grey	0.644946
lnc-ALG5-4	grey	0.4794
lnc-ALKAL2-6	grey	1.04248
lnc-ALKBH3-5	grey	0.593354
lnc-ALPK1-2	grey	0.399929
lnc-ALX4-11	grey	0.591659
lnc-ALX4-5	grey	0.533493
lnc-ALX4-7	grey	0.440847
lnc-AMELY-17	grey	1.6221
lnc-AMIGO1-2	grey	0.529003
lnc-ANAPC11-3	grey	0.265823
lnc-ANAPC11-7	grey	0.431023
lnc-ANAPC7-4	grey	0.610197
lnc-ANG-1	grey	0.356214
lnc-ANGPT2-2	grey	0.518595
lnc-ANKFY1-5	grey	0.372111
lnc-ANKRD11-1	grey	0.85191
lnc-ANKRD20A2-14	grey	0.516135
lnc-ANKRD20A3-51	grey	0.962892
lnc-ANKRD26-1	grey	1.18647
lnc-ANKRD27-1	grey	0.476713
lnc-ANKRD27-2	grey	0.518462
lnc-ANKRD31-2	grey	0.899284
lnc-ANKRD33-2	grey	1.45827
lnc-ANKRD33B-2	grey	1.39632
lnc-ANKRD34B-4	grey	0.79352
lnc-ANKRD36B-3	grey	0.398634
lnc-ANKRD42-1	grey	0.464383
lnc-ANKRD42-2	grey	1.14653
lnc-ANKRD55-6	grey	0.354569
lnc-ANKRD6-1	grey	0.903778
lnc-ANKRD60-4	grey	0.445556
lnc-ANKRD9-1	grey	0.779941
lnc-ANKRD9-4	grey	0.829655
lnc-ANTXR2-3	grey	0.79882
lnc-ANXA2-2	grey	0.428715
lnc-AP1AR-1	grey	0.597622
lnc-AP1S2-2	grey	1.91713
lnc-AP1S3-2	grey	0.373757
lnc-AP3B1-3	grey	0.622818
lnc-AP3M1-1	grey	0.38206
lnc-AP3S1-1	grey	1.89837
lnc-AP3S1-11	grey	0.964692
lnc-AP3S1-4	grey	0.452273
lnc-AP4S1-3	grey	0.540087
lnc-AP5B1-2	grey	1.72821
lnc-APCDD1L-2	grey	0.549444
lnc-APCDD1L-3	grey	0.283353
lnc-APOC3-3	grey	0.957666
lnc-APOD-4	grey	0.636474
lnc-APOD-5	grey	0.592928
lnc-APOD-6	grey	0.748187
lnc-APOLD1-1	grey	0.95034
lnc-ARAF-1	grey	0.299971
lnc-ARAP2-1	grey	0.626403
lnc-ARF1-3	grey	0.690471
lnc-ARF5-11	grey	0.230919
lnc-ARF6-1	grey	0.185755
lnc-ARFIP2-2	grey	0.523527
lnc-ARFIP2-3	grey	1.03238
lnc-ARHGAP18-1	grey	0.575036
lnc-ARHGAP26-4	grey	1.12023
lnc-ARHGAP31-2	grey	0.67567
lnc-ARHGAP32-4	grey	0.61955
lnc-ARHGAP44-2	grey	1.63412
lnc-ARHGEF3-3	grey	1.06649
lnc-ARHGEF7-7	grey	2.02151
lnc-ARID2-1	grey	0.551445
lnc-ARID2-11	grey	0.505516
lnc-ARID2-8	grey	0.507936
lnc-ARID3B-2	grey	0.887083
lnc-ARID4A-2	grey	0.642485
lnc-ARID4A-3	grey	0.482093
lnc-ARID5A-2	grey	1.58645
lnc-ARL14-2	grey	0.441688
lnc-ARL15-2	grey	1.09858
lnc-ARL16-1	grey	0.376617
lnc-ARL17B-2	grey	0.807323
lnc-ARL3-1	grey	0.779301
lnc-ARL5A-1	grey	0.595379
lnc-ARL5B-1	grey	0.52494
lnc-ARMC1-3	grey	0.675055
lnc-ARMC6-1	grey	2.73372
lnc-ARMC9-1	grey	0.459622
lnc-ARMCX3-5	grey	1.3804
lnc-ARMCX4-3	grey	0.656222
lnc-ARPC1B-2	grey	0.557537
lnc-ARPC2-1	grey	0.361923
lnc-ARPC3-1	grey	0.519823
lnc-ARPC5L-1	grey	0.474272
lnc-ARPP19-1	grey	0.558515
lnc-ARPP19-2	grey	0.457921
lnc-ARSF-3	grey	0.951677
lnc-ARSF-6	grey	0.716094
lnc-ARSG-2	grey	0.466754
lnc-ARSJ-3	grey	0.439462
lnc-ARSK-1	grey	0.583024
lnc-ART3-2	grey	0.555174
lnc-ARVCF-1	grey	0.918795
lnc-ARVCF-4	grey	0.522643
lnc-ASAP2-5	grey	0.710453
lnc-ASB13-4	grey	0.776999
lnc-ASB3-2	grey	0.518642
lnc-ASPHD1-1	grey	0.548753
lnc-ASPRV1-4	grey	0.640819
lnc-ASTE1-1	grey	2.07296
lnc-ASXL1-3	grey	2.37507
lnc-ATAD1-5	grey	0.719819
lnc-ATAD2-1	grey	2.73574
lnc-ATAD5-3	grey	0.710515
lnc-ATAD5-9	grey	0.244704
lnc-ATE1-5	grey	0.830142
lnc-ATF3-1	grey	1.00676
lnc-ATF7IP2-3	grey	0.433142
lnc-ATG2B-16	grey	0.496307
lnc-ATG4B-2	grey	0.593625
lnc-ATL2-1	grey	0.625508
lnc-ATL3-2	grey	0.660537
lnc-ATOH7-3	grey	0.351863
lnc-ATOX1-4	grey	0.417257
lnc-ATP10A-69	grey	0.513762
lnc-ATP11A-2	grey	0.827429
lnc-ATP12A-1	grey	1.12339
lnc-ATP2A2-10	grey	0.488353
lnc-ATP2B3-1	grey	0.977101
lnc-ATP5F1A-4	grey	0.678762
lnc-ATP5F1E-1	grey	0.582219
lnc-ATP6AP1L-3	grey	0.544366
lnc-ATP6AP2-13	grey	0.843718
lnc-ATP6AP2-15	grey	0.673994
lnc-ATP6V1A-7	grey	0.650037
lnc-ATP6V1D-8	grey	0.696439
lnc-ATP6V1E2-2	grey	0.921303
lnc-ATP6V1E2-8	grey	0.663809
lnc-ATP6V1G1-2	grey	0.7333
lnc-ATPAF2-2	grey	0.521947
lnc-ATRIP-24	grey	1.23625
lnc-ATXN3-3	grey	0.586972
lnc-ATXN7-16	grey	0.619862
lnc-AUH-2	grey	0.741251
lnc-AUNIP-2	grey	0.536387
lnc-AURKB-4	grey	0.499584
lnc-AURKB-5	grey	0.573107
lnc-AVPI1-1	grey	0.621553
lnc-AZIN1-4	grey	0.92144
lnc-AZIN2-3	grey	0.681952
lnc-B3GALNT2-2	grey	0.330999
lnc-B3GNT10-21	grey	0.334046
lnc-B3GNT10-4	grey	0.339918
lnc-B3GNT7-4	grey	0.527806
lnc-B4GALNT3-2	grey	0.30972
lnc-B4GALNT3-4	grey	0.896465
lnc-B4GALT3-1	grey	0.283376
lnc-BAG3-1	grey	2.09755
lnc-BAG3-4	grey	0.803226
lnc-BAK1-2	grey	0.734968
lnc-BANP-14	grey	2.51085
lnc-BARX2-5	grey	0.700426
lnc-BATF3-6	grey	0.567781
lnc-BAZ2A-1	grey	0.535826
lnc-BAZ2A-3	grey	0.703242
lnc-BAZ2B-1	grey	0.281504
lnc-BAZ2B-2	grey	0.565123
lnc-BCL2L10-2	grey	0.626523
lnc-BCL7C-1	grey	0.969778
lnc-BDP1-6	grey	0.674072
lnc-BEND7-2	grey	0.584979
lnc-BEND7-5	grey	1.02257
lnc-BET1L-4	grey	0.972356
lnc-BHLHA15-1	grey	2.14524
lnc-BICDL1-1	grey	0.887909
lnc-BIRC2-3	grey	0.574991
lnc-BIRC8-3	grey	2.12756
lnc-BLNK-1	grey	0.598191
lnc-BNIP3-2	grey	0.789884
lnc-BOLA3-5	grey	0.536076
lnc-BPNT1-2	grey	0.625675
lnc-BRAT1-2	grey	0.517923
lnc-BRD3OS-1	grey	0.773531
lnc-BRD3OS-7	grey	0.627444
lnc-BRF2-2	grey	0.884086
lnc-BRI3-2	grey	0.471764
lnc-BST1-2	grey	0.561981
lnc-BTBD17-3	grey	0.602003
lnc-BTBD6-2	grey	0.223029
lnc-BTD-3	grey	0.639317
lnc-BTNL8-6	grey	0.516164
lnc-BUB1-7	grey	0.570301
lnc-BYSL-2	grey	0.435701
lnc-C10orf143-11	grey	1.26298
lnc-C10orf143-46	grey	0.732484
lnc-C10orf67-2	grey	1.39453
lnc-C11orf16-7	grey	0.657602
lnc-C11orf58-4	grey	0.583878
lnc-C11orf94-4	grey	0.740426
lnc-C11orf95-1	grey	0.512655
lnc-C12orf40-3	grey	0.581635
lnc-C12orf49-6	grey	0.843074
lnc-C12orf73-2	grey	0.572917
lnc-C13orf42-2	grey	1.50601
lnc-C13orf46-4	grey	0.408009
lnc-C14orf93-2	grey	0.459966
lnc-C15orf41-18	grey	1.06591
lnc-C16orf46-3	grey	0.332089
lnc-C16orf58-5	grey	0.406953
lnc-C16orf95-7	grey	0.464746
lnc-C17orf58-8	grey	0.747963
lnc-C17orf62-1	grey	0.616715
lnc-C17orf75-8	grey	1.46496
lnc-C17orf97-3	grey	0.670348
lnc-C18orf25-1	grey	0.582752
lnc-C19orf12-12	grey	0.903223
lnc-C19orf44-5	grey	0.496243
lnc-C19orf44-7	grey	0.609012
lnc-C19orf44-8	grey	0.529496
lnc-C1orf35-2	grey	0.869192
lnc-C1orf61-2	grey	0.591953
lnc-C1QL3-1	grey	0.629854
lnc-C1QTNF1-8	grey	0.638232
lnc-C1QTNF3-AMACR-2	grey	0.12545
lnc-C1QTNF3-AMACR-3	grey	0.360296
lnc-C1QTNF6-1	grey	0.602278
lnc-C1R-2	grey	0.520712
lnc-C20orf196-2	grey	1.7065
lnc-C20orf196-4	grey	0.550419
lnc-C20orf196-6	grey	1.76751
lnc-C20orf85-3	grey	0.502919
lnc-C20orf96-3	grey	1.16524
lnc-C22orf15-4	grey	1.22084
lnc-C2CD4B-11	grey	0.821901
lnc-C2orf40-9	grey	0.2069
lnc-C2orf74-5	grey	0.341714
lnc-C2orf81-5	grey	0.66663
lnc-C5orf60-3	grey	0.314373
lnc-C5orf63-1	grey	0.760814
lnc-C6orf106-2	grey	0.922955
lnc-C6orf120-1	grey	0.819433
lnc-C6orf120-3	grey	0.571102
lnc-C6orf52-3	grey	0.475616
lnc-C6orf62-1	grey	0.404094
lnc-C8orf33-6	grey	0.354588
lnc-C8orf37-2	grey	0.638338
lnc-C8orf74-3	grey	1.67231
lnc-C8orf76-1	grey	0.393904
lnc-C9orf50-2	grey	0.906735
lnc-C9orf50-4	grey	1.55698
lnc-C9orf57-4	grey	0.381001
lnc-C9orf64-1	grey	0.363412
lnc-CA4-3	grey	0.709012
lnc-CA5B-1	grey	0.305242
lnc-CA7-2	grey	1.49504
lnc-CA8-13	grey	0.542706
lnc-CA8-14	grey	0.748062
lnc-CAB39-1	grey	0.632575
lnc-CAB39L-10	grey	0.350757
lnc-CABIN1-1	grey	0.501803
lnc-CABLES1-1	grey	1.34193
lnc-CABLES1-4	grey	1.20316
lnc-CABLES2-7	grey	0.405544
lnc-CACNA2D1-1	grey	1.24572
lnc-CACNB2-1	grey	1.94183
lnc-CALCR-1	grey	1.41582
lnc-CALM1-7	grey	0.542753
lnc-CALML6-1	grey	0.744351
lnc-CALML6-2	grey	0.54185
lnc-CAMSAP2-1	grey	1.06868
lnc-CANX-1	grey	0.613528
lnc-CAPN15-3	grey	0.51033
lnc-CAPN2-3	grey	0.503295
lnc-CAPRIN2-2	grey	0.754078
lnc-CAPS-2	grey	1.60791
lnc-CAPZA2-2	grey	0.430025
lnc-CARD14-4	grey	0.685439
lnc-CARHSP1-2	grey	0.564467
lnc-CARNMT1-1	grey	0.62586
lnc-CARS2-4	grey	0.194697
lnc-CASP10-1	grey	0.59002
lnc-CASP3-7	grey	0.522987
lnc-CASP9-1	grey	0.783784
lnc-CASTOR3-3	grey	0.290652
lnc-CASTOR3-4	grey	0.438159
lnc-CATSPER3-2	grey	0.497865
lnc-CATSPERB-1	grey	0.537844
lnc-CAV2-2	grey	0.595677
lnc-CBARP-2	grey	0.602628
lnc-CBARP-6	grey	0.395397
lnc-CBR3-1	grey	1.08967
lnc-CBWD5-5	grey	0.938787
lnc-CBY3-1	grey	1.07737
lnc-CBY3-3	grey	1.20643
lnc-CC2D1B-1	grey	0.593929
lnc-CCDC112-2	grey	0.440885
lnc-CCDC125-1	grey	0.531557
lnc-CCDC125-22	grey	0.83337
lnc-CCDC125-6	grey	1.15547
lnc-CCDC136-1	grey	0.592806
lnc-CCDC140-9	grey	0.897054
lnc-CCDC142-3	grey	0.398939
lnc-CCDC144A-1	grey	1.26733
lnc-CCDC146-4	grey	0.528807
lnc-CCDC159-4	grey	1.19072
lnc-CCDC17-5	grey	0.514448
lnc-CCDC184-3	grey	0.582084
lnc-CCDC189-1	grey	0.514942
lnc-CCDC192-5	grey	0.833562
lnc-CCDC22-1	grey	0.517662
lnc-CCDC28A-1	grey	0.606309
lnc-CCDC32-3	grey	0.519665
lnc-CCDC39-8	grey	1.69726
lnc-CCDC57-6	grey	0.466294
lnc-CCDC8-1	grey	0.959951
lnc-CCDC88C-2	grey	0.286136
lnc-CCDC89-5	grey	1.2521
lnc-CCDC90B-3	grey	0.652975
lnc-CCDC92-7	grey	0.479172
lnc-CCDC96-1	grey	0.626255
lnc-CCKAR-1	grey	0.731358
lnc-CCKAR-11	grey	1.03882
lnc-CCKAR-7	grey	0.605768
lnc-CCL25-1	grey	0.847243
lnc-CCL27-2	grey	0.821499
lnc-CCNE2-2	grey	1.47391
lnc-CCNG1-1	grey	0.663387
lnc-CCNT1-3	grey	1.24636
lnc-CCSAP-1	grey	0.537738
lnc-CD200R1-3	grey	0.460921
lnc-CD34-7	grey	0.520976
lnc-CD38-5	grey	0.649538
lnc-CD3D-5	grey	0.462687
lnc-CD40LG-2	grey	0.374929
lnc-CD46-2	grey	0.710548
lnc-CD46-4	grey	0.67983
lnc-CD80-1	grey	0.571672
lnc-CDC27-7	grey	0.705805
lnc-CDC42SE1-1	grey	1.3749
lnc-CDC42SE2-3	grey	0.721253
lnc-CDC73-5	grey	0.528711
lnc-CDCA2-4	grey	0.796957
lnc-CDH18-17	grey	1.02098
lnc-CDH23-2	grey	0.568376
lnc-CDH8-10	grey	1.05079
lnc-CDHR3-3	grey	1.27338
lnc-CDIPT-4	grey	0.468971
lnc-CDK12-1	grey	0.358431
lnc-CDK12-2	grey	0.666489
lnc-CDK19-7	grey	0.672478
lnc-CDK2AP1-1	grey	0.477547
lnc-CDK5R1-3	grey	1.14364
lnc-CDK8-2	grey	0.553166
lnc-CDKL4-4	grey	1.09401
lnc-CDKN2AIPNL-4	grey	0.547783
lnc-CDKN2B-2	grey	0.986698
lnc-CDO1-1	grey	0.480227
lnc-CDX2-1	grey	0.565491
lnc-CDYL2-1	grey	0.95128
lnc-CDYL2-6	grey	0.868777
lnc-CEACAM20-2	grey	0.686332
lnc-CELA2B-3	grey	0.620691
lnc-CELA3A-5	grey	0.281804
lnc-CELF3-2	grey	0.882614
lnc-CELF4-17	grey	0.514197
lnc-CELF6-1	grey	0.346994
lnc-CEMP1-1	grey	0.424791
lnc-CEMP1-10	grey	0.516822
lnc-CEMP1-5	grey	0.691018
lnc-CENPC-2	grey	0.691561
lnc-CENPJ-8	grey	0.604438
lnc-CENPP-1	grey	0.968842
lnc-CENPP-10	grey	0.776293
lnc-CENPP-5	grey	0.60823
lnc-CENPV-1	grey	1.28302
lnc-CEP152-1	grey	0.266722
lnc-CEP170-10	grey	1.18243
lnc-CEP170-13	grey	0.255339
lnc-CEP350-3	grey	0.550119
lnc-CEP95-8	grey	0.398881
lnc-CERK-1	grey	0.397334
lnc-CERK-2	grey	0.842039
lnc-CERKL-2	grey	0.630279
lnc-CERKL-3	grey	2.06666
lnc-CERS5-3	grey	0.769471
lnc-CES5A-3	grey	0.986795
lnc-CFAP36-3	grey	0.378731
lnc-CFAP43-4	grey	0.429559
lnc-CFAP53-1	grey	0.336905
lnc-CFL1-1	grey	0.900005
lnc-CFL2-5	grey	0.589312
lnc-CGA-2	grey	1.08906
lnc-CGA-3	grey	0.530416
lnc-CGAS-3	grey	0.90089
lnc-CHCHD3-2	grey	0.575154
lnc-CHD2-9	grey	0.713049
lnc-CHD7-2	grey	0.560649
lnc-CHIC1-2	grey	1.12395
lnc-CHIC2-2	grey	0.417996
lnc-CHML-1	grey	1.97852
lnc-CHMP2B-1	grey	0.862147
lnc-CHMP4C-1	grey	0.757741
lnc-CHN1-5	grey	2.52342
lnc-CHN1-6	grey	0.594161
lnc-CHRAC1-4	grey	0.69589
lnc-CHRDL2-5	grey	0.549707
lnc-CHRFAM7A-4	grey	0.643876
lnc-CHRM3-1	grey	0.658306
lnc-CHRNA3-7	grey	0.68549
lnc-CHST12-1	grey	0.818824
lnc-CHSY1-5	grey	0.559757
lnc-CHURC1-1	grey	0.457032
lnc-CIB1-2	grey	0.693133
lnc-CIB2-5	grey	0.535369
lnc-CIB3-1	grey	0.29973
lnc-CIB3-6	grey	1.22241
lnc-CIPC-1	grey	0.690138
lnc-CISD1-1	grey	2.03721
lnc-CISD2-1	grey	0.363929
lnc-CKAP4-1	grey	0.481319
lnc-CLASP1-3	grey	0.838587
lnc-CLASP2-7	grey	0.604353
lnc-CLBA1-3	grey	0.740943
lnc-CLDN10-7	grey	0.563156
lnc-CLDN10-9	grey	0.802367
lnc-CLDN15-1	grey	0.553255
lnc-CLDN19-3	grey	0.472049
lnc-CLDN23-1	grey	1.40152
lnc-CLEC18B-2	grey	0.555156
lnc-CLEC18B-5	grey	0.455004
lnc-CLEC2D-2	grey	0.54386
lnc-CLEC3A-14	grey	0.539467
lnc-CLEC3A-2	grey	0.745986
lnc-CLHC1-4	grey	0.499673
lnc-CLK1-3	grey	0.437572
lnc-CLK4-2	grey	0.304254
lnc-CLN5-4	grey	1.38429
lnc-CLN6-1	grey	0.700692
lnc-CLRN2-1	grey	0.584074
lnc-CLTRN-1	grey	0.548205
lnc-CLVS1-1	grey	0.678314
lnc-CMBL-1	grey	0.477497
lnc-CMTM3-1	grey	2.08501
lnc-CMTM7-2	grey	0.429117
lnc-CMTR1-10	grey	0.536919
lnc-CNDP1-5	grey	0.674741
lnc-CNDP1-8	grey	0.563065
lnc-CNEP1R1-1	grey	0.582236
lnc-CNIH3-2	grey	0.558524
lnc-CNKSR3-6	grey	0.619969
lnc-CNMD-2	grey	0.37525
lnc-CNN1-2	grey	0.526039
lnc-CNOT1-2	grey	0.510722
lnc-CNOT6-4	grey	0.831418
lnc-CNPY1-2	grey	0.530436
lnc-CNR2-1	grey	0.525613
lnc-CNTF-2	grey	0.540675
lnc-COA6-1	grey	0.857714
lnc-COG5-2	grey	0.864975
lnc-COG5-3	grey	0.405626
lnc-COG5-4	grey	1.09596
lnc-COIL-6	grey	0.539825
lnc-COIL-7	grey	1.37127
lnc-COL22A1-4	grey	1.66187
lnc-COL24A1-1	grey	0.52058
lnc-COL28A1-1	grey	0.67598
lnc-COL4A1-6	grey	0.46118
lnc-COL4A2-3	grey	0.88782
lnc-COL4A3-2	grey	0.623535
lnc-COL6A3-14	grey	0.480985
lnc-COL6A6-3	grey	2.354
lnc-COPE-1	grey	0.277014
lnc-COPG1-3	grey	0.338338
lnc-COPG1-5	grey	0.533787
lnc-COPZ1-3	grey	0.424459
lnc-COPZ2-1	grey	0.624542
lnc-COQ10B-3	grey	0.614326
lnc-COQ2-5	grey	0.644272
lnc-COQ4-1	grey	0.489139
lnc-COQ9-1	grey	0.481339
lnc-CORIN-1	grey	0.553101
lnc-COX10-1	grey	1.16401
lnc-COX14-2	grey	0.331505
lnc-COX19-4	grey	0.550645
lnc-COX5A-1	grey	0.788396
lnc-COX5B-2	grey	0.601003
lnc-COX7A2L-3	grey	0.693427
lnc-COX7A2L-4	grey	0.613022
lnc-COX7B-4	grey	0.545216
lnc-CPEB3-2	grey	0.637387
lnc-CPLX1-2	grey	0.268673
lnc-CPM-1	grey	1.29943
lnc-CPM-3	grey	0.504393
lnc-CPN2-3	grey	0.613549
lnc-CPSF7-1	grey	0.521318
lnc-CPT2-3	grey	0.672747
lnc-CRACR2A-3	grey	1.94123
lnc-CREB1-2	grey	1.04417
lnc-CREB3L4-12	grey	0.381516
lnc-CREB3L4-4	grey	0.558687
lnc-CRHR2-3	grey	1.2924
lnc-CRIPT-1	grey	0.777599
lnc-CRIPT-4	grey	0.57169
lnc-CRISPLD2-2	grey	0.547261
lnc-CRLF1-4	grey	0.562143
lnc-CROCC-1	grey	1.36323
lnc-CROCC-3	grey	0.683695
lnc-CRYM-4	grey	0.262955
lnc-CSNK1A1-1	grey	0.575204
lnc-CSPG4-1	grey	0.709503
lnc-CT55-5	grey	0.582325
lnc-CTAGE5-8	grey	0.462623
lnc-CTAGE6-1	grey	1.30495
lnc-CTBP2-6	grey	0.810086
lnc-CTBS-4	grey	1.66597
lnc-CTIF-1	grey	0.76401
lnc-CTNNA1-2	grey	1.14736
lnc-CTNNA1-4	grey	0.485282
lnc-CTNNBIP1-1	grey	2.04059
lnc-CTNND2-2	grey	0.527992
lnc-CTSV-3	grey	0.476085
lnc-CTSV-5	grey	0.716362
lnc-CTSZ-12	grey	0.884025
lnc-CTSZ-2	grey	0.67214
lnc-CTSZ-7	grey	0.08915
lnc-CTTN-8	grey	0.646533
lnc-CTXN1-4	grey	1.18161
lnc-CTXN1-6	grey	0.607216
lnc-CUL1-1	grey	0.797533
lnc-CUL2-3	grey	0.556713
lnc-CWC15-1	grey	1.06314
lnc-CWC25-1	grey	0.523783
lnc-CWF19L2-1	grey	0.510877
lnc-CXCL16-4	grey	0.829278
lnc-CXCR5-1	grey	0.434542
lnc-CXorf38-6	grey	0.649064
lnc-CXXC1-3	grey	0.536188
lnc-CYB5D2-2	grey	0.666892
lnc-CYB5R2-3	grey	0.495049
lnc-CYBA-3	grey	0.721482
lnc-CYBA-4	grey	1.11416
lnc-CYFIP1-7	grey	0.475687
lnc-CYLC2-4	grey	2.03289
lnc-CYP3A43-1	grey	1.00286
lnc-CYP4F22-5	grey	0.719144
lnc-CYP4F22-6	grey	0.511703
lnc-CYSLTR1-1	grey	0.620118
lnc-CYSTM1-1	grey	0.747047
lnc-CYTIP-2	grey	0.478036
lnc-DALRD3-1	grey	0.338046
lnc-DALRD3-6	grey	0.404518
lnc-DAPK2-3	grey	0.598444
lnc-DAPK3-2	grey	0.367691
lnc-DAPP1-2	grey	0.910836
lnc-DAZAP2-3	grey	0.67177
lnc-DBNDD1-1	grey	0.630553
lnc-DBT-2	grey	0.493575
lnc-DBX1-7	grey	0.523414
lnc-DCAF10-1	grey	0.733517
lnc-DCAF10-2	grey	0.511228
lnc-DCAF16-2	grey	0.739298
lnc-DCAF4L1-2	grey	0.328349
lnc-DCANP1-4	grey	0.374301
lnc-DCHS1-1	grey	0.573661
lnc-DCLRE1C-1	grey	0.424137
lnc-DCTN6-1	grey	0.509849
lnc-DCUN1D1-10	grey	0.590867
lnc-DDHD1-2	grey	1.5909
lnc-DDT-3	grey	0.632861
lnc-DDX1-3	grey	0.614581
lnc-DDX23-1	grey	0.788961
lnc-DDX27-3	grey	0.600873
lnc-DDX31-2	grey	1.18698
lnc-DDX39A-3	grey	0.497921
lnc-DDX39A-4	grey	0.538815
lnc-DDX52-3	grey	0.689735
lnc-DDX53-3	grey	1.81462
lnc-DDX58-3	grey	0.685031
lnc-DEF8-2	grey	0.259349
lnc-DEFB115-5	grey	0.199429
lnc-DEFB116-7	grey	0.797199
lnc-DEGS2-2	grey	0.818125
lnc-DEGS2-7	grey	0.715302
lnc-DENND2A-1	grey	0.610912
lnc-DENND3-7	grey	0.839213
lnc-DENND5B-3	grey	0.39648
lnc-DENND6A-3	grey	0.880107
lnc-DFFA-11	grey	1.1064
lnc-DGAT2-4	grey	0.856691
lnc-DGKE-7	grey	0.333716
lnc-DGLUCY-4	grey	1.36183
lnc-DHH-2	grey	0.477659
lnc-DHRS1-1	grey	0.827961
lnc-DHRS13-2	grey	0.836292
lnc-DHRS4L2-2	grey	0.504398
lnc-DHRS7-2	grey	1.28347
lnc-DHRS7-4	grey	0.629909
lnc-DHRS7B-7	grey	0.439101
lnc-DHRS7C-1	grey	0.443123
lnc-DHRS7C-2	grey	0.481434
lnc-DHX29-1	grey	0.403562
lnc-DHX32-1	grey	2.17695
lnc-DHX36-3	grey	0.675148
lnc-DHX38-27	grey	0.551112
lnc-DHX38-3	grey	1.47905
lnc-DHX40-1	grey	0.610187
lnc-DHX57-3	grey	0.38747
lnc-DHX57-6	grey	0.550405
lnc-DIP2A-7	grey	0.707735
lnc-DIRC3-1	grey	0.789811
lnc-DIS3-1	grey	0.609636
lnc-DISP1-1	grey	0.580069
lnc-DKK3-3	grey	1.41366
lnc-DLD-1	grey	0.526915
lnc-DLGAP1-11	grey	0.481661
lnc-DLGAP5-3	grey	0.875338
lnc-DLL1-3	grey	1.64215
lnc-DLL1-9	grey	0.484805
lnc-DLX5-3	grey	0.562205
lnc-DMAC1-1	grey	1.39283
lnc-DMKN-1	grey	1.13619
lnc-DMTN-5	grey	0.395663
lnc-DNAAF1-1	grey	0.654906
lnc-DNAH10OS-5	grey	0.498962
lnc-DNAH10OS-6	grey	0.561315
lnc-DNAH10OS-8	grey	0.586982
lnc-DNAH12-1	grey	0.488747
lnc-DNAH8-2	grey	1.18016
lnc-DNAJA1-2	grey	0.605386
lnc-DNAJB4-1	grey	0.563263
lnc-DNAJB6-6	grey	0.42921
lnc-DNAJB7-2	grey	0.623182
lnc-DNAJC12-2	grey	0.52639
lnc-DNAJC2-1	grey	1.55005
lnc-DNAJC24-6	grey	0.571082
lnc-DNAJC5-1	grey	2.2112
lnc-DNAJC6-2	grey	2.69932
lnc-DNAJC8-1	grey	0.47236
lnc-DNAL4-4	grey	2.50365
lnc-DNASE1L1-1	grey	0.353685
lnc-DNASE1L1-2	grey	0.402571
lnc-DNER-3	grey	0.67989
lnc-DNPEP-4	grey	0.600013
lnc-DNTTIP2-1	grey	1.02628
lnc-DOC2B-2	grey	1.02637
lnc-DOCK7-8	grey	0.773859
lnc-DOCK8-2	grey	0.609488
lnc-DOK6-1	grey	0.633136
lnc-DOK6-3	grey	1.43912
lnc-DOT1L-1	grey	1.60012
lnc-DPP4-2	grey	0.887192
lnc-DPP6-2	grey	0.425402
lnc-DPP7-2	grey	0.582268
lnc-DPY19L1-1	grey	1.42372
lnc-DR1-1	grey	1.43588
lnc-DRD2-1	grey	1.29524
lnc-DRD5-4	grey	1.6262
lnc-DTNBP1-15	grey	0.401985
lnc-DTNBP1-7	grey	0.816523
lnc-DTWD2-1	grey	0.775378
lnc-DUSP1-4	grey	1.37175
lnc-DUSP1-7	grey	0.666232
lnc-DUSP22-7	grey	0.852099
lnc-DUSP28-1	grey	0.475121
lnc-DUXA-1	grey	0.183716
lnc-DVL1-2	grey	0.888788
lnc-DYDC1-1	grey	0.934465
lnc-DYNC1H1-1	grey	0.484103
lnc-DYNC1H1-3	grey	0.513869
lnc-DYNC1H1-6	grey	0.599531
lnc-DYNLL2-3	grey	0.473322
lnc-DYNLL2-4	grey	0.682278
lnc-DYSF-12	grey	0.722261
lnc-E2F2-1	grey	0.564633
lnc-EBPL-2	grey	1.1302
lnc-ECD-2	grey	0.447745
lnc-ECE1-2	grey	0.552368
lnc-EDDM13-1	grey	0.722379
lnc-EDDM13-5	grey	0.737093
lnc-EDF1-2	grey	0.568389
lnc-EEF1AKMT1-1	grey	0.638704
lnc-EEF1AKMT1-3	grey	0.69477
lnc-EEF1B2-2	grey	0.363141
lnc-EFCAB11-3	grey	0.704488
lnc-EFCAB12-1	grey	0.530778
lnc-EFCAB12-2	grey	0.233663
lnc-EFCAB3-7	grey	0.135036
lnc-EFCAB9-5	grey	0.791576
lnc-EFEMP1-8	grey	0.352387
lnc-EFHB-6	grey	0.667977
lnc-EFHD1-2	grey	0.575753
lnc-EGFL7-3	grey	0.490628
lnc-EGFR-4	grey	1.32651
lnc-EGLN1-1	grey	0.370908
lnc-EGR2-5	grey	0.646393
lnc-EGR3-3	grey	0.598297
lnc-EIF1AD-1	grey	0.615111
lnc-EIF1AD-5	grey	1.48897
lnc-EIF1AY-1	grey	1.45879
lnc-EIF1AY-4	grey	1.16129
lnc-EIF2AK1-1	grey	1.11706
lnc-EIF2AK1-4	grey	0.985883
lnc-EIF2AK3-1	grey	1.87086
lnc-EIF2AK4-4	grey	0.596325
lnc-EIF2B1-1	grey	0.660831
lnc-EIF2S3-1	grey	0.721033
lnc-EIF3B-2	grey	0.259181
lnc-EIF4E3-2	grey	0.695852
lnc-EIF5B-2	grey	0.424491
lnc-ELAC2-6	grey	1.04833
lnc-ELF2-5	grey	0.600826
lnc-ELOVL1-1	grey	0.592041
lnc-EMC3-1	grey	0.571939
lnc-EMC3-3	grey	0.313375
lnc-EMCN-2	grey	0.543997
lnc-EMCN-4	grey	0.486312
lnc-EMP2-1	grey	1.61713
lnc-EMP2-3	grey	0.491474
lnc-EMX1-1	grey	0.64694
lnc-ENOPH1-3	grey	0.894492
lnc-ENOSF1-2	grey	1.25474
lnc-ENTHD1-1	grey	0.966394
lnc-ENTPD6-2	grey	1.60532
lnc-ENTPD7-1	grey	0.67662
lnc-EOMES-5	grey	0.376812
lnc-EPB41-3	grey	1.78257
lnc-EPB41-4	grey	0.588385
lnc-EPB41L1-2	grey	0.667216
lnc-EPB42-1	grey	0.57799
lnc-EPC1-3	grey	0.711728
lnc-EPC1-5	grey	0.926434
lnc-EPCAM-8	grey	0.456083
lnc-EPOP-2	grey	0.52341
lnc-EPS8L1-1	grey	1.14659
lnc-ERAL1-5	grey	0.660368
lnc-ERAP1-1	grey	0.589001
lnc-ERAP1-2	grey	0.445599
lnc-ERAP2-4	grey	2.69721
lnc-ERC1-1	grey	1.09813
lnc-ERCC1-1	grey	1.61524
lnc-ERCC4-7	grey	0.424223
lnc-ERG28-2	grey	0.626633
lnc-ERGIC2-12	grey	0.835903
lnc-ERGIC2-7	grey	0.330515
lnc-ERGIC2-8	grey	0.445987
lnc-ERH-1	grey	1.73802
lnc-ERICH1-9	grey	0.604486
lnc-ERICH2-1	grey	0.892751
lnc-ERLEC1-4	grey	0.616367
lnc-ERLEC1-6	grey	0.635528
lnc-ERLEC1-7	grey	0.653542
lnc-ERMARD-2	grey	0.849212
lnc-ERP44-3	grey	0.771927
lnc-ERRFI1-3	grey	1.2876
lnc-ERRFI1-4	grey	0.354441
lnc-ERV3-1-10	grey	0.289204
lnc-ERV3-1-2	grey	0.401802
lnc-ERVFRD-1-1	grey	0.534115
lnc-ERVV-1-2	grey	0.890989
lnc-ESRP1-2	grey	0.710905
lnc-ESRP2-3	grey	0.562378
lnc-ESRRB-3	grey	0.343487
lnc-ESS2-3	grey	0.491332
lnc-ESX1-1	grey	0.389865
lnc-ETNK1-1	grey	1.06909
lnc-ETNK2-7	grey	1.83957
lnc-EVI2A-3	grey	1.08781
lnc-EVPLL-2	grey	0.645887
lnc-EVX1-14	grey	0.613198
lnc-EXD2-10	grey	0.886171
lnc-EXOC2-29	grey	0.491237
lnc-EXOC7-3	grey	1.11879
lnc-EXOC8-1	grey	0.457732
lnc-EXOSC1-1	grey	0.569664
lnc-EXOSC6-1	grey	0.177166
lnc-EXTL2-2	grey	0.640096
lnc-EXTL3-4	grey	0.360534
lnc-EYS-1	grey	0.31973
lnc-EZH2-5	grey	1.14576
lnc-EZH2-7	grey	0.51356
lnc-FAAH2-1	grey	0.81527
lnc-FAAP100-1	grey	1.44655
lnc-FAAP20-2	grey	1.31329
lnc-FABP5-2	grey	1.13693
lnc-FAHD2B-1	grey	0.309848
lnc-FAHD2B-2	grey	0.414751
lnc-FAM103A1-2	grey	0.60555
lnc-FAM104A-8	grey	0.565056
lnc-FAM104B-1	grey	0.910032
lnc-FAM105A-10	grey	0.522694
lnc-FAM111B-1	grey	0.393912
lnc-FAM122C-3	grey	0.843159
lnc-FAM124B-2	grey	0.439987
lnc-FAM129B-2	grey	0.240435
lnc-FAM133B-2	grey	1.01685
lnc-FAM133B-3	grey	0.544057
lnc-FAM149B1-5	grey	0.461494
lnc-FAM153C-5	grey	0.724242
lnc-FAM156A-1	grey	0.699261
lnc-FAM160A1-1	grey	0.74148
lnc-FAM160A1-8	grey	0.83963
lnc-FAM161A-1	grey	0.66539
lnc-FAM161B-3	grey	2.11097
lnc-FAM162A-2	grey	0.266361
lnc-FAM168A-2	grey	1.46908
lnc-FAM174B-2	grey	0.447506
lnc-FAM189B-3	grey	2.11112
lnc-FAM200A-1	grey	1.85519
lnc-FAM204A-6	grey	0.284099
lnc-FAM206A-1	grey	1.0726
lnc-FAM207A-12	grey	0.567384
lnc-FAM207A-6	grey	0.625907
lnc-FAM208B-5	grey	0.819483
lnc-FAM208B-9	grey	0.480789
lnc-FAM210A-4	grey	0.787916
lnc-FAM210A-7	grey	0.517854
lnc-FAM212B-3	grey	1.24589
lnc-FAM214B-2	grey	0.236063
lnc-FAM217A-1	grey	0.601665
lnc-FAM217A-4	grey	0.765425
lnc-FAM222B-3	grey	0.704541
lnc-FAM229A-2	grey	0.613987
lnc-FAM45A-4	grey	0.498708
lnc-FAM46B-1	grey	1.81507
lnc-FAM46C-1	grey	0.921026
lnc-FAM46C-3	grey	0.616092
lnc-FAM46C-5	grey	0.660956
lnc-FAM53B-1	grey	0.51489
lnc-FAM69A-2	grey	0.384582
lnc-FAM71E1-2	grey	0.33746
lnc-FAM72D-8	grey	1.44019
lnc-FAM78A-1	grey	0.650058
lnc-FAM78A-3	grey	0.53027
lnc-FAM83A-7	grey	0.593724
lnc-FAM83E-2	grey	0.87746
lnc-FAM83G-5	grey	1.20974
lnc-FAM84B-21	grey	0.485069
lnc-FAM84B-84	grey	1.31754
lnc-FAM86C1-1	grey	0.389925
lnc-FAM90A1-1	grey	0.472613
lnc-FAM92A-1	grey	0.344458
lnc-FAM92A-9	grey	2.42603
lnc-FAM98B-4	grey	0.511654
lnc-FANCA-3	grey	0.212945
lnc-FANCC-1	grey	0.605957
lnc-FANCC-3	grey	0.54624
lnc-FANCC-74	grey	0.625355
lnc-FANCM-1	grey	0.799845
lnc-FARP1-2	grey	0.657357
lnc-FAS-2	grey	1.35301
lnc-FASTKD1-4	grey	0.860275
lnc-FAT2-1	grey	1.0268
lnc-FAXDC2-4	grey	0.467961
lnc-FBLN1-3	grey	0.618793
lnc-FBXL14-3	grey	0.732028
lnc-FBXL17-4	grey	0.512018
lnc-FBXL18-1	grey	0.823099
lnc-FBXL20-1	grey	1.09024
lnc-FBXL3-1	grey	1.34588
lnc-FBXO11-1	grey	0.689616
lnc-FBXO25-2	grey	0.610223
lnc-FBXO43-6	grey	0.522146
lnc-FBXO47-1	grey	1.44291
lnc-FBXW10-3	grey	0.421028
lnc-FCGR3B-4	grey	0.661769
lnc-FCHSD2-1	grey	1.18443
lnc-FCHSD2-2	grey	1.66597
lnc-FCMR-4	grey	0.44594
lnc-FDFT1-1	grey	2.23563
lnc-FECH-2	grey	0.42762
lnc-FEM1B-4	grey	0.570952
lnc-FER-2	grey	0.578058
lnc-FER1L6-1	grey	1.50427
lnc-FGD5-2	grey	0.55104
lnc-FGF1-7	grey	0.600364
lnc-FGF23-5	grey	0.679643
lnc-FGF7-6	grey	0.495357
lnc-FGF9-19	grey	1.49375
lnc-FGF9-3	grey	1.06278
lnc-FGFBP3-2	grey	1.61915
lnc-FGFR1OP2-1	grey	0.536656
lnc-FGFR2-12	grey	0.939957
lnc-FGGY-6	grey	0.941851
lnc-FGL2-4	grey	0.397627
lnc-FIGNL2-10	grey	1.21445
lnc-FILIP1-2	grey	0.560942
lnc-FILIP1L-7	grey	0.617633
lnc-FILIP1L-9	grey	0.723071
lnc-FJX1-1	grey	0.532577
lnc-FJX1-2	grey	0.573393
lnc-FLCN-1	grey	0.519783
lnc-FMNL1-6	grey	0.542412
lnc-FN1-4	grey	0.710466
lnc-FNBP1-4	grey	0.557014
lnc-FNBP1L-2	grey	0.736063
lnc-FNDC1-10	grey	0.559491
lnc-FOXA2-3	grey	1.28396
lnc-FOXD4-3	grey	0.253731
lnc-FOXD4L5-18	grey	0.341219
lnc-FOXD4L5-21	grey	0.552995
lnc-FOXD4L5-25	grey	1.3576
lnc-FOXD4L5-34	grey	0.955383
lnc-FOXD4L6-3	grey	0.640863
lnc-FOXH1-1	grey	0.677713
lnc-FOXM1-2	grey	0.791396
lnc-FOXO1-2	grey	0.686412
lnc-FOXO6-1	grey	2.01428
lnc-FOXO6-2	grey	0.858866
lnc-FRG1-12	grey	1.1256
lnc-FRG1-4	grey	0.734069
lnc-FRG2-13	grey	1.42572
lnc-FRG2-14	grey	2.89968
lnc-FRMD3-5	grey	1.07382
lnc-FRMD5-1	grey	1.3035
lnc-FRMD7-4	grey	1.40544
lnc-FRYL-3	grey	0.30424
lnc-FSCN2-1	grey	0.465914
lnc-FSCN2-3	grey	1.49013
lnc-FSIP2-5	grey	0.802755
lnc-FST-1	grey	1.65268
lnc-FTCDNL1-1	grey	0.935695
lnc-FTCDNL1-4	grey	1.05556
lnc-FUBP1-2	grey	0.351868
lnc-FUBP1-3	grey	0.87622
lnc-FXYD4-4	grey	0.611134
lnc-FZD1-2	grey	1.12038
lnc-FZD4-1	grey	1.0767
lnc-FZD4-6	grey	0.665591
lnc-FZD5-4	grey	0.863271
lnc-GABRB2-6	grey	0.381876
lnc-GADD45GIP1-1	grey	1.63775
lnc-GALNT1-1	grey	0.576922
lnc-GALNT15-4	grey	0.522949
lnc-GALNT15-8	grey	0.680614
lnc-GALR1-5	grey	0.495307
lnc-GAMT-2	grey	0.496723
lnc-GAMT-3	grey	0.219492
lnc-GAMT-7	grey	0.565632
lnc-GAN-1	grey	0.564507
lnc-GAPDH-6	grey	0.536094
lnc-GAPVD1-3	grey	0.504917
lnc-GAS2-1	grey	0.737956
lnc-GAS2L2-1	grey	0.634443
lnc-GAS8-1	grey	0.383305
lnc-GAST-2	grey	0.969067
lnc-GATD1-1	grey	0.406616
lnc-GBE1-5	grey	2.18657
lnc-GBP5-3	grey	1.548
lnc-GCN1-1	grey	0.569348
lnc-GCNT1-1	grey	1.47775
lnc-GCNT1-4	grey	1.15281
lnc-GCNT4-2	grey	1.28887
lnc-GCSH-1	grey	0.952164
lnc-GCSH-4	grey	1.50795
lnc-GDAP2-2	grey	0.476344
lnc-GDF11-1	grey	0.271017
lnc-GDI1-1	grey	1.11212
lnc-GDI2-1	grey	0.484942
lnc-GEMIN5-1	grey	0.448775
lnc-GEMIN5-4	grey	0.564558
lnc-GFI1B-3	grey	0.629279
lnc-GFM1-6	grey	0.497723
lnc-GFRA1-1	grey	2.63502
lnc-GGCT-4	grey	0.574537
lnc-GGPS1-3	grey	0.607625
lnc-GGT1-1	grey	0.616601
lnc-GGT5-3	grey	0.504348
lnc-GHRL-1	grey	0.222981
lnc-GHRL-4	grey	0.690868
lnc-GHSR-1	grey	0.612302
lnc-GIMAP7-1	grey	1.07405
lnc-GINS1-2	grey	0.726158
lnc-GIP-5	grey	0.443227
lnc-GJA4-2	grey	0.53345
lnc-GJA9-1	grey	0.51087
lnc-GJC1-4	grey	0.710871
lnc-GK2-2	grey	0.343722
lnc-GK5-7	grey	2.27555
lnc-GLCCI1-6	grey	0.751978
lnc-GLDC-6	grey	0.357322
lnc-GLDN-5	grey	0.638271
lnc-GLE1-1	grey	0.748392
lnc-GLMP-1	grey	0.683054
lnc-GLOD4-2	grey	0.980221
lnc-GLRA1-1	grey	0.365357
lnc-GLRA4-2	grey	0.373289
lnc-GLRB-9	grey	0.85748
lnc-GLRX3-2	grey	0.549781
lnc-GLRX5-2	grey	2.09694
lnc-GLYCTK-1	grey	0.655605
lnc-GMDS-5	grey	0.628632
lnc-GMDS-6	grey	1.07355
lnc-GMPS-1	grey	0.714767
lnc-GNA11-3	grey	1.74385
lnc-GNA12-2	grey	0.536722
lnc-GNA13-2	grey	0.436874
lnc-GNA14-3	grey	1.01726
lnc-GNA15-3	grey	1.67751
lnc-GNAL-1	grey	0.497174
lnc-GNAQ-7	grey	0.729964
lnc-GNB4-1	grey	1.66573
lnc-GNE-3	grey	0.746082
lnc-GNG13-5	grey	0.720441
lnc-GNG13-6	grey	0.587929
lnc-GNG5-5	grey	0.413022
lnc-GOLGA4-3	grey	0.551493
lnc-GOLGA6L22-3	grey	0.377174
lnc-GOLGA6L22-5	grey	0.25632
lnc-GOLGA6L6-10	grey	0.261446
lnc-GOLGA6L6-12	grey	0.178749
lnc-GOLGA6L6-6	grey	0.272314
lnc-GOLGA8A-1	grey	0.782089
lnc-GOLGA8A-2	grey	1.2142
lnc-GOLGA8A-6	grey	0.846693
lnc-GOLGA8F-4	grey	0.370202
lnc-GOLGA8F-6	grey	0.209309
lnc-GOLGA8H-8	grey	1.177
lnc-GOLGA8O-1	grey	0.526296
lnc-GOLGA8O-3	grey	0.299332
lnc-GOLGA8O-5	grey	0.416745
lnc-GOLGA8O-6	grey	1.29517
lnc-GOLGA8Q-1	grey	0.478938
lnc-GOLGA8Q-3	grey	0.553195
lnc-GOLGA8R-1	grey	0.511468
lnc-GOLPH3L-1	grey	0.56066
lnc-GP5-4	grey	0.677137
lnc-GPC1-4	grey	1.04268
lnc-GPD2-3	grey	1.00732
lnc-GPER1-4	grey	0.666276
lnc-GPN2-2	grey	0.490654
lnc-GPR101-3	grey	1.11524
lnc-GPR156-1	grey	2.2781
lnc-GPR160-1	grey	1.28123
lnc-GPR27-10	grey	0.540399
lnc-GPR75-ASB3-4	grey	0.546092
lnc-GPR83-1	grey	0.511053
lnc-GPT2-1	grey	0.537258
lnc-GPX7-1	grey	1.84821
lnc-GRAMD2A-6	grey	0.918136
lnc-GRAMD4-4	grey	0.534177
lnc-GRAP-7	grey	0.397233
lnc-GRHL2-12	grey	0.870299
lnc-GRHL2-19	grey	1.2498
lnc-GRHPR-7	grey	0.572949
lnc-GRID2IP-1	grey	0.921544
lnc-GRIK2-2	grey	0.465766
lnc-GRIP2-4	grey	0.543393
lnc-GRK3-5	grey	0.676937
lnc-GRK4-2	grey	0.352414
lnc-GRM1-1	grey	0.721789
lnc-GRM6-4	grey	1.48817
lnc-GRM7-2	grey	1.67547
lnc-GSDMB-1	grey	0.393402
lnc-GSDMC-34	grey	0.806171
lnc-GSDMD-1	grey	0.803759
lnc-GSG1L-1	grey	0.684142
lnc-GSG1L-7	grey	0.659607
lnc-GSN-3	grey	0.913661
lnc-GSR-2	grey	0.550636
lnc-GSTT2B-4	grey	0.864016
lnc-GSX2-7	grey	0.573857
lnc-GTF2A1-78	grey	0.663202
lnc-GTF2A2-1	grey	0.444534
lnc-GTF2A2-3	grey	0.651128
lnc-GTF2E2-2	grey	0.566098
lnc-GTF2F2-4	grey	0.581454
lnc-GTF2F2-8	grey	0.524558
lnc-GTF2H2-7	grey	0.112408
lnc-GTF2H2C-1	grey	1.17816
lnc-GTF2H2C-2	grey	0.691859
lnc-GTF2H5-2	grey	0.677863
lnc-GTF2H5-24	grey	0.970428
lnc-GTF2IRD2-1	grey	0.569672
lnc-GTF3A-4	grey	0.366982
lnc-GTPBP4-5	grey	0.564255
lnc-GTPBP4-7	grey	0.507047
lnc-GVQW2-1	grey	0.751224
lnc-H1FNT-1	grey	0.639028
lnc-H1FOO-2	grey	0.496378
lnc-H1FX-1	grey	0.526805
lnc-H2AFB2-1	grey	0.87087
lnc-H2AFJ-4	grey	0.605505
lnc-H2AFV-3	grey	0.71058
lnc-H3F3A-2	grey	1.56523
lnc-HAAO-7	grey	0.560674
lnc-HABP4-4	grey	0.752494
lnc-HABP4-9	grey	0.630151
lnc-HAND1-3	grey	0.918499
lnc-HAND1-5	grey	0.63547
lnc-HAO2-10	grey	0.824628
lnc-HARS-1	grey	0.588066
lnc-HBEGF-2	grey	0.460996
lnc-HCFC1R1-1	grey	1.47353
lnc-HDDC2-12	grey	0.668282
lnc-HDDC3-2	grey	0.886208
lnc-HDDC3-3	grey	0.849973
lnc-HEATR4-2	grey	0.485869
lnc-HELB-2	grey	1.7004
lnc-HELZ-4	grey	0.462794
lnc-HEMGN-4	grey	0.553673
lnc-HENMT1-2	grey	0.53131
lnc-HEXA-1	grey	0.505336
lnc-HEXDC-1	grey	0.701866
lnc-HEY1-3	grey	0.542298
lnc-HHIPL1-2	grey	1.92561
lnc-HHIPL2-7	grey	0.355124
lnc-HINT2-1	grey	0.640159
lnc-HIP1-1	grey	0.162647
lnc-HIP1-2	grey	0.394393
lnc-HIP1R-1	grey	1.17856
lnc-HIPK2-1	grey	0.534272
lnc-HIST1H1A-1	grey	1.20777
lnc-HIST1H2AG-4	grey	1.41066
lnc-HIST1H2AG-6	grey	0.491647
lnc-HIST1H2AI-3	grey	0.532076
lnc-HIST1H2BI-2	grey	0.705919
lnc-HIST1H2BJ-10	grey	0.271693
lnc-HIST1H2BK-1	grey	0.583407
lnc-HIST1H4D-1	grey	0.768184
lnc-HIST1H4D-2	grey	0.611112
lnc-HIST2H2AA3-1	grey	0.38448
lnc-HIST2H3A-1	grey	0.946997
lnc-HIST2H3C-1	grey	0.494938
lnc-HIST2H3PS2-3	grey	0.43967
lnc-HIST3H2A-2	grey	1.58268
lnc-HIST4H4-4	grey	0.591807
lnc-HIST4H4-5	grey	0.312311
lnc-HIVEP3-1	grey	0.916493
lnc-HJURP-9	grey	0.633354
lnc-HLA-A-8	grey	0.29049
lnc-HLA-B-2	grey	0.443691
lnc-HLA-DMB-3	grey	0.715346
lnc-HLA-DPA1-2	grey	1.06351
lnc-HLA-F-2	grey	0.703733
lnc-HLF-3	grey	0.819148
lnc-HMG20A-6	grey	0.550581
lnc-HMGA1-2	grey	0.761067
lnc-HMGB1-4	grey	1.37045
lnc-HMGB2-15	grey	0.538623
lnc-HMGB2-3	grey	0.42239
lnc-HMHB1-6	grey	0.919804
lnc-HNRNPA2B1-14	grey	0.847906
lnc-HNRNPA2B1-16	grey	0.906161
lnc-HNRNPA2B1-7	grey	1.03853
lnc-HNRNPA3-1	grey	0.703444
lnc-HNRNPD-2	grey	0.886606
lnc-HNRNPF-1	grey	0.503641
lnc-HNRNPLL-4	grey	0.508701
lnc-HNRNPU-1	grey	1.28346
lnc-HNRNPU-12	grey	0.573408
lnc-HOMER1-5	grey	0.550051
lnc-HOMEZ-1	grey	0.361883
lnc-HOPX-1	grey	2.20364
lnc-HORMAD2-3	grey	1.20909
lnc-HOXA13-4	grey	2.06499
lnc-HOXD3-2	grey	0.749664
lnc-HPCAL1-1	grey	0.489945
lnc-HPCAL1-2	grey	0.607437
lnc-HPDL-1	grey	0.992813
lnc-HPGD-5	grey	0.593173
lnc-HRH1-5	grey	0.642971
lnc-HRH3-2	grey	0.590153
lnc-HRK-3	grey	0.570703
lnc-HSD17B12-1	grey	0.465369
lnc-HSD17B6-3	grey	0.933857
lnc-HSFX4-1	grey	0.569732
lnc-HSFY1-2	grey	0.966826
lnc-HSFY2-13	grey	1.08416
lnc-HSP90AA1-15	grey	0.614564
lnc-HSPA12A-1	grey	0.601975
lnc-HSPA5-3	grey	1.25927
lnc-HSPB1-4	grey	0.610444
lnc-HSPD1-1	grey	0.300511
lnc-HTR1B-1	grey	0.866398
lnc-HTR4-1	grey	1.01319
lnc-HUS1-2	grey	0.581977
lnc-HYAL3-1	grey	0.578719
lnc-HYOU1-1	grey	0.740964
lnc-IAH1-2	grey	0.830217
lnc-IARS2-1	grey	0.555507
lnc-ICA1-1	grey	0.60017
lnc-ICE2-1	grey	0.49493
lnc-ICOSLG-6	grey	0.911935
lnc-ICOSLG-9	grey	0.512571
lnc-ID2-1	grey	2.51824
lnc-IDH3B-2	grey	0.587166
lnc-IDS-1	grey	0.825105
lnc-IER3IP1-1	grey	1.34271
lnc-IFI27L2-3	grey	0.281623
lnc-IFNG-3	grey	0.769442
lnc-IFNK-1	grey	0.493809
lnc-IFRD2-3	grey	1.23778
lnc-IFT122-2	grey	1.32327
lnc-IFT20-12	grey	0.63751
lnc-IFT20-5	grey	0.520089
lnc-IFT46-1	grey	0.692039
lnc-IGFBP3-4	grey	0.183981
lnc-IGFLR1-1	grey	0.556907
lnc-IGIP-1	grey	0.773922
lnc-IGIP-2	grey	0.495316
lnc-IGLL1-1	grey	0.156009
lnc-IGSF10-8	grey	0.415657
lnc-IGSF11-5	grey	1.88203
lnc-IGSF9-1	grey	1.03456
lnc-IKBIP-1	grey	1.33114
lnc-IKBIP-10	grey	0.557039
lnc-IKBIP-11	grey	0.759859
lnc-IKZF1-15	grey	0.606549
lnc-IL10-1	grey	0.606926
lnc-IL11RA-3	grey	0.512396
lnc-IL17D-4	grey	0.599231
lnc-IL17RA-13	grey	1.73664
lnc-IL17RA-36	grey	0.87633
lnc-IL1R1-1	grey	1.84111
lnc-IL1RN-5	grey	0.58853
lnc-IL23A-2	grey	0.472138
lnc-IL23A-6	grey	0.396138
lnc-IL2RA-5	grey	0.571189
lnc-IL31RA-1	grey	0.692115
lnc-IL31RA-2	grey	0.48382
lnc-IL36B-7	grey	1.02138
lnc-IL4R-2	grey	0.978717
lnc-IL7-2	grey	0.638462
lnc-IL9R-1	grey	1.17392
lnc-ILKAP-2	grey	0.627871
lnc-INAFM2-1	grey	0.673268
lnc-ING1-4	grey	0.643461
lnc-INO80C-1	grey	0.983221
lnc-INPP4B-2	grey	0.604999
lnc-INSM1-8	grey	0.508174
lnc-INSR-1	grey	0.87919
lnc-INTS14-1	grey	0.958123
lnc-INTS2-4	grey	1.19025
lnc-INTS8-5	grey	0.455747
lnc-INVS-1	grey	1.36374
lnc-IQCF6-2	grey	0.899541
lnc-IQGAP3-2	grey	0.884707
lnc-IRAK1BP1-3	grey	0.598953
lnc-IRF1-6	grey	0.461691
lnc-IRF2BP2-11	grey	1.30713
lnc-IRF2BP2-2	grey	2.45993
lnc-IRF7-1	grey	1.54414
lnc-IRF8-8	grey	1.28521
lnc-IRGC-5	grey	0.938361
lnc-IRS2-1	grey	1.22757
lnc-IRS4-2	grey	1.57053
lnc-ISM2-1	grey	1.19638
lnc-ITFG1-1	grey	0.614515
lnc-ITGA11-6	grey	0.426825
lnc-ITGAE-1	grey	0.878341
lnc-ITGAL-2	grey	0.408836
lnc-ITGB3BP-5	grey	0.400729
lnc-ITGB7-1	grey	0.771324
lnc-ITGB8-2	grey	0.55408
lnc-ITPA-2	grey	0.528839
lnc-ITSN1-3	grey	1.01517
lnc-JAKMIP2-1	grey	0.142279
lnc-JAKMIP3-5	grey	0.734528
lnc-JAML-1	grey	0.777367
lnc-JMJD6-1	grey	0.847958
lnc-JMJD7-PLA2G4B-11	grey	1.49703
lnc-JMJD7-PLA2G4B-2	grey	0.844465
lnc-JOSD1-1	grey	0.509813
lnc-JPH4-1	grey	0.459837
lnc-JPT1-1	grey	0.335493
lnc-JUN-6	grey	1.10842
lnc-KANSL1-2	grey	0.56737
lnc-KANSL2-1	grey	0.61011
lnc-KANTR-23	grey	0.4739
lnc-KATNAL1-5	grey	1.25618
lnc-KATNAL2-1	grey	0.762308
lnc-KATNBL1-1	grey	0.66209
lnc-KBTBD2-2	grey	0.316327
lnc-KBTBD4-4	grey	2.21268
lnc-KBTBD6-2	grey	2.08315
lnc-KCNC3-3	grey	0.535719
lnc-KCNE1B-1	grey	0.424004
lnc-KCNE1B-2	grey	0.593555
lnc-KCNE1B-3	grey	0.24014
lnc-KCNE1B-8	grey	0.541823
lnc-KCNE4-7	grey	1.9096
lnc-KCNG3-4	grey	0.582542
lnc-KCNH1-2	grey	0.685673
lnc-KCNIP4-2	grey	1.11576
lnc-KCNJ10-2	grey	1.50921
lnc-KCNK5-1	grey	0.445373
lnc-KCNK6-1	grey	1.11288
lnc-KCNK7-6	grey	0.717063
lnc-KCNK9-1	grey	0.527529
lnc-KCNK9-4	grey	0.637924
lnc-KCNMB2-14	grey	1.29099
lnc-KCNMB4-1	grey	0.47053
lnc-KCNRG-1	grey	0.59235
lnc-KCNRG-2	grey	0.511304
lnc-KCNRG-5	grey	0.461098
lnc-KCNS2-4	grey	0.817309
lnc-KCNT1-1	grey	0.532892
lnc-KCNV2-5	grey	0.575745
lnc-KCTD15-2	grey	0.783935
lnc-KCTD4-1	grey	0.360054
lnc-KCTD7-1	grey	0.45293
lnc-KCTD7-2	grey	0.651636
lnc-KDM1A-7	grey	0.466825
lnc-KDM4C-1	grey	0.540443
lnc-KDM5D-1	grey	1.27057
lnc-KDM6A-6	grey	0.952825
lnc-KDM7A-1	grey	0.468461
lnc-KHDRBS1-1	grey	0.833147
lnc-KHDRBS3-15	grey	0.485672
lnc-KHDRBS3-16	grey	2.79378
lnc-KHDRBS3-4	grey	1.20954
lnc-KIAA0100-1	grey	0.421717
lnc-KIAA0100-4	grey	0.646958
lnc-KIAA0232-1	grey	1.02334
lnc-KIAA0319L-3	grey	0.63512
lnc-KIAA0355-3	grey	0.687182
lnc-KIAA0355-5	grey	0.507044
lnc-KIAA0391-3	grey	0.5976
lnc-KIAA0825-1	grey	0.622964
lnc-KIAA1328-2	grey	1.26355
lnc-KIDINS220-16	grey	1.12178
lnc-KIF26A-1	grey	1.25217
lnc-KIFC3-2	grey	0.816065
lnc-KLC1-1	grey	0.764861
lnc-KLF10-2	grey	0.696972
lnc-KLF11-1	grey	1.16477
lnc-KLF17-1	grey	0.543828
lnc-KLF3-2	grey	0.94508
lnc-KLF5-11	grey	0.629307
lnc-KLF6-5	grey	1.92659
lnc-KLF6-8	grey	1.6102
lnc-KLF7-1	grey	0.415672
lnc-KLHDC9-5	grey	0.398323
lnc-KLHL11-1	grey	2.20888
lnc-KLHL13-1	grey	0.633014
lnc-KLHL13-5	grey	1.88442
lnc-KLHL18-7	grey	0.556396
lnc-KLHL18-8	grey	0.495284
lnc-KLHL25-1	grey	0.388962
lnc-KLHL25-12	grey	0.534659
lnc-KLHL25-14	grey	0.500733
lnc-KLHL25-5	grey	0.423065
lnc-KLHL9-1	grey	0.329264
lnc-KLLN-1	grey	0.662077
lnc-KLRG2-1	grey	0.570125
lnc-KLRG2-3	grey	0.508086
lnc-KMT2C-1	grey	0.482079
lnc-KMT2C-6	grey	1.50622
lnc-KMT5A-1	grey	0.429051
lnc-KMT5B-1	grey	1.14709
lnc-KMT5B-2	grey	0.730909
lnc-KPNA2-6	grey	0.239279
lnc-KRT80-2	grey	1.103
lnc-KRTAP10-12-3	grey	0.534535
lnc-KRTDAP-1	grey	0.633588
lnc-KTI12-1	grey	0.44463
lnc-KYAT3-1	grey	0.600724
lnc-L3HYPDH-1	grey	0.664377
lnc-LAMA5-1	grey	0.415822
lnc-LAMA5-4	grey	1.15029
lnc-LAMB3-6	grey	2.2183
lnc-LAMB4-2	grey	0.513723
lnc-LARP1-1	grey	0.686747
lnc-LARP1B-1	grey	0.527937
lnc-LARP4-6	grey	0.742497
lnc-LAT-2	grey	0.507465
lnc-LCMT1-4	grey	0.547595
lnc-LCMT2-1	grey	2.79583
lnc-LCOR-1	grey	2.40691
lnc-LDHAL6A-1	grey	0.501045
lnc-LDLRAD1-9	grey	0.584693
lnc-LDLRAP1-1	grey	1.34832
lnc-LEKR1-4	grey	0.490253
lnc-LEKR1-42	grey	0.604102
lnc-LEKR1-44	grey	0.487841
lnc-LENG9-5	grey	0.554913
lnc-LEO1-2	grey	0.809494
lnc-LEP-1	grey	0.59654
lnc-LETM2-3	grey	0.414956
lnc-LEXM-2	grey	1.02597
lnc-LGALS3BP-3	grey	1.57626
lnc-LGALS7-1	grey	0.696669
lnc-LGI1-3	grey	2.24322
lnc-LGMN-2	grey	0.721889
lnc-LHFPL2-2	grey	0.691307
lnc-LHFPL3-4	grey	0.864254
lnc-LHX2-2	grey	0.532406
lnc-LINC02210-CRHR1-1	grey	1.2311
lnc-LINC02210-CRHR1-2	grey	0.362035
lnc-LINC02210-CRHR1-5	grey	0.499542
lnc-LINC02210-CRHR1-52	grey	0.258109
lnc-LINC02210-CRHR1-6	grey	0.340595
lnc-LINC02210-CRHR1-7	grey	0.533735
lnc-LINC02210-CRHR1-8	grey	0.684772
lnc-LINC02210-CRHR1-9	grey	0.581274
lnc-LINS1-2	grey	0.662472
lnc-LIPC-1	grey	0.447644
lnc-LIPG-11	grey	0.683412
lnc-LIPH-2	grey	0.581371
lnc-LIPI-4	grey	0.710896
lnc-LIPI-7	grey	0.982485
lnc-LMF2-1	grey	0.596195
lnc-LMLN-4	grey	0.769071
lnc-LMO4-2	grey	1.3663
lnc-LMO7DN-6	grey	3.40348
lnc-LMOD1-5	grey	1.12185
lnc-LONP2-6	grey	0.747212
lnc-LONP2-8	grey	0.472526
lnc-LPAR3-1	grey	0.796681
lnc-LPCAT1-4	grey	0.221139
lnc-LRBA-3	grey	1.38209
lnc-LRBA-7	grey	0.97438
lnc-LRGUK-4	grey	0.559978
lnc-LRIF1-1	grey	0.638199
lnc-LRIT2-4	grey	0.373899
lnc-LRP1-1	grey	1.11382
lnc-LRP11-1	grey	0.539031
lnc-LRP5-1	grey	0.928282
lnc-LRP5-5	grey	1.01049
lnc-LRRC10-1	grey	0.867711
lnc-LRRC10-4	grey	0.927104
lnc-LRRC31-2	grey	0.736791
lnc-LRRC31-4	grey	0.546451
lnc-LRRC37A-1	grey	1.52243
lnc-LRRC37A2-1	grey	0.724394
lnc-LRRC37A2-3	grey	0.491226
lnc-LRRC38-8	grey	0.62425
lnc-LRRC4C-10	grey	2.52321
lnc-LRRC56-1	grey	0.465495
lnc-LRRC56-3	grey	0.635799
lnc-LRRC63-4	grey	0.595495
lnc-LRRC75B-73	grey	0.703826
lnc-LRRC8C-4	grey	0.690652
lnc-LRRC8D-9	grey	0.851542
lnc-LRRC9-4	grey	1.37302
lnc-LRRD1-1	grey	0.606275
lnc-LRRFIP2-3	grey	0.443589
lnc-LRRK1-3	grey	0.573235
lnc-LRRN4-2	grey	0.402813
lnc-LRRTM2-1	grey	1.00945
lnc-LRSAM1-2	grey	0.523136
lnc-LSM3-3	grey	0.74293
lnc-LSS-1	grey	0.552731
lnc-LTA4H-5	grey	0.558725
lnc-LTBP3-2	grey	0.635161
lnc-LTC4S-2	grey	0.561073
lnc-LYPLAL1-1	grey	0.3792
lnc-LYPLAL1-7	grey	0.678091
lnc-LYRM4-3	grey	0.833124
lnc-LYST-4	grey	0.548568
lnc-M1AP-6	grey	0.520241
lnc-MAB21L1-2	grey	1.77402
lnc-MACC1-1	grey	0.642347
lnc-MACROD1-1	grey	0.379174
lnc-MAEA-1	grey	0.59705
lnc-MAFA-3	grey	0.53176
lnc-MAFF-2	grey	1.14314
lnc-MAGEA10-2	grey	0.667168
lnc-MAGEA4-2	grey	1.02648
lnc-MAGOH-3	grey	0.451181
lnc-MAGOHB-1	grey	0.873301
lnc-MAMDC2-4	grey	0.650119
lnc-MAN2C1-6	grey	0.577307
lnc-MANBA-2	grey	0.469239
lnc-MANBA-4	grey	2.69215
lnc-MANEAL-3	grey	1.09483
lnc-MANSC1-4	grey	0.772202
lnc-MANSC4-3	grey	0.90457
lnc-MAP1LC3B-1	grey	0.531809
lnc-MAP2K3-6	grey	1.65659
lnc-MAP3K12-3	grey	0.532616
lnc-MAP3K2-4	grey	0.567316
lnc-MAP3K8-13	grey	0.384
lnc-MAP3K9-3	grey	0.427133
lnc-MAP4K2-3	grey	0.511303
lnc-MAPK1-3	grey	2.19601
lnc-MAPK6-3	grey	0.632999
lnc-MAPK7-3	grey	0.666395
lnc-MARCH4-2	grey	0.666032
lnc-MARVELD1-1	grey	1.05632
lnc-MARVELD2-2	grey	0.475747
lnc-MAST4-5	grey	1.62165
lnc-MASTL-3	grey	0.626169
lnc-MASTL-6	grey	1.53523
lnc-MATN2-2	grey	0.719905
lnc-MB-11	grey	1.7172
lnc-MB-9	grey	0.25589
lnc-MBD2-6	grey	0.685807
lnc-MBD3-3	grey	0.82692
lnc-MBD5-1	grey	0.323942
lnc-MBOAT1-2	grey	0.63648
lnc-MBP-6	grey	0.695464
lnc-MBTPS2-1	grey	2.24428
lnc-MCL1-7	grey	0.698997
lnc-MCM10-5	grey	0.717656
lnc-MCM5-1	grey	0.885524
lnc-MCMBP-2	grey	0.697116
lnc-MCTP2-1	grey	1.63604
lnc-MDGA1-1	grey	0.971992
lnc-MDM4-12	grey	0.529489
lnc-MECP2-2	grey	0.449454
lnc-MECR-1	grey	0.667086
lnc-MED1-4	grey	0.390106
lnc-MED14-6	grey	2.09196
lnc-MED29-3	grey	0.564196
lnc-MED4-3	grey	0.820504
lnc-MED6-1	grey	0.737376
lnc-MED6-3	grey	0.849
lnc-MEGF11-1	grey	0.831942
lnc-MEGF6-5	grey	0.733918
lnc-MEI4-15	grey	0.92342
lnc-MEMO1-1	grey	1.13998
lnc-MESD-2	grey	0.471809
lnc-MESD-3	grey	0.789164
lnc-MESD-4	grey	1.3718
lnc-METRNL-11	grey	0.431546
lnc-METRNL-9	grey	0.402434
lnc-METTL14-3	grey	0.303509
lnc-METTL16-1	grey	1.1098
lnc-METTL21C-3	grey	0.576377
lnc-METTL26-1	grey	0.443987
lnc-METTL26-7	grey	0.384642
lnc-METTL2B-3	grey	0.121439
lnc-METTL4-5	grey	0.544121
lnc-MEX3B-4	grey	1.00246
lnc-MFN1-1	grey	0.67585
lnc-MFSD14B-16	grey	0.611259
lnc-MFSD14B-3	grey	0.576618
lnc-MFSD14B-7	grey	0.54529
lnc-MFSD4B-1	grey	0.768532
lnc-MFSD6-1	grey	0.570779
lnc-MFSD8-12	grey	0.648038
lnc-MGARP-3	grey	0.419451
lnc-MGAT1-4	grey	0.290439
lnc-MGAT2-1	grey	0.544227
lnc-MIB2-1	grey	0.797771
[truncated: 5,518 more rows]

## Sheet: Figure 6B
Figure 6B
PC1	PC2	IBD_disease	TypeRe	DiseaseSeverity_3cat
2.40802	2.39179	UC	NonI	Active_IBD
-21.6325	4.157	CD	I	Inactive_IBD
-0.405487	2.18026	CD	NonI	Inactive_IBD
13.9056	-2.00437	CD	NonI	Inactive_IBD
11.4428	-1.44917	UC	NonI	Mild_IBD
-3.63436	4.05277	CD	NonI	Mild_IBD
-18.8718	-5.69661	UC	I	Mild_IBD
-14.401	0.415565	UC	I	Mild_IBD
8.70106	4.13871	CD	NonI	Inactive_IBD
-4.91841	-9.0464	CD	I	Active_IBD
7.49395	-0.474009	CD	NonI	Inactive_IBD
-9.21221	2.97136	CD	I	Active_IBD
-0.733277	1.70912	UC	I	Inactive_IBD
-0.609951	2.07974	CD	NonI	Inactive_IBD
-16.3724	-7.60999	UC	I	Mild_IBD
-3.00585	6.04031	CD	NonI	Inactive_IBD
10.105	3.5963	CD	NonI	Mild_IBD
-28.7699	-1.19777	CD	I	Mild_IBD
19.7256	1.48789	CD	NonI	Inactive_IBD
7.60726	-4.32547	UC	NonI	Inactive_IBD
-7.9402	1.69712	CD	NonI	Mild_IBD
8.57337	2.20129	CD	NonI	Mild_IBD
10.4963	-8.88954	CD	NonI	Inactive_IBD
6.78314	-11.1715	CD	NonI	Mild_IBD
17.0153	-1.91918	CD	NonI	Mild_IBD
-2.94515	-3.29714	CD	NonI	Mild_IBD
13.111	-0.208786	UC	NonI	Mild_IBD
-9.27252	4.75441	UC	I	Mild_IBD
-1.31659	4.15274	CD	NonI	Inactive_IBD
1.11586	1.57416	CD	NonI	Mild_IBD
-1.82333	8.69005	CD	I	Active_IBD
24.6736	6.39332	CD	NonI	Active_IBD
-2.63906	-3.97365	CD	I	Active_IBD
1.56141	-1.02852	UC	I	Active_IBD
8.26412	2.79451	CD	NonI	Inactive_IBD
10.247	0.350193	CD	NonI	Inactive_IBD
10.9689	-2.93463	CD	NonI	Active_IBD
4.10936	-1.53579	CD	NonI	Active_IBD
-32.9431	-4.96058	UC	I	Mild_IBD
-10.1814	-6.24182	CD	NonI	Mild_IBD
1.42083	1.8986	CD	I	Mild_IBD
-12.2528	-8.30314	CD	NonI	Mild_IBD
6.38718	-4.18233	UC	NonI	Mild_IBD
3.94554	1.14604	UC	NonI	Mild_IBD
-20.1549	6.20156	CD	I	Active_IBD
12.9309	8.62186	CD	NonI	Mild_IBD
-8.70559	7.25466	CD	NonI	Inactive_IBD
-5.15529	6.90331	CD	NonI	Mild_IBD
1.60707	2.95074	CD	NonI	Mild_IBD
-7.27535	5.10712	CD	NonI	Inactive_IBD
-14.6964	4.15186	CD	NonI	Active_IBD
1.32162	5.76997	CD	NonI	Inactive_IBD
-26.4682	-4.01284	UC	I	Active_IBD
9.55418	4.34434	UC	I	Inactive_IBD
2.32598	5.83575	UC	NonI	Inactive_IBD
4.91404	2.57078	UC	I	Active_IBD
5.88847	4.67945	CD	NonI	Inactive_IBD
-4.59068	-7.68303	CD	I	Mild_IBD
11.8041	7.18288	CD	NonI	Inactive_IBD
1.66659	-1.71145	CD	NonI	Inactive_IBD
6.65979	0.325336	CD	NonI	Inactive_IBD
-4.15739	3.14014	CD	NonI	Inactive_IBD
3.07873	3.56891	CD	I	Active_IBD
2.13857	3.99704	UC	NonI	Inactive_IBD
2.59716	5.94427	UC	NonI	Inactive_IBD
6.01346	2.07442	UC	NonI	Inactive_IBD
21.1634	-1.65795	UC	I	Mild_IBD
-34.4648	9.92222	CD	I	Active_IBD
3.9147	1.32508	UC	I	Mild_IBD
0.788048	-0.24671	UC	I	Mild_IBD
9.52412	-0.789794	UC	NonI	Inactive_IBD
0.495451	-0.513868	CD	NonI	Inactive_IBD
1.22316	4.67343	CD	NonI	Active_IBD
19.9451	-2.50897	CD	NonI	Mild_IBD
2.37573	2.26341	UC	NonI	Inactive_IBD
13.8934	0.581067	UC	NonI	Inactive_IBD
3.92225	-0.742513	UC	NonI	Active_IBD
-36.3057	-6.77593	UC	I	Active_IBD
7.0607	-0.534501	UC	I	Mild_IBD
12.5931	-2.36646	UC	I	Mild_IBD
-11.3897	-0.523105	UC	I	Active_IBD
-4.21469	-3.42039	CD	I	Active_IBD
-4.39401	2.05004	CD	NonI	Inactive_IBD
6.49174	-1.4453	CD	NonI	Inactive_IBD
0.280738	-0.864279	UC	I	Active_IBD
-17.3372	-3.77554	UC	I	Active_IBD
12.1941	-0.990867	CD	NonI	Inactive_IBD
10.447	3.2785	UC	NonI	Inactive_IBD
0.215906	-2.53089	UC	NonI	Inactive_IBD
5.74336	0.175593	UC	NonI	Inactive_IBD
13.5089	-2.82267	UC	NonI	Inactive_IBD
-14.3583	8.75072	CD	NonI	Active_IBD
0.570699	6.33168	CD	NonI	Active_IBD
6.37377	6.4958	CD	NonI	Active_IBD
5.33435	1.89587	UC	NonI	Mild_IBD
16.1927	-2.85745	UC	I	Inactive_IBD
-17.9749	-8.13884	UC	I	Inactive_IBD
-9.0604	-7.81032	UC	I	Mild_IBD
4.23402	0.979684	Control	NonI	NA
-24.0159	5.70622	UC	NonI	Mild_IBD
-15.2827	1.70076	CD	NonI	Inactive_IBD
7.49127	-4.30812	CD	NonI	Mild_IBD
-4.48192	0.472608	Control	NonI	NA
15.2795	-4.20492	Control	NonI	NA
0.933052	-1.44797	Control	NonI	NA
-30.2654	-9.98941	UC	I	Active_IBD
11.3572	2.56942	CD	I	Active_IBD
2.78188	3.25859	Control	NonI	NA
16.9674	2.54814	UC	NonI	Inactive_IBD
5.16306	0.218104	Control	NonI	NA
5.68668	-6.65206	Control	NonI	NA
-4.99287	5.0753	CD	NonI	Mild_IBD
10.696	-0.950774	Control	NonI	NA
7.67362	0.207776	Control	NonI	NA
-8.42255	-8.99299	UC	I	Mild_IBD
-2.62107	3.1064	Control	NonI	NA
14.5317	0.485214	Control	NonI	NA
-47.0611	-0.129501	CD	I	Active_IBD
-5.04453	4.54599	CD	I	Active_IBD
-3.50114	-0.461818	Control	NonI	NA
-29.3998	-3.28927	CD	I	Active_IBD
1.82998	3.45424	CD	NonI	Mild_IBD
3.46809	8.99195	Control	NonI	NA
26.7423	3.30133	Control	NonI	NA
14.8456	0.368861	Control	NonI	NA
6.44835	5.71811	Control	NonI	NA
3.70026	-2.09634	UC	NonI	Mild_IBD
4.99595	7.23584	CD	I	Active_IBD
-5.56803	-5.80782	Control	NonI	NA
8.28236	-3.87962	Control	NonI	NA
9.65401	2.20925	CD	NonI	Mild_IBD
0.0441141	-0.263454	Control	NonI	NA
7.48394	1.58695	Control	NonI	NA
-3.11675	1.71639	UC	NonI	Inactive_IBD
18.4902	1.01942	Control	NonI	NA
-8.93635	1.57834	CD	I	Active_IBD
-18.2165	5.16222	CD	NonI	Inactive_IBD
-30.7786	-9.91222	UC	I	Active_IBD
-43.7285	-6.94484	UC	I	Active_IBD
14.4067	0.0465073	Control	NonI	NA
6.16786	-7.44395	CD	NonI	Inactive_IBD
4.27055	-3.25465	UC	NonI	Active_IBD
-46.8002	3.93407	CD	I	Active_IBD
-19.9333	9.0581	CD	NonI	Active_IBD
4.20001	5.1054	CD	I	Active_IBD
-48.2358	-0.639416	UC	I	Mild_IBD
1.67146	-0.124002	Control	NonI	NA
13.6145	2.07432	Control	NonI	NA
-3.25187	10.9876	Control	NonI	NA
10.3413	1.4772	Control	NonI	NA
17.1459	0.0837399	UC	NonI	Inactive_IBD
6.88334	-5.5511	UC	NonI	Inactive_IBD
2.49227	2.04294	CD	NonI	Inactive_IBD
9.79484	2.87633	CD	NonI	Inactive_IBD
-31.4154	15.7489	CD	NonI	Active_IBD
-27.417	4.37903	UC	I	Active_IBD
-31.9286	-3.83438	UC	I	Active_IBD
-27.7548	1.91875	CD	I	Inactive_IBD
-1.81936	0.748765	CD	NonI	Inactive_IBD
4.81744	-1.29837	CD	NonI	Inactive_IBD
1.88919	1.43881	CD	NonI	Inactive_IBD
-7.43402	-11.3196	UC	I	Mild_IBD
-2.72473	9.64245	UC	NonI	Inactive_IBD
-3.62772	4.92958	UC	NonI	Inactive_IBD
0.321009	10.6564	CD	I	Active_IBD
-2.04627	12.5985	CD	I	Active_IBD
11.8975	1.73712	UC	NonI	Inactive_IBD
6.4844	0.761566	UC	NonI	Inactive_IBD
4.49266	-2.75233	UC	NonI	Inactive_IBD
8.41104	1.29111	CD	NonI	Inactive_IBD
6.28093	4.50288	CD	NonI	Inactive_IBD
11.6801	5.54384	CD	NonI	Inactive_IBD
3.44447	4.59386	CD	NonI	Mild_IBD
7.67564	9.33954	CD	NonI	Mild_IBD
-5.27295	-2.90682	CD	NonI	Inactive_IBD
0.356266	-1.67168	CD	NonI	Inactive_IBD
-15.4222	-4.21774	CD	NonI	Inactive_IBD
-0.744077	-3.73214	CD	NonI	Active_IBD
5.14632	-9.50954	CD	NonI	Active_IBD
18.3159	1.41089	CD	NonI	Inactive_IBD
13.7411	2.01581	CD	NonI	Inactive_IBD
-20.7211	5.80337	CD	I	Active_IBD
-13.9614	7.03019	CD	NonI	Active_IBD
-43.2949	-0.791856	UC	I	Active_IBD
-40.2108	9.53358	UC	I	Active_IBD
16.2649	-4.06942	CD	NonI	Inactive_IBD
30.6119	-1.24542	CD	NonI	Inactive_IBD
3.4781	-0.184233	CD	NonI	Inactive_IBD
9.35998	-0.934817	CD	NonI	Inactive_IBD
-0.783546	2.73808	CD	NonI	Mild_IBD
10.1705	5.73131	CD	NonI	Mild_IBD
4.54235	-5.68663	CD	NonI	Inactive_IBD
14.6496	3.97502	CD	NonI	Mild_IBD
-25.0463	-5.77177	UC	I	Active_IBD
15.4996	-4.38392	UC	NonI	Active_IBD
-8.65753	-0.863271	CD	I	Mild_IBD
-2.33204	1.7143	UC	NonI	Inactive_IBD
-7.14132	1.81126	UC	NonI	Inactive_IBD
3.75918	-3.57463	UC	NonI	Inactive_IBD
-19.073	-8.64687	UC	I	Mild_IBD
11.7173	-8.09752	UC	NonI	Mild_IBD
-11.1771	2.67978	CD	NonI	Active_IBD
5.55187	6.10498	CD	NonI	Active_IBD
16.2006	-5.7669	UC	NonI	Inactive_IBD
9.41946	0.656285	UC	NonI	Mild_IBD
16.2298	-1.45425	UC	NonI	Mild_IBD
-21.9275	-5.34524	UC	I	Mild_IBD
-14.437	5.48699	UC	NonI	Active_IBD
-6.64607	5.2158	UC	NonI	Active_IBD
26.1925	-0.749391	UC	NonI	Mild_IBD
-6.49349	4.57384	CD	NonI	Mild_IBD
-19.7031	-0.781157	UC	I	Active_IBD
-15.3274	-1.26558	UC	I	Active_IBD
-10.1855	0.028181	UC	NonI	Inactive_IBD
1.75418	-8.35774	CD	I	Mild_IBD
6.15857	-8.33717	CD	NonI	Mild_IBD
8.279	-5.26867	CD	NonI	Mild_IBD
-6.63931	-7.2542	CD	I	Mild_IBD
-12.7369	0.393827	UC	I	Mild_IBD
-1.42197	1.02914	UC	NonI	Inactive_IBD
9.95437	-2.6214	UC	NonI	Inactive_IBD
11.845	3.80477	UC	NonI	Mild_IBD
-15.7318	0.128025	UC	NonI	Mild_IBD
9.85067	4.59444	UC	NonI	Mild_IBD
-9.84213	7.58584	CD	NonI	Inactive_IBD
12.9603	-2.32646	CD	NonI	Inactive_IBD
-1.84932	-0.216649	CD	NonI	Inactive_IBD
4.18497	-4.21554	CD	NonI	Inactive_IBD
9.4488	2.80324	UC	NonI	Inactive_IBD
8.87843	1.61017	UC	NonI	Inactive_IBD
-37.9543	3.63484	UC	I	Inactive_IBD
3.37331	0.157956	CD	NonI	Inactive_IBD
9.04055	2.52547	CD	NonI	Inactive_IBD
12.9436	2.90091	CD	NonI	Inactive_IBD
1.33712	-2.65936	CD	NonI	Inactive_IBD
5.34933	-3.24341	UC	NonI	Inactive_IBD
-9.51638	-4.23808	UC	NonI	Inactive_IBD
6.86538	-4.63345	CD	NonI	Active_IBD
-3.12614	4.35961	CD	NonI	Inactive_IBD
5.06969	-2.51839	UC	NonI	Active_IBD
-42.306	-0.562045	UC	I	Active_IBD
6.2111	6.88945	CD	NonI	Mild_IBD
4.83851	5.13822	CD	NonI	Mild_IBD
-13.3519	8.10242	CD	NonI	Mild_IBD
-47.1437	-5.14921	CD	I	Active_IBD
-4.0794	7.48838	CD	I	Active_IBD
-3.12115	-1.3815	CD	NonI	Inactive_IBD
5.04044	5.1346	CD	NonI	Inactive_IBD
8.16738	5.77169	CD	NonI	Inactive_IBD
-10.2586	1.20696	CD	NonI	Inactive_IBD
-20.249	6.78452	CD	I	Inactive_IBD
11.674	-4.36794	CD	I	Mild_IBD
-15.3575	11.8188	CD	I	Mild_IBD
-32.8701	4.03568	CD	I	Mild_IBD
1.0646	1.02319	CD	NonI	Active_IBD
-1.30282	5.06221	CD	NonI	Active_IBD
9.8974	-1.86817	UC	NonI	Inactive_IBD
6.26162	-12.6136	CD	NonI	Inactive_IBD
11.266	-4.60026	CD	NonI	Inactive_IBD
12.5554	-9.64154	UC	NonI	Mild_IBD
-18.9627	-4.14005	UC	I	Mild_IBD
13.99	-9.76767	UC	NonI	Mild_IBD
14.2161	3.81581	CD	I	Mild_IBD
12.1407	5.8434	CD	NonI	Mild_IBD
14.4828	4.00603	CD	NonI	Mild_IBD
6.05729	-1.31821	CD	NonI	Inactive_IBD
13.1043	0.759789	CD	NonI	Inactive_IBD
5.99241	-1.36532	UC	NonI	Mild_IBD
0.285719	-0.0947424	UC	NonI	Mild_IBD
1.74053	4.81776	CD	NonI	Mild_IBD
-29.8957	8.93586	CD	I	Mild_IBD
-5.38584	-0.599815	CD	I	Mild_IBD
2.66276	-6.39035	CD	NonI	Mild_IBD
7.13709	-4.15029	CD	NonI	Active_IBD
-15.2696	-7.50875	CD	NonI	Active_IBD
11.1868	-4.37829	CD	NonI	Mild_IBD
11.1304	-3.33052	CD	NonI	Mild_IBD
2.77334	-4.74326	CD	NonI	Inactive_IBD
3.8973	0.9319	CD	NonI	Inactive_IBD
-25.311	-1.3026	UC	NonI	Inactive_IBD
2.30218	5.85769	CD	NonI	Inactive_IBD
-1.94044	-1.86011	CD	NonI	Inactive_IBD
-10.7327	7.23358	CD	NonI	Inactive_IBD
10.3458	5.54323	CD	NonI	Inactive_IBD
3.40216	4.26376	CD	NonI	Mild_IBD
-13.2221	1.4544	CD	I	Mild_IBD
4.19795	-0.86336	CD	NonI	Inactive_IBD
2.36649	-1.92061	CD	NonI	Inactive_IBD
8.05218	-1.96853	CD	NonI	Mild_IBD
6.96801	-0.460523	CD	NonI	Mild_IBD
4.33458	-17.3063	UC	I	Active_IBD
-18.9302	-6.54447	UC	I	Active_IBD
-1.03043	3.61434	CD	NonI	Mild_IBD
-26.3569	10.1491	CD	NonI	Mild_IBD
2.5504	-5.4053	UC	NonI	Inactive_IBD
3.85811	-0.0449024	UC	NonI	Inactive_IBD
2.44238	2.98466	CD	NonI	Mild_IBD
-4.11016	9.30253	CD	NonI	Mild_IBD
7.07969	-2.24946	UC	NonI	Inactive_IBD
15.0683	-3.33613	CD	NonI	Inactive_IBD
13.5229	-7.21815	CD	NonI	Inactive_IBD
-8.72391	2.01799	UC	NonI	Inactive_IBD
0.584117	-0.723261	UC	NonI	Inactive_IBD
-4.15013	2.1441	CD	NonI	Inactive_IBD
-17.8567	-4.26649	CD	NonI	Inactive_IBD
4.53555	2.61739	CD	NonI	Inactive_IBD
-11.6463	5.26954	CD	I	Active_IBD
15.4015	-2.13584	UC	NonI	Inactive_IBD
20.1046	-0.775094	UC	NonI	Inactive_IBD
14.7016	-1.25964	UC	NonI	Inactive_IBD
8.43656	1.50988	CD	NonI	Mild_IBD
5.99617	-3.06695	CD	NonI	Inactive_IBD
0.0966113	-4.79515	CD	NonI	Inactive_IBD
-3.01711	3.99036	CD	NonI	Mild_IBD
-7.74569	-1.90488	UC	NonI	Inactive_IBD
-10.3115	-7.17795	UC	NonI	Inactive_IBD
-8.32515	-2.33016	UC	NonI	Inactive_IBD
5.91937	5.06621	UC	NonI	Inactive_IBD
8.44034	5.88185	UC	NonI	Inactive_IBD
-35.0007	-1.64533	CD	I	Active_IBD
-0.150709	0.423685	CD	NonI	Active_IBD
-22.8009	4.43568	CD	I	Active_IBD
4.39025	4.23248	CD	NonI	Active_IBD
5.50285	-2.34386	CD	NonI	Inactive_IBD
5.70304	-1.1295	CD	NonI	Inactive_IBD
12.5978	0.391303	UC	NonI	Mild_IBD
21.5273	1.89826	CD	NonI	Inactive_IBD
5.35398	3.91319	CD	NonI	Inactive_IBD
11.7041	-3.00425	CD	NonI	Inactive_IBD
19.4338	-0.494193	CD	NonI	Inactive_IBD
19.9547	-2.19808	CD	NonI	Inactive_IBD
-6.43045	-2.21499	UC	NonI	Inactive_IBD
-4.29897	-10.1481	UC	I	Inactive_IBD
18.5357	-0.910183	UC	NonI	Active_IBD
19.8419	1.5295	UC	I	Active_IBD
-20.5967	-12.9287	UC	I	Active_IBD
3.8771	-1.35372	CD	NonI	Inactive_IBD
3.23007	-4.205	CD	NonI	Inactive_IBD
1.04584	2.75636	CD	NonI	Inactive_IBD
-3.15836	2.58557	CD	NonI	Inactive_IBD
6.27164	3.44848	CD	NonI	Inactive_IBD
13.7382	2.50865	CD	NonI	Inactive_IBD
14.4783	0.103899	CD	NonI	Mild_IBD
21.5106	1.70386	CD	NonI	Mild_IBD
-29.078	-1.0783	UC	I	Active_IBD
-7.0513	-2.79084	CD	NonI	Mild_IBD
-26.801	-8.41217	UC	I	Active_IBD
-27.0349	-10.4766	UC	I	Active_IBD
-2.97554	2.46634	CD	NonI	Inactive_IBD
3.4636	1.62806	CD	NonI	Inactive_IBD
2.54713	5.20975	CD	NonI	Active_IBD
-1.99877	8.78316	CD	I	Active_IBD
13.3021	-4.6667	CD	NonI	Mild_IBD
-18.6617	-4.55368	UC	NonI	Mild_IBD
-34.1074	-3.77917	UC	I	Mild_IBD
-22.021	-9.37451	UC	NonI	Mild_IBD
-4.60334	4.3263	CD	NonI	Active_IBD
-38.3203	6.12135	UC	NonI	Inactive_IBD
-28.7042	7.57132	UC	NonI	Inactive_IBD
-1.49733	7.58673	CD	NonI	Inactive_IBD
-20.1861	11.0309	CD	I	Inactive_IBD
0.414626	3.10578	CD	NonI	Active_IBD
-38.9672	-4.69106	CD	I	Active_IBD
-14.6473	2.7698	CD	I	Active_IBD
10.8707	3.21234	CD	NonI	Inactive_IBD
9.73452	1.19076	CD	NonI	Inactive_IBD
-5.55433	2.44653	CD	NonI	Mild_IBD
-2.55903	0.881151	CD	NonI	Mild_IBD
-19.7547	-3.48315	CD	NonI	Inactive_IBD
-14.3608	-2.3449	CD	NonI	Inactive_IBD
8.62715	7.61978	UC	NonI	Mild_IBD
-10.2428	-3.71001	UC	I	Mild_IBD
-10.324	-2.28652	UC	NonI	Mild_IBD
11.0591	-0.018972	UC	NonI	Active_IBD
12.1727	1.2034	UC	NonI	Active_IBD
18.2738	1.67295	CD	NonI	Active_IBD
10.4303	0.137155	CD	I	Active_IBD
7.15572	-4.22045	UC	NonI	Inactive_IBD
3.60988	-1.43816	UC	NonI	Inactive_IBD
7.70649	-2.19648	UC	NonI	Inactive_IBD
-11.3766	1.67441	CD	I	Active_IBD
-7.94325	-4.08474	CD	NonI	Active_IBD
0.460977	1.98354	CD	NonI	Active_IBD
22.3874	0.991833	CD	NonI	Active_IBD
11.7558	0.847533	CD	NonI	Inactive_IBD
1.119	2.72984	CD	NonI	Inactive_IBD
6.93816	-0.422519	CD	NonI	Inactive_IBD
-1.84091	-1.76847	CD	NonI	Mild_IBD
0.696471	-3.29611	CD	NonI	Mild_IBD
-35.5505	-1.85971	UC	I	Active_IBD
-16.4809	0.0625103	UC	I	Active_IBD
-9.4331	-2.09765	UC	I	Active_IBD
5.12286	-3.49185	UC	NonI	Mild_IBD
5.38081	-5.79835	CD	NonI	Mild_IBD
9.57579	-3.90501	CD	NonI	Mild_IBD
8.23289	-1.7088	UC	NonI	Inactive_IBD
-3.02677	-4.95524	UC	NonI	Inactive_IBD
-0.487919	1.81105	CD	NonI	Inactive_IBD
-4.99514	6.25928	CD	NonI	Active_IBD
-37.5743	3.67041	CD	I	Active_IBD
-1.51918	3.85324	UC	NonI	Inactive_IBD
-37.0769	3.3276	UC	I	Inactive_IBD
4.99091	5.57277	UC	NonI	Inactive_IBD
0.17539	1.11566	CD	NonI	Active_IBD
-0.533371	-3.24294	UC	NonI	Inactive_IBD
8.57611	-2.3073	UC	NonI	Inactive_IBD
4.37923	-3.44441	UC	NonI	Inactive_IBD
-9.26034	4.68015	CD	NonI	Active_IBD
-12.1259	4.59739	CD	NonI	Active_IBD
1.68091	1.34992	CD	NonI	Mild_IBD
3.33105	0.947858	CD	NonI	Mild_IBD
-20.5529	-4.77621	CD	I	Mild_IBD
3.83614	-3.35408	CD	NonI	Inactive_IBD
11.5494	-4.5101	CD	NonI	Inactive_IBD
7.28669	3.89328	CD	NonI	Mild_IBD
14.7728	5.53812	CD	NonI	Mild_IBD
16.8831	4.65557	CD	NonI	Mild_IBD
-3.66833	-1.51721	UC	NonI	Inactive_IBD
4.49264	-9.59501	UC	NonI	Inactive_IBD
9.68879	-6.9035	UC	NonI	Inactive_IBD
-10.3333	4.34218	CD	NonI	Inactive_IBD
8.03931	-2.46525	CD	NonI	Inactive_IBD
18.0485	0.106871	CD	NonI	Inactive_IBD
6.08071	-2.83761	UC	NonI	Active_IBD
2.22505	-6.15599	UC	NonI	Active_IBD
-9.61777	-9.99277	UC	I	Active_IBD
-27.8468	0.492153	CD	I	Active_IBD
-27.2369	-1.62945	CD	I	Active_IBD
6.2609	-2.90333	UC	NonI	Mild_IBD
-29.3103	-3.7143	UC	I	Mild_IBD
3.059	-5.12401	UC	NonI	Mild_IBD
-2.22961	-13.2855	UC	I	Mild_IBD
7.58497	-3.37809	UC	NonI	Mild_IBD
15.8469	-0.674461	CD	NonI	Active_IBD
-33.1921	-1.18135	CD	I	Active_IBD
6.13664	0.795791	UC	NonI	Inactive_IBD
14.2504	-8.32962	UC	NonI	Inactive_IBD
16.507	-10.9192	UC	NonI	Inactive_IBD
-13.0166	11.1923	UC	NonI	Inactive_IBD
-5.74451	8.58842	UC	I	Inactive_IBD
6.86507	-0.556819	UC	NonI	Active_IBD
19.9475	0.592306	UC	NonI	Active_IBD
-26.2166	-7.47128	UC	I	Active_IBD
-3.22272	6.73373	CD	NonI	Inactive_IBD
8.01933	-4.32633	CD	I	Inactive_IBD
5.0126	-5.20474	CD	NonI	Inactive_IBD
5.50581	-7.80586	CD	NonI	Inactive_IBD
-0.291214	-15.0315	CD	NonI	Inactive_IBD
26.1253	-1.11582	CD	NonI	Active_IBD
14.9715	-6.81658	CD	NonI	Active_IBD
9.39893	6.52121	CD	NonI	Mild_IBD
19.4452	-4.63765	CD	NonI	Mild_IBD
4.22797	4.4314	CD	NonI	Mild_IBD
2.05588	4.22039	UC	NonI	Mild_IBD
5.7491	2.87835	UC	NonI	Mild_IBD
6.33341	-0.737047	UC	I	Mild_IBD
-0.82219	1.63707	UC	NonI	Active_IBD
9.5617	-1.85425	UC	I	Active_IBD
6.09012	-0.952588	UC	I	Active_IBD
6.73618	-1.36038	UC	NonI	Mild_IBD
-0.967556	1.21866	UC	I	Mild_IBD
12.0566	6.30229	UC	NonI	Mild_IBD
8.99218	4.34627	CD	NonI	Active_IBD
15.0456	2.9533	CD	NonI	Active_IBD
-2.4398	2.03528	CD	NonI	Mild_IBD
7.67615	0.552163	CD	NonI	Mild_IBD
-1.1724	-1.28274	UC	I	Mild_IBD
5.54233	5.9381	UC	I	Mild_IBD
0.208779	-2.34161	UC	NonI	Mild_IBD
10.2273	3.58867	UC	NonI	Mild_IBD
3.06696	3.25003	UC	NonI	Mild_IBD
7.00575	-8.27616	CD	I	Active_IBD
1.90089	2.38167	CD	NonI	Mild_IBD
-6.8604	3.02158	CD	NonI	Mild_IBD
17.7217	0.959027	CD	NonI	Active_IBD
19.2109	-6.93862	CD	NonI	Active_IBD
1.32592	-2.03327	CD	I	Active_IBD
-20.9074	3.82884	CD	I	Active_IBD
18.4021	2.16963	CD	I	Active_IBD
18.9764	1.65689	CD	NonI	Active_IBD
-1.33816	-6.5787	CD	I	Active_IBD
-20.8157	1.80865	UC	NonI	Mild_IBD
-29.6655	-0.0349914	UC	I	Mild_IBD
-26.3757	4.94998	UC	I	Mild_IBD
-5.17274	1.81601	UC	NonI	Mild_IBD
9.63168	0.280763	UC	NonI	Mild_IBD
4.51361	1.34889	UC	I	Mild_IBD
-6.49182	8.20052	CD	NonI	Inactive_IBD
3.24434	4.13567	CD	NonI	Inactive_IBD
9.66179	0.471042	UC	NonI	Mild_IBD
10.8478	0.931297	UC	I	Mild_IBD
-9.48396	13.3998	CD	NonI	Active_IBD
-5.23824	10.5583	CD	I	Active_IBD
-16.5686	5.3799	CD	NonI	Mild_IBD
-12.4631	10.5401	CD	NonI	Mild_IBD
-4.2772	2.82401	CD	NonI	Mild_IBD
1.4698	3.07049	CD	I	Active_IBD
-12.3076	7.23728	CD	NonI	Active_IBD
6.10859	2.92414	UC	NonI	Mild_IBD
-11.2203	-0.338434	UC	I	Mild_IBD
-17.4862	-3.55417	UC	I	Mild_IBD
-25.9973	2.16529	CD	NonI	Active_IBD
-22.5063	2.11128	CD	I	Active_IBD
22.4025	-3.26876	CD	NonI	Active_IBD
3.539	2.30556	CD	NonI	Mild_IBD
14.8028	3.68155	UC	NonI	Mild_IBD
-7.04689	-3.65049	UC	NonI	Mild_IBD
-38.3109	-2.34985	UC	I	Mild_IBD
-13.0153	3.5932	CD	I	Mild_IBD
-3.34897	0.523472	CD	NonI	Inactive_IBD
-12.9047	7.68082	CD	NonI	Active_IBD
-16.4545	10.5636	CD	I	Active_IBD
13.2026	-4.25828	CD	NonI	Active_IBD
9.12836	-3.55284	CD	I	Mild_IBD
11.6846	8.11178	CD	NonI	Inactive_IBD
1.64575	2.16513	UC	NonI	Mild_IBD
4.04573	3.01947	UC	NonI	Mild_IBD
4.67419	2.40814	UC	NonI	Mild_IBD
2.10294	6.55854	CD	NonI	Mild_IBD
-14.1677	-17.8563	UC	I	Inactive_IBD
11.9925	0.414551	UC	NonI	Inactive_IBD
8.08142	-5.36146	UC	NonI	Inactive_IBD
-16.2446	10.75	CD	I	Active_IBD
-27.4472	12.6977	CD	I	Active_IBD
-44.6502	-6.54772	CD	I	Active_IBD
-22.6582	-0.184236	CD	I	Active_IBD
-40.4696	-14.2045	CD	NonI	Active_IBD
-34.5986	1.93739	UC	I	Active_IBD
14.8693	-7.28639	UC	NonI	Active_IBD
-3.59114	1.47199	UC	NonI	Active_IBD
6.47749	1.60756	UC	I	Mild_IBD
6.91378	0.338351	UC	I	Mild_IBD
-0.975271	-10.2005	CD	I	Active_IBD
22.1119	0.0589182	CD	I	Active_IBD
11.9772	0.435857	UC	NonI	Inactive_IBD
5.49336	-1.89855	UC	NonI	Inactive_IBD
11.947	-3.98289	UC	NonI	Active_IBD
-32.5491	5.85588	CD	I	Active_IBD
-1.57392	4.3348	CD	I	Active_IBD
-8.16815	-0.655384	CD	I	Active_IBD
2.88765	2.5411	CD	I	Active_IBD
-6.3687	0.775295	UC	NonI	Inactive_IBD
-1.20645	-6.01799	CD	I	Active_IBD
-9.52279	-4.06519	CD	NonI	Active_IBD
3.93832	-5.83494	CD	NonI	Active_IBD
9.28086	0.29697	CD	NonI	Inactive_IBD
18.5133	1.06628	CD	NonI	Inactive_IBD
2.93332	-2.05845	CD	NonI	Inactive_IBD
10.8887	-6.23164	UC	I	Mild_IBD
1.61702	0.641159	UC	NonI	Mild_IBD
6.78936	-4.99433	UC	NonI	Mild_IBD
15.249	-0.342815	UC	NonI	Mild_IBD
4.28008	5.60027	CD	NonI	Inactive_IBD
0.847304	2.78058	CD	NonI	Active_IBD
0.374911	0.438836	CD	NonI	Active_IBD
-19.5489	7.46662	CD	I	Active_IBD
-12.6548	-2.62655	CD	I	Active_IBD
-34.1939	-6.45662	CD	I	Active_IBD
-9.12115	0.0306101	CD	I	Active_IBD
21.132	1.99256	CD	NonI	Active_IBD
-4.16728	0.134304	CD	I	Mild_IBD
8.65951	-1.49877	UC	NonI	Mild_IBD
-0.511803	-1.2886	UC	I	Mild_IBD
1.27986	7.72678	CD	NonI	Inactive_IBD
19.1771	-4.31677	CD	NonI	Inactive_IBD
-27.851	-10.6935	UC	I	Active_IBD
17.6995	-1.84746	UC	NonI	Active_IBD
4.48656	2.21687	UC	NonI	Inactive_IBD
6.99786	-0.376999	CD	NonI	Mild_IBD
-0.194323	-1.77565	CD	NonI	Inactive_IBD
-2.97081	-0.349881	CD	NonI	Inactive_IBD
-7.6613	2.42928	UC	NonI	Inactive_IBD
-9.22231	2.59726	UC	NonI	Inactive_IBD
11.7096	-1.81158	Control	NonI	NA
7.46679	-0.917623	Control	NonI	NA
-18.231	12.3868	CD	NonI	Mild_IBD
-16.2601	12.2393	CD	I	Mild_IBD
9.53213	3.08017	UC	NonI	Mild_IBD
15.5604	1.47961	UC	NonI	Mild_IBD
-6.85104	-0.406895	UC	I	Mild_IBD
-23.2221	1.29893	CD	I	Active_IBD
15.6483	6.03648	CD	I	Mild_IBD
-2.51565	-3.47391	CD	I	Active_IBD
-11.5548	-9.12271	CD	I	Mild_IBD
-14.1965	-5.5366	CD	NonI	Mild_IBD
17.0188	-3.25284	CD	NonI	Mild_IBD
7.50209	4.86043	UC	NonI	Active_IBD
-13.5623	-7.73178	UC	I	Active_IBD
7.84049	5.39942	UC	NonI	Active_IBD
12.392	-0.241654	CD	NonI	Mild_IBD
4.94874	3.70773	CD	NonI	Mild_IBD
-3.33876	-7.05648	CD	NonI	Active_IBD
11.7737	1.5556	CD	NonI	Active_IBD
-41.7438	0.471642	CD	I	Active_IBD
-8.42572	4.24891	UC	NonI	Inactive_IBD
8.23269	3.02392	UC	NonI	Inactive_IBD
5.63458	-0.94892	UC	NonI	Inactive_IBD
-24.278	6.99374	CD	I	Active_IBD
-14.3027	10.0407	CD	I	Active_IBD
9.09202	1.5541	CD	NonI	Inactive_IBD
-1.25286	-2.37266	CD	NonI	Mild_IBD
7.08397	-2.68134	CD	I	Mild_IBD
6.93164	4.51528	CD	NonI	Inactive_IBD
7.87464	1.89586	CD	NonI	Active_IBD
-1.67741	4.9704	CD	NonI	Active_IBD
14.6598	4.44019	CD	NonI	Active_IBD
4.41901	-4.23952	UC	NonI	Mild_IBD
3.88171	0.143506	UC	I	Mild_IBD
-8.62113	-1.26592	UC	I	Mild_IBD
-4.24442	2.24178	UC	I	Mild_IBD
-8.7726	-8.46923	UC	I	Mild_IBD
16.3056	0.516832	UC	I	Mild_IBD
11.6738	-7.91481	UC	NonI	Inactive_IBD
9.71336	-5.66745	UC	I	Inactive_IBD
10.958	-14.4561	UC	I	Inactive_IBD
0.483949	6.39309	CD	NonI	Inactive_IBD
-30.5197	13.5798	CD	NonI	Inactive_IBD
-20.8309	-8.27834	UC	I	Active_IBD
4.21376	3.68613	CD	NonI	Active_IBD
5.0868	5.71048	CD	NonI	Inactive_IBD
13.0517	-8.97771	CD	I	Active_IBD
16.7085	-6.36993	CD	I	Active_IBD
4.26631	-2.39647	CD	I	Active_IBD
0.402916	6.46601	CD	I	Active_IBD
-26.0134	-7.53589	CD	I	Mild_IBD
5.19659	0.495005	CD	NonI	Mild_IBD
-3.29547	0.0530197	CD	NonI	Mild_IBD
4.68333	1.36262	CD	NonI	Active_IBD
-2.19527	-2.38661	UC	NonI	Inactive_IBD
-8.49717	-8.4879	UC	NonI	Inactive_IBD
-15.8877	-5.87186	UC	I	Inactive_IBD
-25.403	4.62963	CD	I	Active_IBD
-19.8143	3.19569	CD	I	Active_IBD
-20.1626	3.66461	CD	I	Active_IBD
3.87704	-2.43672	CD	I	Mild_IBD
1.11412	-6.63221	CD	NonI	Mild_IBD
10.622	0.228057	CD	I	Active_IBD
-17.0438	4.78522	CD	I	Active_IBD
21.5902	-1.89421	CD	NonI	Inactive_IBD
11.1601	2.56737	CD	NonI	Inactive_IBD
11.017	0.0959776	UC	NonI	Inactive_IBD
18.4672	0.0689672	UC	I	Inactive_IBD
6.04933	2.33707	UC	NonI	Active_IBD
-37.9223	-9.37907	UC	I	Active_IBD
12.8326	-1.6596	UC	I	Mild_IBD
1.35712	-4.28599	UC	NonI	Mild_IBD
2.59907	-6.28344	UC	I	Mild_IBD
-30.1094	-1.35207	CD	I	Active_IBD
-21.0411	3.67714	CD	NonI	Inactive_IBD
-24.9483	8.54893	CD	I	Inactive_IBD
13.8204	4.61423	CD	NonI	Inactive_IBD
0.0510031	-0.550188	UC	I	Active_IBD
-28.3392	-8.63709	UC	I	Active_IBD
-15.9345	-0.262871	CD	NonI	Active_IBD
-9.60079	4.42793	CD	NonI	Active_IBD
-36.3106	3.19135	CD	I	Active_IBD
18.0137	-0.60455	CD	NonI	Inactive_IBD
11.0505	-1.53733	CD	NonI	Inactive_IBD
0.559357	2.55881	UC	NonI	Mild_IBD
3.16689	-3.10803	UC	NonI	Mild_IBD
-3.68243	-5.353	UC	I	Mild_IBD
3.44604	8.54075	CD	NonI	Inactive_IBD
12.2369	6.2176	CD	NonI	Inactive_IBD
2.72921	-0.404307	UC	I	Inactive_IBD
11.6166	-8.32131	UC	NonI	Inactive_IBD
-20.7582	3.7148	CD	NonI	Inactive_IBD
13.8415	5.34547	CD	NonI	Inactive_IBD
-17.185	8.44863	CD	I	Active_IBD
6.77985	6.5198	UC	I	Mild_IBD
-13.9133	2.76062	UC	I	Active_IBD
-34.3251	-7.26324	UC	I	Active_IBD
-2.01215	-4.04405	CD	I	Active_IBD
1.51349	2.59276	CD	NonI	Active_IBD
3.78297	-1.07106	CD	I	Active_IBD
3.91788	0.830678	CD	I	Active_IBD
2.65402	4.56066	CD	NonI	Active_IBD
-25.2146	8.11501	CD	I	Active_IBD
-31.8977	3.46199	CD	I	Active_IBD
16.7084	1.57409	UC	NonI	Mild_IBD
6.2934	1.0167	UC	NonI	Inactive_IBD
13.5738	1.20298	UC	NonI	Inactive_IBD
-5.47897	5.46275	CD	NonI	Inactive_IBD
-30.1481	-6.21508	UC	I	Active_IBD
-22.768	-2.04523	UC	I	Active_IBD
-0.782511	-3.49545	UC	NonI	Mild_IBD
-19.4894	5.5896	UC	I	Mild_IBD
-41.5692	-11.7919	UC	I	Mild_IBD
1.38911	7.2153	CD	I	Active_IBD
2.99255	-3.07461	CD	I	Active_IBD
6.41278	1.99351	CD	NonI	Active_IBD
3.19449	1.99885	CD	I	Mild_IBD
-4.27069	-1.62819	CD	NonI	Inactive_IBD
11.9787	-7.66339	CD	NonI	Inactive_IBD
14.936	-1.7567	UC	NonI	Inactive_IBD
13.7979	-2.6658	UC	NonI	Inactive_IBD
30.0446	0.810271	UC	NonI	Inactive_IBD
9.21337	-3.20487	UC	NonI	Inactive_IBD
13.0649	-2.02559	UC	NonI	Active_IBD
-8.96598	-0.360814	UC	I	Active_IBD
12.3505	4.4983	UC	NonI	Inactive_IBD
10.2788	2.65396	UC	NonI	Inactive_IBD
2.76485	0.465197	CD	NonI	Mild_IBD
4.05038	6.79387	CD	NonI	Mild_IBD
6.82855	-1.75901	UC	NonI	Active_IBD
1.67491	5.4718	UC	NonI	Inactive_IBD
3.00843	-0.0286787	UC	NonI	Inactive_IBD
0.106466	5.66346	UC	I	Active_IBD
1.80805	6.20363	UC	I	Active_IBD
18.0138	-4.06206	UC	I	Active_IBD
-6.62276	-5.84173	UC	I	Active_IBD
-2.30855	1.92219	UC	NonI	Mild_IBD
-14.2792	-1.07568	UC	I	Mild_IBD
10.7723	-3.43885	UC	I	Active_IBD
11.9389	-4.6275	UC	I	Active_IBD
11.0158	-22.7408	UC	NonI	Active_IBD
17.5729	-2.92459	UC	NonI	Inactive_IBD
8.96014	-6.53104	UC	NonI	Inactive_IBD
10.4248	-2.42007	UC	I	Inactive_IBD
19.0142	-1.59684	UC	NonI	Mild_IBD
16.228	-7.17315	UC	NonI	Mild_IBD
11.7286	-2.12467	CD	NonI	Active_IBD
16.5597	0.255959	CD	NonI	Inactive_IBD
16.7052	3.26429	CD	NonI	Inactive_IBD
-4.60649	-0.452256	CD	NonI	Inactive_IBD
-8.43351	-1.38882	CD	I	Mild_IBD
0.63429	-2.48045	CD	NonI	Mild_IBD
12.2336	-1.32026	CD	NonI	Mild_IBD
11.686	1.28674	CD	NonI	Inactive_IBD
-15.0189	4.11881	CD	I	Mild_IBD
2.70727	-5.53726	CD	NonI	Mild_IBD
15.7912	-0.212726	CD	NonI	Mild_IBD
3.01835	1.01774	UC	NonI	Inactive_IBD
-0.0211044	-1.88046	UC	NonI	Inactive_IBD
9.91445	-2.69581	UC	NonI	Inactive_IBD
10.3306	-8.43015	UC	NonI	Inactive_IBD
14.2663	-13.6342	UC	NonI	Inactive_IBD
-23.976	-1.40786	UC	I	Active_IBD
-39.4846	1.87092	CD	I	Active_IBD
8.05372	-2.56425	CD	NonI	Active_IBD
23.664	-3.29996	UC	NonI	Inactive_IBD
33.5572	-9.19574	UC	NonI	Inactive_IBD
5.06419	-0.697259	UC	NonI	Mild_IBD
2.08052	1.184	UC	NonI	Mild_IBD
-12.0154	-9.95331	UC	I	Mild_IBD
24.5208	-3.31551	CD	NonI	Inactive_IBD
-5.62841	2.25016	CD	NonI	Inactive_IBD
13.6023	-1.30915	CD	NonI	Inactive_IBD
2.34483	-9.64583	CD	I	Active_IBD
29.574	-4.97224	CD	I	Active_IBD
2.90218	1.38315	CD	NonI	Mild_IBD
-3.83017	4.96215	UC	NonI	Inactive_IBD
2.69693	-1.71941	UC	NonI	Inactive_IBD
-27.6228	4.13794	CD	I	Inactive_IBD
-33.5117	8.97689	CD	I	Inactive_IBD
8.65584	-6.2661	UC	I	Mild_IBD
17.1525	-4.00766	UC	NonI	Mild_IBD
1.85595	3.31654	CD	NonI	Active_IBD
-36.6102	8.2929	CD	I	Active_IBD
7.5872	1.50036	CD	NonI	Mild_IBD
3.3619	-1.08045	CD	NonI	Mild_IBD
4.33588	-4.75946	CD	I	Inactive_IBD
5.8382	-4.238	CD	I	Inactive_IBD
-6.49336	0.369366	UC	I	Inactive_IBD
-7.44852	3.54378	UC	NonI	Inactive_IBD
-12.4933	-1.33553	UC	I	Mild_IBD
-26.9479	-8.63624	UC	I	Active_IBD
-6.08869	1.08888	Control	NonI	NA
7.70985	-7.48335	Control	NonI	NA
0.776225	-0.913651	UC	NonI	Mild_IBD
-9.70925	1.05587	UC	I	Active_IBD
15.5357	3.05817	UC	NonI	Active_IBD
4.39257	2.95712	CD	NonI	Active_IBD
4.03402	0.739163	CD	I	Active_IBD
-3.94332	6.2998	CD	I	Active_IBD
-0.404747	-2.00587	UC	NonI	Mild_IBD
-23.36	-6.8825	UC	I	Mild_IBD
11.1378	-3.277	UC	NonI	Inactive_IBD
-13.3675	-0.0733582	UC	I	Inactive_IBD
11.2597	-2.61635	UC	NonI	Mild_IBD
11.9459	-9.32835	UC	I	Mild_IBD
3.00914	3.37615	Control	NonI	NA
4.62925	3.81767	Control	NonI	NA
-15.2492	13.6659	Control	NonI	NA
-6.23731	9.30405	Control	NonI	NA
-4.88741	0.970124	Control	NonI	NA
-3.93704	2.36203	UC	I	Active_IBD
14.6623	0.646361	UC	NonI	Active_IBD
-2.38613	9.03136	CD	NonI	Active_IBD
15.4054	1.09259	CD	NonI	Active_IBD
10.0495	-0.552933	UC	NonI	Inactive_IBD
-23.4382	-10.6531	UC	I	Inactive_IBD
12.9785	-1.65281	UC	NonI	Mild_IBD
-17.7274	-8.07122	UC	I	Mild_IBD
-7.32863	5.05577	CD	NonI	Active_IBD
12.7815	2.1337	CD	NonI	Active_IBD
-6.85305	4.48511	UC	I	Mild_IBD
2.11101	-0.253459	UC	NonI	Mild_IBD
16.2515	6.9203	CD	NonI	Active_IBD
3.79994	5.70773	CD	I	Active_IBD
12.5442	-6.21154	Control	NonI	NA
15.6339	-1.20557	Control	NonI	NA
6.43631	2.19485	UC	NonI	Mild_IBD
14.0638	-2.64345	UC	NonI	Mild_IBD
-30.454	-8.92768	UC	I	Mild_IBD
-7.27806	-7.41432	UC	NonI	Mild_IBD
-1.24703	0.74928	CD	I	Mild_IBD
-3.56917	-0.938967	Control	NonI	NA
-6.86792	-3.65522	Control	NonI	NA
3.07607	-3.15066	Control	NonI	NA
-14.3902	-0.0711688	CD	I	Active_IBD
8.27074	1.24664	CD	NonI	Active_IBD
19.1239	2.79394	Control	NonI	NA
19.7605	0.698729	Control	NonI	NA
8.48645	-0.896745	UC	NonI	Inactive_IBD
0.673999	-4.98199	UC	NonI	Inactive_IBD
13.1424	2.92969	UC	NonI	Mild_IBD
14.0429	4.74906	UC	I	Mild_IBD
16.8793	-2.49281	UC	I	Mild_IBD
9.33852	-2.01054	CD	NonI	Active_IBD
7.00154	-2.86653	UC	NonI	Mild_IBD
-14.8804	7.97784	CD	NonI	Active_IBD
-34.4753	5.2934	CD	I	Active_IBD
10.5523	2.9521	Control	NonI	NA
-28.3592	-2.73062	UC	I	Active_IBD
-9.90103	-9.05535	UC	I	Active_IBD
0.0261345	4.05981	Control	NonI	NA
-2.90447	-9.34376	UC	I	Mild_IBD
-10.0202	-6.03495	UC	NonI	Mild_IBD
-26.1821	-6.8433	UC	NonI	Mild_IBD
0.593616	6.87294	Control	NonI	NA
3.58362	-0.161021	Control	NonI	NA
22.4344	-4.64182	CD	NonI	Mild_IBD
20.0724	2.49659	Control	NonI	NA
-52.9995	5.38512	CD	I	Mild_IBD
-29.4194	-0.1992	CD	I	Active_IBD
-1.80353	1.66278	Control	NonI	NA
13.1359	3.4828	Control	NonI	NA
2.04632	0.208626	CD	I	Mild_IBD
12.496	-0.573658	UC	NonI	Inactive_IBD
12.3065	-4.15031	CD	NonI	Inactive_IBD
-9.58576	-4.13506	UC	NonI	Active_IBD
11.2101	0.91506	Control	NonI	NA
25.6238	0.0254935	UC	I	Inactive_IBD
18.522	1.3091	UC	NonI	Inactive_IBD
1.97572	2.78369	Control	NonI	NA
-18.6145	0.291391	UC	I	Mild_IBD
-27.2119	-10.0094	UC	I	Mild_IBD
-13.8523	-10.4974	UC	I	Mild_IBD
23.7606	7.66456	CD	NonI	Mild_IBD
-1.59154	-0.772432	UC	I	Active_IBD
-1.67736	-4.58366	UC	I	Active_IBD
9.5649	-1.58314	CD	NonI	Mild_IBD
6.97757	4.76158	Control	NonI	NA
7.1489	0.610428	UC	I	Mild_IBD
6.04292	1.51786	UC	NonI	Mild_IBD
-12.2054	4.58448	UC	NonI	Mild_IBD
-26.6324	1.70183	UC	I	Mild_IBD
6.66362	-4.00367	Control	NonI	NA
-1.77995	-4.06516	CD	NonI	Inactive_IBD
5.91466	1.84958	UC	I	Mild_IBD
10.1418	0.261897	UC	NonI	Mild_IBD
2.10565	-2.58447	UC	I	Mild_IBD
17.7251	-10.02	UC	NonI	Mild_IBD
11.2701	-18.2302	UC	I	Mild_IBD
24.6882	2.6862	Control	NonI	NA
-6.74547	-4.80988	Control	NonI	NA
24.3874	-3.03497	Control	NonI	NA
13.1196	0.836712	CD	NonI	Mild_IBD
-0.928928	6.31248	CD	I	Mild_IBD
-0.839335	-2.20246	CD	NonI	Mild_IBD
1.81941	0.589959	Control	NonI	NA
7.71342	1.66108	Control	NonI	NA
9.26971	-1.48892	UC	NonI	Active_IBD
-18.6001	-2.44736	UC	I	Active_IBD
-16.3099	4.50294	UC	I	Mild_IBD
-23.5834	1.96373	UC	I	Mild_IBD
13.012	-2.74533	CD	NonI	Mild_IBD
-2.42588	0.26347	UC	NonI	Mild_IBD
-14.636	-6.39761	UC	NonI	Mild_IBD
5.99863	-2.35764	Control	NonI	NA
12.9603	0.793318	UC	NonI	Inactive_IBD
15.5015	-1.9172	Control	NonI	NA
20.2314	-10.9745	Control	NonI	NA
5.53995	0.609293	CD	NonI	Active_IBD
7.45648	-0.506893	UC	NonI	Inactive_IBD
10.1501	1.13912	UC	NonI	Inactive_IBD
9.47742	6.01362	CD	I	Active_IBD
19.9052	1.86992	CD	NonI	Active_IBD
-31.2931	-1.81769	UC	I	Mild_IBD
1.01642	-1.40015	UC	NonI	Mild_IBD
2.7592	8.71116	Control	NonI	NA
3.60594	-2.00078	Control	NonI	NA
3.1414	0.987522	Control	NonI	NA
1.40281	0.861961	CD	NonI	Inactive_IBD
14.3695	-2.05206	CD	NonI	Inactive_IBD
-1.26667	0.189543	Control	NonI	NA
2.52456	-0.972678	Control	NonI	NA
10.0759	-10.1111	CD	NonI	Mild_IBD
-19.2437	-2.70559	UC	I	Mild_IBD
-0.980686	5.3869	UC	NonI	Mild_IBD
14.4141	1.35942	UC	NonI	Inactive_IBD
10.8698	5.7043	Control	NonI	NA
0.925884	2.8952	Control	NonI	NA
15.7485	-0.689176	Control	NonI	NA
-26.5672	2.05048	UC	I	Mild_IBD
5.10105	-5.46705	Control	NonI	NA
10.483	-4.75499	Control	NonI	NA
-0.986604	-2.91307	UC	NonI	Inactive_IBD
-7.86738	0.279163	UC	NonI	Inactive_IBD
12.3766	5.6019	Control	NonI	NA
-0.246664	-1.23992	UC	NonI	Mild_IBD
-10.8927	-5.72642	UC	I	Mild_IBD
2.81452	0.459105	CD	NonI	Mild_IBD
-7.48779	4.43688	UC	I	Mild_IBD
13.3602	2.29103	UC	NonI	Mild_IBD
6.66291	2.13544	Control	NonI	NA
-10.9898	-13.8681	CD	NonI	Active_IBD
16.1972	-8.47876	CD	NonI	Mild_IBD
12.7534	-2.91809	CD	NonI	Mild_IBD
6.34816	-0.269481	CD	NonI	Inactive_IBD
16.2622	2.08056	CD	NonI	Inactive_IBD
5.22464	2.02582	Control	NonI	NA
-19.0403	-2.80019	UC	I	Mild_IBD
7.59557	2.73048	CD	NonI	Mild_IBD
-7.56698	0.238324	CD	NonI	Inactive_IBD
-34.1007	0.71312	CD	NonI	Inactive_IBD
10.8637	-0.604304	UC	NonI	Mild_IBD
10.2827	9.41128	Control	NonI	NA
-11.5177	3.94641	Control	NonI	NA
-1.17676	3.2889	Control	NonI	NA
8.41364	2.13443	Control	NonI	NA
12.4771	-1.34882	Control	NonI	NA
14.3036	0.848291	Control	NonI	NA
1.5154	-8.56042	Control	NonI	NA
15.659	-6.83219	Control	NonI	NA
-15.3763	1.92573	CD	NonI	Inactive_IBD
7.53071	1.64035	Control	NonI	NA
1.36613	-3.50176	UC	NonI	Inactive_IBD
12.6042	3.65244	UC	NonI	Mild_IBD
13.5925	0.00343675	CD	NonI	Mild_IBD
-41.0401	-2.55643	CD	I	Mild_IBD
-27.2397	2.19955	UC	NonI	Mild_IBD
0.704532	-3.0007	UC	NonI	Active_IBD
-27.3445	-8.97963	UC	I	Active_IBD
10.3926	1.87745	CD	NonI	Mild_IBD
11.9797	0.0679862	CD	NonI	Inactive_IBD
17.7319	0.0344186	UC	NonI	Inactive_IBD
5.36825	3.98232	CD	NonI	Inactive_IBD
9.93173	3.56638	Control	NonI	NA
4.0782	3.83595	CD	I	Inactive_IBD
8.37943	-3.5732	CD	NonI	Inactive_IBD
7.17511	1.46578	Control	NonI	NA
8.78713	-1.63306	Control	NonI	NA
6.38191	-1.25647	Control	NonI	NA
25.1029	-2.33844	Control	NonI	NA
-4.7199	1.74998	Control	NonI	NA
8.12486	-1.71487	Control	NonI	NA
12.3328	4.13152	Control	NonI	NA
5.94272	8.77933	Control	NonI	NA
3.04347	2.78109	Control	NonI	NA
4.70593	1.74417	Control	NonI	NA
11.4113	4.49191	Control	NonI	NA
21.6005	2.63035	Control	NonI	NA
18.6371	-1.79332	CD	I	Mild_IBD
-5.47363	5.04565	Control	NonI	NA
-13.2611	-0.657701	Control	NonI	NA
-1.32246	-4.49438	Control	NonI	NA
17.2628	-1.69224	Control	NonI	NA
15.1599	-3.30395	Control	NonI	NA
-1.10663	2.47899	UC	NonI	Inactive_IBD
-7.01556	7.25087	UC	I	Inactive_IBD
13.7416	7.66134	CD	NonI	Inactive_IBD
29.9323	4.64243	CD	NonI	Inactive_IBD
-14.1166	-9.21196	CD	I	Active_IBD
16.3873	0.133099	CD	NonI	Inactive_IBD
-23.4974	8.87689	CD	NonI	Mild_IBD
-14.3417	5.33474	CD	I	Mild_IBD
-1.73089	-4.67375	Control	NonI	NA
3.75322	-3.02137	Control	NonI	NA
3.2791	-2.41686	UC	NonI	Mild_IBD
-6.65488	-3.45805	UC	I	Mild_IBD
10.0914	0.396698	Control	NonI	NA
20.8188	1.52872	Control	NonI	NA
2.03768	1.87709	CD	I	Active_IBD
9.26018	-1.83485	Control	NonI	NA
16.7822	-10.0582	Control	NonI	NA
-23.2647	4.50296	UC	I	Active_IBD
-18.6846	-1.98369	UC	I	Inactive_IBD
-25.698	-0.192483	UC	I	Inactive_IBD
1.14401	-5.08718	CD	I	Active_IBD
5.86992	-6.30027	CD	NonI	Inactive_IBD
2.63677	-1.27282	Control	NonI	NA
7.11357	-2.99093	Control	NonI	NA
25.0556	6.0744	Control	NonI	NA
3.8976	3.11257	CD	NonI	Active_IBD
3.22839	5.95397	Control	NonI	NA
12.4972	1.68828	Control	NonI	NA
12.7836	-11.3582	UC	I	Inactive_IBD
6.19052	-0.518238	Control	NonI	NA
8.92516	-8.10992	UC	I	Mild_IBD
-3.05424	9.84835	Control	NonI	NA
10.7654	2.00882	Control	NonI	NA
1.23193	1.97778	Control	NonI	NA
7.46879	5.43055	Control	NonI	NA
18.7136	0.998228	CD	NonI	Inactive_IBD
-9.9024	1.85948	Control	NonI	NA
-3.27481	-9.67827	Control	NonI	NA
-6.23763	7.78264	CD	I	Mild_IBD
16.384	-4.32398	CD	I	Mild_IBD
16.3989	-10.91	UC	NonI	Inactive_IBD
-23.4924	-6.4779	UC	I	Inactive_IBD
10.4001	7.46474	CD	NonI	Mild_IBD
5.79725	-5.82498	Control	NonI	NA
0.784176	6.89683	CD	NonI	Inactive_IBD
-5.16388	5.27408	UC	NonI	Mild_IBD
-29.2494	-6.66795	UC	I	Mild_IBD
-25.943	6.2522	CD	NonI	Inactive_IBD
0.89427	5.83245	CD	NonI	Inactive_IBD
7.91845	0.118779	Control	NonI	NA
10.3979	-6.83416	UC	NonI	Mild_IBD
-15.5054	1.70689	UC	I	Mild_IBD
-2.43413	0.512723	UC	NonI	Inactive_IBD
14.2322	-1.43006	UC	NonI	Inactive_IBD
-13.8426	-18.1881	CD	NonI	Inactive_IBD
4.08773	7.26209	Control	NonI	NA
-9.11499	7.02816	CD	NonI	Active_IBD
-2.15183	-1.3424	Control	NonI	NA
5.99425	-0.213976	CD	I	Mild_IBD
-1.10749	-6.35489	UC	NonI	Inactive_IBD
15.1223	2.71354	Control	NonI	NA
17.8983	1.45038	UC	NonI	Inactive_IBD
-12.7564	2.4298	UC	NonI	Mild_IBD
-36.9329	-1.61034	UC	I	Mild_IBD
14.3296	-0.736216	UC	NonI	Mild_IBD
1.27582	-0.516775	CD	I	Active_IBD
7.71323	-7.06826	CD	NonI	Active_IBD
13.0118	-0.578868	Control	NonI	NA
15.3361	-0.780256	Control	NonI	NA
-5.97496	-12.6395	Control	NonI	NA
1.02617	5.34539	Control	NonI	NA
15.482	0.644621	Control	NonI	NA
15.6592	-5.13636	CD	NonI	Mild_IBD
-0.861455	2.41106	CD	NonI	Inactive_IBD
16.8498	-0.613802	Control	NonI	NA
-1.79175	6.12027	CD	NonI	Active_IBD
-12.3254	8.26692	CD	NonI	Active_IBD
1.64082	-2.50321	UC	NonI	Inactive_IBD
-38.3951	8.85497	CD	I	Mild_IBD
11.4679	-1.67456	CD	I	Mild_IBD
6.59238	0.630367	Control	NonI	NA
6.88967	-5.42048	Control	NonI	NA
4.03682	-9.37571	Control	NonI	NA
11.447	3.60666	CD	NonI	Inactive_IBD
6.86899	-4.83935	CD	NonI	Mild_IBD
14.6243	6.72665	CD	I	Mild_IBD
-4.47677	5.99065	Control	NonI	NA
0.287352	-3.52243	Control	NonI	NA
14.3437	-2.58712	Control	NonI	NA
-13.5748	-11.9595	UC	I	Inactive_IBD
-17.2322	-13.0458	UC	I	Inactive_IBD
5.00788	-5.66001	Control	NonI	NA
-13.5031	-0.834089	CD	I	Active_IBD
9.05987	4.34584	CD	NonI	Active_IBD
-15.4923	3.80242	Control	NonI	NA
8.61738	-3.89551	UC	NonI	Inactive_IBD
-3.65101	4.74366	CD	I	Mild_IBD
2.52941	-3.39657	CD	NonI	Mild_IBD
5.11808	1.24613	Control	NonI	NA
21.069	2.29788	Control	NonI	NA
-1.65493	-2.50179	Control	NonI	NA
11.7722	-1.32625	Control	NonI	NA
24.5715	2.0924	CD	NonI	Inactive_IBD
3.66412	-2.10331	Control	NonI	NA
-5.47298	1.7739	Control	NonI	NA
17.4215	-0.638223	Control	NonI	NA
12.4577	1.83224	Control	NonI	NA
15.0589	2.58679	Control	NonI	NA
0.332689	-1.22772	Control	NonI	NA
-0.936231	-2.28464	Control	NonI	NA
13.746	-1.00499	Control	NonI	NA
11.2156	0.609887	CD	NonI	Active_IBD
13.4525	-0.26338	Control	NonI	NA
9.79755	4.31396	Control	NonI	NA
-16.5303	-5.91246	UC	NonI	Active_IBD
-25.7391	-9.54263	UC	I	Active_IBD
-26.3302	-10.8817	UC	I	Active_IBD
7.94255	4.49393	Control	NonI	NA
13.8607	3.88985	Control	NonI	NA
12.9607	-1.85283	CD	NonI	Mild_IBD
7.07033	0.530839	Control	NonI	NA
7.34395	-0.996994	Control	NonI	NA
-8.91279	5.55973	CD	I	Active_IBD
-58.66	0.4474	CD	I	Active_IBD
1.50309	3.9644	Control	NonI	NA
0.827075	2.44842	Control	NonI	NA
-1.30247	-1.62472	CD	NonI	Mild_IBD
23.0412	0.452607	Control	NonI	NA
-5.62064	3.64154	Control	NonI	NA
10.7477	0.567685	Control	NonI	NA
25.1893	-0.728631	Control	NonI	NA
-6.21072	0.419061	UC	NonI	Inactive_IBD
4.20684	0.89627	Control	NonI	NA
8.06736	-0.104899	Control	NonI	NA
10.2661	2.51647	Control	NonI	NA
17.8222	-2.75871	CD	NonI	Active_IBD
15.8107	0.896376	Control	NonI	NA
27.253	5.51855	CD	NonI	Mild_IBD
3.07659	-0.305796	CD	NonI	Mild_IBD
1.4703	-5.39604	CD	NonI	Inactive_IBD
8.71756	-2.21159	UC	NonI	Inactive_IBD
-18.8799	-4.1303	UC	NonI	Inactive_IBD
11.2421	2.99465	Control	NonI	NA
5.94478	-4.17198	UC	NonI	Inactive_IBD
5.54122	6.28545	CD	NonI	Inactive_IBD
-1.99417	7.93208	CD	NonI	Mild_IBD
0.726695	5.86695	CD	NonI	Mild_IBD
1.8506	-4.82933	CD	NonI	Active_IBD
23.9615	1.78536	Control	NonI	NA
9.5179	0.330251	Control	NonI	NA
-7.08067	2.05107	UC	I	Mild_IBD
6.91477	1.32243	CD	I	Mild_IBD
-29.6082	4.3327	CD	I	Active_IBD
15.8337	-1.54184	Control	NonI	NA
8.68432	1.16356	CD	NonI	Inactive_IBD
-10.8612	5.05197	CD	I	Active_IBD
-10.3163	2.45662	UC	NonI	Inactive_IBD
-12.8436	3.51294	UC	NonI	Inactive_IBD
2.7105	-0.688675	Control	NonI	NA
-13.8555	-2.80568	UC	I	Active_IBD
8.94463	4.64623	Control	NonI	NA
6.6028	1.79005	UC	NonI	Inactive_IBD
2.56523	-2.92229	Control	NonI	NA
29.061	4.02141	CD	NonI	Inactive_IBD
7.15921	-0.836733	UC	I	Mild_IBD
-22.5791	-5.23413	Control	NonI	NA
-5.54557	12.265	CD	NonI	Mild_IBD
-26.6242	9.24418	CD	I	Mild_IBD
10.0554	-3.33732	Control	NonI	NA
3.8925	-0.781674	Control	NonI	NA
4.49574	-1.89316	CD	NonI	Inactive_IBD
7.19859	2.72676	CD	NonI	Inactive_IBD
-14.5876	5.89433	CD	NonI	Mild_IBD
10.0947	0.585157	CD	NonI	Mild_IBD
-25.0407	-2.85182	UC	I	Mild_IBD
9.38293	2.77355	Control	NonI	NA
8.29678	-1.90493	Control	NonI	NA
6.38689	5.3745	Control	NonI	NA
-3.41345	6.92319	Control	NonI	NA
5.1026	0.939442	Control	NonI	NA
-2.98798	-0.62187	Control	NonI	NA
8.27326	2.06402	Control	NonI	NA
6.85798	0.790138	UC	NonI	Mild_IBD
11.0433	2.46915	Control	NonI	NA
10.4691	0.767227	UC	NonI	Active_IBD
9.34921	1.0749	Control	NonI	NA
0.322141	1.11329	Control	I	NA
14.6783	0.496226	Control	NonI	NA
-26.9076	-2.25328	UC	I	Active_IBD
-24.4817	-2.85289	UC	I	Active_IBD
10.046	2.66601	Control	NonI	NA
-18.5702	5.17562	CD	I	Active_IBD
-11.3511	-0.593681	CD	I	Active_IBD
15.1896	-0.656891	UC	NonI	Inactive_IBD
13.7232	-7.02877	UC	NonI	Active_IBD
-0.101934	-5.05099	UC	I	Active_IBD
19.749	-2.45397	UC	NonI	Active_IBD
-13.8747	-4.63439	UC	I	Active_IBD
-10.6221	4.76296	UC	NonI	Inactive_IBD
-2.52873	-3.68449	UC	NonI	Inactive_IBD
-3.63428	1.26834	CD	NonI	Active_IBD
-17.9527	4.22347	CD	I	Active_IBD
17.6688	-1.98957	UC	NonI	Inactive_IBD
-7.35924	0.960059	UC	NonI	Inactive_IBD
12.8417	-6.7758	CD	NonI	Inactive_IBD
-7.88061	-0.843926	UC	NonI	Inactive_IBD
9.45303	1.48147	UC	I	Inactive_IBD
-3.26901	-4.17018	UC	NonI	Inactive_IBD
-15.1602	-9.69128	UC	I	Inactive_IBD
-41.017	3.6485	CD	I	Active_IBD
-6.46931	-1.30279	CD	I	Active_IBD
3.90803	-2.7288	UC	NonI	Mild_IBD
4.42416	-1.39492	UC	I	Mild_IBD
-16.7104	5.94742	CD	I	Mild_IBD
-17.6006	6.29811	CD	NonI	Mild_IBD
3.67539	-5.1273	CD	NonI	Active_IBD
-18.1199	7.72768	CD	I	Active_IBD
10.7794	6.38222	CD	NonI	Active_IBD
-15.6241	2.46069	UC	I	Mild_IBD
-39.0496	0.39164	CD	I	Active_IBD
-21.128	1.88105	CD	I	Active_IBD
17.4645	-0.507443	UC	NonI	Inactive_IBD
-0.885965	3.05934	UC	I	Inactive_IBD
9.13971	0.567111	UC	NonI	Inactive_IBD
11.9902	-1.88419	UC	NonI	Inactive_IBD
7.32303	-1.20971	UC	NonI	Active_IBD
-28.6845	-5.0006	UC	I	Active_IBD
12.9545	-1.31624	UC	NonI	Active_IBD
0.739305	4.39161	Control	NonI	NA
-15.3681	-1.65559	CD	I	Mild_IBD
0.391291	5.04879	CD	NonI	Mild_IBD
8.36289	7.57278	CD	NonI	Mild_IBD
-17.2691	3.71162	CD	I	Active_IBD
15.8731	-1.01857	UC	NonI	Inactive_IBD
-17.6767	5.29675	UC	NonI	Inactive_IBD
-3.57128	-5.64756	UC	I	Mild_IBD
-2.69834	4.00192	CD	NonI	Mild_IBD
-17.8204	4.31693	CD	I	Mild_IBD
0.264852	-2.11972	CD	NonI	Mild_IBD
-23.0028	8.74126	CD	I	Mild_IBD
-30.5124	11.9767	CD	NonI	Mild_IBD
8.55021	-0.872475	UC	NonI	Inactive_IBD
18.9519	1.63754	UC	NonI	Inactive_IBD
17.1667	-0.643211	CD	NonI	Inactive_IBD
10.0981	5.03595	UC	NonI	Inactive_IBD
-2.72185	7.85514	CD	I	Mild_IBD
17.8408	5.05702	CD	NonI	Mild_IBD
-37.5993	-3.24865	UC	I	Active_IBD
-23.8086	-12.8949	UC	I	Active_IBD
8.6482	12.7447	CD	I	Inactive_IBD
-1.15189	1.91833	CD	NonI	Mild_IBD
13.3232	-2.76823	CD	NonI	Mild_IBD
-2.90667	9.80588	CD	NonI	Mild_IBD
-11.6757	2.11197	CD	NonI	Inactive_IBD
6.47247	3.86209	Control	NonI	NA
14.4718	1.33999	CD	I	Mild_IBD
5.33338	6.61806	Control	NonI	NA
7.20648	2.46523	UC	NonI	Inactive_IBD
-22.8864	1.07836	UC	I	Inactive_IBD
31.7919	-2.07429	CD	NonI	Mild_IBD
0.519236	6.61323	Control	NonI	NA
9.09019	4.42427	CD	NonI	Active_IBD
-8.50037	-6.3445	UC	NonI	Mild_IBD
-32.74	-0.919025	UC	I	Mild_IBD
-11.9844	-5.26087	UC	I	Inactive_IBD
12.5426	-1.3803	Control	NonI	NA
20.4947	-3.96797	UC	NonI	Mild_IBD
-12.7156	-6.70968	UC	I	Mild_IBD
12.4625	3.71852	CD	NonI	Mild_IBD
4.7005	5.43868	UC	NonI	Inactive_IBD
-6.03058	5.45171	UC	NonI	Inactive_IBD
-15.7184	9.38501	Control	NonI	NA
19.1757	4.17593	Control	NonI	NA
7.59226	-2.03142	CD	NonI	Mild_IBD
-43.5888	-3.6834	CD	I	Active_IBD
10.8805	-2.28565	Control	NonI	NA
20.1544	-1.84919	Control	NonI	NA
8.93694	4.36834	Control	NonI	NA
-10.7742	1.10587	UC	I	Mild_IBD
-4.26812	-4.08379	UC	NonI	Inactive_IBD
0.419393	-0.706256	CD	I	Mild_IBD
-19.9686	0.812461	UC	I	Active_IBD
-39.1924	-0.19007	UC	I	Active_IBD
-14.17	-1.60766	UC	I	Active_IBD
-1.34233	1.6794	Control	NonI	NA
-17.2877	-3.67572	UC	I	Active_IBD
11.6378	0.830771	UC	NonI	Mild_IBD
8.82051	1.17153	UC	NonI	Active_IBD
-36.6648	-5.03658	UC	I	Active_IBD
-8.5298	-3.8587	Control	NonI	NA
8.59037	-0.15145	Control	NonI	NA
25.3531	6.75085	Control	NonI	NA
0.984927	-2.28524	CD	I	Active_IBD
4.18534	11.7234	CD	I	Inactive_IBD
29.6152	2.73183	CD	NonI	Inactive_IBD
11.2104	7.78283	CD	I	Active_IBD
-27.2483	-0.800028	UC	I	Active_IBD
-32.0859	-3.6986	UC	I	Active_IBD
17.6207	-0.812761	Control	NonI	NA
-1.62925	0.457007	CD	I	Inactive_IBD
-17.3465	-4.96102	CD	NonI	Inactive_IBD
4.27863	6.09677	UC	NonI	Active_IBD
-29.7828	-14.3179	UC	I	Active_IBD
3.33212	-1.15651	Control	NonI	NA
-20.3587	-9.98601	UC	I	Active_IBD
-5.78925	-1.26291	CD	NonI	Mild_IBD
13.1823	2.2779	CD	NonI	Mild_IBD
5.77459	4.40626	CD	NonI	Mild_IBD
13.2615	-2.43137	Control	NonI	NA
10.2688	4.31877	CD	NonI	Mild_IBD
17.859	0.804823	CD	NonI	Inactive_IBD
-19.8386	9.37432	CD	NonI	Mild_IBD
-30.4759	5.23748	CD	I	Mild_IBD
9.33564	3.29921	UC	NonI	Inactive_IBD
-1.1751	-8.4453	UC	NonI	Inactive_IBD
-5.77856	8.69587	Control	NonI	NA
14.3015	8.66797	Control	NonI	NA
18.8909	4.14998	Control	NonI	NA
-6.13875	3.99508	CD	NonI	Inactive_IBD
-25.5567	6.02476	CD	NonI	Inactive_IBD
1.07201	11.7661	CD	I	Active_IBD
16.1152	-2.82588	UC	NonI	Inactive_IBD
7.93916	5.41842	CD	NonI	Active_IBD
-3.46146	-1.9085	Control	NonI	NA
10.9295	-1.88765	Control	NonI	NA
5.94135	-1.32697	Control	NonI	NA
17.1166	2.14673	Control	NonI	NA
8.81433	4.15389	Control	NonI	NA
2.25321	-1.4076	Control	NonI	NA
16.3179	-1.11913	Control	NonI	NA
15.2596	-2.97035	CD	NonI	Inactive_IBD
12.0472	5.33233	UC	NonI	Mild_IBD
5.95934	-8.71338	CD	NonI	Inactive_IBD
12.1967	-4.2365	CD	I	Inactive_IBD
6.82161	2.72587	Control	NonI	NA
-2.80681	-0.790639	UC	NonI	Inactive_IBD
21.1828	-3.3915	Control	NonI	NA
5.75956	-4.40066	UC	NonI	Inactive_IBD
7.00302	-5.04482	UC	I	Inactive_IBD
9.91717	-6.03954	UC	NonI	Inactive_IBD
21.6519	1.862	CD	NonI	Inactive_IBD
6.35652	4.19646	CD	I	Mild_IBD
15.4244	1.94526	CD	NonI	Mild_IBD
12.7503	-5.93408	Control	NonI	NA
9.05193	-3.50299	UC	I	Inactive_IBD
3.64913	9.67999	Control	I	NA
20.3878	-2.29563	CD	NonI	Active_IBD
27.839	0.732374	Control	NonI	NA
18.3909	5.16454	Control	NonI	NA
17.6425	-0.859179	UC	NonI	Inactive_IBD
16.1967	-2.33669	Control	NonI	NA
0.504529	-1.73175	CD	NonI	Mild_IBD
8.06351	3.87325	Control	NonI	NA
25.751	6.68039	Control	NonI	NA
11.8172	6.16578	Control	NonI	NA
2.83405	-3.98687	CD	NonI	Inactive_IBD
8.42711	-5.96909	CD	I	Inactive_IBD
8.30348	-0.108627	Control	NonI	NA
13.1125	-1.41454	CD	NonI	Active_IBD
-18.4279	1.62426	UC	I	Active_IBD
-27.2892	-2.30458	UC	I	Active_IBD
4.90985	2.935	Control	NonI	NA
17.9355	7.19174	Control	NonI	NA
-13.9197	0.0862971	CD	I	Active_IBD
-14.7658	-1.28408	UC	I	Mild_IBD
9.88714	-3.45162	UC	NonI	Mild_IBD
-20.8946	4.4137	Control	NonI	NA
9.86235	2.18301	UC	NonI	Inactive_IBD
-26.4532	14.175	CD	I	Active_IBD
-20.6061	11.7663	CD	I	Active_IBD
9.44755	-5.14247	Control	NonI	NA
11.3512	3.55014	Control	NonI	NA
31.277	-1.74136	Control	NonI	NA
3.44624	-0.963053	Control	NonI	NA
-3.57594	3.59902	UC	NonI	Inactive_IBD
-8.19589	-2.97179	UC	I	Inactive_IBD
13.7307	-6.85616	UC	NonI	Inactive_IBD
22.3706	-5.86056	UC	NonI	Inactive_IBD
-15.7283	5.7915	CD	NonI	Mild_IBD
10.2634	8.49849	Control	NonI	NA
9.76239	6.74074	Control	NonI	NA
20.7014	-2.61433	CD	NonI	Inactive_IBD
4.75497	-3.10408	UC	NonI	Active_IBD
-35.9026	-7.16035	UC	I	Active_IBD
6.55448	-1.88045	UC	I	Mild_IBD
7.89267	2.65261	Control	NonI	NA
-9.63268	-5.48991	CD	NonI	Mild_IBD
2.96085	-0.335667	CD	NonI	Mild_IBD
7.08458	4.07997	CD	NonI	Mild_IBD
-15.9638	-7.09808	UC	I	Active_IBD
16.6349	3.02513	Control	NonI	NA
7.3556	2.11208	Control	NonI	NA
-4.90833	2.12906	CD	NonI	Mild_IBD
17.5752	2.42498	CD	NonI	Mild_IBD
3.96982	0.865471	CD	NonI	Inactive_IBD
19.1148	-4.74481	CD	NonI	Inactive_IBD
-38.1205	-0.0855345	CD	I	Active_IBD
15.646	6.64093	CD	NonI	Active_IBD
6.27451	-1.49066	Control	NonI	NA
3.71632	7.64328	Control	NonI	NA
25.1538	-0.361057	Control	NonI	NA
-2.204	3.00101	Control	NonI	NA
11.089	1.92632	Control	NonI	NA
13.7925	-6.91574	UC	I	Active_IBD
-34.8456	-3.49046	UC	I	Active_IBD
-5.9492	9.41186	CD	I	Active_IBD
2.70965	-1.08331	Control	NonI	NA
11.0238	-0.0236207	Control	NonI	NA
-19.9497	1.47013	UC	I	Mild_IBD
-3.96797	-7.25755	Control	NonI	NA
11.7732	1.64435	Control	NonI	NA
15.9498	1.46788	Control	NonI	NA
11.8542	3.33001	Control	NonI	NA
16.7495	-0.15776	Control	NonI	NA
8.31667	-1.8169	CD	NonI	Inactive_IBD
-6.50398	-15.4215	UC	NonI	Inactive_IBD
-0.958965	-12.4427	UC	NonI	Inactive_IBD
-26.4776	-6.92331	CD	I	Mild_IBD
-29.5181	-3.26602	UC	I	Mild_IBD
14.3176	0.973622	UC	NonI	Mild_IBD
-13.986	-8.18822	UC	I	Inactive_IBD
10.5234	-2.36825	UC	NonI	Inactive_IBD
-1.84919	-4.3232	CD	NonI	Mild_IBD
0.308357	-8.25782	CD	I	Mild_IBD
0.177786	-8.0896	CD	NonI	Mild_IBD
17.5621	-2.0999	Control	NonI	NA
23.0959	-9.73981	CD	NonI	Active_IBD
26.8527	4.21068	Control	NonI	NA
9.26467	-0.932885	Control	NonI	NA
-5.55919	0.0196947	Control	NonI	NA
0.710749	1.73406	Control	NonI	NA
-14.3374	-3.72667	UC	I	Inactive_IBD
11.4789	2.84525	UC	NonI	Inactive_IBD
7.19546	-5.31951	Control	NonI	NA
14.5744	3.90012	CD	NonI	Active_IBD
-18.6008	-5.64101	CD	I	Active_IBD
15.179	-1.67514	UC	NonI	Inactive_IBD
14.8392	-3.26407	UC	NonI	Inactive_IBD
2.05045	4.57414	Control	NonI	NA
11.0929	-1.05105	Control	NonI	NA
8.58356	-6.43501	Control	NonI	NA
8.55417	8.01053	Control	NonI	NA
3.40973	1.52539	Control	NonI	NA
-7.4211	5.30719	CD	I	Mild_IBD
17.3663	-3.07105	CD	NonI	Mild_IBD
-0.250552	-6.98533	UC	NonI	Mild_IBD
-25.6256	-6.82267	UC	I	Mild_IBD
12.5493	0.939733	Control	NonI	NA
10.2677	1.8542	Control	NonI	NA
-6.01955	1.51432	Control	NonI	NA
18.642	1.7901	Control	NonI	NA
10.1592	-2.39436	CD	NonI	Mild_IBD
-25.3549	-5.49149	UC	I	Active_IBD
21.6608	-2.15873	UC	NonI	Inactive_IBD
-2.94787	10.4263	Control	NonI	NA
20.5762	4.25152	Control	NonI	NA
-9.80309	1.02708	CD	NonI	Mild_IBD
-15.1824	3.33236	UC	NonI	Active_IBD
-19.9367	-6.1505	UC	I	Active_IBD
-22.2478	6.89912	CD	I	Mild_IBD
10.4931	3.83184	CD	I	Mild_IBD
10.8851	4.96194	CD	NonI	Mild_IBD
-20.1909	5.6965	UC	I	Active_IBD
-2.86692	6.8051	UC	NonI	Active_IBD
-22.9128	-3.30613	UC	I	Active_IBD
-16.0589	-7.95571	UC	I	Active_IBD
13.9407	-2.49598	Control	NonI	NA
15.3393	-5.62255	Control	NonI	NA
-10.9604	2.03443	Control	NonI	NA
6.00927	5.54881	Control	NonI	NA
-26.7888	-0.0435605	UC	I	Active_IBD
-13.6421	3.26537	UC	I	Active_IBD
11.0914	1.42331	Control	NonI	NA
17.3874	0.56513	Control	NonI	NA
12.3656	0.391136	UC	NonI	Inactive_IBD
-11.1544	2.24772	UC	NonI	Inactive_IBD
2.414	0.531732	UC	NonI	Inactive_IBD
-2.93298	-6.84173	CD	I	Inactive_IBD
14.6394	-2.77618	Control	NonI	NA
-26.1717	-0.897794	CD	NonI	Active_IBD
-9.11576	3.47611	UC	NonI	Inactive_IBD
2.8565	1.37918	UC	NonI	Inactive_IBD
-21.9496	-0.359163	CD	I	Active_IBD
-4.16664	4.03359	CD	NonI	Active_IBD
-33.1641	-6.28149	CD	I	Active_IBD
31.8112	1.45346	UC	NonI	Inactive_IBD
-16.8053	-11.97	UC	I	Inactive_IBD
-2.9495	-7.70765	UC	NonI	Inactive_IBD
-9.89582	-16.5267	UC	I	Inactive_IBD
10.8157	-2.05191	UC	NonI	Inactive_IBD
6.29177	4.02859	UC	NonI	Active_IBD
-20.9408	-2.65111	UC	I	Active_IBD
19.1286	-5.37488	CD	NonI	Inactive_IBD
9.5878	-3.05273	Control	NonI	NA
10.3345	0.0814184	UC	NonI	Mild_IBD
-20.4946	0.356503	UC	I	Mild_IBD
2.22452	3.5895	CD	NonI	Active_IBD
-36.9672	4.17652	CD	I	Active_IBD
17.2807	3.7024	CD	NonI	Active_IBD
22.5764	3.89938	CD	NonI	Inactive_IBD
-6.53854	3.97445	CD	I	Inactive_IBD
-22.444	-0.554692	UC	I	Active_IBD
19.7592	2.02226	CD	NonI	Inactive_IBD
11.6013	1.67302	UC	NonI	Inactive_IBD
24.2381	3.11244	Control	NonI	NA
-18.9059	-7.76673	CD	I	Active_IBD
13.6617	5.23656	UC	NonI	Active_IBD
-31.8738	2.08726	UC	I	Active_IBD
3.95037	1.46452	UC	NonI	Mild_IBD
-8.94152	1.89269	CD	I	Mild_IBD
2.23166	3.87279	CD	NonI	Mild_IBD
11.5487	-10.6664	CD	NonI	Active_IBD
19.7977	0.920816	CD	NonI	Inactive_IBD
-37.5587	10.789	CD	I	Inactive_IBD
3.49826	3.61966	UC	NonI	Mild_IBD
7.95781	1.48564	CD	NonI	Inactive_IBD
4.91807	-1.21731	Control	NonI	NA
6.95817	2.89089	Control	NonI	NA
5.49803	-4.95217	CD	NonI	Mild_IBD
-4.29011	-0.713568	UC	NonI	Mild_IBD
-6.49262	-2.33924	UC	I	Mild_IBD
16.9155	-0.43494	CD	NonI	Active_IBD
-3.22984	4.28973	CD	NonI	Mild_IBD
22.0447	1.3632	CD	NonI	Mild_IBD
-40.4964	-7.47808	UC	I	Active_IBD
14.3287	0.699111	CD	NonI	Active_IBD
15.382	-10.951	CD	NonI	Active_IBD
-10.4083	3.08151	CD	I	Active_IBD
5.25903	10.3476	CD	I	Active_IBD
-9.56081	6.03937	CD	NonI	Active_IBD
-4.83304	3.35445	CD	NonI	Active_IBD
-4.6141	3.33782	UC	NonI	Active_IBD
9.07278	-3.84228	CD	I	Inactive_IBD
-8.54294	1.75046	CD	NonI	Inactive_IBD
8.82085	3.73969	CD	I	Inactive_IBD
6.3769	0.449504	UC	NonI	Inactive_IBD
-22.3389	4.42384	CD	I	Active_IBD
-42.772	4.11496	CD	I	Active_IBD
-26.5811	-8.55332	UC	I	Mild_IBD
28.6293	6.35296	UC	NonI	Inactive_IBD
-2.91701	-5.22177	Control	NonI	NA
2.8879	-1.33449	Control	NonI	NA
-27.4372	-3.74682	UC	I	Active_IBD
-29.4321	-7.88615	UC	I	Active_IBD
0.927303	-0.440723	CD	NonI	Mild_IBD
-21.8675	-3.46707	CD	I	Mild_IBD
1.32936	4.79644	CD	NonI	Mild_IBD
11.6412	3.23449	UC	NonI	Inactive_IBD
-30.0426	4.11083	CD	I	Active_IBD
-43.7734	-0.610447	CD	I	Active_IBD
-24.9884	1.33144	CD	I	Active_IBD
12.0751	-5.94756	Control	NonI	NA
-27.2577	-18.4809	UC	NonI	Active_IBD
2.69978	0.728353	UC	I	Active_IBD
-2.91725	-1.94936	UC	NonI	Inactive_IBD
19.7082	3.92723	Control	NonI	NA
16.6891	-1.42409	Control	NonI	NA
17.7055	0.228491	Control	NonI	NA
4.17036	-0.364224	Control	NonI	NA
14.3524	0.82696	Control	NonI	NA
8.8008	6.25246	Control	NonI	NA
14.9629	-1.95301	CD	I	Inactive_IBD
17.8755	4.12007	Control	NonI	NA
-18.2545	-1.40012	UC	I	Active_IBD
23.6305	3.57357	Control	NonI	NA
-40.7592	-2.02961	CD	I	Active_IBD
5.62488	5.54406	Control	NonI	NA
13.6151	1.44095	Control	NonI	NA
18.5441	0.936777	Control	NonI	NA
10.6146	4.91913	Control	NonI	NA
10.4101	2.58693	Control	NonI	NA
23.8184	-3.83858	Control	NonI	NA
22.8424	-1.76308	Control	NonI	NA
-41.6822	-7.42701	UC	I	Active_IBD
5.50791	4.89084	Control	NonI	NA
15.9557	1.48854	Control	NonI	NA
10.1406	0.586745	Control	NonI	NA
11.815	-2.46938	Control	NonI	NA
18.6091	2.71733	Control	NonI	NA
11.5835	4.55625	Control	NonI	NA
10.1134	-0.615256	Control	NonI	NA
-41.1074	3.54231	CD	I	Active_IBD
-26.7457	12.5981	CD	I	Active_IBD
21.1501	-4.03567	Control	NonI	NA
0.165226	1.68233	Control	NonI	NA
9.47193	5.42434	Control	NonI	NA
15.9956	4.12231	Control	NonI	NA
7.65545	-2.89778	Control	NonI	NA
-12.0725	-13.6519	CD	NonI	Active_IBD
-13.9131	-2.56991	CD	I	Active_IBD
13.8284	-2.98621	UC	NonI	Mild_IBD
-11.7955	-6.39451	UC	I	Mild_IBD
16.031	2.59112	UC	NonI	Mild_IBD
15.9891	-3.23263	UC	I	Mild_IBD
19.5968	3.53128	Control	NonI	NA
17.6805	-5.32159	Control	NonI	NA
15.0823	-2.12345	Control	NonI	NA
0.161708	-0.375413	Control	NonI	NA
15.8261	5.28302	Control	NonI	NA
-0.131159	7.17139	Control	I	NA
3.915	4.73958	Control	NonI	NA
-0.400666	2.3066	Control	NonI	NA
-0.971229	2.87638	CD	NonI	Active_IBD
6.17858	-2.8551	CD	NonI	Active_IBD
-3.48976	-2.5209	Control	NonI	NA
4.24459	5.98177	Control	NonI	NA
7.48172	1.52948	Control	NonI	NA
7.12893	2.71494	Control	NonI	NA
5.23181	5.3334	UC	I	Mild_IBD
8.09389	-4.06898	Control	NonI	NA
17.43	-0.168918	Control	NonI	NA
14.1814	-6.45166	Control	NonI	NA
9.28393	-2.22508	Control	NonI	NA
20.5101	4.32692	Control	NonI	NA
20.0564	-4.82734	Control	NonI	NA
-0.7948	5.76229	Control	NonI	NA
-6.06931	4.41229	Control	NonI	NA
6.27992	-3.05282	UC	NonI	Mild_IBD
21.0373	-2.68957	UC	I	Mild_IBD
24.0558	0.377893	Control	NonI	NA
35.2571	2.75455	Control	NonI	NA
9.9182	8.86068	Control	NonI	NA
-9.06811	5.50362	Control	NonI	NA
9.27969	2.33471	Control	NonI	NA
10.1074	2.55206	Control	NonI	NA
22.8103	-1.88913	Control	NonI	NA
21.8524	2.28229	Control	NonI	NA
5.41973	5.72472	Control	NonI	NA
5.14184	7.26693	Control	NonI	NA
-12.8991	-1.54023	CD	NonI	Mild_IBD
-13.8341	4.02484	CD	NonI	Mild_IBD
8.30842	-1.38566	UC	NonI	Inactive_IBD
14.6745	1.89644	UC	NonI	Inactive_IBD
13.6375	4.22484	Control	NonI	NA
3.73956	-1.05875	UC	NonI	Inactive_IBD
-6.48486	-5.72356	UC	NonI	Inactive_IBD
9.04424	-0.323753	UC	NonI	Inactive_IBD
4.12273	0.492704	UC	NonI	Inactive_IBD
-27.1187	-4.49512	UC	I	Active_IBD
13.0473	-12.5621	UC	I	Active_IBD
9.30107	-3.2559	UC	NonI	Inactive_IBD
-34.2892	-1.25539	UC	I	Active_IBD
21.6272	3.84134	CD	NonI	Mild_IBD
-6.96821	10.7405	CD	I	Mild_IBD
-38.7513	0.234838	UC	I	Active_IBD
13.0401	5.65345	UC	NonI	Active_IBD
18.4455	-1.07018	CD	I	Active_IBD
5.55158	-5.70189	UC	NonI	Inactive_IBD
0.0813382	-4.07927	UC	NonI	Inactive_IBD
11.2639	-3.01257	UC	NonI	Inactive_IBD
-8.54852	2.0739	CD	NonI	Mild_IBD
12.8147	0.162455	CD	NonI	Mild_IBD
-12.5519	9.93158	CD	NonI	Active_IBD
-12.1586	3.6168	CD	NonI	Active_IBD
-38.9788	-3.69264	CD	I	Active_IBD
11.0109	-6.82479	UC	NonI	Inactive_IBD
1.99	3.14562	CD	NonI	Active_IBD
11.7159	2.21437	CD	NonI	Mild_IBD
-18.3467	1.7721	UC	NonI	Inactive_IBD
3.30378	1.14293	UC	I	Mild_IBD
8.42409	0.101103	UC	I	Mild_IBD
-16.4387	-2.12212	UC	NonI	Inactive_IBD
24.5	-2.851	CD	NonI	Inactive_IBD
18.2089	-9.16215	CD	NonI	Mild_IBD
-26.006	6.65406	UC	NonI	Mild_IBD
-20.6574	1.90979	CD	I	Active_IBD
12.1233	-13.7115	UC	NonI	Inactive_IBD
-7.25815	-5.66199	CD	I	Active_IBD
0.199384	4.9321	CD	NonI	Active_IBD
16.4822	5.1904	UC	NonI	Inactive_IBD
16.673	-3.62602	CD	NonI	Mild_IBD
3.15279	-0.595164	CD	NonI	Inactive_IBD
15.3468	2.16066	CD	NonI	Active_IBD
2.95438	-1.06215	UC	NonI	Inactive_IBD
-32.4709	10.6402	UC	NonI	Inactive_IBD
-28.5252	-6.4933	UC	NonI	Mild_IBD
7.85796	2.9506	UC	NonI	Inactive_IBD
12.6093	2.58524	UC	NonI	Mild_IBD
6.58784	-3.53872	CD	NonI	Mild_IBD
-26.8708	-10.9002	UC	I	Active_IBD
-15.8267	-8.63537	UC	I	Active_IBD
-27.094	0.938499	CD	I	Active_IBD
6.99114	-2.47339	CD	NonI	Active_IBD
-19.5649	13.1746	UC	NonI	Active_IBD
-36.1506	-3.64457	UC	I	Active_IBD
19.4968	1.56455	CD	I	Mild_IBD
9.68285	-0.41771	CD	NonI	Mild_IBD
31.331	0.899243	CD	NonI	Inactive_IBD
21.7329	0.568768	CD	NonI	Active_IBD
-33.3613	-5.02826	CD	I	Active_IBD
-2.89476	3.70389	CD	NonI	Mild_IBD
-1.85134	-12.1137	UC	I	Active_IBD
14.1637	-6.82725	UC	NonI	Active_IBD
12.8278	-0.172391	CD	NonI	Mild_IBD
-8.80273	-1.01296	CD	NonI	Mild_IBD
1.07219	-6.70498	CD	NonI	Mild_IBD
15.33	-10.6861	CD	NonI	Mild_IBD
-2.0426	-6.80354	UC	NonI	Inactive_IBD
33.1809	-2.24018	UC	NonI	Mild_IBD
-0.704266	-0.954349	UC	NonI	Mild_IBD
8.46173	-0.700364	UC	NonI	Inactive_IBD
-47.7343	-2.14392	CD	I	Inactive_IBD
-27.2648	-0.591748	CD	I	Inactive_IBD
28.2457	1.6544	UC	NonI	Inactive_IBD
16.0599	-5.68226	CD	NonI	Mild_IBD
6.3964	-1.85063	CD	NonI	Active_IBD
-34.929	4.89459	UC	I	Active_IBD
1.1195	-2.77309	UC	I	Active_IBD
-14.1966	4.93203	CD	NonI	Mild_IBD
-8.07735	-9.46404	UC	NonI	Inactive_IBD
0.590159	2.04046	UC	NonI	Mild_IBD
-26.5392	-2.90521	UC	I	Mild_IBD
0.544782	0.591413	CD	NonI	Mild_IBD
10.5637	1.61311	CD	NonI	Mild_IBD
18.8851	-7.94112	UC	NonI	Mild_IBD
-10.3461	-4.20966	UC	I	Mild_IBD
13.0247	0.527241	UC	NonI	Active_IBD
-36.6619	0.405571	CD	I	Active_IBD
18.2714	-1.33615	CD	NonI	Active_IBD
-3.6627	6.90498	CD	NonI	Active_IBD
23.2572	-2.16676	CD	NonI	Active_IBD
17.3036	3.9512	CD	NonI	Mild_IBD
-6.65124	2.3942	CD	NonI	Mild_IBD
11.6731	-4.64198	CD	NonI	Mild_IBD
-21.7301	-0.590868	CD	I	Active_IBD
-1.59756	1.6407	CD	NonI	Active_IBD
-30.1534	4.26158	CD	I	Active_IBD
12.9004	6.22563	CD	NonI	Active_IBD
-7.59832	-6.78315	UC	I	Mild_IBD
0.0966917	3.79383	CD	NonI	Active_IBD
9.54206	-7.96118	CD	NonI	Mild_IBD
11.2783	-10.7003	CD	NonI	Mild_IBD
-3.32584	-2.69748	UC	NonI	Mild_IBD
-18.9449	-4.97801	UC	I	Mild_IBD
-3.63811	3.90126	CD	NonI	Active_IBD
-38.6495	-2.88736	CD	I	Active_IBD
-34.0405	15.1962	CD	I	Active_IBD
-24.8699	11.3243	CD	I	Active_IBD
21.1592	-2.58959	UC	NonI	Inactive_IBD
8.71115	-6.96897	UC	NonI	Inactive_IBD
-0.0527932	7.09769	CD	NonI	Mild_IBD
9.82141	-5.25643	CD	NonI	Mild_IBD
-33.4667	-3.60439	UC	NonI	Active_IBD
-7.04839	-7.98951	UC	I	Active_IBD
-22.8819	-1.87473	UC	I	Mild_IBD
-21.7993	-1.50086	UC	I	Mild_IBD
-5.49936	-6.63156	UC	I	Mild_IBD
-11.137	-11.3187	UC	NonI	Mild_IBD
19.5167	-3.0751	CD	NonI	Mild_IBD
-6.09783	0.714201	CD	NonI	Mild_IBD
-26.2135	-5.15364	UC	NonI	Mild_IBD
13.9075	-5.14522	UC	NonI	Mild_IBD
-8.15849	4.48643	UC	I	Mild_IBD
-0.759159	-7.68276	UC	NonI	Mild_IBD
-15.0202	-4.11191	UC	I	Active_IBD
18.0343	-6.57081	UC	NonI	Active_IBD
-35.3567	-4.35293	UC	I	Active_IBD
-28.7165	-12.5199	UC	I	Active_IBD
-39.7312	0.654262	CD	I	Active_IBD
-15.8226	-1.74972	UC	I	Active_IBD
24.8846	4.55231	CD	NonI	Mild_IBD
-29.4098	3.9275	CD	I	Active_IBD
-11.1387	7.06122	CD	I	Mild_IBD
-6.86753	-6.30113	CD	NonI	Mild_IBD
0.431882	3.67023	CD	NonI	Active_IBD
-33.82	-4.63188	CD	I	Active_IBD
9.17344	-0.825931	CD	NonI	Active_IBD
7.98071	-1.28595	CD	NonI	Inactive_IBD
-21.1725	0.344741	UC	I	Mild_IBD
13.9712	-2.833	UC	I	Mild_IBD
-5.67733	10.2353	UC	I	Mild_IBD
-0.0479496	-10.144	UC	NonI	Mild_IBD
10.8367	5.64417	CD	NonI	Mild_IBD
-30.5389	0.154319	CD	I	Active_IBD
-11.549	5.08559	CD	I	Active_IBD
18.6175	2.37248	UC	NonI	Mild_IBD
20.803	5.56035	UC	I	Mild_IBD
4.38755	-10.1507	Control	NonI	NA
-7.90921	-2.36205	Control	NonI	NA
-3.66851	-5.33305	Control	NonI	NA
-6.61095	1.18058	UC	I	Active_IBD
-24.2882	4.69739	CD	I	Active_IBD
16.3278	-0.888562	CD	NonI	Active_IBD
26.783	-9.49934	UC	I	Mild_IBD
-30.3399	2.82648	CD	I	Active_IBD
2.86012	6.37231	UC	NonI	Inactive_IBD
-17.6585	2.21433	UC	I	Inactive_IBD
0.55248	0.506599	CD	NonI	Mild_IBD
-23.6748	-5.57935	UC	I	Active_IBD
11.3844	1.62505	UC	I	Mild_IBD
21.4192	-1.52708	CD	NonI	Mild_IBD
6.51671	-1.53854	CD	I	Inactive_IBD
10.739	-2.4611	CD	NonI	Inactive_IBD
-17.919	3.96628	CD	I	Mild_IBD
12.7233	4.69879	CD	NonI	Mild_IBD
18.5612	1.03021	CD	I	Inactive_IBD
-25.5265	-3.94145	UC	I	Mild_IBD
-14.8552	-6.70785	UC	NonI	Mild_IBD
6.83569	5.66072	CD	I	Mild_IBD
2.21191	5.35866	CD	NonI	Mild_IBD
-22.776	10.593	CD	I	Mild_IBD
12.7394	1.96394	CD	NonI	Mild_IBD
-4.25003	8.46425	UC	I	Mild_IBD
-36.2218	0.995094	UC	NonI	Mild_IBD
7.3642	-0.587551	CD	NonI	Inactive_IBD
10.7839	2.20162	CD	NonI	Inactive_IBD
9.86429	2.04372	UC	NonI	Inactive_IBD
-8.36491	3.69201	CD	NonI	Active_IBD
-21.8544	10.9507	CD	I	Active_IBD
2.46474	-5.48624	CD	NonI	Inactive_IBD
-31.4798	-1.23655	CD	I	Inactive_IBD
11.2114	1.047	UC	NonI	Mild_IBD
13.5394	-2.45014	CD	NonI	Mild_IBD
17.9496	-1.2732	CD	NonI	Mild_IBD
10.8333	1.91762	UC	NonI	Mild_IBD
-22.6215	-10.7532	UC	I	Mild_IBD
0.103264	1.52836	UC	I	Inactive_IBD
-12.431	-1.18308	UC	I	Mild_IBD
14.6705	-0.332762	UC	NonI	Mild_IBD
16.3322	-0.375134	UC	NonI	Mild_IBD
-14.2658	-3.36119	UC	I	Mild_IBD
-9.70083	-6.89988	UC	I	Active_IBD
-14.5158	9.46545	UC	NonI	Inactive_IBD

## Sheet: Figure 6C
Figure 6C
TypeRe	LINC00346	lnc-B2M-1	lnc-CLK3-1	lnc-IL5-1	lnc-NAGPA-2	lnc-SLC22A5-6	MIR4435-2HG	USP30-AS1
NonInflamed	0.246351	2.95721	0.663151	1.70838	0.340729	3.31973	3.05159	1.56723
NonInflamed	0.0534505	2.97582	0.406449	0.673593	0.220551	2.28127	1.52437	1.71259
NonInflamed	0.123818	2.8714	0.221022	0.662202	0.236938	2.47817	1.912	1.07997
NonInflamed	0.109934	3.31398	0.734613	1.12445	0.281471	2.42906	1.93237	2.47381
NonInflamed	0.0637202	2.78865	0.414	0.590115	0.139041	2.15774	2.22544	1.57477
NonInflamed	0.0489064	2.60717	0.898625	0.88271	0.150959	2.17542	1.62481	1.49178
NonInflamed	0.12626	2.7352	0.646798	1.01098	0.234387	1.82501	1.45445	0.335404
NonInflamed	0.237655	4.72499	0.709387	2.28202	0.177188	3.73417	3.48756	2.346
NonInflamed	0.0483715	3.14747	0.558636	1.12446	0.246943	2.90074	1.27379	2.19052
NonInflamed	0.0334975	1.22566	0.0722197	0.285042	0.0586786	1.25771	1.2863	0.990882
NonInflamed	0.0716646	1.46726	1.35267	0.598264	0.294565	1.73298	1.71365	0.181777
NonInflamed	0.067806	1.79452	0.0561096	0.387163	0.185451	1.1891	1.62943	0.604461
NonInflamed	0.136171	2.60742	0.603613	0.937196	0.367923	2.35551	1.34405	1.76557
NonInflamed	0.0683715	2.18709	0.287801	0.806172	0.192821	2.55117	1.37094	1.2559
NonInflamed	0.0250355	2.79286	0.218286	1.19039	0.190355	2.36831	2.48408	0.599625
NonInflamed	0.0514112	2.26137	0.459425	0.747124	0.150854	1.79238	2.02938	0.402088
NonInflamed	0.090762	2.72545	0.962076	0.803144	0.421173	2.04978	2.34745	0.930075
NonInflamed	0.0903593	2.50664	0.449529	0.657155	0.199992	2.45054	2.3481	1.46442
NonInflamed	0.119148	2.35522	0.370747	1.55968	0.126586	2.73118	2.38115	0.526955
NonInflamed	0.0848297	4.05135	0.705235	1.44041	0.228001	2.85633	2.28762	1.71399
NonInflamed	0.0240093	2.96992	0.3393	0.524713	0.27549	2.13075	1.45582	0.686905
NonInflamed	0.0725399	2.53254	0.918692	0.946885	0.304813	3.25586	2.73598	2.18594
NonInflamed	0.0229968	2.33395	0.342987	0.59334	0.229899	2.14417	1.7003	2.68994
NonInflamed	0.0232494	2.88834	0.422953	0.523472	0.216149	1.89902	0.840493	1.02289
NonInflamed	0.0576862	1.95604	0.619894	0.554186	0.0738961	1.98875	1.11916	0.403
NonInflamed	0.0511796	2.20336	0.507548	0.702344	0.145525	2.11592	0.844186	0.779091
NonInflamed	0	2.4146	0.355502	0.297371	0.111827	1.19842	0.617106	0.424003
NonInflamed	0.193908	2.93725	0.222989	1.41226	0.0233912	2.46733	3.4993	0.98284
NonInflamed	0.047445	1.65117	1.07831	0.330249	0.124244	1.20759	1.00146	0.333189
NonInflamed	0.215614	3.38716	0.689817	0.984412	0.339425	3.07702	2.90684	2.14248
NonInflamed	0.0369675	2.77826	0.225531	0.7774	0.337169	2.30786	1.14138	1.29714
NonInflamed	0.057046	3.61027	0.51105	1.53173	0.21462	2.9457	3.37165	2.49361
NonInflamed	0.0461326	1.84538	0.39666	0.704465	0.0646549	2.40165	1.69611	0.854448
NonInflamed	0.0344697	1.27859	0.245897	0.568212	0.0586501	1.83789	1.2269	0.656633
NonInflamed	0.0381701	3.44614	0.369211	1.94466	0.124742	3.20563	2.26828	2.02312
NonInflamed	0.0823337	3.01502	0.425322	1.22814	0.183651	3.01197	2.01188	2.10634
NonInflamed	0.185813	3.08129	0.837334	1.77426	0.504544	3.03603	2.68197	1.8767
NonInflamed	0.0780015	2.01102	0.58528	0.549403	0.194333	2.60777	1.46998	1.32343
NonInflamed	0.0542739	2.53899	1.05344	1.38518	0.434522	2.91427	1.91755	1.36842
NonInflamed	0.00995477	1.43055	0.495047	0.26099	0.101369	1.31598	1.36176	0.836852
NonInflamed	0.0622107	2.42891	0.812168	1.31088	0.262985	2.92274	2.78907	1.79858
NonInflamed	0.178716	2.98288	1.56047	1.56636	0.330845	2.97467	2.41011	1.67289
NonInflamed	0.0711461	1.60422	0.573012	0.972695	0.0790657	2.04294	1.98901	1.16766
NonInflamed	0.0900099	2.2638	0.208452	1.27678	0.341991	1.93437	2.26101	2.26776
NonInflamed	0.108906	2.81263	0.281678	1.23438	0.232215	2.29921	2.26889	1.44514
NonInflamed	0.0883213	2.56138	0.8566	1.47679	0.163519	2.14623	1.97185	1.43437
NonInflamed	0.103946	2.70719	1.16902	0.904628	0.168881	2.75455	2.3989	1.27612
NonInflamed	0.263878	3.30298	0.195925	0.766294	0.465182	2.61375	2.35085	1.67754
NonInflamed	0.0787326	2.35797	0.685668	1.31831	0.289189	3.05956	1.67157	2.48704
NonInflamed	0.0339094	1.76795	0.684645	1.01383	0.177068	2.29307	1.41969	0.145978
NonInflamed	0.0850336	1.83546	0.522065	0.762926	0.272438	2.348	2.03488	0.959703
NonInflamed	0.21219	1.99903	1.01602	1.29845	0.453455	3.03064	1.93748	1.07404
NonInflamed	0.0235551	2.96725	0.828932	0.292539	0.157454	2.10161	1.63683	1.93234
NonInflamed	0.139266	2.1396	0.669646	1.03756	0.0466543	2.67288	1.69497	0.829183
NonInflamed	0.120557	2.61913	0.531577	1.29663	0.238873	2.68146	2.31802	1.20104
NonInflamed	0.0382164	2.60554	0.762678	0.484021	0.286305	2.15422	1.45656	1.79565
NonInflamed	0.0512983	1.7254	0.552686	0.576701	0.28856	2.13846	1.07357	0.811431
NonInflamed	0.0418256	2.59966	0.716515	0.642531	0.376706	2.19732	1.99342	1.119
NonInflamed	0.0648325	1.36166	0.947635	0.759153	0.527101	2.13886	1.59899	0.392008
NonInflamed	0.0582906	1.69398	0.56199	0.969751	0.445426	2.32935	1.67853	0.509979
NonInflamed	0.0421783	2.53063	1.01922	0.999937	0.272537	2.51515	1.08444	1.91579
NonInflamed	0.0238163	2.34994	0.735687	0.878107	0.0628388	2.27213	0.838625	1.41188
NonInflamed	0.0171351	2.34092	0.177275	0.531767	0.115968	1.63415	0.978412	1.66641
NonInflamed	0.0569154	3.35209	0.18416	0.974201	0.105249	1.87943	1.35632	1.53867
NonInflamed	0.120758	2.66722	0.708495	1.22866	0.469003	2.84697	2.41	0.913969
NonInflamed	0.222646	3.7235	0.845122	2.53148	0.273353	3.49123	2.90124	1.77512
NonInflamed	0.366148	2.81129	0.523578	0.947226	0.0561808	2.33723	2.57236	0.919894
NonInflamed	0.0670874	3.20107	0.375138	1.26587	0.303719	3.13668	1.84872	1.07717
NonInflamed	0.0548228	2.23221	0.619479	1.1424	0	3.09728	2.77752	0.627807
NonInflamed	0.0749427	2.20108	0.210124	0.530738	0.347808	1.81721	0.39986	0.706307
NonInflamed	0.105079	3.03009	0.752124	1.10292	0.338208	2.96962	2.90662	2.17178
NonInflamed	0.0139382	2.14895	0.496235	0.648469	0.360342	2.2388	1.37976	0.827108
NonInflamed	0.0490943	1.59891	1.01647	0.550359	0.545856	1.70439	1.23896	0.286973
NonInflamed	0.037627	2.62346	0.647545	0.52449	0.0804094	2.83071	2.05557	0.420621
NonInflamed	0.0595472	2.16177	0.323652	0.637005	0.433872	1.93481	1.40867	0.705609
NonInflamed	0.0959642	1.71976	0.720287	0.507245	0.41289	2.13217	1.50377	0.55006
NonInflamed	0.157711	1.80376	0.682337	0.782262	0.444327	1.79819	1.95003	0.619174
NonInflamed	0.0153288	2.17662	0.091666	0.467843	0.113851	2.01243	2.07705	1.2794
NonInflamed	0.0594998	2.24912	0.585427	0.990666	0.452546	2.693	2.19396	0.599646
NonInflamed	0.0312659	1.50287	0.868026	0.623981	0.442713	1.92134	2.22382	0.750912
NonInflamed	0.0743389	2.70768	0.516626	1.77759	0.112609	3.11735	2.23484	1.9444
NonInflamed	0.0328976	2.34936	0.568279	0.772206	0.153326	2.72981	2.31053	1.55238
NonInflamed	0.00400199	2.36449	1.98479	0.79087	0.273021	1.83359	2.71762	0.65335
NonInflamed	0.0387021	1.17304	1.49386	0.536577	0.550584	1.50994	0.927445	0.457727
NonInflamed	0.117568	2.437	0.584356	1.06262	0.471344	2.29106	1.35516	1.16849
NonInflamed	0.103795	2.10258	1.30021	0.96326	0.44677	2.54717	1.20497	0.896165
NonInflamed	0.0998093	2.67839	0.182116	0.898816	0.589806	2.58708	1.72526	1.42654
NonInflamed	0.0506337	2.25754	1.32615	0.863275	0.151533	2.08753	1.8791	1.59115
NonInflamed	0.125535	3.51226	1.25252	1.1993	0.0356782	3.2193	2.28571	0.631202
NonInflamed	0.0598762	2.09186	0.564253	0.840918	0.336493	1.74665	1.45946	0.857858
NonInflamed	0.0376481	2.61361	0.326339	0.805125	0.375773	1.77795	1.80858	0.961401
NonInflamed	0.0651984	1.46364	0.328491	0.804041	0.25817	2.08715	1.2487	0.450542
NonInflamed	0.141307	3.03807	0.230724	1.13839	0.162726	2.80292	2.57116	0.420375
NonInflamed	0.0856764	2.02032	1.80784	0.637056	0.36398	2.46487	1.73747	1.69822
NonInflamed	0.151429	3.63619	0.545334	2.47714	0.0278788	3.77384	3.33364	2.21812
NonInflamed	0.0672597	3.21954	0.562473	1.01594	0.415657	2.33644	0.996431	2.43704
NonInflamed	0.0358726	0.729619	0.118692	0.192301	0.101693	0.689703	0.891217	0.0686851
NonInflamed	0.130918	1.22944	0.322768	0.51687	0.118724	1.2931	0.991092	0.372671
NonInflamed	0.397781	3.21123	0.824133	2.29684	0.241864	3.36139	2.52466	2.55625
NonInflamed	0.246259	3.27068	0.200191	1.08964	0.411851	2.65693	2.99275	0.318699
NonInflamed	0.0710195	2.30806	0.855202	1.20187	0.492869	2.82417	1.76613	0.535502
NonInflamed	0.00769858	1.38765	0.306599	0.875485	0.0198904	2.7346	1.27875	1.23068
NonInflamed	0.0197001	1.5966	0.261016	0.324167	0.0398651	1.45529	1.00848	0.704787
NonInflamed	0.0309487	2.78355	0.278421	0.651317	0.233323	1.81349	1.02101	2.1841
NonInflamed	0.192176	2.53842	0.347631	0.569453	0.217673	1.87797	1.43832	0.573413
NonInflamed	0.0264008	2.81623	0.287646	0.51418	0.433355	1.99126	1.20765	1.30736
NonInflamed	0.00286588	2.41779	0.562304	0.499317	0.499681	1.82242	0.873327	1.54901
NonInflamed	0.0927488	3.55334	0.516051	2.60944	0.104372	3.46681	2.55829	2.54538
NonInflamed	0.0664886	3.06636	0.812301	1.28068	0	2.61561	2.68518	2.09278
NonInflamed	0.0717768	2.89764	0.402978	1.18318	0	3.21331	1.86945	1.4677
NonInflamed	0.0292187	2.61583	0.295421	0.855	0.0161676	2.67892	1.87228	1.36043
NonInflamed	0.039048	2.86811	0.364765	1.30051	0.519785	2.83129	2.62133	2.64921
NonInflamed	0.241376	3.29882	0.94978	1.19676	0.608946	3.29003	2.636	2.92624
NonInflamed	0.00675326	1.2501	0.373289	0.296086	0.152219	1.61532	0.880522	0.583875
NonInflamed	0.0174489	2.11353	0.182854	0.429157	0.0475877	1.57429	1.1434	0.854665
NonInflamed	0.0558382	1.78738	0.254336	0.1695	0.0663997	1.03704	1.64236	0.569457
NonInflamed	0.0691529	2.04465	1.45846	0.538429	0.383282	2.35352	1.56833	0.202275
NonInflamed	0.121247	2.66334	0.277751	1.1789	0.303851	2.99184	2.136	2.62191
NonInflamed	0.0263165	3.12433	0.167005	0.583268	0.121964	2.67514	1.55996	1.57504
NonInflamed	0.0488109	2.18905	0.332617	0.817765	0.0777641	1.79674	1.31178	1.06352
NonInflamed	0.0332484	1.37421	0.243281	0.886993	0.0676896	1.65178	1.52294	1.01904
NonInflamed	0.185101	3.23279	0.354709	0.950199	0.113986	2.28609	1.77363	1.27818
NonInflamed	0.155618	2.64451	0.6313	0.419423	0.208963	1.97011	0.997744	0.932394
NonInflamed	0.230953	2.74896	0.387536	0.667172	0.10637	2.09584	2.27287	0.903312
NonInflamed	0.119394	3.09722	0.777869	0.96875	0.140508	3.03658	1.70484	2.52943
NonInflamed	0.0646212	2.80018	0.354888	0.85811	0.0443675	2.45818	2.80274	1.69562
NonInflamed	0.0403677	2.5733	0.452949	1.10864	0.360913	2.61002	1.898	1.63445
NonInflamed	0.0524058	3.36309	1.05053	1.11933	0.464681	2.6703	1.09751	1.54506
NonInflamed	0.103397	3.15716	1.09744	2.31582	0.135553	3.37625	3.50443	1.3615
NonInflamed	0.076843	1.64327	0.647642	0.879029	0.240708	2.43035	1.94136	0.467631
NonInflamed	0.0765697	2.0426	0.351122	0.755801	0.51337	2.19003	1.83873	0.653712
NonInflamed	0.115969	3.48058	0.63318	1.05573	0.197228	2.58487	1.60519	0.788016
NonInflamed	0.143482	3.2665	0.936985	1.244	0.244631	3.22534	2.80278	1.25795
NonInflamed	0.0410528	3.01637	0.418441	0.709488	0.123203	2.32606	2.03745	1.38931
NonInflamed	0.0507863	2.94925	0.36655	0.491009	0.178372	2.45749	1.57143	1.31395
NonInflamed	0.177585	2.2268	0.294312	1.16625	0.0139363	1.92081	2.07916	0.932399
NonInflamed	0.0815319	2.94295	2.21115	1.65779	0.719642	3.34819	2.48129	0.289876
NonInflamed	0.134309	2.5302	0.338161	0.876635	0.38939	2.21377	2.30627	0.978778
NonInflamed	0.0392993	1.38445	0.0646431	0.60211	0.0667361	1.5649	1.96189	0.730202
NonInflamed	0.140654	2.33399	0.104584	0.534804	0.110766	1.5939	2.75848	0.961882
NonInflamed	0.0839554	1.37689	0.0919844	0.659094	0.0805399	1.73369	1.87893	0.422294
NonInflamed	0.14427	1.59163	0.304541	0.30785	0.0528943	1.51204	1.65002	0.383457
NonInflamed	0.218464	3.65622	0.171745	2.39848	0.223038	4.1242	2.78671	0.99255
NonInflamed	0.204437	3.59385	0.631029	2.03947	0.314423	3.24474	2.38987	2.23896
NonInflamed	0.0975242	3.36711	0.744521	1.03966	0.268233	2.5	1.85061	1.03716
NonInflamed	0.037684	2.19335	0.571602	0.844606	0.154777	2.10317	0.907185	0.971986
NonInflamed	0.0385794	2.63831	0.473349	0.540971	0.156011	2.37969	0.966403	0.748688
NonInflamed	0.0499519	3.66739	0.894033	1.34373	0.298102	3.0876	2.59893	2.21926
NonInflamed	0.0535821	3.86701	0.0940001	1.32967	0.326333	3.42609	2.4091	2.43012
NonInflamed	0.00352687	2.41436	0.404955	0.331065	0.747135	1.9509	1.74619	1.53409
NonInflamed	0.0672973	3.36249	0.893059	1.31768	0.399351	3.28007	2.80364	1.71952
NonInflamed	0.111167	3.46407	0.462425	1.18714	0.108204	2.7891	3.2185	0.732628
NonInflamed	0.318115	2.56757	0.421538	0.736878	0.20767	1.98904	2.22476	1.21538
NonInflamed	0.275011	2.71797	0.267398	0.849655	0.122014	2.57638	2.59957	1.20103
NonInflamed	0.0879888	3.23008	0.695329	1.08453	0.386198	2.45312	2.47945	1.5019
NonInflamed	0.0803916	3.05707	1.77395	0.940644	0.477047	2.92875	2.23617	1.4978
NonInflamed	0.259578	1.95023	0.942292	1.38906	0.81121	3.35021	3.47956	2.01409
NonInflamed	0.880241	2.60847	0.523324	1.50875	0.216597	3.47974	3.68342	2.3359
NonInflamed	0.139786	1.85926	0.853164	1.28389	0.829678	3.56507	2.73759	1.55182
NonInflamed	0.0797798	3.90587	0.648101	1.9519	0.162842	3.33852	2.88559	2.04925
NonInflamed	0.0956332	4.03007	1.20738	1.04387	0.569459	2.30701	2.64641	0.982843
NonInflamed	0.0680969	3.32599	0.23175	0.708595	0.399782	2.51747	0.925307	2.07665
NonInflamed	0.0553411	2.39863	0.881746	0.641629	0.506669	2.74215	1.58283	1.22225
NonInflamed	0.139169	3.17362	0.557111	0.94406	0.476699	2.59744	2.42477	0.964438
NonInflamed	0.167721	2.66247	1.01343	1.0567	0.636812	2.4812	2.4732	1.14508
NonInflamed	0.0346269	2.49815	0.668995	0.778536	0.038663	2.34118	2.18839	1.12775
NonInflamed	0.0682937	3.13579	0.962375	1.02885	0.490605	2.13542	1.41818	1.57213
NonInflamed	0.0594392	3.22972	0.585619	1.03115	0.684563	2.47017	1.27286	1.8606
NonInflamed	0.433897	4.28531	1.10863	1.41054	0.290626	3.28426	1.87721	1.67207
NonInflamed	0.0200641	1.97911	0.442667	0.612772	0.307439	1.91793	1.78018	1.0889
NonInflamed	0.0709504	3.08241	0.216564	0.549518	0.109237	1.45667	1.7648	1.00964
NonInflamed	0.0267613	1.93117	0.552858	0.581977	0.211924	1.61849	1.52592	0.57318
NonInflamed	0.0625493	2.56748	0.559788	0.757959	0.238002	1.84936	1.51662	0.312914
NonInflamed	0.265142	2.89671	0.286141	0.930672	0.296745	2.87704	1.16335	1.63748
NonInflamed	0.0293319	1.99748	0.671558	0.734028	0.51377	2.04043	1.6939	1.71346
NonInflamed	0.063342	1.80375	0.876864	1.03273	0.367024	2.16071	1.3664	1.54782
NonInflamed	0.149001	3.91507	1.0059	1.85164	0	3.70472	1.42428	2.32814
NonInflamed	0.0257258	2.29349	0.240649	0.803268	0.135914	2.51637	1.12526	1.93306
NonInflamed	0.0612593	1.9463	1.71805	0.768174	0.366999	2.33549	1.53423	1.34783
NonInflamed	0.0265424	1.81169	0.499853	0.346839	0.417819	2.21303	1.32829	1.03428
NonInflamed	0.155446	2.77298	0.10364	1.47834	0.0291495	2.75864	2.70698	2.32006
NonInflamed	0.0653602	1.93628	0.0929206	0.458014	0.154123	1.79241	0.983355	1.27997
NonInflamed	0.0866748	1.77383	0.151927	0.285218	0.107332	1.26991	0.541725	1.17537
NonInflamed	0.135661	3.71916	0.193147	1.18898	0.202498	2.73057	2.86054	1.03214
NonInflamed	0.329707	1.74267	0.793319	1.27521	0.0568141	2.0481	1.89846	0.507865
NonInflamed	0.0939669	1.69299	0.824113	0.96827	0.268792	2.35745	1.91368	0.458798
NonInflamed	0.0557893	2.13915	0.744263	0.647139	0.174185	1.92633	2.95555	0.493674
NonInflamed	0.11954	2.51265	0.220937	1.44777	0.116543	2.34953	2.11935	0.766294
NonInflamed	0.0220449	1.59664	0.628281	0.512852	0.120365	1.45496	1.73462	1.15264
NonInflamed	0.0677448	1.12411	0.331707	0.460576	0.11265	1.59275	1.17389	0.660909
NonInflamed	0.0191212	2.82398	0.391352	0.885335	0.270535	2.63742	2.28528	1.00561
NonInflamed	0.0409566	2.57238	0.877666	0.945026	0.303414	2.37042	1.30918	1.8117
NonInflamed	0.138727	1.4449	0.259502	0.596426	0.311758	1.486	1.3293	1.1706
NonInflamed	0.136421	2.04876	0.353551	0.651928	0.141685	1.79137	1.266	0.934005
NonInflamed	0.133269	3.23215	0.882384	1.05158	0.440438	2.85892	2.43815	2.25503
NonInflamed	0.189746	2.50917	0.340126	1.18165	0.0691741	3.12848	2.79725	1.24038
NonInflamed	0.0575722	3.15159	0.353576	0.700933	0.323896	2.36464	2.04833	1.91534
NonInflamed	0.244115	3.49719	0.728417	1.22252	0.122636	2.87403	3.6039	1.24121
NonInflamed	0.196363	4.19398	0.798393	1.15398	0.367582	2.6273	2.28185	1.20326
NonInflamed	0.0693236	2.73571	0.268524	1.43672	0.203588	2.25752	1.26324	0.816936
NonInflamed	0.12207	2.63626	0.333853	0.656368	0.352073	1.99085	1.72129	0.694458
NonInflamed	0.252957	2.372	0.765334	1.24854	0.33069	2.52806	2.76035	0.338877
NonInflamed	0.372557	2.46546	0.254804	1.20016	0.126054	2.32593	2.72617	0.926883
NonInflamed	0.0457836	3.46733	0.944686	1.56704	0.198324	2.81655	2.77362	2.06118
NonInflamed	0.0816581	3.12371	0.0910308	1.23548	0.23117	2.49619	2.68284	1.48492
NonInflamed	0.0995108	2.66233	0.613317	1.33038	0.156521	2.42918	2.65697	1.84268
NonInflamed	0.0165212	1.12671	0.454335	0.83132	0.248035	1.71702	1.56914	0.839702
NonInflamed	0.150154	2.45026	0.354605	0.708208	0.325596	2.44477	1.7985	1.21031
NonInflamed	0.0388807	2.72816	0.179576	0.959652	0.22489	2.47183	2.49426	1.04196
NonInflamed	0.227941	2.48032	0.198703	0.760884	0.216126	2.25276	2.1154	1.48565
NonInflamed	0.133146	3.23477	0.393683	1.14573	0.16811	2.96026	3.51523	2.43366
NonInflamed	0.135631	3.68082	0.642544	1.27475	0.23465	2.72655	2.6983	1.86561
NonInflamed	0.324792	3.86074	0.571417	2.31919	0.371167	3.81181	3.40201	2.50567
NonInflamed	0.156971	4.55833	0.735463	2.50524	0.184874	4.07148	3.88404	2.89567
NonInflamed	0.0947397	1.81693	0.299099	0.472449	0.162373	1.54916	1.94225	0.904911
NonInflamed	0.0761321	2.02705	0.400108	0.230035	0.126945	2.02866	1.26179	0.838055
NonInflamed	0.0756589	1.76889	0.172924	0.762648	0.460472	2.47869	1.19958	1.23006
NonInflamed	0.111082	4.04729	0.0729937	1.19001	0.0951894	2.5128	3.37857	2.51884
NonInflamed	0.0532659	1.89629	0.603671	0.610824	0.287802	2.04856	1.7346	0.69203
NonInflamed	0.14656	3.1943	0.944866	1.32748	0.842105	3.10525	1.56124	1.15286
NonInflamed	0.190669	3.78868	0.682038	1.12941	0.147922	2.36672	2.12908	1.02632
NonInflamed	0.045665	2.84093	0.345943	1.27473	0.282462	2.93154	2.2018	1.50081
NonInflamed	0.287279	3.51983	0.639328	1.45023	0.331505	2.94683	2.67443	1.33921
NonInflamed	0.0178674	2.06807	0.534885	0.594105	0.0431209	2.09693	2.13472	0.450244
NonInflamed	0.0689797	2.04412	0.0960035	0.852501	0.0349893	1.94535	3.87987	0.57925
NonInflamed	0.0447907	2.55544	0.316262	0.56805	0.127512	1.75431	1.83512	0.815263
NonInflamed	0.0543668	3.00161	0.394285	1.03742	0.0719054	2.542	1.65497	1.5357
NonInflamed	0.0849833	2.80884	0.224841	0.890683	0.0448913	2.30053	1.40343	1.44399
NonInflamed	0.213736	2.22877	0.462127	0.894597	0.0549412	2.33863	1.41812	0.96923
NonInflamed	0.0514351	2.26447	0.572117	0.861298	0.185064	2.03463	1.94035	1.27302
NonInflamed	0.0139061	2.03487	0.268804	0.700249	0.117376	1.85341	1.36424	0.874787
NonInflamed	0.0261565	2.42084	0.378245	0.421442	0.064824	1.48031	1.287	0.688035
NonInflamed	0.123209	1.19677	0.574047	0.5767	0.311522	2.31192	1.51527	1.05543
NonInflamed	0.071066	2.50345	0.611707	1.41779	0.0712424	2.9115	2.78334	1.06537
NonInflamed	0.126163	2.79598	0.8271	1.46162	0.065499	2.47766	3.02899	0.676026
NonInflamed	0.185794	2.34457	0.754578	1.16491	0.170292	2.57088	2.06124	1.08225
NonInflamed	0.068991	1.96651	1.10002	1.04207	0.0907599	2.28923	2.17734	1.89002
NonInflamed	0.0092965	2.35127	0.96367	0.703083	0.0622211	2.04864	1.27603	1.52915
NonInflamed	0.0185701	2.09842	0.0639072	0.551521	0.0506991	1.8705	1.46648	0.922749
NonInflamed	0.0529236	1.07676	0.609343	0.923153	0.135663	3.15877	1.86918	1.17999
NonInflamed	0.0617604	1.96762	0.356149	0.775283	0.301582	2.35008	1.43607	1.05843
NonInflamed	0.0729806	3.05527	0.247691	1.00487	0.0994055	2.19871	2.04869	1.01513
NonInflamed	0.111603	1.38703	1.07278	0.511096	0.444382	2.17769	1.50656	0.364467
NonInflamed	0.169575	3.27848	1.60084	1.15686	0.367235	2.20357	1.59263	0.363975
NonInflamed	0.135298	3.57488	0.220091	0.742711	0.229212	2.37098	2.56304	1.25602
NonInflamed	0.0423969	2.46507	0.677272	0.733117	0.162335	2.02383	2.4542	1.57643
NonInflamed	0.016129	2.30337	0.30689	0.692913	0.209522	1.59581	1.26036	1.10046
NonInflamed	0.033151	2.02624	0.117106	0.568702	0.400754	2.1341	1.34261	0.614213
NonInflamed	0.111155	0.967458	0.443088	0.629117	0.141781	1.61894	0.959222	0.565512
NonInflamed	0.02773	2.20987	0.96627	0.284301	0.156487	1.76931	0.544088	1.47636
NonInflamed	0.250384	4.46844	1.13367	1.54471	0.986101	2.84075	2.32656	0.702989
NonInflamed	0.35926	4.16397	1.53696	1.9371	0.953847	3.76556	3.21124	1.97484
NonInflamed	0.0712115	1.98311	0.245138	0.602115	0.293429	1.71146	2.69332	0.538479
NonInflamed	0.0283653	2.28983	0.7873	0.741386	0.329389	2.14649	1.28914	0.729294
NonInflamed	0.0835296	3.04778	0.464863	1.31199	0.322338	2.63735	2.59876	1.76259
NonInflamed	0.0560193	2.41043	0.297916	0.991013	0.213589	2.52369	2.67629	1.41347
NonInflamed	0.106225	2.43732	0.996255	1.19226	0.462817	2.89049	3.11959	1.84502
NonInflamed	0.0882099	2.48358	0.434327	1.16566	0.616576	2.84221	1.35836	1.20682
NonInflamed	0.0519637	2.71367	0.358748	0.691047	0.150821	1.96988	1.98998	1.06262
NonInflamed	0.0663434	1.70293	0.723877	0.63614	0.0683291	2.15143	1.67802	1.45544
NonInflamed	0.0210731	1.92386	0.521969	0.657236	0.133026	2.25407	2.1943	1.53184
NonInflamed	0.0172136	1.95153	0.253018	0.454087	0.177448	1.73134	0.770492	1.31157
NonInflamed	0.0481109	1.69452	0.387182	0.494245	0.144168	1.31614	0.653372	0.340366
NonInflamed	0.493421	2.31454	0.582838	0.934329	0.351231	2.28255	1.7649	1.28158
NonInflamed	0.524585	2.42184	0.986605	1.40131	0.151563	2.06386	2.18771	1.32688
NonInflamed	0.124499	3.24607	0.856278	1.96354	0.172321	3.391	2.81859	2.57928
NonInflamed	0.260093	4.62755	0.419488	1.81133	0.0370136	3.35842	2.65217	2.46926
NonInflamed	0.65567	3.89621	0.186134	2.09724	0.111725	3.12736	2.3359	2.12047
NonInflamed	0.0450577	3.77088	1.05057	1.82712	0.139274	3.43177	3.10015	1.53451
NonInflamed	0.0943223	3.33109	0.328922	1.37146	0.269177	2.80706	2.383	1.05081
NonInflamed	0.114005	2.90248	0.793411	1.00769	0.408151	2.04651	2.20288	1.21953
NonInflamed	0.0374685	2.90595	0.480427	1.00099	0.423189	1.29465	1.81662	0.221528
NonInflamed	0.15251	2.25565	1.01284	1.16207	0.315791	2.22874	2.32869	0.380756
NonInflamed	0.204356	2.41914	0.625241	1.18564	0.109862	2.36756	1.99315	0.622635
NonInflamed	0.120722	3.52781	0.493537	1.32816	0.209381	2.74857	2.05401	2.21112
NonInflamed	0.200505	3.70324	0.742017	1.36613	0.273698	2.76086	2.48546	1.44894
NonInflamed	0.117786	4.02971	1.44243	1.60554	0.202686	3.39124	2.81436	1.44794
NonInflamed	0.589985	3.91389	0.638573	1.55632	0.0429435	3.25892	1.89932	1.09526
NonInflamed	0.105832	3.00478	0.782514	0.728354	0.480139	2.92337	2.10203	1.17761
NonInflamed	0.095747	3.60203	1.06352	0.70943	0.294481	3.20076	1.41063	1.60623
NonInflamed	0.0596529	1.65807	1.06485	1.08943	0.220725	2.40941	1.66253	0.956252
NonInflamed	0.0851976	2.78169	0.969044	1.32087	0.325497	2.56266	1.82754	1.15677
NonInflamed	0.0827549	3.59818	0.663091	1.31783	0.308567	2.36569	2.77743	1.47058
NonInflamed	0.0395763	2.80035	0.731836	1.31889	0.415566	2.10676	2.77226	0.987173
NonInflamed	0.0404363	2.4318	0.138546	0.535582	0.0875113	1.38618	1.42646	0.345274
NonInflamed	0.252565	4.35269	1.28345	1.91389	0.12857	2.97437	2.5946	2.90132
NonInflamed	0.153759	3.69824	1.16793	1.70364	0.686902	3.54033	2.57385	1.36092
NonInflamed	0.0188026	2.87388	0.351927	0.865089	0.345653	1.76177	1.26438	1.44086
NonInflamed	0.0596938	3.47424	0.608949	1.37783	0.452168	3.22697	2.37481	2.69293
NonInflamed	0.0581602	2.01284	0.765754	1.39787	0.222573	2.84689	2.85443	1.65734
NonInflamed	0.055317	2.91949	0.169732	0.87566	0.367911	1.88774	2.67971	1.45481
NonInflamed	0.125832	1.49236	0.647096	1.08254	0.187095	1.46452	1.22704	1.13202
NonInflamed	0.0658825	1.92708	1.11762	1.16136	0.153473	2.04129	1.56704	0.400528
NonInflamed	0.155403	3.10494	0.429371	0.656175	0.29293	2.49162	1.89624	0.929808
NonInflamed	0.090966	2.50419	0.622899	0.699228	0.446524	1.62387	1.87326	0.772273
NonInflamed	0.060305	2.37595	0.404906	0.613618	0.147456	1.93931	1.96257	1.32615
NonInflamed	0.0490672	2.37348	0.300412	1.46637	0.131978	2.38632	2.06818	0.541582
NonInflamed	0.12822	2.70976	1.35205	1.12112	0.471097	2.67442	1.63368	1.98747
NonInflamed	0.151146	4.48988	0.767575	1.4517	0.438838	2.71398	1.63162	2.81957
NonInflamed	0.266072	3.58723	0.655752	0.92095	0.322648	2.77006	1.78531	1.22095
NonInflamed	0.103329	2.10338	0.56719	1.20818	0.200248	2.51161	1.48665	0.997593
NonInflamed	0.0351439	2.14646	0.546668	0.85814	0.152129	1.9255	1.10276	1.12528
NonInflamed	0.239948	4.30363	0.380211	1.53419	0.198368	3.61307	2.58863	1.78827
NonInflamed	0.345484	3.69945	0.632756	0.996773	0.374448	2.76269	2.47621	1.12476
NonInflamed	0.280307	3.42066	0.452473	1.08471	0.349658	3.0974	2.85009	1.78038
NonInflamed	0.0386625	2.65845	0.496083	1.404	0.0901346	2.54893	1.20892	1.05822
NonInflamed	0.0477991	2.96255	0.360246	1.44318	0.0465085	2.57823	1.79988	1.07543
NonInflamed	0.052633	2.57155	0.345646	0.714853	0.261608	1.41321	1.6599	1.49762
NonInflamed	0.0454323	2.2193	0.274623	0.738071	0.186891	2.12444	1.79541	0.804341
NonInflamed	0.0407749	2.03167	1.01848	0.809323	0.18829	2.02598	1.87025	0.744601
NonInflamed	0.0247895	1.23676	1.227	0.675827	0.20823	0.989987	1.09363	0.110875
NonInflamed	0.036585	2.49901	0.482876	1.0226	0.199178	2.84686	1.83522	0.589136
NonInflamed	0.0228603	2.04231	0.176844	0.688149	0.24653	2.44913	1.69767	0.547507
NonInflamed	0.0173794	1.48415	0.501135	1.1636	0.209304	2.71171	1.86877	0.844917
NonInflamed	0.0653054	2.49911	0.258225	1.21117	0.053722	2.51137	1.08249	1.28838
NonInflamed	0.103303	2.60836	0.665145	0.660868	0.0416073	1.62413	1.08915	0.765156
NonInflamed	0.0498014	2.46957	0.687506	0.655908	0.0870911	1.50012	1.25142	0.79191
NonInflamed	0.0632027	2.43753	0.504392	1.29147	0.102785	2.76934	1.50788	1.32088
NonInflamed	0.0660498	2.16832	0.450855	0.797697	0.149696	2.17176	1.61093	0.8272
NonInflamed	0.0383172	1.9277	0.836629	0.761024	0.168621	1.92271	1.85649	0.0945809
NonInflamed	0.07852	2.95868	0.847057	0.7857	0.276652	2.51783	1.85129	1.21815
NonInflamed	0.277927	2.58536	1.18609	0.96678	0.195156	2.28384	2.11172	0.373573
NonInflamed	0.105433	1.95964	0.586774	0.617702	0.214707	2.17033	1.40524	0.783347
NonInflamed	0.103976	2.84486	0.499626	1.1224	0.105869	2.11719	2.31358	0.43829
NonInflamed	0.168022	1.67194	0.624759	0.446323	0.198968	1.71169	1.36655	0.667011
NonInflamed	0.0754545	2.45098	0.574215	0.917032	0.46937	2.46001	1.58374	1.14246
NonInflamed	0.081599	3.14754	0.886769	1.2791	0.321319	3.31217	2.24576	1.51406
NonInflamed	0.127678	3.23672	0.353992	1.03182	0.18742	2.98078	2.30615	0.987752
NonInflamed	0.16782	2.86235	0.271864	1.15205	0.163422	2.61214	2.96319	0.82366
NonInflamed	0.0654431	3.71228	1.07501	2.44039	0.193836	3.27586	2.46904	2.49927
NonInflamed	0.0693251	2.89428	0.490789	0.907665	0.166201	2.30088	2.28347	0.936005
NonInflamed	0.0780516	3.09726	0.9349	1.01549	0.178447	2.42545	1.74769	0.351063
NonInflamed	0.22954	2.16908	0.561757	1.40086	0.480649	2.79651	1.16561	1.46558
NonInflamed	0.195617	3.68882	0.941358	0.428339	0.320087	2.44636	2.15463	0.106378
NonInflamed	0.144025	3.08721	0.822422	0.637147	0.46162	2.34395	1.59907	0.656251
NonInflamed	0.175157	3.53124	0.432523	0.382478	0.155496	2.11991	3.06377	0.10983
NonInflamed	0.109132	2.16132	0.214065	0.61739	0.337671	2.07015	1.04813	1.15439
NonInflamed	0.0738878	2.32407	0.428486	0.599388	0.118971	1.92241	2.90118	0.21973
NonInflamed	0.0131459	2.73819	0.898589	1.09378	0.338925	2.21554	1.17499	1.44599
NonInflamed	0.0296804	2.3689	0.41577	0.771383	0.286761	2.29485	1.5876	0.87677
NonInflamed	0.0647288	3.18188	0.940797	1.02326	0.74129	2.26212	1.69769	1.76705
NonInflamed	0.157979	2.89031	0.334736	1.22483	0.49264	3.29082	2.49971	2.84228
NonInflamed	0.171227	3.33185	0.972043	1.08255	0.665458	2.83491	1.52433	2.66489
NonInflamed	0.0458454	2.35887	0.766466	0.583219	0.20694	2.31944	1.70809	1.23894
NonInflamed	0.0150596	2.10177	0.850448	0.306454	0.281394	2.24274	1.05011	0.468631
NonInflamed	0.021171	2.90295	0.424572	0.935233	0.147698	2.842	1.46269	1.04597
NonInflamed	0.0465632	2.38126	0.372988	0.509302	0.259317	1.73761	1.04673	1.11193
NonInflamed	0.0644453	1.75321	0.287361	0.35758	0.376585	1.94596	1.0058	0.855899
NonInflamed	0.139617	3.75228	1.06136	2.22824	0.120586	3.42847	2.95353	2.61373
NonInflamed	0.0961477	3.89608	0.827609	1.23811	0.326067	2.98073	1.77979	2.48162
NonInflamed	0.36227	3.14752	1.02077	1.29401	0.505162	3.01513	2.4676	0.653994
NonInflamed	0.102259	1.3919	0.318813	0.546626	0.250887	1.7028	1.68637	0.275359
NonInflamed	0.0886357	1.21948	0.630281	0.441934	0.213671	2.13247	1.1865	0.21916
NonInflamed	0.0250205	2.97019	0.74379	1.17676	0.341842	2.6478	2.0102	1.53443
NonInflamed	0.0685579	3.2502	0.722469	1.75139	0.134617	2.79847	1.52432	1.88311
NonInflamed	0.0704748	2.33285	1.13714	0.917824	0.451587	2.52303	0.874113	0.887153
NonInflamed	0.198764	1.95703	0.947629	1.09076	0.360503	2.31187	2.10296	0.372745
NonInflamed	0.0611264	2.63102	1.28532	0.982858	0.259972	2.59415	1.67293	1.88878
NonInflamed	0.07364	3.51894	0.403389	1.18224	0.0516745	2.43105	1.88356	2.31941
NonInflamed	0.197996	2.73885	1.10938	1.27557	0.0996912	2.44959	2.64084	1.82632
NonInflamed	0.206138	3.17279	0.783632	1.06382	0.254736	2.71812	2.08441	1.5386
NonInflamed	0.105706	2.38227	1.082	1.85273	0.418163	2.88699	2.18569	2.23108
NonInflamed	0.108277	1.74625	0.933035	1.24418	0.715913	2.5894	1.3445	1.28565
NonInflamed	0.0509652	3.34554	1.63337	0.910614	0.317894	2.53976	2.43242	2.36547
NonInflamed	0.0346152	3.6713	0.46601	1.9294	0.066674	3.1545	3.17735	2.81791
NonInflamed	0.0414331	2.30622	0.427695	1.17259	0.070554	2.38489	1.89974	1.09312
NonInflamed	0.0301937	2.74464	0.0911908	1.19967	0.10376	1.91437	1.39272	1.64027
NonInflamed	0.0234149	1.75818	0.626713	0.648391	0	1.28228	1.68866	0.77554
NonInflamed	0.108675	3.30459	0.172942	2.04723	0.202399	3.53515	2.02435	2.50601
NonInflamed	0.119807	3.75751	0.56977	1.48928	0.116678	3.18107	1.59872	1.95592
NonInflamed	0.0716174	2.59091	0.0545624	0.954054	0.0361831	2.42963	2.40442	1.75067
NonInflamed	0.0367983	1.40298	0.527722	0.212263	0.25485	1.30872	0.481459	0.121018
NonInflamed	0.0531462	3.50416	0.302115	1.13987	0.196588	2.69958	2.25581	1.26557
NonInflamed	0.141646	3.77081	0.439049	1.98941	0.401982	3.62464	2.16988	2.11546
NonInflamed	0.146943	3.67646	0.706237	1.70846	0.115638	2.85341	1.4456	1.58048
NonInflamed	0.0949552	2.79856	0.862762	1.42054	0.167541	2.93133	3.58255	1.95044
NonInflamed	0.0109684	1.77993	0.106271	1.1893	0.11567	2.35973	1.13703	1.31181
NonInflamed	0.0235005	2.92698	0.454506	0.952055	0.265746	2.87745	1.89384	0.977167
NonInflamed	0.0580421	2.37404	0.361107	1.36452	0.288063	2.46003	1.72888	1.07686
NonInflamed	0.0176909	1.90032	0.374347	0.72332	0.0324256	1.615	1.5103	0.73932
NonInflamed	0.0186031	2.09357	0.145507	0.534661	0.0624497	1.32998	0.746722	1.10255
NonInflamed	0.0338598	1.20706	0.10653	0.280235	0.0367288	0.902932	0.605717	0.139139
NonInflamed	0.0522191	2.46752	0.699368	0.789323	0.482912	2.11573	2.37409	1.52637
NonInflamed	0.0480173	1.67548	0.705701	0.271198	0.275116	1.83808	1.51524	0.401644
NonInflamed	0.0784832	1.99131	0.112018	0.574403	0.105983	2.08662	2.62856	0.300668
NonInflamed	0.24181	1.94858	0.0241561	1.0661	0.00705635	1.83137	4.17656	0.581809
NonInflamed	0.0499303	2.81984	0.884085	0.522376	0.212109	2.02642	1.6036	2.0343
NonInflamed	0.417298	2.90068	0.368848	0.75873	0.231936	2.61028	2.23154	1.71755
NonInflamed	0.251107	3.28004	1.3881	1.47084	0.17385	3.56903	2.09456	1.68684
NonInflamed	0.188685	3.26714	0.610051	1.12306	0.305581	3.38778	2.61109	1.54307
NonInflamed	0.127281	1.61348	0.747148	1.17449	0.146723	2.74428	2.69592	1.33004
NonInflamed	0.0703762	0.83111	0.196252	0.447925	0.0504411	1.05208	1.73322	0.100766
NonInflamed	0.105568	2.60739	0.392896	1.26611	0.126362	2.38692	2.26384	1.47664
NonInflamed	0.0892909	2.72452	0.391934	0.749907	0.0853016	2.01439	1.54994	0.703979
NonInflamed	0.032184	1.48496	0.27044	0.880774	0.290508	2.17579	1.22804	1.43188
NonInflamed	0.0268932	1.41642	0.542557	0.76632	0.176934	1.37091	1.34775	1.01571
NonInflamed	0.0934622	2.9565	0.241227	0.891173	0.154988	2.18992	1.44818	1.12487
NonInflamed	0.0510549	1.50328	0.574972	0.688763	0.278752	2.16202	2.27524	0.895922
NonInflamed	0.121161	1.79625	0.775048	1.15848	0.202522	2.35566	1.39629	0.840554
NonInflamed	0.033296	1.25889	0.582481	0.697265	0.148669	2.8524	1.61759	0.914431
NonInflamed	0.0990686	3.11526	0.653058	0.926756	0.405479	3.03822	2.28476	2.14569
NonInflamed	0.159085	2.57267	0.810503	0.804767	0.317278	2.03258	1.58094	1.42165
NonInflamed	0.105719	2.57445	0.397438	0.453698	0.351628	2.21883	0.756917	0.84478
NonInflamed	0.114077	2.6144	1.11332	1.11049	0.422687	3.40288	1.46382	1.30716
NonInflamed	0.0681396	2.96138	0.317717	0.89453	0.142898	2.80924	2.45708	0.676744
NonInflamed	0.0441745	3.69565	1.10241	1.88649	0.0430394	3.32296	2.75635	1.40728
NonInflamed	0.063534	2.83633	0.218145	0.690179	0.334589	1.94584	2.34913	0.239456
NonInflamed	0.180757	2.6336	1.07177	1.15945	0.545887	2.74941	1.75288	1.70978
NonInflamed	0.00846526	1.76043	0.314285	0.670374	0.215828	1.88493	1.82382	1.09394
NonInflamed	0.0527652	2.47155	0.265191	0.821302	0.293698	2.71511	1.82569	1.42186
NonInflamed	0.0892199	3.32675	0.90353	0.891308	0.200342	2.71751	3.41019	1.83048
NonInflamed	0.161224	3.87052	0.945267	1.64199	0.0589161	3.4679	2.73922	1.68449
NonInflamed	0.0813288	3.14359	1.2855	0.92705	0.098943	2.94859	1.96864	1.5015
NonInflamed	0.0420111	2.8538	0.414737	1.13662	0	2.27273	1.74894	1.27826
NonInflamed	0.0386863	2.08782	0.416743	0.5424	0.168918	1.98984	1.34012	0.609511
NonInflamed	0.049848	2.01942	0.458352	0.566128	0.159421	2.18691	1.28757	0.906415
NonInflamed	0.119444	4.80127	0.498801	2.27604	0.103319	3.64647	2.95965	2.70603
NonInflamed	0.15031	1.78813	0.513974	1.03372	0.373918	2.53204	1.2364	0.891458
NonInflamed	0.05683	2.48748	0.335608	0.589986	0.369366	2.2737	2.11458	0.869927
NonInflamed	0.306225	2.67886	0.351995	1.17874	0.0921773	2.71221	2.64051	1.81224
NonInflamed	0.0998718	2.98693	0.460999	0.65391	0.170216	2.51274	2.15348	1.27531
NonInflamed	0.0833955	2.79692	0.768855	1.89022	0.214221	3.39573	2.44619	1.48602
NonInflamed	0.13698	3.01064	0.840703	1.58276	0.415432	3.1607	2.24391	1.7243
NonInflamed	0.0566121	1.71656	0.568638	1.03948	0.188554	2.49997	1.85417	1.3998
NonInflamed	0.055388	2.2469	0.297676	1.19525	0.143455	2.56744	1.65754	0.963789
NonInflamed	0.0581128	2.46733	0.376207	0.331949	0.191449	1.49334	1.77342	0.497172
NonInflamed	0.0371916	1.90375	0.180117	0.427693	0.253355	1.35623	0.816004	0.63104
NonInflamed	0.048812	3.70021	0.815454	1.04877	0.120575	2.81195	1.85336	1.38905
NonInflamed	0.0423587	2.72262	0.869193	0.493417	0.275954	2.29312	2.53897	1.1994
NonInflamed	0.0781585	2.69142	0.971437	0.807788	0.18476	1.9233	1.19072	0.559755
NonInflamed	0.0927725	3.24091	0.483691	0.932352	0.401522	2.34068	1.31633	1.04229
NonInflamed	0.418352	3.67646	1.43573	1.83476	0.285872	3.32495	2.61464	2.10723
NonInflamed	0.0283266	1.8448	0.450917	0.296666	0.185176	1.61302	1.14982	0.954258
NonInflamed	0.0504803	1.97344	0.537867	0.659084	0.124067	2.41123	1.80723	1.06748
NonInflamed	0.0366779	2.68838	0.370374	1.0166	0.114874	2.48587	2.08098	1.60384
NonInflamed	0.0288447	1.19637	0.723773	0.48533	0.267224	1.84044	0.652906	0.93724
NonInflamed	0.0247774	2.3512	0.163193	0.640122	0.168061	1.79545	1.16039	0.495299
NonInflamed	0.173629	1.98658	0.358407	0.443509	0.0834239	1.7639	1.20471	0.629821
NonInflamed	0.0363933	2.62121	0.400902	0.462313	0.189946	1.86903	2.12849	2.13451
NonInflamed	0.223963	3.62226	0.25642	1.23434	0.0503704	2.80321	1.98087	2.00609
NonInflamed	0.0719649	2.30825	0.348263	1.51774	0.614665	3.05623	2.20437	2.52781
NonInflamed	0.0671264	1.9692	0.438944	0.881317	0.147008	2.34955	1.22191	1.44799
NonInflamed	0.0683693	1.48068	0.312942	0.815504	0.074672	2.56823	1.59913	1.22811
NonInflamed	0.0344106	2.09898	0.254463	0.660985	0.0792178	1.61022	1.63274	1.37891
NonInflamed	0.0769293	2.15158	0.881913	1.14446	0.231928	2.40757	2.79947	1.42767
NonInflamed	0.0444939	1.46253	0.510618	0.590314	0.100779	2.19503	1.5013	0.978285
NonInflamed	0.0883792	1.95363	0.0839421	0.674123	0.123405	1.74096	2.31979	0.559181
NonInflamed	0.207885	2.40339	0.375658	1.37728	0.41898	3.10595	1.40881	0.672968
NonInflamed	0.335568	2.81706	0.800934	0.622549	0.39159	3.75376	1.9812	0.270492
NonInflamed	0.300557	2.133	1.13043	1.01355	0.675683	2.76643	2.89144	0.387735
NonInflamed	0.091708	1.19855	0.328957	0.86886	0.138686	2.41052	1.36212	0.48366
NonInflamed	0.0780073	2.50632	1.44572	0.825297	0.165565	2.45645	1.00328	1.77441
NonInflamed	0.068805	1.9456	0.366354	0.32084	0.143138	1.50649	1.19256	1.0013
NonInflamed	0.140592	3.09957	0.290986	2.40467	0.024814	3.60733	3.24753	1.17297
NonInflamed	0.04455	2.41316	1.07662	1.62439	0.293581	2.49715	2.22612	0.532947
NonInflamed	0.131653	4.02499	0.135359	1.89683	0.107749	3.13291	2.002	2.0288
NonInflamed	0.0532422	3.31526	0.754648	1.26701	0.202002	2.73534	1.62897	2.30022
NonInflamed	0.0536708	1.42545	0.463117	0.426306	0.401719	1.93437	1.81263	0.606491
NonInflamed	0.0145488	2.0354	0.229905	0.533108	0.269677	1.62407	1.19206	0.33727
NonInflamed	0.131952	2.36898	0.449304	1.1508	0.389401	2.42046	1.46832	1.69186
NonInflamed	0.170907	2.38721	0.804793	0.667492	0.335662	2.00355	1.01653	0.592943
NonInflamed	0.0920795	1.77271	0.681255	1.06002	0.621011	2.72357	1.17282	1.76165
NonInflamed	0.0872089	2.47378	1.05738	1.12417	0.774917	2.77178	2.29867	1.1195
NonInflamed	0.204804	1.89799	1.15212	1.24359	0.235257	2.74733	2.50379	0.454179
NonInflamed	0.0789051	3.11226	0.367529	1.25225	0.0769004	2.60174	2.36412	1.86953
NonInflamed	0.0502621	2.02294	0.577492	0.697568	0.333412	1.7976	1.33527	1.5026
NonInflamed	0.0416319	1.34956	0.408401	0.466819	0.260303	2.62032	0.779738	0.886657
NonInflamed	0.0199894	1.4628	0.0927594	0.865056	0.0913848	2.23685	0.855803	1.19764
NonInflamed	0.219646	3.03368	1.30297	1.51045	0.467053	3.16023	2.54991	2.31462
NonInflamed	0.0925557	3.1892	0.732115	1.05157	0.287506	3.03092	3.02811	1.75082
NonInflamed	0.0473659	2.46867	0.40513	0.831208	0.192242	2.53732	2.41413	1.66789
NonInflamed	0.084233	3.79686	0.75329	1.2118	0.483834	3.11715	1.98278	2.77703
NonInflamed	0.124187	3.85633	0.755205	1.51685	0.575414	2.55316	1.85051	2.12512
NonInflamed	0.0484392	1.77178	0.64988	1.27563	0.433981	2.44679	1.03081	1.88144
NonInflamed	0.0748878	3.64359	0.590624	1.09254	0.147066	2.44525	2.46706	1.67344
NonInflamed	0.133564	1.96085	0.599811	0.948556	0.261031	2.47473	2.47219	0.432768
NonInflamed	0.0732956	3.33958	0.594166	0.757359	0.491161	3.21284	2.55768	1.06537
NonInflamed	0.0490682	3.42049	0.235969	0.768125	0.48668	2.56889	2.44873	1.45511
NonInflamed	0.0678267	2.94298	1.46507	1.27639	0.733909	2.65399	2.02832	1.24014
NonInflamed	0.0913806	2.6283	0.51522	1.13157	0.378305	2.09687	1.06923	0.838288
NonInflamed	0.0771249	2.8202	0.380094	0.892867	0.252908	1.6799	2.064	1.147
NonInflamed	0.0167577	2.16501	0.738008	0.562868	0.138846	2.06677	1.04509	1.72847
NonInflamed	0.0282191	1.63227	0.0742444	0.287279	0.153636	1.42899	0.749757	1.16311
NonInflamed	0.0198071	2.63668	0.219806	0.376992	0.24399	1.92384	2.37673	1.64602
NonInflamed	0.0180722	1.59083	0.442827	0.726289	0.268776	1.99487	1.07001	2.35395
NonInflamed	0.0256286	2.37222	0.54575	0.575702	0.0888331	1.73033	1.12773	1.83582
NonInflamed	0.145692	3.6601	0.583432	1.05456	0.28267	2.61473	1.95243	2.17153
NonInflamed	0.325902	2.84789	0.718472	0.620772	0.152626	2.50657	1.66856	1.50942
NonInflamed	0.0600467	2.27176	0.14838	1.35616	0.107369	2.70384	1.83833	1.97149
NonInflamed	0.152593	1.76229	0.531122	0.545636	0.0535851	1.73631	3.80999	0.442954
NonInflamed	0.00975397	2.07019	0.917596	0.58015	0.318872	1.92079	0.957284	0.095754
NonInflamed	0.100706	2.31676	1.01524	0.667908	0.355667	1.52468	1.96172	0.809281
NonInflamed	0.271605	2.5246	1.52054	1.55504	1.17225	2.7397	2.08656	0.713333
NonInflamed	0.119772	2.85269	1.54085	2.13962	0.418739	3.02591	2.63009	0.947574
NonInflamed	0.0307011	0.807561	0.333447	0.367567	0.0197546	1.05569	1.62134	0.113853
NonInflamed	0.0203853	3.14874	0.608474	0.690867	0.397861	2.43599	1.33483	1.3682
NonInflamed	0.0123941	2.48875	0.520997	0.353412	0.428156	2.09289	1.32307	1.15061
NonInflamed	0.116679	2.95499	0.113535	1.19786	0.184137	2.12682	1.44571	1.03705
NonInflamed	0.0766835	1.50183	0.135418	0.405906	0.0808215	1.20052	0.601699	1.00198
NonInflamed	0.0526796	1.44191	0.180897	0.201598	0.101803	1.44793	0.331157	0.471225
NonInflamed	0.104717	2.80871	0.463071	0.936519	0.550464	2.8194	2.26959	1.81725
NonInflamed	0.0487291	1.90114	0.150084	0.516071	0.149639	1.30731	2.4568	0.241224
NonInflamed	0.0231984	1.0646	0.087013	0.598217	0.0796758	1.33234	1.25336	0.890916
NonInflamed	0.0277973	2.42496	0.412878	0.608019	0.135038	1.91251	1.56875	1.27574
NonInflamed	0.0933202	2.77797	0.114547	0.56352	0.107962	1.96785	1.44335	0.861685
NonInflamed	0.113628	1.76119	0.624966	1.09012	0.0824378	2.79647	2.19309	0.875361
NonInflamed	0.107191	2.06902	0.62067	1.00779	0.12557	2.01954	2.57647	0.272218
NonInflamed	0.0516312	1.83648	0.753245	1.05085	0.143701	2.34085	2.26277	0.269753
NonInflamed	0.0246627	2.17083	0.175341	0.686758	0.094791	2.19262	1.2236	1.03567
NonInflamed	0.0765807	1.68184	1.1794	0.699978	0.4045	2.27569	2.27806	0.278033
NonInflamed	0.0677382	1.46669	1.19449	0.621464	0.165776	2.02524	1.82902	0.193429
NonInflamed	0.0847045	2.06338	0.897039	0.638586	0.246706	2.23488	1.25798	0.415128
NonInflamed	0.0481137	1.58169	1.29843	1.0638	0.16215	2.71845	1.18545	0.818158
NonInflamed	0.0802732	2.59517	0.460977	1.0216	0.783526	3.18606	2.29645	0.732351
NonInflamed	0.178998	2.82888	0.323897	1.12302	0.216255	2.85158	2.43283	1.96589
NonInflamed	0.0314378	1.60763	0.126311	0.346264	0.369121	2.06743	2.09407	1.55068
NonInflamed	0.0701736	3.93504	0.815869	1.52817	0.189055	2.93965	2.61343	1.70522
NonInflamed	0.0254981	2.00712	0.200925	0.823069	0.209316	2.42638	2.83237	1.79126
NonInflamed	0.414937	1.91164	0.441618	0.846939	0.167054	2.02609	2.05866	1.38322
NonInflamed	0.0361964	2.02621	0.426156	0.91076	0.343676	2.35372	1.3163	1.45392
NonInflamed	0.0141543	2.07835	0.18926	0.686846	0.0442682	1.7973	1.40947	1.7148
NonInflamed	0.0676622	2.35736	0.713553	0.727603	0.302684	2.06796	0.781071	0.55615
NonInflamed	0.104012	1.54926	0.504461	0.712756	0.199272	2.51558	2.1482	0.54245
NonInflamed	0.0549113	2.80491	0.352078	0.796197	0.149104	2.51915	1.67048	0.986205
NonInflamed	0.0435704	2.9178	0.0803345	0.933135	0.041606	2.17857	2.30481	1.50761
NonInflamed	0.0283639	2.25073	0.22854	0.446945	0.0608348	1.92175	1.66675	1.13466
NonInflamed	0.0329613	2.15397	0.104777	0.570545	0.0726977	2.32689	2.25276	0.989433
NonInflamed	0.0934332	2.83846	0.439427	0.565897	0.249184	2.11535	1.47477	1.5015
NonInflamed	0.0248978	2.35229	0.416794	0.300248	0.271127	2.20925	1.33235	2.1685
NonInflamed	0.138901	1.87033	0.177357	0.783178	0.0841562	1.52808	1.04445	0.346579
NonInflamed	0.125706	2.60871	0.834393	0.962056	0.715548	3.03511	2.72471	0.572462
NonInflamed	0.0663978	1.93906	0.261478	0.607329	0.06252	1.9522	1.87303	1.09617
NonInflamed	0.0143125	1.04173	0.236373	0.537713	0.149913	1.79347	0.75568	1.15626
NonInflamed	0.00531751	1.95575	0.428001	0.450706	0.0567221	1.08729	1.07343	0.686518
NonInflamed	0.0612896	3.75382	0.478126	1.6907	0.331645	3.06481	1.65427	3.31665
NonInflamed	0.0642204	2.69445	0.243205	1.38236	0.169885	2.4413	1.62949	2.48444
NonInflamed	0.0992932	2.40941	0.565849	1.08985	0.062338	3.19434	1.39651	1.11797
NonInflamed	0.0581173	1.92601	1.50938	1.16697	0	2.1324	2.60188	0.726514
NonInflamed	0.0844498	2.67359	0.612955	0.955121	0.204846	2.15376	2.07023	1.90254
NonInflamed	0.0318395	1.09334	0.496688	0.194559	0.312717	1.64319	1.28234	0.182369
NonInflamed	0.128336	2.58266	1.32003	1.06353	0.452885	2.42585	2.53317	0.214659
NonInflamed	0.237385	2.09829	0.737541	1.14645	0.241515	2.27491	2.27697	1.39961
NonInflamed	0.0571892	3.40141	0.39655	1.87646	0.165098	3.21949	2.49456	1.92817
NonInflamed	0.0651266	2.34233	0.438324	0.700951	0.539808	2.21283	1.52555	1.58989
NonInflamed	0.101135	2.04484	0.392165	0.724388	0.182835	1.88412	1.61328	0.942658
NonInflamed	0.0177221	1.38113	0.597271	0.790459	0.254696	1.54635	1.20819	0.759399
NonInflamed	0.0527567	1.9021	0.751914	1.06768	0.227996	2.5041	1.26426	1.85024
NonInflamed	0.0283471	1.59564	0.465972	0.818381	0.269508	2.8409	1.63156	1.81006
NonInflamed	0.0328258	1.35468	0.358213	0.541017	0.135343	2.37602	2.16328	0.606532
NonInflamed	0.0944799	2.55091	0.518695	0.745311	0.413664	2.55493	1.39384	1.71453
NonInflamed	0.692076	3.10954	0.313293	0.90601	0.0978587	2.2987	2.62318	1.63096
NonInflamed	0.0915996	2.87556	0.30865	1.0951	0.397125	3.10977	1.89829	1.21559
NonInflamed	0.149479	2.41381	0.441797	0.953034	0.341098	2.64334	1.6475	1.70522
NonInflamed	0.0572129	2.72836	1.09533	0.951328	0.512759	3.1531	1.21347	0.788877
NonInflamed	0.040879	2.68608	0.280484	0.711399	0.233518	1.78338	0.886145	0.211367
NonInflamed	0.0325204	2.86105	0.765375	0.773398	0.369436	2.77154	1.96631	1.47413
NonInflamed	0.0302002	3.01718	0.905354	0.762304	0.498338	2.05753	1.32147	1.41873
NonInflamed	0.0382147	2.13047	0.413296	0.486995	0.251922	2.01842	0.935676	0.886145
NonInflamed	0.291598	2.46604	0.189437	0.587365	0.0771147	2.39189	1.38854	1.08874
NonInflamed	0.097877	2.41998	1.17718	0.581962	0.369225	1.97325	1.2477	1.47891
NonInflamed	0.0818467	3.13844	0.972479	1.02606	0.388974	2.21603	1.21091	1.79838
NonInflamed	0.0266312	2.823	0.0446208	0.512055	0.128347	0.912384	1.42893	0.443874
NonInflamed	0.0389136	2.86061	0.0330758	0.774372	0.0781479	1.96493	1.54976	2.12232
NonInflamed	0.0647653	2.21113	0.711148	0.594846	0.17017	1.99386	1.35388	0.892204
NonInflamed	0.180565	2.95055	0.672206	0.735088	0.321751	1.79159	2.14288	1.16711
NonInflamed	0.234916	3.46809	0.137094	1.0343	0.072255	2.23832	3.3523	1.71255
NonInflamed	0.199925	3.55665	0.303238	1.49821	0.00540458	2.07583	3.00595	1.65525
NonInflamed	0.0208982	2.4576	0.116152	1.34992	0.17144	2.74293	1.7194	1.68533
NonInflamed	0.00739852	2.86654	0.382796	1.19423	0.0772531	2.14243	1.55507	1.44412
NonInflamed	0.120272	2.98329	0.846799	0.963713	0.442078	2.9236	2.78554	0.903188
NonInflamed	0.0687454	1.48449	0.680761	0.64919	0.459302	1.64754	2.0811	0.407773
NonInflamed	0.108427	2.46786	0.642305	1.21458	0.645855	2.93594	2.99029	0.379855
NonInflamed	0.113669	2.99625	1.27975	0.716219	0.514023	2.14637	1.34525	0.252613
NonInflamed	0.0385459	2.32725	0.650602	0.342322	0.23208	2.00276	0.670504	0.629719
NonInflamed	0.0457672	1.88473	0.819847	0.733974	0.160307	1.70572	1.2677	0.602456
NonInflamed	0.00818737	1.52818	0.0384087	0.546982	0.0617706	2.37077	1.38858	0.766505
NonInflamed	0.0454835	2.58588	0.559386	0.86021	0.351855	2.26522	2.14245	1.12952
NonInflamed	0.0378889	1.46985	0.307348	0.463377	0.28035	1.84	1.09228	0.169582
NonInflamed	0.033281	2.36505	0.171773	0.620675	0.155997	1.80563	1.24101	0.792554
NonInflamed	0.139421	2.75416	1.24201	1.57566	0.471376	3.4251	2.14729	0.497566
NonInflamed	0.0524841	1.86166	0.422016	0.615921	0.376884	2.12318	0.866224	0.646637
NonInflamed	0.00948823	3.12441	0.470351	0.703542	0.362356	2.09528	1.65426	0.773132
NonInflamed	0.128644	3.31982	0.914276	1.2534	0.361301	3.06903	2.47188	1.28044
NonInflamed	0.104427	4.05741	0.409836	2.00646	0.143324	3.52759	3.27875	2.15609
NonInflamed	0.0698169	1.35933	0.32587	0.390183	0.0581249	1.45596	1.25861	0.349158
NonInflamed	0.0382116	1.67772	1.49156	0.62023	0.198561	2.08295	2.09459	0.691195
NonInflamed	0.131893	2.96238	1.02046	1.09726	0.540287	2.88727	1.58704	1.54907
NonInflamed	0.107279	2.8074	0.173353	0.982377	0.285593	2.2961	2.42492	0.79121
NonInflamed	0.0389029	1.26027	1.29463	0.330791	0.919866	2.52247	1.18607	0.308868
NonInflamed	0.0317006	3.68488	0.407175	1.15323	0.178791	2.33236	2.67006	1.23199
NonInflamed	0.0546568	2.49181	1.16038	0.850911	0.338804	2.83052	1.77793	0.448533
NonInflamed	0.154517	2.51293	0.732082	1.04944	0.42196	2.10935	2.07969	0.800992
NonInflamed	0.141964	3.41758	0.124476	1.09711	0.200998	2.02851	1.89439	1.51972
NonInflamed	0.064137	2.4645	0.879791	0.664048	0.362345	2.19425	2.09349	1.60204
NonInflamed	0.0935643	2.08194	1.07671	0.625663	0.396003	2.51922	1.25827	1.19939
NonInflamed	0.0630794	2.37948	0.412951	0.701402	0.503794	2.53069	1.6364	1.52243
NonInflamed	0.0196533	2.16428	0.247995	0.536669	0.10013	1.78815	0.961421	0.806752
NonInflamed	0.185923	3.32805	1.05673	1.52432	0.2121	3.25864	3.00884	2.25446
NonInflamed	0.348186	3.44377	0.148764	1.73465	0.0431202	3.82961	3.35574	1.29044
NonInflamed	0.0367909	1.8244	0.236605	0.476818	0.203713	1.81551	0.714697	0.24225
NonInflamed	0.0491808	3.23434	0.805873	1.08762	0.414897	3.01735	3.25728	1.13447
NonInflamed	0.0737262	2.51034	0.543791	0.743953	0.637376	2.23768	1.29298	0.196892
NonInflamed	0.0835671	2.00598	0.195742	1.81876	0.268877	2.82366	2.87068	0.624101
NonInflamed	0.119193	1.87006	1.28853	0.941342	0.422675	2.18188	1.65378	0.19754
NonInflamed	0.509694	2.38498	0.771388	0.862487	0.279692	2.30918	2.43854	1.34685
NonInflamed	0.267005	1.79268	1.16624	1.22484	0.808227	2.1737	1.99521	0.816446
NonInflamed	0.0291816	2.68191	1.16072	0.919745	0.544587	2.65035	2.10278	1.50265
NonInflamed	0.337271	2.52341	0.587355	1.48263	0.176129	3.09344	2.14308	1.5634
NonInflamed	0.0236998	2.09516	0.42608	0.436903	0.113752	1.89675	0.798672	1.33601
NonInflamed	0.0135721	1.38295	0.234354	0.378288	0.0821718	1.19706	1.09577	0.74538
NonInflamed	0.0267759	1.06589	0.340095	0.588373	0.171182	1.66237	1.24731	0.588855
NonInflamed	0.163527	3.60346	0.456348	1.65611	0.294053	3.38346	2.6178	2.14549
NonInflamed	0.069294	3.1387	0.257695	0.926263	0.324328	2.80478	1.93106	1.59876
NonInflamed	0.119946	2.78746	1.1611	1.10978	0.326884	2.01451	2.38024	1.77353
NonInflamed	0.0672504	2.85943	0.888474	0.757554	0.407737	1.44211	1.1541	1.15299
NonInflamed	0.0465094	1.42412	0.270966	0.453239	0.0531769	1.65834	1.22712	0.112067
NonInflamed	0.0196855	2.35706	0.582923	0.856989	0.171403	2.33572	2.04611	1.16911
NonInflamed	0.00292858	1.5798	0.500099	0.280855	0.275521	1.44665	1.9419	0.558005
NonInflamed	0.0238254	1.45206	0.529474	0.450118	0.0854454	1.39479	0.854176	0.651438
NonInflamed	0.0329383	3.18187	0.684612	0.922688	0.748624	3.24149	2.84786	2.38038
NonInflamed	0.151111	3.32064	0.768153	1.12807	0.885726	2.99876	1.53842	0.353163
NonInflamed	0.16239	2.56697	0.352909	0.746326	0.0878096	2.36439	2.85311	1.8
NonInflamed	0.0821638	2.39171	0.746594	0.765062	0.0787105	2.41591	2.88321	0.875914
NonInflamed	0.151257	2.41769	0.326751	0.806473	0.521736	2.74775	2.85446	0.941935
NonInflamed	0.0575684	3.3059	0.335854	0.784246	0.0514333	2.05784	2.21832	1.06238
NonInflamed	0.00438359	1.07298	0.241797	0.215653	0.145054	1.75303	1.24938	0.579675
NonInflamed	0.0864851	1.39317	0.321688	0.605509	0.210239	2.40735	1.62799	0.897888
NonInflamed	0.0613102	1.05182	0.430639	0.497796	0.292262	1.57395	0.757193	0.608267
NonInflamed	0.0745969	2.79819	1.14797	1.38623	0.533281	3.22138	2.75327	1.73324
NonInflamed	0.00657601	2.47287	0.421306	0.433864	0.150479	1.96597	1.46163	0.708259
NonInflamed	0.402751	1.67787	0.553584	0.374851	0.0661498	2.01157	2.51072	0.220149
NonInflamed	0.0684386	2.98599	0.802342	1.17415	0.0900585	2.1053	3.48368	0.605693
NonInflamed	0.0752157	3.70143	0.792004	0.777292	0.425416	2.74915	1.9789	1.45582
NonInflamed	0.121825	2.95954	0.678666	0.704026	0.224558	2.31202	2.42451	1.15434
NonInflamed	0.040566	2.89903	0.543643	0.663977	0.325245	1.81392	1.44403	0.557521
NonInflamed	0.053398	2.85722	0.655368	0.929282	0.184564	2.30867	2.21409	1.84269
NonInflamed	0.136405	2.99626	0.499029	1.34026	0.217732	1.95546	1.49566	1.02412
NonInflamed	0.153655	1.85486	0.593638	0.836815	0.265615	2.57183	2.06549	1.29668
NonInflamed	0.77602	3.02378	0.125133	1.3739	0.0414392	2.30859	2.65588	0.946706
NonInflamed	0.199417	3.38844	0.33125	1.48966	0.575979	2.69543	1.87118	1.92824
NonInflamed	0.0577241	1.55462	1.13194	1.49172	0.221796	3.47279	2.88658	1.24351
NonInflamed	0.105981	3.16175	0.176946	0.813965	0	2.27015	1.73087	1.22788
NonInflamed	0.0409067	2.66924	0.539269	0.687785	0.0258868	1.55838	2.23897	0.575262
NonInflamed	0.0155379	2.25976	0.331461	0.603016	0.393138	1.46404	0.402609	0.997976
NonInflamed	0.069941	1.79797	0.454787	0.754172	0.297483	2.13718	2.01531	0.383866
NonInflamed	0.018169	1.8375	0.287869	0.271256	0.173847	1.64154	0.675178	0.708887
NonInflamed	0.104946	3.40625	0.376497	0.769695	0.117658	2.31917	3.6078	0.518392
NonInflamed	0.0811622	3.44755	0.559372	0.912839	0.146531	2.15804	3.08792	0.684179
NonInflamed	0.0744555	4.18073	0.954311	1.67835	0.181623	3.1301	3.29182	2.14781
NonInflamed	0.0601592	2.2844	0.800429	0.861664	0.398848	2.06037	2.36721	0.775144
NonInflamed	0.273071	2.93118	0.499422	0.783605	0.314993	2.50079	2.46117	0.508435
NonInflamed	0.0562136	2.1328	0.442636	0.696397	0.478269	1.86849	0.683644	1.50206
NonInflamed	0.0604895	1.83019	1.53426	1.3827	0.862033	3.20213	1.88919	1.53444
NonInflamed	0.19835	4.29551	0.50416	1.66308	0.19326	3.21707	3.06963	1.98488
NonInflamed	0.0278041	2.43624	0.0455296	0.644938	0.12811	1.39401	0.636133	1.1592
NonInflamed	0.136055	3.10421	1.4028	0.754506	0.521034	2.81157	1.26508	0.508942
NonInflamed	0.0485088	2.3259	0.255527	0.300078	0.341762	1.73736	1.19915	0.232595
NonInflamed	0.0181251	2.63101	0.992581	0.619135	0.197263	2.56742	1.3401	0.726134
NonInflamed	0.0344812	2.25183	0.247033	0.986976	0.137496	1.98735	1.62869	1.3677
NonInflamed	0.0959114	2.73787	0.835984	0.736799	0.376262	2.78175	1.75377	0.81232
NonInflamed	0.146865	1.52657	0.752386	0.644812	0.129963	2.31542	1.76444	0.374438
NonInflamed	0.0991846	2.51654	1.05501	1.44222	0.285935	3.25093	2.12514	2.44898
NonInflamed	0.11137	3.09952	0.44849	1.2284	0.513813	2.58016	2.71896	0.835779
NonInflamed	0.0326174	3.04024	0.445422	1.40799	0.366657	2.52091	2.34808	0.493602
NonInflamed	0.0328973	2.87533	0.954462	0.870923	0.534987	2.63365	2.62583	0.346804
NonInflamed	0.114066	2.65946	0.450395	1.55226	0.193434	2.56793	2.2144	0.712396
NonInflamed	0.0833854	2.90483	0.626273	0.879721	0.398674	2.40278	2.14019	1.04032
NonInflamed	0.108976	2.78175	0.506996	1.10906	0.25857	1.86985	1.69055	1.25729
NonInflamed	0.0145894	2.1388	0.484691	0.925721	0.22233	1.41035	1.51924	0.816491
NonInflamed	0.13763	3.22481	0.621062	0.810773	0.289017	2.91783	1.5826	1.78361
NonInflamed	0.128111	3.64684	0.569806	1.02148	0.511614	2.57114	1.93668	0.961332
NonInflamed	0.0320528	1.89413	1.05659	0.919829	0.309362	2.10099	1.11578	1.35515
NonInflamed	0.0252531	1.46074	0.73617	0.759448	0.552075	1.55548	1.62247	0.749188
NonInflamed	0.148113	2.42785	0.900024	0.793327	0.21727	2.04853	2.17177	1.86619
NonInflamed	0.0569799	2.97991	0.335632	1.24701	0.381122	3.0497	3.53821	1.97446
NonInflamed	0.0383918	2.69169	0.754704	0.61343	0.508221	2.21824	1.46254	0.572529
NonInflamed	0.0350534	1.65279	0.697486	0.367876	0.455215	1.49388	1.46115	0.471359
NonInflamed	0.087334	3.00022	0.559265	1.25883	0.496287	3.22019	2.16387	0.804792
NonInflamed	0.0982085	3.03365	0.672901	1.29368	0.387785	2.41193	2.59294	1.11078
NonInflamed	0.0851716	1.85389	0.232211	1.52655	0.14852	2.63965	1.62653	1.08691
NonInflamed	0.0602172	2.73297	1.0186	1.44136	0.292739	2.29403	2.35739	1.42857
NonInflamed	0.0554182	0.876517	0.244946	0.511357	0.124792	1.75916	1.51575	0.375308
NonInflamed	0.115366	3.6584	0.334053	1.69924	0.133042	3.14038	2.07614	1.56367
NonInflamed	0.147222	2.58609	0.27239	0.85998	0.313825	2.02504	2.31787	0.981082
NonInflamed	0.0961504	3.36464	0.561083	0.909991	0.284553	1.99281	1.99392	1.01079
NonInflamed	0.0530419	1.87582	0.144336	0.707012	0.0892648	1.93055	1.51591	0.705192
NonInflamed	0.118441	2.88201	0.626347	1.42251	0.225381	3.05927	2.84682	0.962001
NonInflamed	0.126572	2.83558	1.05207	0.908168	0.687418	2.23788	1.97086	1.28766
NonInflamed	0.0105311	2.19492	0.524495	0.668055	0.645334	2.22575	2.06665	0.521308
NonInflamed	0.0874782	2.19387	0.768167	0.74981	0.44867	1.78297	2.55777	0.282414
NonInflamed	0.0537293	2.12715	0.244535	0.453054	0.212048	1.93619	1.83402	1.04631
NonInflamed	0.0196462	1.75369	0.179283	0.778472	0.174959	2.74525	2.13141	1.44425
NonInflamed	0.184752	3.36079	1.17847	1.54354	0.442269	2.58292	2.68022	2.04212
NonInflamed	0.0744063	2.92656	1.19606	1.41012	0.535255	3.3919	2.66475	1.62816
NonInflamed	0.125743	2.13884	0.548388	1.34261	0.105542	2.84064	2.732	0.861397
NonInflamed	0.152341	2.31968	0.752702	1.46317	0.175201	3.1617	2.95245	0.851928
NonInflamed	0.0553924	1.47318	1.62665	0.649319	0.352049	1.95747	1.51142	0.794528
NonInflamed	0.342409	2.06389	0.835176	1.46993	0.457274	1.82237	1.32967	0.209125
NonInflamed	0.0486575	4.2352	0.559126	1.99932	0.313078	3.03744	2.18312	2.37351
NonInflamed	0.0498815	3.5231	0.317075	0.700258	0.53234	2.45112	1.77467	1.168
NonInflamed	0.0982601	3.21731	0.323319	1.79666	0.250846	3.09723	2.33457	2.06019
NonInflamed	0.018332	1.65542	0.112858	0.782473	0.213279	1.64001	0.967975	0.706928
NonInflamed	0.0902252	2.30088	1.191	1.00012	0.653208	2.3897	1.90316	0.31416
NonInflamed	0.0449938	2.20643	0.433396	1.12705	0.249347	2.88917	2.49632	1.80481
NonInflamed	0.0757456	2.83604	0.226965	1.09734	0.0484909	2.38128	3.22458	0.27611
NonInflamed	0.0322686	1.22631	0.100363	0.184202	0.112877	1.12178	0.620935	0.419404
NonInflamed	0.0765018	2.65807	0.715483	1.50583	0.530325	2.48992	2.37923	2.51083
NonInflamed	0.0387038	2.10808	0.207491	1.01511	0.292554	1.88301	2.76523	0.604749
NonInflamed	0.127804	3.42325	0.773008	1.26918	0.184864	3.6897	2.92609	1.7882
NonInflamed	0.00721512	2.91241	0.619007	1.79891	0.199846	2.35163	1.87175	1.00137
NonInflamed	0.210433	3.99933	0.671832	1.87557	0.128105	3.08703	2.75517	1.82593
NonInflamed	0.115755	3.46166	0.41902	1.1124	0.440179	3.09098	2.31444	1.11045
NonInflamed	0.0475005	2.10474	0.435627	0.391032	0.200134	1.57612	1.19797	0.382148
NonInflamed	0.116753	2.86818	0.82016	1.01942	0.118602	3.16459	2.04612	1.01906
NonInflamed	0.0558752	2.79528	0.718175	0.645315	0.305993	2.5205	2.40081	1.22459
NonInflamed	0.0809118	3.0828	1.1567	1.37019	0.461336	2.50003	2.31992	1.04467
NonInflamed	0.28634	3.75356	0.223227	1.5943	0.0353362	1.91203	3.72958	0.145892
NonInflamed	0.0380498	3.48856	0.524474	1.21514	0.252638	2.5479	1.46834	2.05194
NonInflamed	0.0272398	2.23817	1.49548	1.05273	0.259762	2.8671	1.97935	1.67436
NonInflamed	0.0952899	3.88664	0.867132	1.86087	0	3.08016	3.97606	1.32733
NonInflamed	0.503015	2.1682	0.352487	0.671423	0.0412318	1.41223	2.034	0.441368
NonInflamed	0.0835152	2.84676	0.750035	0.694862	0.389911	2.87254	1.88038	1.56556
NonInflamed	0.0685639	2.68928	1.45505	1.06127	0.266323	2.24371	2.08315	0.979243
NonInflamed	0.0177626	1.72474	0.053565	0.886573	0.0436626	1.93859	2.13956	1.12371
NonInflamed	0.159534	3.88682	1.77237	1.38067	0.566039	3.11362	2.44067	1.4618
NonInflamed	0.038023	2.03484	0.283863	0.533963	0.226698	1.45445	0.396747	0.325662
NonInflamed	0.163903	3.79833	1.97588	1.35571	0.879726	3.4591	3.04245	1.91592
NonInflamed	0.12678	3.90145	1.56172	1.59345	1.30715	2.7668	1.06745	1.34154
NonInflamed	0.134924	1.92272	0.202308	0.695426	0.165811	2.03049	2.31897	1.1738
NonInflamed	0.0599453	3.6158	1.07315	1.5369	0.0633604	2.96889	2.69792	2.21586
NonInflamed	0.0818645	2.50955	0.947611	1.07853	0.363995	2.70551	2.43275	1.84944
NonInflamed	0.0372811	1.11541	0.775148	0.534999	0.170139	2.14541	2.2848	0.200726
NonInflamed	0.0230776	2.98448	0.54395	0.754494	0.277043	2.47601	1.67653	1.84226
NonInflamed	0.015526	1.20261	0.619944	0.545763	0.102676	1.41816	0.426208	0.522871
NonInflamed	0.0300384	2.61778	0.511824	1.09593	0.26493	2.69763	2.07938	1.57839
NonInflamed	0.0418419	2.58109	0.218088	0.936465	0.150522	1.97816	1.81677	1.7515
NonInflamed	0.128	2.89698	0.337415	1.00672	0.224016	1.6117	2.25001	0.278064
NonInflamed	0.0834361	2.16684	1.55353	0.870229	0.441664	2.2393	1.16711	0.486231
NonInflamed	0.372896	2.24139	1.11818	1.7643	0.473416	2.53163	2.72702	0.650911
NonInflamed	0.0662628	2.69813	0.0968338	0.581276	0.114309	1.62276	1.58837	0.724446
NonInflamed	0.0721962	2.99343	0.798748	0.77446	0.182368	2.21581	2.0886	0.3329
NonInflamed	0.023868	2.75635	0.0683509	0.76594	0.44884	2.37404	1.94511	0.951029
NonInflamed	0.0886764	2.88399	0.331424	1.01855	0.186877	1.86933	2.51613	1.47335
NonInflamed	0.062183	2.55531	0.175477	0.862347	0.193244	1.96177	2.40983	0.962065
NonInflamed	0.0735739	2.59863	0.740956	1.05372	0.415279	2.46331	2.03145	1.24383
NonInflamed	0.0315972	2.50329	0.294705	0.679018	0.204209	2.27829	0.826024	0.918375
NonInflamed	0.0963915	3.37189	0.833216	1.26854	0.43068	2.49517	1.18307	1.57714
NonInflamed	0.0354378	2.11939	0.42227	0.792035	0.125817	2.2317	1.4679	1.02782
NonInflamed	0.0426315	2.06755	0.307097	0.455537	0.248557	1.91404	1.03396	0.513794
NonInflamed	0.0828263	1.80123	0.667353	0.678348	0.293995	2.35864	1.78683	0.293758
NonInflamed	0.0452414	2.68111	0.306847	0.714522	0.322058	2.18854	1.46645	0.960931
NonInflamed	0.0295678	2.09062	0.377907	0.36018	0.424661	1.66268	1.14763	0.914861
NonInflamed	0.0292169	2.0499	0.428613	0.533477	0.305049	1.94084	1.221	1.0748
NonInflamed	0	1.81418	1.31928	0.450388	0.656635	1.56407	1.83264	0.387952
NonInflamed	0.0562103	2.64818	1.11698	0.854777	0.20975	3.24187	1.86995	0.867868
NonInflamed	0.107683	2.85495	0.586761	0.784002	0.324744	2.62068	1.21949	1.11492
NonInflamed	0.0401399	2.28051	0.304159	1.19413	0.053671	1.94553	1.43648	1.07342
NonInflamed	0.0694615	2.97834	0.727087	0.685673	0.576027	2.58173	1.94333	0.653864
NonInflamed	0.061413	2.51336	0.792509	0.716056	0.256478	2.04334	1.95257	2.51672
NonInflamed	0.0604319	2.9411	0.603347	0.744872	0.436772	2.86886	2.07003	1.75685
NonInflamed	0.213308	2.29382	0.440179	1.51183	0.219666	2.62051	2.52367	1.34666
NonInflamed	0.150654	2.29702	0.96999	1.72473	0.0821693	3.08719	2.05899	1.44287
NonInflamed	0.0226219	1.40523	0.137892	0.724157	0.256573	2.13069	1.17959	0.532614
NonInflamed	0.149934	3.89181	0.489844	1.11199	0.193559	2.49064	2.27565	1.76788
NonInflamed	0.0544626	3.44481	0.920267	0.959783	0.401091	2.7192	1.96541	1.1672
NonInflamed	0.020443	3.00183	0.172224	0.833408	0.490254	2.65168	1.83803	1.57813
NonInflamed	0.120336	3.65061	0.83791	2.00612	0.0235718	3.06522	3.9013	2.12241
NonInflamed	0.0539876	3.60053	0.769116	1.48931	0.309309	2.80516	1.67864	1.39463
NonInflamed	0.0314389	2.86004	0.585985	0.742281	0.39179	2.27978	1.65898	0.89904
NonInflamed	0.0791639	3.61894	0.611445	0.398887	0.421358	2.04709	1.48088	0.762406
NonInflamed	0.0288994	2.43923	0.573673	0.504604	0.387082	2.01157	1.13481	1.29891
NonInflamed	0.017004	2.63334	0.332725	0.806765	0.193239	2.16731	1.91628	1.22988
NonInflamed	0.0508054	2.56115	0.502437	0.866267	0.130199	2.33829	2.11041	1.08962
NonInflamed	0.0492305	2.55928	0.407394	0.618117	0.171505	1.99985	0.711333	0.968774
NonInflamed	0.148355	2.43204	0.704992	0.575619	0.383152	2.22392	1.38253	1.59081
NonInflamed	0.056143	3.13695	0.617625	0.656417	0.612121	2.55027	1.40585	1.15656
NonInflamed	0.0207337	2.6515	1.52679	1.76196	0.342737	2.97001	2.37956	1.49788
NonInflamed	0.018216	2.38398	0.494111	0.699869	0.377104	2.05228	1.44797	0.81999
NonInflamed	0.0125405	1.43079	0.493388	0.51117	0.294702	1.83591	1.01462	0.576091
NonInflamed	0.0703792	1.96769	0.676147	0.628149	0.250135	1.91013	1.27843	0.599738
NonInflamed	0.109586	2.71756	0.671822	0.963096	0.0231504	2.40483	2.43689	1.11712
NonInflamed	0.00612803	1.86573	0.337682	0.43216	0.18048	1.34993	0.863756	0.49923
NonInflamed	0.124272	2.40056	0.772165	0.713721	0.37288	2.89916	2.05121	1.4609
NonInflamed	0.0279363	2.30854	0.605548	0.77288	0.295766	1.76618	1.47584	1.03563
NonInflamed	0.0321425	1.27111	0.757146	0.525634	0.287814	1.64151	1.62256	0.956088
NonInflamed	0.0226087	2.7791	1.81917	2.08024	0.428183	3.29863	2.92974	1.29212
NonInflamed	0.122948	2.01577	0.701909	1.277	0.305109	2.40325	1.82798	0.483844
NonInflamed	0.0824965	1.64727	0.178086	0.493263	0.0886911	1.17231	0.733841	0.581858
NonInflamed	0.0591634	2.65418	0.558535	0.919457	0.0882781	1.99429	1.65237	1.32784
NonInflamed	0.148501	3.51805	0.500303	1.85835	0.101567	2.81009	3.56523	1.75967
NonInflamed	0.0357593	2.36165	1.10486	1.20274	0.523528	2.78994	1.47382	0.763798
NonInflamed	0.136795	1.84184	0.570627	0.569798	0.0183403	1.80596	1.11871	0.799649
NonInflamed	0.019477	2.08482	0.957415	0.355921	0.221796	2.14962	1.51829	0.999986
NonInflamed	0.00411521	2.4151	0.349056	0.840516	0.178225	2.07062	1.54675	0.831513
NonInflamed	0.00998564	2.18274	0.295494	0.508562	0.227286	2.15	0.437108	0.832209
NonInflamed	0.0873982	2.29536	0.727345	0.713796	0.156297	1.93798	1.47592	0.629461
NonInflamed	0.106657	2.24981	0.844284	0.558762	0.236483	1.96166	1.02744	0.564176
NonInflamed	0.0488976	2.94876	0.266353	0.643756	0.122771	2.17465	1.43987	0.69692
NonInflamed	0.0749129	2.13982	0.908002	0.372241	0.144527	1.89444	0.82656	0.589294
NonInflamed	0.088457	2.86355	0.600494	1.28846	0.193699	2.86595	1.85899	1.35131
NonInflamed	0.132712	4.14489	0.787109	1.37849	0.284059	2.92911	2.92884	2.54977
NonInflamed	0.272596	3.18712	0.479237	1.5943	0.329944	3.1638	2.75027	2.37213
NonInflamed	0.121845	2.29629	1.98639	1.17794	0.409183	2.60811	2.57576	1.78201
NonInflamed	0.0328787	1.94285	0.532179	0.887382	0.259283	1.60706	1.3058	1.03317
NonInflamed	0.0378378	2.18042	0.341563	0.41603	0.332308	1.40315	0.661918	0.122517
NonInflamed	0.0442105	2.98359	0.693334	0.310848	0.0314219	1.62119	1.82931	1.67595
NonInflamed	0.0739915	2.23514	0.929153	1.65732	0.904622	3.35671	2.29046	2.07555
NonInflamed	0.0304973	2.42372	0.0628558	0.911732	0.0231605	2.49228	1.99507	1.03847
NonInflamed	0.0448719	3.25052	0.285839	1.50689	0.44084	2.7143	1.79778	1.41369
NonInflamed	0.165175	3.96255	1.28454	1.05616	0.794408	2.87855	2.17821	1.3311
NonInflamed	0.103451	3.08334	0.16761	0.802858	0.189724	1.67218	1.72677	1.06333
NonInflamed	0.050516	2.2822	0.158365	0.596746	0.270944	2.0408	0.930898	0.632885
NonInflamed	0.0943136	1.94377	1.33773	1.16984	0.275507	2.22648	1.94979	0.795146
NonInflamed	0.0177627	3.0768	0.385574	1.07111	0.204736	2.52257	2.06757	1.12391
NonInflamed	0.0570094	1.89297	0.335625	0.547252	0.234435	1.59702	1.24339	0.565291
NonInflamed	0.0543119	3.14068	0.434111	0.805559	0.310551	2.20116	1.55431	1.70815
NonInflamed	0.0568359	2.06577	0.570354	0.780093	0.469859	2.12087	1.78888	0.528003
NonInflamed	0.0222596	1.73632	0.121698	0.646861	0.214429	2.13538	1.56223	0.837506
NonInflamed	0.0805322	2.34664	0.259985	0.944058	0.166352	1.95134	1.50559	1.03998
NonInflamed	0.00871892	1.92103	0.573086	1.35524	0.189062	2.48754	1.28792	1.23561
NonInflamed	0.0327255	1.59976	0.434793	0.4959	0.24765	1.57353	0.719916	0.360236
NonInflamed	0.0226083	1.93998	1.04925	0.993765	0.220606	2.34666	1.94497	1.09151
NonInflamed	0.0351139	3.16389	0.453266	1.13828	0.462822	2.62701	1.9995	1.69954
NonInflamed	0.0180242	1.99409	0.490057	0.320343	0.214495	1.54303	0.478964	0.608435
NonInflamed	0.0721142	1.9489	0.556406	0.809803	0.10943	2.50911	1.50667	0.833913
NonInflamed	0.0957267	2.65218	0.982458	1.62054	0.0415667	3.30684	2.42769	0.450815
NonInflamed	0.0619655	2.45782	1.0175	0.797232	0.223414	2.40664	1.22878	1.76147
NonInflamed	0.171923	2.73664	1.61325	1.38266	0.571188	3.22541	2.432	1.2801
NonInflamed	0.0776764	2.25955	1.04272	1.58751	0.481994	3.23979	2.79582	1.01734
NonInflamed	0.107926	3.22214	0.600704	1.62029	0.204795	2.27559	2.85998	0.648985
NonInflamed	0.0457371	2.09185	0.50278	0.522565	0.289092	1.92046	1.18728	0.651139
NonInflamed	0.129129	3.68803	0.533409	1.69212	0.0916706	3.07669	2.37174	2.22468
NonInflamed	0.124331	3.62954	0.861499	1.16091	0.0869482	3.00879	2.61881	1.32566
NonInflamed	0.0733532	2.11129	0.650877	1.09816	0.16231	2.75365	1.61744	0.563413
NonInflamed	0.0319774	2.31457	0.344512	0.593623	0.230372	1.77558	0.795817	0.940026
NonInflamed	0.160328	2.45082	0.121984	0.555791	0.17497	2.84259	2.34902	1.65578
NonInflamed	0.0551971	2.51871	0.286271	0.745053	0.133305	2.00127	1.85617	0.270059
NonInflamed	0.0177247	3.22668	0.175176	0.955258	0.194379	2.1598	1.92351	1.39025
NonInflamed	0.0968925	2.75639	0.330255	1.7327	0.072599	2.04308	2.34138	0.839389
NonInflamed	0.0356339	2.34082	0.321603	0.75366	0.16699	2.20318	2.03323	0.878623
NonInflamed	0.0679633	3.53695	0.0996098	1.3875	0.0459128	3.00095	2.76825	1.70443
NonInflamed	0.108031	2.36044	0.612502	0.581474	0.0100274	2.50382	1.90094	1.36557
NonInflamed	0.01513	1.36138	0.20744	0.808779	0.139881	2.14397	1.16222	0.693712
NonInflamed	0.0869932	2.52572	0.16392	0.973848	0.0755357	2.33858	2.40259	1.12872
NonInflamed	0.0956002	2.34011	0.593151	0.858077	0.349406	2.32689	1.73118	0.664057
NonInflamed	0.0539656	3.49136	0.169515	1.14452	0.296975	1.87109	1.72997	1.38124
NonInflamed	0.0599122	2.72722	0.187813	0.767889	0.286756	2.02423	1.27917	1.37744
NonInflamed	0.102162	0.777567	0.0713956	0.464691	0.167521	1.99063	1.30868	1.49112
NonInflamed	0.0504501	2.2622	0.701113	1.51585	0.219745	2.43178	1.85997	1.87194
NonInflamed	0.0315454	2.55165	0.266602	0.719954	0.214677	2.90282	1.91243	1.37716
NonInflamed	0.0136472	2.75274	0.0956434	0.636403	0.274045	2.95128	1.61406	1.16642
NonInflamed	0.0290343	1.83659	0.568878	0.606384	0.14081	2.2014	1.19554	0.530981
NonInflamed	0.0779822	2.72574	0.166135	1.20883	0.180187	2.8886	2.44354	1.33864
NonInflamed	0.0942373	2.93223	0.385498	1.77813	0.071684	3.32242	3.12096	0.932772
NonInflamed	0.0667091	2.80564	0.403781	1.42796	0.0270959	2.55795	2.90386	1.04307
NonInflamed	0.0482341	4.55875	0.218098	2.12192	0.0630878	3.02954	2.15845	2.80362
NonInflamed	0.0358003	2.54412	0.361732	1.037	0.0123034	2.03581	3.3653	1.01034
NonInflamed	0.0681332	1.59649	0.207865	0.719687	0.124297	2.52517	1.73024	0.804802
NonInflamed	0.0156406	2.33184	0.613035	0.75594	0.230083	1.8037	1.84877	1.24586
NonInflamed	0.0558209	2.33573	0.582947	0.323294	0.297852	2.63851	0.542368	1.1385
NonInflamed	0.0432689	2.72437	1.22416	1.04491	0.570608	2.49781	1.33965	1.50064
NonInflamed	0.0731118	1.36304	0.418568	0.85762	0.163892	2.27483	1.56347	1.59081
NonInflamed	0.0783658	1.03787	0.295087	0.512449	0.231915	2.33714	1.16286	0.715673
NonInflamed	0.017887	2.21001	0.237474	0.470284	0.206423	2.10568	1.67066	1.02839
NonInflamed	0.152439	2.25174	0.259151	1.18688	0.158468	2.36974	2.6825	0.941124
NonInflamed	0.0392255	2.26391	0.253746	0.591007	0.333383	2.95466	2.13482	1.08475
NonInflamed	0.00876466	2.10711	0.16526	0.255912	0.0695921	1.58914	0.784733	1.01553
NonInflamed	0.0133215	1.15794	0.233401	0.556253	0.0258349	1.79395	1.2636	1.01909
NonInflamed	0.0529061	2.78109	1.075	1.33464	0.559625	2.17018	2.0192	1.13312
NonInflamed	0.0151515	1.60833	0.0880859	0.328811	0.132322	1.63782	0.942541	0.660619
NonInflamed	0.0168091	3.18759	0.271577	0.99435	0.239376	2.55065	1.06341	1.65433
NonInflamed	0.240434	2.12766	0.0469209	0.80995	0.0521464	1.92824	1.57112	0.813479
NonInflamed	0.0541259	1.90074	0.417311	1.37538	0.181817	2.0455	1.86598	0.695547
NonInflamed	0.0089367	1.36439	0.226873	0.303797	0.0421549	1.46813	1.25652	0.469676
NonInflamed	0.203872	2.46704	0.320886	0.945895	0.0366459	2.46086	1.64737	1.03501
NonInflamed	0.0405437	1.07922	0.104971	0.922965	0.0588526	1.88947	1.44037	0.125991
NonInflamed	0.0436068	1.86209	0.240407	0.770801	0.125809	1.95897	1.6477	0.259867
NonInflamed	0.0643087	2.87769	0.495223	2.13281	0.114047	3.41105	2.52398	2.2668
NonInflamed	0.02839	2.97867	1.54212	0.845352	0.291189	2.28597	1.26883	0.650683
NonInflamed	0.0749201	2.73134	0.666115	1.13104	0.288876	3.17626	2.58839	1.84831
NonInflamed	0.089396	2.75612	0.127454	1.12142	0.257441	2.09829	1.22398	1.03529
NonInflamed	0.0334053	2.7109	0.484961	0.829288	0.397569	2.2494	1.76855	0.361593
NonInflamed	0.0400918	2.52784	0.245224	0.857949	0.298321	2.30414	1.58392	1.21212
NonInflamed	0.172697	2.71755	0.135483	1.13857	0.030555	2.32321	2.68259	1.71329
NonInflamed	0.0461189	2.15744	0.261672	0.49978	0.31862	2.25571	1.4338	0.720499
NonInflamed	0.22795	1.94951	0.344613	0.548315	0.108257	2.29878	1.84757	0.248784
NonInflamed	0.0418436	2.45346	0.113995	0.461534	0.235956	1.83472	1.51938	0.203395
NonInflamed	0.0369415	1.89079	0.145856	0.678769	0.0645129	1.43413	1.92001	1.00523
NonInflamed	0.0446855	2.63299	0.820201	0.958652	0.333429	2.31174	2.36264	0.36809
NonInflamed	0.0539987	1.62766	1.3248	1.16336	0.289997	3.1187	2.2944	1.16101
NonInflamed	0.0148036	1.4409	0.182613	0.716721	0.235306	2.15815	1.15881	0.422257
NonInflamed	0.0291496	0.996676	0.110436	0.518287	0.0678673	1.60784	0.875042	0.258509
NonInflamed	0.101638	2.77333	0.0423175	2.03182	0.0441846	3.114	4.48165	0.428677
NonInflamed	0.0591885	2.33625	0.286139	0.921107	0.180604	2.61416	1.47978	2.31082
NonInflamed	0.0298589	2.5789	0.117237	1.01027	0.277786	1.90064	1.78273	0.419982
NonInflamed	0.0155895	2.70308	0.247532	0.798596	0.0613359	2.09952	1.77829	1.33418
NonInflamed	0.014797	1.52018	0.0795018	0.395193	0.0829128	1.64581	0.823625	0.600055
NonInflamed	0.0593384	2.14677	0.523406	0.862058	0.0788149	1.90687	2.4195	1.16077
NonInflamed	0.0149876	2.07087	0.698348	0.547452	0.335156	2.09672	1.42254	0.853273
NonInflamed	0.0352941	3.15053	0.477771	0.633192	0.312691	1.71042	1.13569	1.45089
NonInflamed	0.0461472	2.02185	0.373941	0.979616	0.307179	2.34619	2.41973	0.402018
NonInflamed	0.0420353	3.55379	0.461213	2.24819	0.0408884	3.78464	3.25871	2.52034
NonInflamed	0	1.83253	0.596236	0.708144	0.376982	3.29941	1.42287	1.64832
NonInflamed	0.135789	2.527	0.218447	0.585458	0.215412	2.6829	1.01736	1.13106
NonInflamed	0.0291464	2.58074	0.665843	0.890626	0.35941	2.59133	1.45022	1.44627
NonInflamed	0.0456527	0.974813	0.342963	0.696024	0.367296	2.73353	1.78579	0.555336
NonInflamed	0.0457861	1.33741	0.480023	1.03046	0.273158	2.13537	1.92833	0.720298
NonInflamed	0.0183316	2.51911	0.578101	1.27623	0.250671	1.95142	1.99166	2.54827
NonInflamed	0.0753232	2.3262	0.200878	0.89416	0.0279255	1.9827	4.17913	1.69244
NonInflamed	0.0413863	3.18191	0.179533	0.799119	0.302093	1.66791	1.49988	0.641457
NonInflamed	0.0617299	2.79807	0.444076	0.869746	0.18329	2.74778	2.24704	1.41118
NonInflamed	0.0502269	2.97666	0.106656	0.540741	0.162006	1.98094	1.45151	0.957145
NonInflamed	0.0645462	2.56962	0.579094	0.519711	0.305012	2.29269	0.990808	0.370022
NonInflamed	0.0410435	2.69649	0.277801	0.847139	0.103011	1.58848	2.1765	1.5372
NonInflamed	0.0107621	2.05445	0.477375	0.812236	0.530514	2.05904	2.33056	1.63942
NonInflamed	0.0326395	2.83905	0.880918	1.27094	0.49163	2.38466	1.61837	0.379178
NonInflamed	0.0467622	1.7698	0.166348	0.666525	0.176013	1.85083	0.786831	0.259732
NonInflamed	0.0229941	1.45221	0.0874508	0.164277	0.0769203	1.10348	0.336783	0.106026
NonInflamed	0.0653907	1.90466	0.0974334	0.62207	0.390138	2.42066	1.19314	0.392702
NonInflamed	0.16911	2.47152	0.807603	1.2698	0.407321	2.65004	1.78997	1.03796
NonInflamed	0.0232759	1.90993	0.165468	0.980722	0.0736574	1.58621	4.54045	0.626112
NonInflamed	0.05935	2.52128	0.167822	0.97111	0.381876	2.41426	0.711858	1.0199
NonInflamed	0.0676894	2.87665	0.345649	1.064	0.264874	2.34499	2.04174	1.23037
NonInflamed	0.111919	1.98633	0.705909	0.95567	0.195496	1.88845	0.85728	1.46269
NonInflamed	0.0127983	2.82469	0.721896	0.661466	0.181942	1.52034	1.98159	0.652867
NonInflamed	0.0619912	3.16936	0.670696	0.8855	0.23498	2.25872	1.81672	1.20133
NonInflamed	0.00848801	1.93219	0.363266	0.808063	0.171533	2.37186	2.17551	1.51517
NonInflamed	0.0789949	1.53692	0.807846	1.2984	0.238448	2.37574	1.6025	1.77313
NonInflamed	0.0733403	2.19655	0.362471	0.547497	0.154173	1.82557	1.36589	0.51512
NonInflamed	0.148192	1.75257	0.475354	0.923994	0.0725768	3.03698	1.93488	0.817676
NonInflamed	0.0318728	0.833817	0.236973	0.670385	0.369902	1.60763	0.878483	0.592361
NonInflamed	0.0647502	2.056	0.0828969	0.472289	0.295983	2.39536	0.865278	0.945678
NonInflamed	0.0535361	1.63681	0.642207	1.1723	0.0779719	2.74261	1.98762	0.51599
NonInflamed	0.0590733	2.41987	0.756608	0.673687	0.50956	2.24472	1.73462	0.88613
NonInflamed	0.0187052	3.38558	0.0871541	1.23904	0.261517	2.058	1.89375	1.35291
NonInflamed	0.0394181	2.67411	0.402076	1.11306	0.216246	2.27083	1.41674	1.08632
NonInflamed	0.0119613	1.38728	0.973231	0.793931	0.282104	2.3704	1.23711	0.967567
NonInflamed	0.02297	1.65933	0.194446	0.580758	0.315697	2.48083	1.90281	0.512715
NonInflamed	0.112572	2.16834	0.22525	1.00356	0.314581	2.08664	1.10231	0.702838
NonInflamed	0.0266879	1.74031	0.433791	1.21801	0.238223	1.67085	2.17507	0.575406
NonInflamed	0.0322173	1.91297	0.201536	0.49122	0.23106	1.18073	1.09483	0.184532
NonInflamed	0.0601005	2.85473	0.255962	1.03496	0.256079	2.3996	1.7593	2.26115
NonInflamed	0.0163296	1.48565	0.504562	1.11904	0.254467	2.09697	0.71066	1.14576
NonInflamed	0.0970983	2.39426	0.807483	1.06122	0.320491	2.62317	2.288	1.56138
NonInflamed	0.0220113	3.19584	0.107886	1.38216	0.0214409	2.05008	3.02867	1.2293
NonInflamed	0.0397588	2.70453	0.302453	0.494063	0.142926	2.67939	1.6328	1.75932
NonInflamed	0.0508571	2.73614	0.216313	0.822612	0.228888	1.88727	2.59289	0.248399
NonInflamed	0.0139696	1.36443	0.0707809	0.349899	0.122288	1.65449	1.15794	0.606038
NonInflamed	0.0102012	0.663701	0.143263	0.50442	0.218479	1.62537	0.74044	0.224437
NonInflamed	0.118903	2.56509	0.199932	0.87064	0.17965	2.66199	1.36998	0.602028
NonInflamed	0.059487	2.35691	0.084806	1.76132	0.125767	2.70044	2.04239	2.06653
NonInflamed	0.0259061	2.32267	0.256732	0.672646	0.193939	1.54383	1.57373	0.888218
NonInflamed	0	1.07993	0.608972	1.11645	0.14925	2.213	1.88387	0.454378
NonInflamed	0.100798	2.60645	1.14307	1.54699	0.187828	2.78285	2.00384	1.51204
NonInflamed	0.0172323	1.5043	0.210372	0.696865	0.0252438	2.0462	0.745335	0.756827
NonInflamed	0.0315103	2.04524	0.505571	1.29697	0	3.5627	2.4637	1.45713
NonInflamed	0.0797343	2.77353	0.482383	0.601275	0.436188	1.44782	1.03787	0.731693
NonInflamed	0.016856	1.27662	0.0920816	0.842041	0.0787238	1.51803	0.824638	0.855333
NonInflamed	0.0573652	2.38779	0.993708	0.773574	0.552828	2.36045	2.43664	0.582991
NonInflamed	0.139987	2.79945	0.0915019	0.544208	0	2.19107	2.81954	0.916888
NonInflamed	0.0933753	2.38261	0.139847	0.462276	0.0545961	1.57537	2.29438	0.680512
NonInflamed	0.0571823	2.24234	0.455397	0.875186	0.300547	1.97257	2.05957	0.244632
NonInflamed	0.0981614	2.1179	0.648171	1.30719	0.59904	3.10145	2.52978	1.19315
NonInflamed	0.0746026	2.68105	0.530781	0.844482	0.445886	2.55878	1.63712	0.897127
NonInflamed	0.0630736	3.39095	0.430872	1.37343	0.0064488	2.4368	2.87374	2.05396
NonInflamed	0.0166341	1.78028	0.753721	1.04661	0.102463	2.40076	1.87698	1.4564
NonInflamed	0.0335328	2.18709	0.397528	0.814575	0.0191463	2.06004	2.74232	0.579079
NonInflamed	0.0293895	2.18639	0.0711696	0.614023	0.0118465	1.70744	2.01343	0.723514
NonInflamed	0.031952	2.10596	0.149194	1.47141	0.292883	2.59856	2.39033	0.450066
NonInflamed	0.0709484	2.56941	0.283155	0.994472	0.290403	2.1789	1.38655	0.45229
NonInflamed	0.0447623	2.68671	0.192094	1.01105	0.174921	1.94388	1.82648	1.3788
NonInflamed	0.0569131	2.17217	0.527531	0.444379	0.444703	1.35676	1.20424	0.371791
NonInflamed	0.0485954	2.53335	0.0967791	0.944188	0.134422	2.41017	1.55527	1.41624
NonInflamed	0.0261012	1.47142	0.920085	0.468586	0.238758	2.13831	1.52003	0.769728
NonInflamed	0.0491503	2.94133	0.58637	1.05586	0.251722	3.04978	2.61386	2.04115
NonInflamed	0.0653702	3.20814	0.986335	0.992321	0.277612	2.63781	1.97545	0.334163
NonInflamed	0.118124	2.51857	0.65815	1.13588	0.195876	2.15285	2.80188	1.48277
NonInflamed	0.145338	2.44681	0.992911	1.09984	0.535704	2.48609	2.33531	1.47077
NonInflamed	0.0287872	2.0792	0.076973	0.907856	0.168519	2.05959	0.994513	0.761576
NonInflamed	0.0276501	2.07781	0.0778878	0.705547	0.448166	2.01053	2.17407	0.924539
NonInflamed	0.0359347	1.91835	0.711354	1.11116	0.435733	2.17683	1.8375	1.0144
NonInflamed	0.129372	2.36414	0.304424	0.758934	0.325152	2.25852	1.90847	1.12103
NonInflamed	0.186984	2.2703	0.182521	0.70126	0	1.17593	2.10449	1.27134
NonInflamed	0.126357	1.74835	0.0350949	0.631394	0.125656	1.98711	2.24527	0.653226
NonInflamed	0.0567888	3.26834	0.248124	1.02321	0.297912	1.97933	1.37158	1.03388
NonInflamed	0.0481179	2.56838	0.0797175	0.915058	0.119959	2.66602	2.7964	1.0528
NonInflamed	0.0768775	3.56254	0.577398	1.3124	0.0785696	1.87693	2.54135	0.567481
NonInflamed	0.0556662	2.19274	0.268064	0.860901	0.117283	1.63541	1.80988	0.640248
NonInflamed	0.0324873	2.35863	0.386785	0.412126	0.15686	1.88064	1.20941	0.758961
NonInflamed	0.0772017	2.21105	0.0840142	0.585257	0.202872	1.25101	2.47975	0.215565
NonInflamed	0.0589889	1.88034	0.910547	0.989535	0.363952	2.64889	1.73034	0.698447
NonInflamed	0.0911102	2.45692	0.940827	0.776553	0.365261	2.34159	1.31942	0.606568
NonInflamed	0.0487858	2.43055	0.207331	1.48264	0.113393	3.03021	2.82291	1.7272
NonInflamed	0.0373127	2.78108	0.601825	1.12214	0.130709	2.74898	3.08041	1.46932
NonInflamed	0.0379811	2.6178	0.380881	1.11934	0.112135	2.25539	1.9359	1.1161
NonInflamed	0.0829161	2.28377	0.402168	0.713443	0.402465	2.40262	1.83069	0.786032
NonInflamed	0.0249681	2.39973	0.144546	0.723925	0.314656	2.05092	1.12802	1.44155
NonInflamed	0.0180454	2.16744	0.120219	0.954061	0.324423	2.52156	1.25857	1.25364
NonInflamed	0.0288409	2.16425	0.341962	0.940095	0.281127	1.85079	2.22606	1.12512
NonInflamed	0.0629899	1.90945	0.31971	1.19688	0.262225	2.4838	1.10054	1.38622
NonInflamed	0.0737794	2.22413	0.269859	0.877649	0.333757	2.33286	1.64075	0.633443
NonInflamed	0.0641335	2.49483	0.333609	1.47486	0.165529	1.93246	2.57605	0.693956
NonInflamed	0.0397225	2.19283	1.36764	1.30034	0.155319	2.18696	1.02718	1.27156
NonInflamed	0.0349746	2.12476	0.360799	0.385846	0.125143	1.79497	1.36163	0.682066
NonInflamed	0.0560785	2.35817	0.352497	0.753132	0.181699	2.43173	1.57296	0.479015
NonInflamed	0.0586148	2.41746	0.136078	0.229781	0.0330628	0.770184	2.74672	0.64411
NonInflamed	0.0350118	1.75361	0.156964	0.337058	0.00574088	0.934032	1.26706	0.342118
NonInflamed	0.0957328	2.96347	0.258408	1.56313	0.241148	2.13938	2.39116	1.16567
NonInflamed	0.0584064	3.13876	0.19299	1.62952	0.0515024	2.28924	2.29587	1.34698
NonInflamed	0.0297366	1.69357	0.444999	0.569967	0.171435	2.28242	0.95608	0.869431
NonInflamed	0.0462016	2.52589	0.435258	0.802219	0.307307	2.28735	1.80453	1.66354
NonInflamed	0.0431196	1.4144	0.443671	0.211934	0.396124	1.71571	1.06333	0.815334
NonInflamed	0.0370279	3.55469	1.12606	1.33616	0.208248	2.97604	2.31197	2.34348
NonInflamed	0.0480121	1.82759	0.269704	0.534561	0.201851	2.37516	1.79537	0.881575
NonInflamed	0.115817	2.64899	0.173942	1.58156	0.0519685	2.17655	2.41126	1.87964
NonInflamed	0.0293201	2.68956	0.918255	0.941462	0.151313	2.28196	1.85938	1.3313
NonInflamed	0.0348377	3.2509	0.945005	1.71599	0.312303	3.1116	2.01887	1.76454
NonInflamed	0.0621604	1.83402	0.584194	1.27736	0.143898	1.91534	1.47165	1.82888
NonInflamed	0.041221	2.69576	0.597311	0.582852	0	2.32918	2.34674	1.34895
NonInflamed	0.0748239	2.49495	0.260622	0.689387	0.286	1.2936	2.63346	0.627671
NonInflamed	0.071254	1.9792	0.213183	0.592495	0.126502	2.60081	2.454	1.53681
NonInflamed	0.0525632	1.73307	0.420408	0.571785	0.320354	1.90418	1.16549	0.651149
NonInflamed	0.0469745	1.82423	0.404735	0.963174	0.261194	2.7843	2.00675	1.37492
NonInflamed	0.0759334	2.08244	0.807533	1.0405	0.387766	2.91683	2.3941	1.6171
NonInflamed	0.0822675	2.60032	1.20239	1.12248	0.387878	1.989	2.14958	0.313298
NonInflamed	0.0405724	2.6356	0.250887	1.582	0.0842325	2.05244	1.61483	1.38771
NonInflamed	0.0957863	2.03114	0.0675295	1.14669	0	1.71412	2.85365	0.802125
NonInflamed	0.0890003	2.07598	0.124898	0.753878	0.19735	2.33392	2.77693	0.354808
NonInflamed	0.0723146	2.459	0.080279	1.77762	0.115613	2.50901	2.9473	1.38918
NonInflamed	0.0448833	2.08572	0.0166696	1.07778	0.147587	2.05602	3.01431	1.72008
NonInflamed	0.219966	2.04532	0.599886	0.710479	0.198145	2.22134	1.7724	0.603701
NonInflamed	0.117221	3.23853	0.462978	1.50108	0.0521635	2.81135	2.22468	2.15111
NonInflamed	0.0595808	1.28282	0.66023	0.826926	0.138993	3.01342	1.73923	1.24737
NonInflamed	0.0926236	3.26288	0.425884	1.26441	0.0166262	1.71851	2.59996	1.09338
NonInflamed	0.104005	1.78217	0.802893	1.05057	0.118559	1.8333	2.12555	0.791364
NonInflamed	0.018711	2.55691	0.595982	0.922827	0.140915	1.44547	0.739243	1.62595
NonInflamed	0.162004	1.39155	0.931923	1.25706	0.411437	3.02478	2.48689	0.412584
NonInflamed	0.0556372	3.1155	0.250984	1.09025	0.118124	2.38344	1.3684	1.5899
NonInflamed	0.0687913	2.31637	0.145189	0.892656	0.198197	1.97053	2.51156	1.11795
NonInflamed	0.0817533	1.81601	0.522171	0.836287	0.177125	2.01751	2.27033	0.407386
NonInflamed	0.073403	2.31679	0.172212	0.606556	0.332866	1.65988	1.0973	0.644519
NonInflamed	0.033158	2.30687	0.910927	0.771704	0.357329	1.89811	1.56994	1.05276
NonInflamed	0.0234516	1.98123	0.411395	0.700577	0.607271	3.34269	1.49512	0.951201
NonInflamed	0.0845925	1.97273	0.523555	0.836092	0.197713	3.07835	1.0228	0.952869
NonInflamed	0.0248084	1.33594	0.703825	1.29468	0.303372	2.92199	1.61851	1.09777
NonInflamed	0.118153	1.85916	0.889596	1.06247	0.497818	2.46867	1.44736	1.21523
NonInflamed	0.0191553	2.15835	0.581871	0.610413	0.278113	2.37555	2.57284	0.87765
NonInflamed	0.0556369	2.3594	0.264305	0.94129	0.173866	2.73347	2.22863	1.61907
NonInflamed	0.124812	2.43881	0.140681	1.34827	0.0621264	2.21955	3.67263	0.575446
NonInflamed	0.0839406	2.00244	0.253259	0.893079	0.27746	2.46761	2.27281	0.908284
NonInflamed	0.0874189	2.22827	0.729086	0.744614	0.367114	2.84261	2.2707	1.35577
NonInflamed	0.0427671	2.23999	0.0882056	1.26046	0.305051	2.44314	1.741	1.02939
NonInflamed	0.0728825	2.1561	0.57282	1.01002	0.228191	2.4139	1.80008	0.88111
NonInflamed	0.0365334	2.12436	0.604057	1.28501	0.569291	2.44701	1.88905	1.05028
NonInflamed	0.0397579	2.33452	0.246753	0.529971	0.158901	1.94041	2.06801	0.831665
NonInflamed	0.0909748	2.40814	0.199547	1.28901	0.258836	2.47116	1.74374	1.2188
NonInflamed	0.0216927	2.69152	0.103476	0.646449	0.0876373	2.05457	1.13902	0.460056
NonInflamed	0.045816	3.18579	0.302278	1.25042	0.199754	2.57861	2.42446	2.09796
NonInflamed	0.0377272	2.61472	1.21713	0.786699	0.385596	3.25847	1.95168	0.956586
NonInflamed	0.0534358	2.54159	0.263403	0.750745	0.236674	1.8852	1.15509	0.991893
NonInflamed	0.0649945	2.61747	0.157489	0.606237	0.222417	1.4547	2.1426	0.575876
NonInflamed	0.0469797	2.78286	0.20846	1.25339	0.121564	2.36592	1.37467	1.47956
NonInflamed	0.0482532	2.13897	0.27802	0.674265	0.103612	1.55225	2.39922	1.16122
NonInflamed	0.0659645	3.09336	0.0931956	1.11072	0	2.00806	2.63194	1.61213
NonInflamed	0.081642	2.90513	0.0541173	1.45407	0.0730068	2.43077	1.33005	1.04225
NonInflamed	0.339313	2.56982	0.106338	0.723952	0.0473126	1.68828	2.22217	0.67581
NonInflamed	0.00637793	2.19354	0.309852	0.810004	0.435469	2.15204	1.67477	0.663239
NonInflamed	0.10608	2.41324	0.330752	0.51955	0.310031	2.40106	1.81289	0.830773
NonInflamed	0.0455895	1.91997	0.073012	0.595424	0.148341	2.43833	0.75878	0.602392
NonInflamed	0.101271	3.06745	0.809984	0.84189	0.407226	2.55071	2.10088	0.623776
NonInflamed	0.0449233	2.72852	0.212904	1.04423	0.190276	3.52979	2.52402	1.83208
NonInflamed	0.028455	2.18095	0.292586	0.375735	0.222432	2.43937	1.1079	0.878245
NonInflamed	0.0540646	1.76577	0.264095	0.813209	0.020716	2.42781	1.56955	0.607233
NonInflamed	0.475862	1.7175	0.0684435	1.06705	0.0132235	2.20088	4.4679	1.2946
NonInflamed	0.443117	1.8214	0.182485	0.624134	0.0314019	1.40272	2.31933	0.480873
NonInflamed	0.031989	1.80195	0.292101	0.673502	0.418959	2.72027	1.01729	0.484138
NonInflamed	0.0575321	2.08415	0.482446	1.01953	0.409184	2.81223	1.14975	0.501067
NonInflamed	0.0716731	2.24615	0.427766	0.632611	0.136346	2.73894	1.88705	0.567531
NonInflamed	0.0914961	2.21933	0.192898	1.18037	0.314526	1.96448	1.03949	1.44048
NonInflamed	0.0605793	2.68187	0.261945	0.758443	0.507063	1.89836	1.37213	0.453788
NonInflamed	0.0132079	1.35224	0.436438	0.899552	0.365568	2.1037	1.19103	0.841143
NonInflamed	0.00783828	2.93935	0.564303	0.763327	0.434289	2.10458	1.24349	1.08195
NonInflamed	0.0625086	1.64286	0.504306	1.27835	0.457512	2.40445	2.05044	0.716959
NonInflamed	0.0226351	2.8921	0.594003	0.694321	0.216248	2.65198	1.51631	0.94376
NonInflamed	0.0592169	2.08934	0.420379	1.09331	0.0120577	2.45342	1.46996	1.45787
NonInflamed	0.0323153	2.8374	0.81704	0.851403	0	2.25796	1.0513	0.933896
NonInflamed	0.0957757	1.87143	0.642599	0.693505	0.21066	1.82826	1.61511	2.28203
NonInflamed	0.0138794	2.1908	0.536365	0.525127	0.315603	1.71586	1.50402	1.17725
NonInflamed	0.0485228	2.11808	0.540178	0.69153	0.335351	2.45614	1.24452	0.390827
NonInflamed	0.116684	2.42393	0.391977	1.04253	0.208767	2.90204	1.82556	0.986381
NonInflamed	0.0340366	2.64627	0.577668	0.764359	0.300251	2.7637	1.32655	1.03124
NonInflamed	0.17408	1.70262	0.866343	1.74485	0.709757	2.6996	1.57617	1.62737
NonInflamed	0.0850771	2.19174	0.585917	1.18406	0.213504	2.11927	2.64227	1.74894
NonInflamed	0.0790065	2.7349	0.519799	1.09105	0.0956232	2.18929	2.1814	1.32325
NonInflamed	0.0252327	1.22056	0.893487	0.454233	0.446917	2.02538	0.56806	1.37834
NonInflamed	0.0299465	2.02486	0.23888	0.978758	0.198336	2.79327	2.05055	1.06306
NonInflamed	0.0329705	2.09972	0.318793	0.45991	0.106263	2.16318	1.67822	0.671937
NonInflamed	0.0817433	1.71305	0.402052	0.936859	0.265593	2.35562	1.49296	1.2455
NonInflamed	0.0553738	2.81413	0.822368	0.674222	0.230313	1.59061	2.28795	0.889341
NonInflamed	0.0652194	2.66685	0.32627	0.717867	0.263819	1.92919	1.4468	1.31763
NonInflamed	0.0326479	2.0602	0.589081	0.841947	0.280296	3.18471	1.23	1.38514
NonInflamed	0.069622	2.30059	0.439998	0.802424	0.12523	3.36068	2.15231	0.976188
NonInflamed	0.102906	3.2404	0.150776	0.967794	0.112375	1.35188	2.10947	1.01336
NonInflamed	0.0296081	1.63769	0.546207	1.21128	0.207781	1.90619	1.85163	1.42997
NonInflamed	0.0741502	2.40677	0.595046	1.05187	0.295736	2.69861	1.52689	0.678532
NonInflamed	0.0338572	2.52961	0.748765	0.737905	0.306026	2.29025	2.11739	0.63773
NonInflamed	0.0824624	3.24049	0.548027	0.722504	0.314253	2.22253	1.52857	0.578319
NonInflamed	0.0163235	3.01332	0.0554442	0.624704	0.00901495	2.53698	1.07401	0.749974
NonInflamed	0.0360936	3.11913	0.46204	1.61518	0.444872	2.0055	2.2736	1.3909
NonInflamed	0.0363963	2.37289	1.05766	1.42098	0.694355	2.21635	1.77826	1.01524
NonInflamed	0.0153139	1.8464	0.538328	1.16771	0.0859846	3.11753	2.17122	1.35613
NonInflamed	0.0297393	2.76181	0.65708	0.80018	0.0289423	2.13795	2.10798	1.84898
NonInflamed	0.0811638	3.26141	0.801789	1.33088	0.269576	2.33318	2.09033	1.7419
NonInflamed	0.0984515	2.62732	0.870575	1.63876	0.192347	2.11785	2.23419	1.46945
NonInflamed	0.042355	1.62363	0.0658552	1.00764	0.22309	2.74856	2.39078	0.879035
NonInflamed	0.0308996	2.32504	0.49188	0.662664	0.397668	3.32675	0.773134	1.73637
NonInflamed	0.0965708	2.31226	0.631616	1.14458	0.26082	2.02027	1.44267	2.20674
NonInflamed	0.0606534	2.01215	0.1912	1.05459	0.197063	2.0857	1.58862	1.32754
NonInflamed	0.0762387	3.03844	0.117708	1.04145	0.221092	2.28157	1.03489	1.54019
NonInflamed	0.0262467	3.0995	0.724495	0.706595	0.31889	2.30068	1.38597	0.648645
NonInflamed	0.0668983	1.8984	0.171342	0.593577	0.212417	1.96619	1.51116	1.22767
NonInflamed	0.0728904	2.4999	0.123866	1.23679	0.239504	2.71956	1.59312	2.05834
NonInflamed	0.0375404	2.04365	0.605738	0.613912	0.339841	2.51609	1.42476	0.4164
NonInflamed	0.0399583	2.38961	0.300468	0.713586	0.119234	0.96294	1.69234	0.732768
NonInflamed	0.0588698	2.12561	0.330226	1.81218	0.313992	2.49896	2.13208	1.44313
NonInflamed	0.00329807	2.12131	0.622208	1.43941	0.172469	2.12821	1.77793	1.84274
NonInflamed	0.0997637	2.36953	0.222166	0.801937	0.311959	1.65527	1.91715	0.334135
NonInflamed	0.0321525	2.37976	0.420381	0.523578	0.507717	2.22259	0.860928	0.718097
NonInflamed	0.095199	2.38288	0.827067	1.18261	0.612334	2.77741	2.33051	1.46172
NonInflamed	0.0341237	2.68341	0.231412	0.678625	0.311142	2.41913	0.831913	1.30968
NonInflamed	0.0212334	3.34642	0.520505	1.29212	0.224934	2.70661	2.06727	1.48415
NonInflamed	0.0180177	1.24281	0.592155	0.525935	0.0979579	1.91205	1.34683	1.09784
NonInflamed	0.0186709	1.7317	0.663482	0.604172	0.118374	2.3471	0.699649	0.531984
NonInflamed	0.100032	2.94007	0.64667	0.822566	0.299111	2.52685	1.75856	0.853142
NonInflamed	0.0580915	2.10075	0.609967	0.831969	0.600199	2.40942	0.851218	1.0713
NonInflamed	0.0573292	1.43671	0.579827	0.880262	0.159969	2.78563	0.458513	1.17414
NonInflamed	0.0581777	2.50088	0.559425	0.56217	0.559295	2.55493	1.23023	0.86058
NonInflamed	0.0400467	2.54413	0.0212542	0.549191	0.185028	2.37366	2.40459	0.984377
NonInflamed	0.0231266	2.76853	0.0796496	0.58468	0.160879	1.84135	1.62096	0.626136
NonInflamed	0.0431067	2.37178	0.365478	0.579679	0.236546	1.97723	1.5801	0.339738
NonInflamed	0.0698589	2.27645	0.506459	0.743356	0.230593	2.8471	2.5234	1.01311
NonInflamed	0.0117728	2.27076	0.46737	1.01632	0.0303456	1.67117	1.82571	1.21739
NonInflamed	0.0180332	2.07203	0.10844	0.747781	0.368746	1.71765	1.27197	0.996381
NonInflamed	0.0916325	2.45391	0.121401	0.785842	0.1353	1.87432	2.2843	0.48111
NonInflamed	0.0321177	2.12523	0.132286	0.967613	0.33879	2.15515	1.59856	1.02549
NonInflamed	0.0466706	2.57922	0.214859	1.43491	0.208219	2.54284	1.28839	0.786478
NonInflamed	0.158919	2.02075	0.3347	1.1226	0.0829536	2.4079	2.82032	1.3241
NonInflamed	0.0540246	2.17132	0.282384	0.80052	0.371276	2.57217	1.25906	1.03204
NonInflamed	0.058555	2.72743	1.09366	1.14325	0.588252	2.49455	2.01807	1.45174
NonInflamed	0.108804	1.10665	0.122181	1.67901	0.0970665	2.12083	2.69559	0.346099
NonInflamed	0.0184998	2.36053	0.176649	0.611033	0.139686	1.90864	1.11407	0.502537
NonInflamed	0.0648383	2.36928	0.269131	0.40749	0.0619925	2.28184	1.18205	0.116545
NonInflamed	0.0383819	2.69478	0.13352	0.554585	0.217446	2.72244	2.23573	1.47969
NonInflamed	0.0705466	1.93271	1.11006	0.942598	0.461095	2.87484	1.9704	1.49934
NonInflamed	0.0266823	2.88752	0.0302712	1.02216	0.0599342	1.20191	1.25807	1.52619
NonInflamed	0.0262175	2.44313	0.151035	0.721912	0.0342754	2.29345	1.98367	1.42795
NonInflamed	0.217872	2.83187	0.610061	0.692984	0.0826136	1.91461	2.00939	0.301738
NonInflamed	0.0809637	2.99638	0.909787	1.68351	0.167328	3.0527	1.56204	1.58566
NonInflamed	0.0827298	1.89816	0.331139	1.03472	0.298122	2.34313	1.19882	1.67288
NonInflamed	0.153248	2.84245	0.1275	1.767	0.0185622	1.9474	2.11327	1.12106
NonInflamed	0.0808748	2.48068	0.0922034	0.956161	0.10286	1.66416	2.26024	0.762796
NonInflamed	0.0128013	1.09375	0.847032	0.608863	0.312403	1.95452	1.2719	0.354179
NonInflamed	0.127347	2.55361	0.3224	0.672814	0.0431325	2.33991	2.18366	0.178
NonInflamed	0.173282	3.69942	0.133664	2.21726	0.0122541	3.33325	2.66803	1.83038
NonInflamed	0.0384008	1.22744	0.0386011	0.892397	0.0690683	1.31339	3.71405	0.284553
NonInflamed	0.0984485	2.6017	1.19271	1.77308	0.0171659	3.49111	1.95823	1.44801
NonInflamed	0.0648906	2.14693	0.13821	0.671417	0.172508	1.95189	1.09593	1.05533
NonInflamed	0.0245703	1.59327	0.201195	0.4454	0.121443	1.70378	1.04897	0.656819
NonInflamed	0.0763574	2.57725	0.100031	1.01465	0.366882	2.177	1.50852	1.67332
NonInflamed	0.0714745	1.953	0.388416	1.05558	0.190422	2.97053	1.10942	1.09469
NonInflamed	0.0940196	2.71254	0.113999	0.687527	0.187936	1.72912	1.96023	0.929461
NonInflamed	0.384665	4.56151	0.0296935	3.59716	0.0145321	3.26898	3.22827	3.30059
NonInflamed	0.484577	3.51746	0.0951315	1.75745	0	2.34245	4.41143	1.738
NonInflamed	0.0522351	1.57618	0.536317	1.01888	0.151276	2.36045	0.54512	0.431714
NonInflamed	0.00338406	1.79718	0.371744	0.977107	0.156109	2.27958	2.03243	1.35861
NonInflamed	0.143277	2.07832	0.757227	0.535012	0.210955	1.73228	1.19293	0.649784
NonInflamed	0.0598668	3.05547	0.404286	1.25838	0.168116	2.46759	1.85756	0.792085
NonInflamed	0.150338	3.66352	0.195009	2.08993	0.141428	3.1212	2.77036	1.79377
NonInflamed	0.036894	2.23243	0.532479	0.788709	0.122068	2.26049	1.2675	1.05054
NonInflamed	0.0857347	2.0562	0.226721	1.15621	0.330592	3.4003	2.07258	1.03822
NonInflamed	0.0562672	2.30554	0.209706	1.05334	0.198347	2.4052	1.42355	1.24144
NonInflamed	0.0317749	3.31097	0.143726	1.44762	0.200253	1.94922	2.893	1.51892
NonInflamed	0.031453	2.60097	0.311101	0.95346	0.160793	2.81376	2.17198	1.09628
NonInflamed	0.0492305	1.96042	0.125959	1.07952	0.292079	1.66782	2.41619	0.868111
NonInflamed	0.147683	3.4488	0.309485	1.91664	0.0691129	2.60814	3.8685	2.13632
NonInflamed	0.344831	1.66513	0.116973	0.796204	0.0444739	2.60114	1.85813	0.835332
NonInflamed	0.10691	2.51722	0.399025	0.909982	0.165727	2.67029	3.42864	0.506987
NonInflamed	0.17275	2.35669	0.120389	0.663539	0.0936087	2.26636	1.93222	0.120684
NonInflamed	0.0451103	1.23831	0.533713	0.64967	0.371153	2.26731	1.97647	0.203856
NonInflamed	0.111551	2.46585	0.0856357	0.522147	0.0975616	2.01413	3.21779	0.140114
NonInflamed	0.273615	3.18974	0.994858	1.48471	0.324491	2.42812	2.25544	1.76097
NonInflamed	0.0303337	2.26829	0.214675	0.342191	0.0801929	1.79315	0.924296	0.161313
NonInflamed	0.0735369	2.37288	0.328079	0.931328	0.231103	2.14454	2.4499	0.572021
NonInflamed	0.0333248	2.61193	0.506946	1.35942	0.173861	1.5585	1.56886	1.15441
NonInflamed	0.119795	2.99745	0.282316	1.21874	0.159398	2.89708	1.93212	1.91521
NonInflamed	0.302878	2.0874	0.0598356	0.840678	0.179181	1.73936	2.91869	0.845163
NonInflamed	0.118143	2.33843	0.211001	1.6882	0.140153	3.27167	2.82882	1.93016
NonInflamed	0.0782442	3.09939	0.392029	1.50011	0.125351	2.49352	2.96817	0.799966
NonInflamed	0.0678581	2.33766	0.194915	0.964139	0.154739	2.12973	2.44902	0.834904
NonInflamed	0.100385	2.47517	0.422457	0.993879	0.131597	3.00192	1.98094	1.01229
NonInflamed	0.121311	2.93583	0.684164	1.36549	0.141638	2.98844	1.28621	0.371491
NonInflamed	0.0768001	2.9895	0.421089	0.739899	0.368812	2.31329	1.14133	0.92957
NonInflamed	0.0818475	1.7756	1.04442	1.42658	0.308203	2.90857	1.44333	1.71652
NonInflamed	0.0919349	1.25923	0.853454	0.323531	0.304097	1.67653	1.3992	0.305634
NonInflamed	0.0344414	1.28295	0.047884	0.632215	0.0411447	1.3787	2.00671	0.539176
NonInflamed	0.0384077	2.16163	0.769068	1.33012	0.122413	2.89525	1.52372	1.3032
NonInflamed	0.0288585	1.70954	0.261993	0.451148	0.171033	1.97756	0.898743	0.382528
NonInflamed	0.16964	2.45497	0.316983	1.53292	0.27158	2.436	2.00373	0.675436
NonInflamed	0.0126199	1.52292	0.451011	0.526204	0.138506	1.8743	0.791419	0.613738
NonInflamed	0.0484355	2.53586	0.208938	0.396493	0.410783	2.01572	1.45461	0.618686
NonInflamed	0.0812039	2.52232	0.390691	0.601033	0.0694841	2.32721	2.07506	0.808885
NonInflamed	0.143442	2.24489	0.173239	0.492359	0.0681159	1.99543	2.51393	1.41279
NonInflamed	0.163174	2.20005	0.436624	0.897719	0.116195	1.92016	1.55908	1.37367
NonInflamed	0.114765	1.93056	0.258699	1.75527	0.092759	3.74227	1.83335	1.71546
NonInflamed	0.060201	1.11474	0.318472	0.484431	0.300944	1.85123	1.54906	0.758994
NonInflamed	0.113402	2.73532	0.365451	0.634312	0.141726	2.40977	2.30131	0.703553
NonInflamed	0.115407	2.40611	0.456947	0.990374	0.126642	2.55014	1.26885	1.11488
NonInflamed	0.14432	2.83783	0.691223	0.928435	0.171255	2.80434	1.66609	0.594524
NonInflamed	0.321539	2.97193	0.0829345	1.33665	0.0436831	2.64908	3.19102	1.46112
NonInflamed	0.146791	2.2281	0.0356552	0.525279	0.0341476	1.79998	4.75528	0.412027
NonInflamed	0.0641161	2.40683	0.385338	0.915799	0.306561	1.54429	1.38493	0.931977
NonInflamed	0.0656839	2.54831	0.0824671	0.977489	0.0856363	2.22497	2.23982	1.13965
NonInflamed	0.185051	3.63857	0.0452307	1.56294	0.0322033	2.90247	2.44342	1.77196
NonInflamed	0.13265	2.08582	0.246948	1.01979	0.0980753	2.09367	1.71519	1.2269
NonInflamed	0.0491166	2.7394	0.104054	1.43707	0.0870591	2.07265	3.75497	1.85949
NonInflamed	0.0793266	3.42599	0.121753	0.99325	0.196598	2.29683	3.01654	1.75378
NonInflamed	0.0458563	1.08031	0.783247	0.379535	0.211595	2.26479	1.654	0.219669
NonInflamed	0.0596054	3.29706	0.107007	1.20021	0.117382	2.26991	3.11093	2.29941
NonInflamed	0.0801403	1.46348	0.372196	1.15363	0.261057	2.59837	0.777098	1.17542
NonInflamed	0.0950274	1.71367	0.206547	0.699497	0.183955	1.63016	1.57283	0.533236
NonInflamed	0.113878	2.75063	1.40766	0.817895	0.293162	2.95636	1.60957	0.954537
NonInflamed	0.0890893	2.12182	0.206827	0.437981	0.0284184	1.61378	3.2867	0.583116
NonInflamed	0.0217822	0.955625	0.317668	0.459821	0.230133	1.90612	1.02381	0.82859
NonInflamed	0.0334969	2.75846	0.16887	0.813798	0.228337	2.07137	1.72902	1.35458
NonInflamed	0.031691	2.57774	0.0734874	0.573357	0.130988	2.00717	3.2668	0.429458
NonInflamed	0.0135738	2.81707	0.262525	0.921753	0.124628	1.74676	1.59	0.644396
NonInflamed	0.0246757	2.81557	0.0997786	0.782642	0.188914	1.89409	1.84861	0.59814
NonInflamed	0.0181703	2.26145	0.321778	0.477044	0.264971	1.68557	1.63514	1.14153
NonInflamed	0.132905	2.15823	0.339611	0.769735	0.256609	2.33985	1.87527	2.06072
NonInflamed	0.128141	2.87621	0.229691	1.10959	0.342229	2.39916	2.21713	1.41062
NonInflamed	0.033505	1.66044	0.0915165	0.95069	0	2.26713	1.53265	1.13006
NonInflamed	0.028573	2.3521	0.528465	1.18767	0.28748	2.47279	1.97299	1.25808
NonInflamed	0.0754536	3.02377	0.924491	1.94647	0.317923	2.39631	2.01573	0.930232
NonInflamed	0.230355	2.02362	0.288337	1.17914	0.0399825	2.98456	3.05625	0.758051
NonInflamed	0.052666	2.69144	0.104882	1.47323	0.251613	2.22803	1.84933	1.32379
NonInflamed	0.0541099	1.96802	0.411765	1.43459	0.23694	2.69918	2.53771	0.814206
NonInflamed	0.237271	2.76025	0.0408813	1.71578	0.0381335	2.60649	2.55123	1.55763
NonInflamed	0.1056	1.68933	0.53491	1.57911	0.331629	2.56452	1.62336	0.998264
NonInflamed	0.0758686	2.67751	0.802736	0.899284	0.402242	2.18139	1.11114	1.14559
NonInflamed	0.125533	2.14446	0.141363	0.89996	0.105088	2.1776	3.07617	0.741555
NonInflamed	0.0368801	2.06655	0.0778563	1.33733	0	3.22793	2.036	1.17466
NonInflamed	0.12384	1.78595	0.465651	0.552117	0.116607	1.946	1.55683	0.658724
NonInflamed	0.0348093	2.6228	0.396799	0.993867	0.357606	2.35155	1.78352	0.637034
NonInflamed	0.034524	1.6849	0.598526	0.94745	0.201858	2.77965	1.37936	1.30138
NonInflamed	0.0889213	1.63603	1.01598	0.801752	0.294002	3.00647	1.57098	0.711838
NonInflamed	0.00844285	1.70683	0.402692	1.11341	0.365536	2.41749	1.06626	0.89255
NonInflamed	0.0599469	2.30983	0.614282	0.603456	0.391659	2.08149	1.29795	0.2493
NonInflamed	0.0408911	1.8257	0.0984179	0.686836	0.368194	2.44653	1.97099	0.913697
NonInflamed	0.148659	2.54168	0.173995	1.88241	0.0301516	2.89334	3.36717	1.32837
Inflamed	0.0440814	2.80779	0.368803	1.34772	0.0890707	2.50149	2.05484	2.30241
Inflamed	0.302246	3.56591	0.188539	0.982294	0.0837639	2.61178	2.91328	1.19807
Inflamed	0.289091	4.07144	0.494645	1.08093	0.0713095	2.94911	2.98736	1.44843
Inflamed	0.125506	1.7486	0.0785739	0.974266	0.0177957	2.20673	2.42178	0.927324
Inflamed	0.0898424	3.73667	0.177806	1.94436	0.394963	3.56497	2.18226	2.97341
Inflamed	0.0356358	2.06858	0.538942	0.732311	0.354278	2.63013	1.77347	1.56878
Inflamed	0.324366	1.7343	0.0379506	0.815375	0.048082	1.53742	2.61243	0.732083
Inflamed	0.0634834	2.39104	0.0438344	0.578169	0.0208632	1.9844	1.8511	0.971466
Inflamed	0.131924	2.29112	0.576176	1.28495	0.245026	2.50561	2.11315	1.86468
Inflamed	0.0846166	4.33212	0.607828	1.798	0.225098	4.17053	2.73027	3.06901
Inflamed	0.054307	2.27025	0.114464	0.155653	0.103958	3.11559	2.91983	1.74201
Inflamed	0.1635	3.79543	0.638048	1.10837	0.369564	3.02759	3.08301	1.65437
Inflamed	0.619167	4.03155	0.204648	1.34395	0.0953474	2.89168	2.29199	1.86553
Inflamed	0.0907455	2.73937	0.853662	1.0764	0.0570396	2.31054	1.77482	0.548474
Inflamed	0.172956	4.31166	0.853703	2.40481	0.249638	3.70205	2.39502	3.11483
Inflamed	0.163482	2.02713	0.128184	0.610879	0.040369	1.76605	3.39982	0.93511
Inflamed	0.0153405	1.8218	0.181974	1.17782	0.372395	2.50322	1.59001	1.2619
Inflamed	0.168837	3.11016	0.785873	0.727652	0.132555	3.12653	2.35729	1.69088
Inflamed	1.1389	3.88341	1.09942	1.73871	0.187635	2.78959	2.76839	1.03509
Inflamed	0.14014	1.99032	1.08548	1.16908	0.315986	2.74151	2.09543	1.21776
Inflamed	0.0586086	0.930145	0.452428	0.555665	0.418482	1.88854	0.762032	0.352919
Inflamed	0.273292	3.25804	0.187559	1.89348	0.0556027	3.06317	2.56085	1.86568
Inflamed	0.10026	2.03723	0.20645	1.04247	0.211625	2.82535	2.30153	1.16355
Inflamed	0.901011	3.13381	0.556531	0.967932	0.309491	2.54972	2.69197	1.23925
Inflamed	0.0603401	3.63566	0.0200283	0.994797	0	2.22151	2.86879	1.66743
Inflamed	0.153603	2.27972	1.62037	1.20787	0.625819	1.84947	2.44797	0.786028
Inflamed	0.136703	1.92885	1.46157	1.66166	0.241118	2.24742	1.88468	0.680698
Inflamed	0.119595	1.14299	0.0761202	0.708954	0.0226251	2.17124	1.73296	1.26799
Inflamed	0.0485694	1.04498	0.241655	0.694426	0.0185883	1.80009	1.20475	0.382041
Inflamed	0.086016	1.71273	0.299407	0.735852	0.0249594	2.59219	2.12547	0.789341
Inflamed	0.417594	2.12641	0.150357	0.78261	0.0406035	2.31696	2.06868	1.05396
Inflamed	0.0111684	2.0213	0.0614596	0.575213	0.200263	1.66155	1.40029	0.944147
Inflamed	0.61605	2.92338	0.149903	0.826766	0.0250503	1.22384	2.02343	0.277566
Inflamed	0.0903306	2.22507	0.143201	1.01317	0.0271026	1.90656	3.14283	0.44547
Inflamed	0.560205	3.14115	0.0695654	1.79967	0	2.74109	4.30779	1.49878
Inflamed	0.040342	2.5373	0.204754	0.468659	0.228198	2.0564	1.0051	1.16439
Inflamed	0.273048	3.04705	0.367845	1.4942	0.0323423	2.11095	2.96276	0.913896
Inflamed	0.152649	3.13596	0.235355	1.99277	0.0205643	3.02488	3.21971	0.544455
Inflamed	0.0900197	3.16054	0.792727	1.42615	0.389041	3.03723	1.75187	2.28339
Inflamed	0.120583	2.9068	0.512762	1.06562	0	2.97222	2.6848	0.687302
Inflamed	0.103314	2.6441	1.1799	1.62771	0.334359	3.02005	1.39137	0.649695
Inflamed	0.0911078	2.71365	0.381093	1.1917	0	3.10047	3.05193	1.50944
Inflamed	0.188871	1.9696	0.148624	1.25473	0	1.98954	2.16098	0.859516
Inflamed	0.235785	3.10534	0.107469	1.5172	0.0422502	2.40322	3.10877	1.08544
Inflamed	0.779133	4.95109	0.424544	1.72155	0.131051	3.05845	3.22604	3.08696
Inflamed	0.16331	2.70454	1.19961	1.15336	0.568633	2.77123	1.51554	1.41589
Inflamed	0.275337	5.38378	0.479877	2.81552	0.0573765	3.53694	3.84432	1.83208
Inflamed	0.791083	4.31598	1.45189	2.74501	0.1706	3.95533	3.4694	2.58238
Inflamed	0.448047	3.62375	0.398873	2.4083	0.0340373	3.49975	4.19984	1.96599
Inflamed	0.0429093	2.82502	0.296773	1.14472	0.0519867	2.53728	2.35466	1.90307
Inflamed	0.40936	1.32586	0.222956	0.310133	0.0138426	1.70691	2.11751	0.0964032
Inflamed	0.0240982	2.54886	0.32477	0.959997	0.188035	1.89602	1.33277	2.09075
Inflamed	0.0108769	1.82217	0.468733	0.638178	0.217849	2.03819	0.550112	2.21732
Inflamed	0.0702496	4.11844	0.606156	2.83231	0.0735931	3.90886	3.48195	2.03744
Inflamed	0.606538	3.77796	0.111236	2.11946	0.0681079	2.61492	3.51637	1.14214
Inflamed	0.183869	3.75323	0.15798	1.94273	0.126696	2.78085	2.61847	1.38568
Inflamed	0.450655	2.74302	0.201855	1.7464	0.0841844	2.77147	3.58174	0.905476
Inflamed	0.714123	2.97494	0.198816	1.62882	0.186991	2.94387	2.42809	0.665279
Inflamed	0.133937	1.836	0.214435	0.767338	0.0350102	1.86839	2.20949	0.47002
Inflamed	0.112417	2.59074	0.0548414	0.854435	0.0328336	2.30477	1.72378	1.09508
Inflamed	0.160925	2.58098	0.0870252	1.67185	0	2.92627	2.3341	1.20555
Inflamed	0.0814793	3.23442	0.287286	2.18398	0.0501423	3.10853	3.01098	1.70016
Inflamed	0.349247	3.24837	0.277079	0.895053	0.145422	2.07774	1.89042	1.6672
Inflamed	0.401048	2.89861	0.501343	0.32505	0.248023	1.6504	2.41817	1.56863
Inflamed	0.235685	3.8406	0.230968	1.61716	0.0203695	2.39033	2.37579	1.8721
Inflamed	0.462618	3.77221	0.0359257	1.85491	0.012933	3.1963	3.56769	0.877563
Inflamed	0.846671	4.62698	0.0446708	2.60575	0	3.97003	4.19571	2.27389
Inflamed	0.18291	4.50351	0.273259	3.31733	0.0103494	3.47312	3.8315	2.03508
Inflamed	0.0336295	3.67554	0.118985	1.80094	0.31626	3.1446	1.91604	2.18755
Inflamed	0.0350203	2.77322	0.166563	1.65373	0.0326583	2.70507	2.28501	2.04866
Inflamed	0.539656	3.80336	0.572271	1.61549	0.136775	2.75283	3.04643	1.22483
Inflamed	0.178956	3.78913	0.348047	2.04831	0.20844	3.03401	2.64145	2.77358
Inflamed	0.461889	3.96681	0.0469111	2.42441	0.0441991	3.92571	4.13303	1.75403
Inflamed	0.151035	2.1786	0.191031	1.02773	0.0364645	2.76691	2.8855	0.692797
Inflamed	0.0358623	2.15012	0.574238	0.329158	0.129365	1.9622	1.7696	1.35074
Inflamed	0.176504	4.36118	0.631531	1.96034	0.126439	4.02082	2.71793	2.85326
Inflamed	0.108214	2.86195	0.758615	1.62211	0.0258313	3.44199	3.26592	1.37567
Inflamed	0.101179	2.48931	0.173244	1.03016	0.0725745	2.73389	1.80984	1.28625
Inflamed	0.467098	2.82081	0.308823	0.482232	0.0416445	1.84902	2.57864	0.279959
Inflamed	0.1392	2.14062	0.0455207	1.19903	0	2.35621	2.7831	1.16607
Inflamed	0.0451653	3.96627	0.587862	1.97854	0.202588	3.54497	2.87377	2.51618
Inflamed	0.147131	2.45237	0.182589	0.69369	0.0171422	2.17408	2.31213	1.40233
Inflamed	0.0895903	3.19202	0.808759	1.62275	0.0731302	3.31994	2.17301	2.16773
Inflamed	0.324008	2.4711	0.0597471	0.749797	0.125749	1.90704	2.07214	0.436488
Inflamed	0.00246783	1.83642	0.451729	0.4268	0.0702984	1.37356	0.713798	1.04532
Inflamed	0.0953278	1.32258	0.161775	0.652019	0	1.34965	2.38667	0.46992
Inflamed	0.227817	2.82372	0.138962	1.56799	0.0241112	2.43528	3.54351	1.84292
Inflamed	0.219102	3.33974	0.215096	1.27134	0.0306918	2.00956	3.94211	1.27696
Inflamed	0.152087	3.68106	0.165362	0.925027	0.00813738	2.17644	3.39933	1.48286
Inflamed	0.0358873	2.00045	0.241516	0.894718	0.167474	2.29674	1.76764	1.53724
Inflamed	0.282493	2.61007	1.1334	1.51309	0.0388706	2.21658	3.08747	1.07479
Inflamed	0.0123022	4.7303	1.03851	2.40078	0.0415109	3.93653	2.82419	2.2724
Inflamed	0.310575	3.67253	0.320347	2.14039	0.0533984	2.81173	4.00924	1.514
Inflamed	0.168298	3.64387	0.276321	2.12764	0.199721	3.55964	3.15807	1.55103
Inflamed	0.488543	3.57471	1.08024	1.26618	0.0239725	3.10693	3.04581	1.88649
Inflamed	0.0402409	2.06337	0.434429	1.0955	0.22035	2.72494	2.43952	0.868222
Inflamed	0.125119	1.73378	0.0492164	0.464801	0.0608868	1.95629	0.861472	0.718581
Inflamed	0.382121	3.45885	0.0878822	1.96151	0.0337544	2.64078	3.83565	1.89708
Inflamed	0.359498	2.84219	0.156806	1.69189	0.0944456	2.87296	2.79989	2.03523
Inflamed	0.173868	2.78048	0.691327	1.67881	0.07144	2.6426	2.40235	2.10666
Inflamed	0.188427	5.72546	0.672243	3.16074	0.309231	3.6704	3.41091	3.10975
Inflamed	0.12589	2.94397	0.120647	1.62932	0.0864967	3.23774	3.09736	1.48886
Inflamed	0.0758116	2.76384	0.18186	1.35572	0.0136591	2.66716	2.72901	1.08233
Inflamed	0.373879	2.53413	0.349563	1.05724	0.0138743	2.28129	2.55621	0.592185
Inflamed	0.113221	2.39481	0.0566574	1.67095	0.0215401	2.65537	3.08595	1.50316
Inflamed	0.218783	2.22067	0.284987	1.66126	0	2.65069	2.55189	0.987963
Inflamed	0.246563	2.6642	0.0599818	1.84877	0.0556076	2.93114	2.77008	0.918508
Inflamed	0.0742389	1.83481	0.375245	0.44145	0.112121	1.63242	1.33029	0.516193
Inflamed	0.21271	3.62597	0.343625	1.57158	0.0103787	3.31325	3.41248	1.87028
Inflamed	0.59129	3.42752	1.09207	2.04421	0.0943119	2.72314	2.01301	1.81152
Inflamed	0.12131	3.40725	0.147053	1.92064	0.0244429	2.03232	4.11558	1.15844
Inflamed	0.0726103	1.48542	0.447832	0.607999	0.281662	1.40944	1.21152	0.830716
Inflamed	0.275848	3.1786	1.18278	0.98593	0.443136	3.38386	1.68122	1.80113
Inflamed	0.0467944	1.82659	0.219547	0.378737	0.228355	1.65504	1.37353	0.584531
Inflamed	0.0550986	2.00774	0.434919	0.224372	0.0930114	1.64729	1.09444	0.46217
Inflamed	0.0688951	3.14493	0.988248	0.899395	0.205799	2.30559	2.14595	1.55229
Inflamed	0.199267	3.1883	0.541412	1.04217	0.570879	2.52343	2.32751	2.08963
Inflamed	0.222555	2.72487	0.863918	1.2695	0.82086	2.78693	1.51709	1.7118
Inflamed	0.102279	2.11028	0.629565	0.563206	0.0138758	1.59576	2.0126	0.302041
Inflamed	0.178726	2.53305	0.791712	1.20679	0.367574	2.30003	1.98151	1.37278
Inflamed	0.104156	3.75599	0.407303	2.4383	0.070292	3.24008	3.00731	2.1888
Inflamed	0.0742728	2.74817	0.574053	1.59974	0.299148	2.86971	1.36819	1.88876
Inflamed	0.055434	2.39145	0.289611	1.21236	0.0206056	2.92353	3.28209	1.05941
Inflamed	0.16294	3.52896	0.152953	1.4876	0.0253416	2.76007	2.61566	1.9615
Inflamed	0.0804504	3.59561	0.340441	1.08192	0.0103794	2.43955	2.17804	2.68268
Inflamed	0.219598	3.10478	0.586062	1.03723	0.311322	2.59811	1.7608	1.69685
Inflamed	0.215743	4.02588	1.22103	1.16172	0.336652	3.13472	2.00443	0.799522
Inflamed	0.0493936	3.47898	0.296206	1.61205	0.119481	1.7189	2.15654	2.18394
Inflamed	0.151887	3.62864	0.701463	1.73577	0.430323	3.40734	2.29839	2.71693
Inflamed	0.387629	3.50273	0.288837	1.59894	0.123106	3.20625	2.74501	1.67978
Inflamed	0.463304	3.5602	0.233309	1.30367	0.0250928	2.92515	3.75125	1.30119
Inflamed	0.0883604	2.40068	0.0950634	1.01544	0.0165444	2.55361	2.72551	1.21016
Inflamed	0.178293	4.30208	0.0646514	3.16142	0.0645582	3.68573	3.8786	2.41739
Inflamed	0.395525	4.0269	0.650659	1.92878	0.0967552	3.49982	4.29462	2.05223
Inflamed	0.114359	4.63566	0.70733	2.28785	0.172037	3.81906	2.98042	2.95552
Inflamed	0.0659688	1.25888	1.20882	0.92746	0.454383	2.32966	2.15146	0.309164
Inflamed	0.150247	2.10026	0.0382837	0.655533	0.0128647	1.8509	2.65331	0.69343
Inflamed	0.156955	4.23048	0.725074	2.05727	0.103666	3.47759	3.21732	2.64729
Inflamed	0.132032	4.84457	0.127944	2.1102	0.00839149	3.41418	3.24573	3.21598
Inflamed	0.313036	2.82258	0.0353347	1.56787	0.0215046	2.64759	3.90039	1.50678
Inflamed	0.173883	2.33355	0.102661	0.836433	0.0663009	1.77131	1.90971	1.30894
Inflamed	0.128527	4.36666	0.332568	1.67124	0.0983933	2.85376	2.42676	2.39492
Inflamed	0.063491	2.06831	0.107077	0.478593	0.147255	2.22529	1.60541	0.936535
Inflamed	0.07699	2.12288	0.352151	0.40622	0.0980493	1.68285	0.961813	0.474993
Inflamed	0.38598	3.23378	0.337687	1.06674	0.120529	2.10874	2.65717	0.527629
Inflamed	0.225786	0.591816	0.726355	0.663703	0.207179	2.37461	1.60839	1.04572
Inflamed	0.119279	3.68902	0.590797	2.48564	0.155174	3.11525	1.76778	2.07977
Inflamed	0.107529	2.78798	1.31787	1.84435	0.497175	2.81352	1.70094	1.64536
Inflamed	0.281478	3.06607	0.203698	1.24739	0.14132	2.73398	2.79507	1.60753
Inflamed	0.11024	3.08483	0.591775	1.06291	0.180122	3.07577	2.63594	2.35897
Inflamed	0.0665957	2.40008	0.2787	0.811733	0.121461	2.03611	1.51132	0.893847
Inflamed	0.249503	2.02285	0.125156	1.35453	0.28692	2.34223	2.72721	0.603068
Inflamed	0.0176667	2.44219	0.157777	1.24078	0.0947962	2.03318	1.70437	1.06996
Inflamed	0.0749333	3.13371	0.491829	1.80212	0.0925251	2.17474	2.88118	1.23211
Inflamed	0.0925031	3.26131	0.0539662	1.83523	0.0440714	2.07477	3.126	1.26368
Inflamed	0.0462699	2.68791	0.499463	1.45054	0.136804	1.77863	1.96944	0.442812
Inflamed	0.0610208	2.40961	0.147411	1.44751	0.205661	2.32178	1.68049	0.750465
Inflamed	0.232057	3.35147	0.383818	1.64559	0.145122	3.39835	2.91272	1.52861
Inflamed	0.317752	3.59279	0.0995656	1.4444	0	2.62174	4.25778	0.926515
Inflamed	0.0405102	4.17487	0.881267	2.16054	0.187063	3.22471	2.28626	2.15663
Inflamed	0.247356	1.93835	0.242809	0.891807	0.134647	2.72372	2.14989	1.18816
Inflamed	0.109208	2.61253	0.199459	1.47656	0.0505309	2.63143	1.74529	1.60098
Inflamed	0.0650866	1.52601	1.36475	1.1388	0.101115	2.98202	2.32304	0.307376
Inflamed	0.0172186	1.97319	0.274757	0.97046	0.0943142	1.99552	1.92619	0.475727
Inflamed	0.18459	2.44799	0.0737483	0.922211	0.0150961	2.53745	2.1394	1.32916
Inflamed	0.213169	2.49045	0.0622175	1.5936	0	3.10357	3.32517	1.28041
Inflamed	0.0540862	2.49299	0.0188682	1.40562	0.0223694	1.70929	2.27875	0.895308
Inflamed	0.204296	4.31256	0.64212	1.89152	0.0517442	3.445	3.3126	2.55728
Inflamed	0.0929902	3.22658	0.13774	1.58585	0.0905504	3.07253	2.13554	2.47888
Inflamed	0.673457	3.66819	1.37696	1.57043	0.211647	2.76856	3.42026	0.775371
Inflamed	0.0408095	1.72981	0.297343	0.836783	0.0567224	2.6668	1.99153	0.838203
Inflamed	0.11883	1.91428	0.362032	0.410182	0.161319	2.23421	1.7453	0.40514
Inflamed	0.0286798	1.73482	0.686667	0.968636	0.262163	2.23099	0.96723	0.826689
Inflamed	0.161087	1.7616	0.115787	0.564214	0.0566197	1.75191	1.37443	0.339729
Inflamed	0.023543	0.783536	0.613141	0.578328	0.280598	2.05495	1.72996	0.358462
Inflamed	0.175339	1.18331	0.279041	0.453783	0.0451037	1.8959	1.66835	0.269764
Inflamed	0.242903	2.09768	0.198324	0.678277	0.0445875	2.13901	2.78224	0.548268
Inflamed	0.0607015	1.25141	0.0367937	0.729366	0	2.15802	1.8283	0.490218
Inflamed	0.291521	3.23007	0.322661	1.6495	0.230128	2.38617	2.52816	2.4913
Inflamed	0.610864	2.93308	0.961873	1.29068	0.220762	2.09495	3.85478	1.72528
Inflamed	0.179507	4.09363	1.03947	1.42512	0.308164	2.95915	2.90501	1.68408
Inflamed	0.340237	4.04448	1.27535	1.85948	0.360218	3.50476	2.47225	2.09765
Inflamed	0.105864	1.29725	0.0861985	0.618594	0.0154642	2.14198	1.93044	0.735349
Inflamed	0.242519	2.39994	0.0864832	0.810225	0.114734	2.3641	3.08772	1.59358
Inflamed	0.151327	2.58849	0.424167	1.58489	0.0373091	3.17666	2.68194	1.61168
Inflamed	0.153387	2.47132	0.569934	1.93023	0.0461074	3.15677	2.37192	1.08528
Inflamed	0.106824	2.98225	0.232368	2.06787	0.113773	3.22503	2.64651	1.5156
Inflamed	0.377102	1.93792	0.294292	1.03968	0.410442	2.64065	2.38755	1.20197
Inflamed	0.0260212	1.53392	0.338031	0.947518	0.0242608	2.42185	1.93416	0.651767
Inflamed	0.278665	2.46808	0.145041	1.68532	0	2.96122	1.73447	1.58114
Inflamed	0.0534987	2.28547	0.478818	0.40115	0.276451	1.7688	1.10694	1.28273
Inflamed	0.337304	2.20416	0.126813	1.38622	0	2.0123	3.22544	1.20651
Inflamed	0.0928682	2.09288	0.379853	0.655013	0.251062	1.93304	1.72011	0.526793
Inflamed	0.169393	1.87961	0.203742	0.621134	0.187109	1.4585	1.76561	0.396776
Inflamed	0.225501	3.89726	0.0678008	2.14487	0	3.09972	4.65882	1.16023
Inflamed	0.199209	3.71795	0.162674	2.62278	0.167671	2.97774	2.54959	1.38883
Inflamed	0.313539	3.34936	0.468747	0.971891	0.429142	2.90633	2.13482	0.917255
Inflamed	0.354425	2.27151	0.0289347	0.870851	0.00750557	2.24244	3.91903	0.973553
Inflamed	0.0809401	4.16641	0.789639	2.55696	0	3.86199	3.53154	1.78088
Inflamed	0.18882	1.88828	0.264534	0.318364	0.139505	1.35461	0.969301	0.520148
Inflamed	0.182218	2.78774	0.822049	1.27988	0.255024	2.678	2.01721	0.418849
Inflamed	0.246779	3.96406	0.144341	1.71287	0.0839705	3.68622	2.47716	1.85388
Inflamed	0.0815644	1.46936	0.294656	0.798075	0.0830926	2.46173	1.19067	1.14056
Inflamed	0.179853	2.67576	0.060601	1.27734	0	2.60337	1.62481	0.94899
Inflamed	0.210203	3.05048	0.0109384	1.55734	0	2.68771	2.99975	1.13115
Inflamed	0.0671964	1.46361	0.374514	1.02874	0.167546	2.13795	1.67811	0.560869
Inflamed	0.0225456	2.08428	0.114061	0.548682	0.357409	1.98197	1.40095	0.187913
Inflamed	0.0143529	1.38958	0.10004	0.644679	0.204933	1.41259	1.46718	1.08695
Inflamed	0.0240657	2.09976	0.281806	0.750936	0.0302242	1.93982	1.27589	1.10218
Inflamed	0.0389396	1.77139	0.0710411	1.0483	0.0184394	2.4056	1.27045	1.09992
Inflamed	0.130454	2.89047	0.508067	1.23174	0.00786663	2.23078	3.51553	1.16868
Inflamed	0.260653	3.41333	0.425823	1.56257	0.0133697	3.14467	3.42814	1.77656
Inflamed	0.106446	4.68674	0.37423	2.4326	0.388762	3.35568	2.74002	3.39415
Inflamed	0.121157	4.55033	0.0419918	2.36136	0.035463	2.20605	3.76458	1.77556
Inflamed	0.227589	4.49955	0.699779	2.42556	0.57011	3.39825	3.25497	1.49711
Inflamed	0.270929	3.69788	0.318635	1.82951	0.2145	3.22151	2.81352	0.702747
Inflamed	0.00926976	2.15626	0.232181	0.946929	0.267601	2.00906	2.2955	1.41491
Inflamed	0.0678801	3.18735	0.271407	1.33279	0.0868691	2.03875	2.25959	1.17161
Inflamed	0.040116	0.959862	0.165259	0.847611	0.11854	2.18613	1.43438	0.70365
Inflamed	0.0185079	1.18415	0.0744466	0.368603	0.0874182	1.55504	1.04006	0.632399
Inflamed	0.113466	1.97137	0.289885	0.284004	0.0590257	1.50401	0.715058	0.4488
Inflamed	0.298687	2.03139	0.0727331	0.664607	0.0194839	2.01099	1.29478	0.781695
Inflamed	0.0619594	2.43655	0.193398	1.23289	0.0557004	2.02363	2.5976	1.06261
Inflamed	0.221142	2.521	0.557097	0.829042	0.161393	2.00017	1.39027	0.702658
Inflamed	0.256844	1.73253	0.131919	0.722721	0.118637	1.47329	3.04273	0.740951
Inflamed	0.232927	1.62837	0.221048	1.69647	0.654966	2.72489	2.86991	0.64432
Inflamed	0.0850295	2.22847	0.168326	0.567198	0.114171	2.39552	2.22247	0.796786
Inflamed	0.0596885	1.98938	0.102856	1.35331	0.0344294	2.51786	2.44274	0.481979
Inflamed	0.113052	2.0536	0.405936	0.869067	0	2.28093	2.15483	1.05044
Inflamed	0.140885	3.61912	0.315047	1.37779	0.0510963	2.59762	2.38821	1.91994
Inflamed	0.147379	2.82104	0.565277	0.60355	0.0131622	2.19008	3.06318	0.912677
Inflamed	0.0755585	3.02953	0.140284	0.756677	0.041699	1.48389	2.77571	0.734533
Inflamed	0.047338	1.94748	0.843271	0.457309	0.18448	1.6459	1.69241	0.699883
Inflamed	0.120797	2.39356	0.09891	1.36287	0.0173069	2.27472	1.79608	1.34454
Inflamed	0.057608	2.73958	0.0722457	1.1781	0.0136265	2.15859	1.78666	1.37939
Inflamed	0.0702558	2.54698	0.731652	0.915993	0.218886	2.16041	1.42496	1.30094
Inflamed	0.00736545	2.46245	0.178664	0.732106	0.0272624	1.91304	1.95559	0.787034
Inflamed	0.103016	1.84434	0.267497	0.865735	0.191614	1.8074	1.62345	0.589788
Inflamed	0.144253	1.3577	0.46903	0.764044	0.122786	1.74325	1.91494	0.668482
Inflamed	0.045988	2.23889	0.307439	0.714463	0.133045	2.35275	1.62637	1.22758
Inflamed	0.0611242	3.52734	0.636322	1.65525	0.271172	3.04663	2.74236	1.7698
Inflamed	0.219062	2.8456	0.0743515	1.34833	0	2.7197	3.30498	0.8834
Inflamed	0.137765	3.01864	0.182162	1.38427	0.194085	3.13642	2.21167	1.86784
Inflamed	0.038772	2.14527	0.475597	0.338056	0.360636	1.51695	1.05004	1.30009
Inflamed	0.024724	1.69458	0.628622	1.06411	0.271801	3.16855	1.6311	1.35385
Inflamed	0.184019	2.29093	0.159174	1.16006	0.0197665	1.57021	2.91453	0.106615
Inflamed	0.255686	2.31146	0.111189	0.861919	0.239261	2.37385	1.6188	1.49169
Inflamed	0.22048	2.63809	0.308092	0.781177	0.0707386	2.04694	2.56176	0.292409
Inflamed	0.0571724	2.15101	0.214278	1.15115	0	2.77617	2.40469	0.482002
Inflamed	0.2878	2.52189	0.136019	0.832674	0.00685498	1.49626	2.93837	0.206553
Inflamed	0.255662	2.47931	0.0611362	1.01316	0.0342607	2.42735	2.49053	1.84387
Inflamed	0.145962	2.81909	0.625947	1.20468	0.349728	3.12402	1.82843	1.37959
Inflamed	0.10975	2.13948	0.53461	1.30221	0.189374	2.66143	1.67243	1.20469
Inflamed	0.590164	2.57783	0.36988	1.22809	0.0522988	2.85238	2.90622	1.92006
Inflamed	0.112535	2.35301	0.860691	1.14788	0.255988	2.83442	2.10599	1.93562
Inflamed	0.0499787	2.46987	0.293091	0.900782	0.0885953	2.31588	1.28403	1.02746
Inflamed	0.0811562	2.11838	0.502495	0.633012	0.317975	2.12891	1.15238	0.538626
Inflamed	0.11596	1.84319	0.138101	0.468256	0.134898	1.62589	1.09884	0.348188
Inflamed	0.0783893	2.40758	0.178252	1.1771	0.0283242	2.28281	2.14253	1.4272
Inflamed	0.0334394	2.43565	0.0924125	0.394231	0.0217695	1.78899	1.89914	1.14222
Inflamed	0.107165	2.08288	0.0256236	0.902117	0.220785	2.16216	2.75985	0.848774
Inflamed	0.0735419	2.49962	0.0713166	0.698823	0.0170447	2.13372	2.50382	0.649083
Inflamed	0.11436	4.42036	0.0511939	2.19625	0	3.32112	3.54402	2.62494
Inflamed	0.417725	2.12866	0.0916366	1.08066	0	2.51087	2.49918	0.523809
Inflamed	0.108985	2.00432	0.6926	0.444972	0.196177	1.5428	1.00015	0.797939
Inflamed	0.0336231	0.760537	0.313791	0.569912	0.142728	1.69586	1.0063	0.292172
Inflamed	0.20463	2.08662	0.40337	1.25541	0.12402	2.62881	2.26459	1.37703
Inflamed	0.24741	3.43499	0.142472	1.48967	0.0162007	1.7388	3.54015	1.20925
Inflamed	0.220017	3.41918	0.271163	1.44099	0.0477897	2.26085	3.85411	0.417343
Inflamed	0.116998	1.89255	1.36671	1.75101	0.083756	2.93297	2.6011	1.38901
Inflamed	0.1754	3.16175	0.0869033	2.27841	0.102247	2.9501	3.12504	2.5625
Inflamed	0.529436	3.10895	1.43319	1.09707	0.486651	2.45456	2.51906	0.65172
Inflamed	0.149327	3.62961	0.238241	2.05137	0.0490389	2.9371	3.05038	1.873
Inflamed	0.0316793	3.08774	0.470103	1.10894	0.203334	2.79142	1.02975	1.45482
Inflamed	0.266567	1.9617	0.350849	1.28655	0.228061	2.73611	2.61273	0.993001
Inflamed	0.156305	3.16694	0.132189	1.22214	0.234845	2.2953	3.85218	0.94111
Inflamed	0.169504	2.72689	0.265641	0.794427	0.246304	1.60469	2.36592	0.960459
Inflamed	0.223816	4.18968	0.565789	1.74539	0.10141	3.23103	3.72017	1.73884
Inflamed	0.117668	3.49764	0.712364	0.9786	0.0910908	2.19874	2.71974	0.993391
Inflamed	0.158452	3.88384	0.226366	1.96116	0.0339035	3.50802	3.80923	1.00284
Inflamed	0.01532	2.60622	0.184654	0.841476	0.490537	1.9321	1.91647	2.18419
Inflamed	0.248101	3.50145	0.0680477	1.49896	0.108794	2.75973	2.68168	1.56907
Inflamed	0.0758208	2.04162	0.0881453	1.01403	0.0261491	2.28556	2.58268	0.981731
Inflamed	0.118015	2.01785	0.256347	1.38081	0.0208854	2.06706	2.32763	0.644924
Inflamed	0.278223	1.67737	0.233692	0.916402	0.0488893	1.78667	2.74781	0.684027
Inflamed	0.136766	2.93838	0.751954	1.75212	0.241226	3.03141	3.2817	2.46758
Inflamed	0.37724	3.60384	0.0663562	1.46997	0.0195929	2.78054	3.00487	1.63789
Inflamed	0.846496	3.15823	0.739447	1.64238	0.0994416	2.80708	3.73352	2.37775
Inflamed	0.052338	1.74727	0.0329694	0.822398	0.0072493	2.44038	2.41585	0.495178
Inflamed	0.076279	1.80365	0.580609	0.977112	0.184434	1.97129	1.17367	0.596582
Inflamed	0.0566196	2.08568	1.09963	0.947586	0.396664	2.41212	2.17204	0.911451
Inflamed	0.103963	2.70172	0.132228	1.18552	0.400071	2.6727	1.47587	1.2004
Inflamed	0.181271	2.17371	0.25385	0.664782	0.0342426	1.33688	2.83274	0.219255
Inflamed	0.140529	3.62641	0.534245	1.47044	0.108812	2.63333	1.83737	1.1889
Inflamed	0.0604387	2.66635	0.47186	0.665867	0.0654356	1.75334	2.18025	0.578241
Inflamed	0.105038	2.30287	0.931106	1.55107	0.353288	2.38612	3.03139	0.38005
Inflamed	0.214329	1.46367	0.302012	0.367264	0.0325403	1.54205	0.893611	1.10742
Inflamed	0.316128	2.39602	0.479869	2.28393	0.0869749	3.66674	2.79158	1.54967
Inflamed	0.411334	3.49497	0.310806	1.9158	0.060592	3.17098	2.83025	2.23199
Inflamed	0.035086	2.79411	0.149936	0.590077	0.13513	1.94086	2.19135	1.32552
Inflamed	0.265297	2.38899	0.319297	0.380596	0.105089	1.31567	2.22277	0.670433
Inflamed	0.821443	2.23714	0.121282	1.09603	0.0583716	2.61325	1.98972	1.13045
Inflamed	0.0749787	2.11586	0.274157	0.628161	0.136733	2.15166	2.22823	1.2901
Inflamed	0.0463879	1.90412	0.305276	0.380927	0.105303	2.19141	1.22338	0.406081
Inflamed	0.1058	1.89468	0.0355125	0.536977	0.0155073	1.68284	2.07704	0.845348
Inflamed	0.175277	2.84702	0.517118	1.52866	0.0230562	2.5494	3.32317	1.02438
Inflamed	0.858473	3.12423	0.519935	1.37509	0.0740854	3.51434	2.38719	2.5674
Inflamed	0.0628305	1.88311	0.570799	0.541755	0.399623	1.59602	1.46855	0.506744
Inflamed	0.46523	4.56087	0.290296	2.96821	0.0241014	3.57852	3.69941	1.95347
Inflamed	0.0638565	2.45432	0.423074	1.17039	0.0520395	2.19819	2.12327	0.735688
Inflamed	0.246854	5.46488	0.130746	1.77977	0.125485	3.58875	3.42818	2.07315
Inflamed	0.198216	2.88659	0.499651	1.44769	0.380004	3.01101	2.17231	1.46865
Inflamed	0.0279306	1.86426	0.870222	0.8436	0.630198	2.09296	1.93756	1.07833
Inflamed	0.171501	1.97539	0.121285	0.820031	0.0186888	2.36068	2.9415	1.30669
Inflamed	0.364051	3.18204	0.12185	1.29402	0.0515425	2.90942	3.52799	1.37567
Inflamed	0.536083	2.4366	0.0919725	1.19419	0.113581	2.71092	1.90734	1.72581
Inflamed	0.0481907	2.74724	0.514557	0.963209	0.249784	2.00772	0.853285	1.60432
Inflamed	0.164407	3.55323	0.0317214	1.58161	0.0179601	2.88827	3.8293	1.64921
Inflamed	0.229039	3.76827	0.0442254	1.50492	0.0380083	2.53774	3.36384	1.81979
Inflamed	0.0816689	2.93734	0.157363	1.35025	0	3.53899	2.02422	1.84584
Inflamed	0.33741	4.58948	0.1952	2.48039	0	3.4936	4.84373	2.71928
Inflamed	0.345468	4.13794	0.587823	2.14975	0.269524	3.10035	2.16678	2.39236
Inflamed	0.0240432	1.85441	0.359415	0.553104	0.0828971	1.55605	0.779759	0.49762
Inflamed	0.121013	4.53573	0.30873	2.95773	0.0637658	3.83822	4.14466	2.45591
Inflamed	0.136288	3.1355	0.733004	2.44981	0.235749	3.48463	2.51691	2.57834
Inflamed	0.247958	2.55029	0.523599	1.50445	0.0254105	2.45491	2.64852	1.36004
Inflamed	0.0769651	3.52155	0.490432	1.32717	0.176674	2.92615	2.19356	0.594176
Inflamed	0.0385723	3.59409	0.656366	1.60164	0.12841	2.38899	1.64313	2.2086
Inflamed	0.156646	3.12986	1.28588	1.55911	0.0506582	3.15979	3.87358	2.16118
Inflamed	0.0811357	3.28077	0.981463	0.993999	0.0330547	2.34914	1.89711	0.820979
Inflamed	0.325608	4.46165	0.107084	2.35039	0.064755	3.953	3.7002	2.07823
Inflamed	0.214238	3.592	0.186929	2.55465	0.0719809	3.72899	3.85202	2.30628
Inflamed	0.033324	2.60726	0.212642	0.805246	0.0945388	1.74843	0.866553	1.6547
Inflamed	0.038571	2.4343	0.129254	0.931674	0.0515821	1.82485	1.74292	0.918974
Inflamed	0.215809	3.49414	0.691301	2.34229	0.154872	3.41982	3.67564	1.17082
Inflamed	0.172472	3.14561	0.164174	2.23263	0.0692898	2.81672	2.97103	0.536206
Inflamed	0.0743347	2.941	0.681438	2.05798	0.0594304	2.98379	2.92557	0.819013
Inflamed	0.0281396	2.47784	0.151622	0.821305	0.203962	2.21534	1.92696	1.51013
Inflamed	0.188177	1.86872	0.613122	0.783079	0.0266213	2.50191	2.82478	0.975277
Inflamed	0.148073	3.71232	0.0261004	1.33533	0.0120302	2.04616	3.50802	1.98407
Inflamed	0.171143	2.46998	0.141797	1.08789	0	2.10214	3.9493	1.67716
Inflamed	0.114633	2.5877	0.277082	0.940746	0.3858	2.46106	2.55359	0.792094
Inflamed	0.102625	3.64312	0.488512	1.47454	0.0545239	3.09258	2.95208	1.90598
Inflamed	0.0321154	2.80683	0.137512	1.3642	0.0507552	3.00267	1.6386	1.61514
Inflamed	0.0620329	3.01134	0.424438	1.568	0.325073	3.3738	3.65884	1.43475
Inflamed	0.0675322	4.38733	0.175104	2.16782	0.0273472	3.00742	3.43764	2.0365
Inflamed	0.0313353	4.0882	0.179115	1.77803	0.115882	2.90256	2.95711	2.06749
Inflamed	0.0513342	2.29151	0.500979	1.27613	0.215296	2.67391	1.78104	0.876922
Inflamed	0.322883	1.60524	0.0360493	1.20185	0.0279221	2.23537	2.9315	1.25575
Inflamed	0.0823169	3.64512	0.668405	1.64142	0.101581	1.99123	3.93943	1.30094
Inflamed	0.202283	2.53373	0.191541	1.28578	0	2.44733	2.35516	1.68811
Inflamed	0.142426	2.24606	0.158327	0.382045	0.0963074	1.9239	2.04403	0.562963
Inflamed	0.0901252	2.99365	0.739795	2.05856	0.0193842	3.0908	3.33795	2.15498
Inflamed	0.0781718	3.887	0.297997	1.89344	0.0692225	3.0151	2.45337	1.90776
Inflamed	0.0728473	2.27121	0.149226	0.888764	0.336095	2.39561	1.8156	1.74228
Inflamed	0.22217	3.01129	0.0137288	1.87137	0.0263522	3.03676	3.34944	0.587362
Inflamed	0.150737	2.92139	0.00887473	1.15685	0.0166969	1.93911	3.83043	0.580575
Inflamed	0.169305	3.05255	0.0495941	1.65336	0.263082	2.73156	2.30322	2.23607
Inflamed	0.0569638	1.46268	0.934127	1.16452	0.0713382	2.56115	1.80111	1.44467
Inflamed	0.0612911	2.52859	0.0415754	1.22125	0.00788311	2.67395	2.31964	1.27078
Inflamed	0.119817	2.14433	0.158072	1.27057	0.0364416	2.47809	3.25407	1.10802
Inflamed	0.107133	1.1076	0.030989	0.580932	0.0444377	1.30157	2.88762	0.655598
Inflamed	0.0320493	2.00857	0.0866847	0.83898	0.0294953	1.92484	2.85091	0.354562
Inflamed	0.0905827	3.4367	0.0652727	1.30687	0.078261	2.37078	2.87893	2.09058
Inflamed	0.0122624	2.52096	0.137771	0.618378	0.0871237	2.67034	1.53762	0.866054
Inflamed	0.229747	1.38007	0.248906	0.943893	0.221602	2.03187	1.18614	1.01454
Inflamed	0.0376292	3.01372	0.519362	1.44691	0.0104614	3.0253	2.97856	1.0144
Inflamed	0.0372154	2.72653	0.0687851	0.985201	0.0364545	2.77983	2.40707	1.15162
Inflamed	0.025677	1.77391	0.187269	1.32303	0.104288	3.0397	2.94269	0.861254
Inflamed	0.137195	2.34639	0.197569	1.2672	0.0563954	2.86362	3.72293	1.47915
Inflamed	0.113053	3.04368	0.282906	1.6	0.0536535	2.53401	3.57908	0.912966
Inflamed	0.0662228	1.00339	0.255375	1.06653	0.0414928	1.35796	1.30868	1.03243
Inflamed	0.10681	2.98403	0.164179	1.82642	0.347053	3.06226	1.6612	1.3159
Inflamed	0.0381683	1.53984	0.565802	0.762636	0.207282	1.82574	1.80952	0.931919
Inflamed	0.0628888	2.87035	0.196563	1.3541	0	2.30524	2.5416	1.15589
Inflamed	0.0582514	2.52937	0.0344407	2.04985	0.00652121	2.57469	3.74059	1.01599
Inflamed	0.0947372	2.56241	0.302715	2.1404	0.0652562	3.08961	3.04033	1.43543
Inflamed	0.18967	2.95975	0.318774	1.15686	0.00801272	2.38492	3.53539	1.50481
Inflamed	0.319513	2.76529	0.336774	1.03228	0	2.13558	3.19252	0.944431
Inflamed	0.0266725	3.7938	0.272651	2.28287	0.0270676	3.3834	2.87539	2.29104
Inflamed	0.0608591	2.95719	0.153001	2.21277	0.0834312	2.73151	2.68162	1.61892
Inflamed	0.0309204	1.67666	0.259921	0.463379	0.190887	1.83007	1.49467	0.461853
Inflamed	0.00370896	2.38336	0.536129	0.756916	0.112911	1.70189	1.78939	1.54687
Inflamed	0.0687257	2.23897	0.905965	0.722514	0.266955	2.71407	2.87513	1.86748
Inflamed	0.197878	2.81762	0.384739	1.12389	0.0996038	2.56469	2.59168	0.829545
Inflamed	0.0392147	2.70804	0.728385	1.36774	0.134779	2.43187	1.9405	1.871
Inflamed	0.0469837	1.66595	0.472128	0.547357	0.156252	1.61228	1.11221	0.490445
Inflamed	0.0150714	1.40633	0.361986	0.559391	0.0233946	1.91238	1.79475	0.617296
Inflamed	0.0888719	2.65559	0.14661	0.984344	0.00857014	2.438	3.28219	0.63124
Inflamed	0.0874153	2.51146	0.0745509	0.567085	0.218471	2.40416	1.85938	0.309007
Inflamed	0.0496311	2.111	0.255853	0.998179	0.130835	2.33081	2.72731	1.4935
Inflamed	0.0342364	3.60148	0.313054	1.70645	0.308838	2.544	1.86088	2.40852
Inflamed	0.0294504	3.59121	0.576209	1.73925	0.112673	2.46059	1.8597	2.24339
Inflamed	0.0947271	1.77394	0.663448	1.01847	0.0411244	2.26809	2.96876	0.885766
Inflamed	0.03423	2.5788	0.141276	0.960323	0	2.05597	2.39113	1.20774
Inflamed	0.0787813	2.03226	0.35218	0.805708	0.27375	2.49637	1.27458	0.612817
Inflamed	0.163879	2.60343	0.0231446	0.955832	0.0158998	1.75239	2.86175	1.26181
Inflamed	0.392914	2.63036	0.0378838	1.81418	0	3.23496	4.88701	1.30948
Inflamed	0.111454	2.64886	0.16767	1.26763	0.376403	2.67149	2.18656	0.477448
Inflamed	0.0909067	2.91235	0.0448822	1.5896	0.00910934	2.74717	3.56219	1.58951
Inflamed	0.0473135	3.19688	0.306899	1.19288	0.0675223	3.12023	1.61837	1.86626
Inflamed	0.0941783	3.3499	0.235702	1.20859	0.199348	2.89037	2.65809	1.6364
Inflamed	0.0516842	2.63387	0.0623019	1.63244	0.0291227	2.38612	3.39144	1.28874
Inflamed	0.0464657	4.0942	0.0442615	1.98406	0.0645345	2.60122	3.10885	2.15237
Inflamed	0.0884299	2.02522	0.416815	1.5289	0.130997	1.9746	2.66823	0.893923
Inflamed	0.0829633	2.55671	0.258188	1.00474	0.0772784	1.55176	2.46799	0.78827
Inflamed	0.0830325	1.48164	0.221414	1.15903	0.0178249	2.40881	2.70116	1.37815
Inflamed	0.0643512	1.40914	0.128101	1.82232	0.026126	3.31704	3.66256	0.819339
Inflamed	0.349635	3.21855	0.405232	1.51958	0.100716	2.31371	2.33862	0.647538
Inflamed	0.192568	4.05934	0.117816	1.86212	0.0330727	2.31749	4.143	1.47844
Inflamed	0.0294504	3.42997	0.0102682	1.20206	0	2.00022	3.2196	0.518967
Inflamed	0.230818	1.46289	0.103515	1.53693	0	3.04885	2.67548	1.13886
Inflamed	0.109084	4.20644	0.100451	2.36003	0.211311	3.48742	3.61496	2.81205
Inflamed	0.0532674	2.98594	0.216855	1.34571	0.317362	3.08703	1.60943	1.29901
Inflamed	0.146339	2.64784	0.117671	2.08698	0.0554589	2.71184	2.5523	1.71948
Inflamed	0.157691	2.05641	0.207455	1.38852	0.0113856	2.172	3.2485	1.17529
Inflamed	0.2181	2.68049	0.0124837	1.02503	0.0126832	1.77724	2.81761	0.726165
Inflamed	0.164453	2.84486	0.0966144	1.23501	0.0215612	2.32663	3.22044	1.32701
Inflamed	0.211918	2.49933	0.0631126	1.06829	0.0860084	1.72704	1.64912	1.05065
Inflamed	0.244668	2.35046	0.487942	1.10593	0.193902	2.34514	3.17663	0.734531
Inflamed	0.13071	3.63098	0.101979	1.49493	0.0440885	2.63835	2.28136	2.26072
Inflamed	0.516178	3.26535	0.0257613	1.01142	0.00901236	2.39135	2.58853	2.09737
Inflamed	0.136182	3.39485	0.165349	1.16631	0.00724817	1.93178	2.8346	0.601706
Inflamed	0.212755	1.99092	0.178201	1.00536	0.00708689	2.19223	3.41369	0.657236
Inflamed	0.0956248	3.48804	0.1385	2.81463	0.060934	3.03019	4.01772	1.84886
Inflamed	0.113539	2.59293	0.65302	1.57061	0	2.24165	3.84563	1.00622
Inflamed	0.290784	4.06995	0.0554805	1.85929	0.046484	2.77279	2.95122	1.98723
Inflamed	0.0600622	2.26529	0.0612211	1.72946	0.0698829	3.00177	3.22402	1.99085
Inflamed	0.130302	2.99994	0.127778	1.40086	0.0930259	2.16367	1.79633	1.06972
Inflamed	0.151454	2.33283	0.212946	1.53362	0.149371	2.31257	2.65886	1.19331
Inflamed	0.121327	2.64967	0.0962073	1.5615	0.0350727	3.14249	3.12085	1.29748
Inflamed	0.120558	3.03247	0.131946	1.58372	0.16944	3.04617	2.58583	1.37431
Inflamed	0.202483	3.96164	0.388921	3.23976	0.0498804	3.20659	3.67173	1.73009
Inflamed	0.0747262	3.18882	0.147047	1.30668	0.144521	2.44752	1.28556	1.22323
Inflamed	0.130045	4.44436	0.898956	2.91618	0.0281249	1.88117	2.98667	0.940866
Inflamed	0.0490738	2.93389	0.186184	0.764769	0.128095	2.02562	1.20626	1.42467
Inflamed	0.058165	2.0403	0.547828	1.63772	0.201809	2.66996	1.60456	1.42383
Inflamed	0.0516706	2.55807	0.420694	0.685976	0.134217	1.54546	2.44012	0.0646874
Inflamed	0.0113975	1.93424	0.53263	1.2129	0.171411	2.4961	2.12772	0.846165
Inflamed	0.0410523	2.30896	0.0355157	1.07694	0.0604304	2.53498	1.26237	1.19173
Inflamed	0.0214476	2.3359	0.0886896	1.0167	0.0269431	2.13078	2.17557	1.29071
Inflamed	0.169045	2.86015	0.0335342	0.988425	0	1.87668	3.3558	0.639778
Inflamed	0.14057	3.37577	0.0873842	1.81479	0	2.24618	3.1675	0.902859
Inflamed	0.226898	2.99163	0.0999289	1.05666	0.00860932	2.37312	3.18984	1.20089
Inflamed	0.0924757	2.39375	0.113057	1.76491	0.0292945	3.02437	3.1026	1.50733
Inflamed	0.039688	3.70139	0.0825509	1.60083	0.0130047	2.9601	3.72153	1.26039
Inflamed	0.10699	3.47749	0.0800046	1.70981	0.0562039	3.14438	3.52304	1.58677
Inflamed	0.0454859	3.3379	0.235598	1.53143	0.0596309	2.61155	2.83558	1.34212
Inflamed	0.0383696	1.60503	0.225577	0.659092	0.144043	1.93684	0.862161	1.04977
Inflamed	0.0347105	1.98156	0.49127	0.843469	0.495289	1.82422	1.10905	0.776408
Inflamed	0.114148	0.914763	0.0317839	0.529753	0.0229174	2.27531	2.80705	1.10302
Inflamed	0.205713	3.08266	0.151875	2.44554	0.0100161	2.52106	4.12146	2.08235
Inflamed	0.260161	3.30984	0.0489786	1.87471	0.0189301	3.37044	3.4842	1.65963
Inflamed	0.0731043	3.40578	0.0118363	2.18245	0.0117546	3.55403	4.09426	2.37188
Inflamed	0.0870315	3.1955	0.111444	2.35166	0.0938035	3.77371	2.80256	2.4238
Inflamed	0.0909742	2.77497	0.0613597	1.41093	0.247665	2.24357	2.23446	1.66711
Inflamed	0.0448826	2.86276	0.274564	1.78431	0.0288457	2.24203	3.29527	1.85165
Inflamed	0.114026	1.85873	0.207168	0.747442	0.215906	2.35001	1.12817	0.83106
Inflamed	0.0104476	1.58185	0.426611	1.6048	0.305681	2.35933	1.31696	1.98697
Inflamed	0.364476	2.52523	0.211792	1.40312	0.424736	2.31778	1.79767	0.778606
Inflamed	0.188657	2.04722	0.579082	1.41013	0.367237	2.7545	2.06724	0.484107
Inflamed	0.308763	3.5531	0.0430648	1.4314	0.0327967	2.66861	3.65609	1.64977
Inflamed	0.242268	2.89475	0.462485	0.933946	0.0607587	2.08511	4.00139	0.527232
Inflamed	0.124007	3.33644	0.0628297	1.86452	0	2.78922	3.12604	1.32943
Inflamed	0.104631	3.44798	0.503844	1.66111	0.174484	2.96961	1.84504	1.67395
Inflamed	0.103638	2.83547	0.0866438	1.4711	0.0146817	2.84774	2.53529	1.2371
Inflamed	0.0288988	1.13967	0.643346	0.751169	0.0962182	1.71896	1.83481	1.11087
Inflamed	0.175057	1.57016	0.0825892	1.64027	0.0133838	2.40765	2.90355	1.3514
Inflamed	0.147854	2.05619	0.104469	1.17396	0.0324784	2.48185	1.61662	0.828199
Inflamed	0.109473	2.34316	0.188632	0.710192	0.0465199	1.87338	1.33262	0.870116
Inflamed	0.0602997	2.66255	0.0563247	1.17806	0.0653151	3.31181	2.52155	1.36154
Inflamed	0.115336	2.05872	0.352492	1.2381	0	2.29152	1.82798	1.30236
Inflamed	0.225122	3.35281	0.0290303	1.25202	0	1.91503	2.88548	1.37873
Inflamed	0.0784131	2.4111	0.160867	1.32963	0	2.21249	2.87197	0.623508
Inflamed	0.220574	3.17032	0.0814781	2.61055	0.0223921	3.2594	3.3358	1.3063
Inflamed	0.135241	3.14378	0.0440661	2.113	0.0204204	2.2982	4.59933	1.58207
Inflamed	0.065435	2.512	0.602529	0.792031	0.118414	2.33999	1.95921	0.755576
Inflamed	0.192793	2.2627	0.0270602	2.0874	0.00934494	3.19754	3.31651	1.4678
Inflamed	0.180535	1.32692	0.049977	0.889237	0.00797279	2.21507	2.86797	0.322574
Inflamed	0.143726	3.62017	0.0386494	1.69645	0.0308909	2.60406	3.67929	1.92441
Inflamed	0.192943	2.31654	0.0297485	1.40615	0	2.44836	3.16101	0.769946
Inflamed	0.128353	3.82742	0.0530349	1.47287	0	3.68929	3.09033	1.87574
Inflamed	0.0450012	2.22735	0.330988	1.22408	0.126071	3.19618	2.16911	1.35015
Inflamed	0.134945	2.37858	0.0374214	1.11331	0.0413306	2.99985	2.77318	1.58074
Inflamed	0.0923401	2.87846	0.0872353	1.79023	0.036678	3.32628	2.69793	1.0642
Inflamed	0.151667	3.22545	0.0765419	2.0617	0	2.85265	3.42713	2.55038
Inflamed	0.0868327	2.52342	0.480613	0.983314	0.0744723	2.34	2.5611	1.71493
Inflamed	0.0863466	3.5638	0.0847195	2.3555	0.25977	2.94863	3.19216	2.65697
Inflamed	0.317467	1.48573	0.0718335	0.985667	0.0217699	2.12905	2.58118	0.692065
Inflamed	0.162432	2.26279	0.0837208	1.63751	0.0200681	2.47278	3.08621	1.1051
Inflamed	0.0898448	2.88608	0.0336971	2.2976	0.0412581	2.90824	3.47721	1.61729
Inflamed	0.068694	4.15248	0.157826	2.31577	0.224211	3.17816	3.25956	3.48523
Inflamed	0.0897259	3.52085	0.6449	2.45525	0.17645	3.5269	1.99433	3.15599
Inflamed	0.318905	2.95695	0.0371466	1.11208	0.0311603	1.83347	2.48652	0.934221
Inflamed	0.125539	3.16052	0.0864126	1.80532	0.0526556	2.69116	3.34837	1.34833
Inflamed	0.145914	2.96412	0.0503528	1.56476	0.0436876	3.2033	3.7205	1.85958
Inflamed	0.227105	2.93528	0.0542018	0.434423	0.0157321	1.73374	3.77901	0.792834
Inflamed	0.0657736	2.7138	0.455132	1.13963	0.133164	2.17118	1.49166	2.29505
Inflamed	0.0756329	2.98342	0.136487	1.18364	0.0783479	2.98856	3.2751	1.88458
Inflamed	0.153282	3.49726	0.0422377	1.7857	0.0107585	2.90247	3.87723	1.18774
Inflamed	0.354878	3.39626	0.030061	1.13839	0	2.38975	3.86025	1.14768
Inflamed	0.239817	3.22635	0.164654	1.53574	0.0377524	2.52484	2.98048	1.84602
Inflamed	0.261016	2.21722	0.0515105	1.08967	0.0624006	2.8473	2.63876	0.953748
Inflamed	0.128928	3.90052	0.244308	2.53484	0	2.90217	3.6171	1.62945
Inflamed	0.0515647	1.97218	0.284807	1.11649	0.290995	2.65793	1.88853	1.49094
Inflamed	0.286846	2.78408	0.4033	1.31588	0.0325864	3.05607	3.48616	1.3149
Inflamed	0.128589	2.13736	0.638976	1.46211	0.127329	2.45108	2.86203	1.28611
Inflamed	0.07335	2.04748	0.84895	0.896032	0.514483	1.53647	1.19292	0.616313
Inflamed	0.0415752	2.24597	0.392094	0.546998	0.0361506	2.56686	1.63829	0.998947
Inflamed	0.169171	3.44131	0.0322849	1.78756	0.0239506	3.45582	3.56602	2.02321
Inflamed	0.0886939	2.96478	0.0527735	2.10349	0.0494354	3.61931	2.70846	1.58137
Inflamed	0.0443316	2.05193	0.105266	0.67116	0.167855	2.50389	1.65576	1.17758
Inflamed	0.0897102	0.896332	0.538326	1.21102	0.0481964	3.26067	2.84677	0.996865
Inflamed	0.0310713	3.13662	0.0903074	1.39947	0.0888362	2.66567	2.45544	1.87444
Inflamed	0.0356124	1.83144	0.31846	0.299851	0.169851	1.52697	1.37857	0.468609
Inflamed	0.0618074	3.88439	0.0670564	2.45021	0.0700259	3.36779	1.61957	2.08155
Inflamed	0.125637	2.66777	0.0543863	1.38411	0.0928312	2.73338	3.0337	1.80053
Inflamed	0.125241	2.90142	0.185454	1.26402	0.00966317	2.68845	3.01176	1.00446
Inflamed	0.112827	2.87263	1.40946	1.34466	0.255067	2.74331	1.72422	1.49943
Inflamed	0.0563599	2.03461	0.394305	1.01918	0.50168	2.19289	1.89119	0.847228
Inflamed	0.88628	3.3986	0.0877939	2.33525	0.0793335	2.53705	2.64772	1.99767
Inflamed	0.0632747	2.48154	0.828676	1.14396	0.423127	2.46513	2.09035	1.10705
Inflamed	0.209507	2.00736	0.57	0.911989	0.0514751	2.52876	2.79633	0.754794
Inflamed	0.0502092	2.89592	0.389572	1.4938	0.382141	2.66527	2.13566	1.56701
Inflamed	0.0354333	3.26599	0.276904	2.38862	0.104784	2.94918	1.73056	1.96968
Inflamed	0.0482074	2.08752	0.79265	1.83009	0.196202	2.97598	2.46913	1.92305
Inflamed	0.0681384	2.97564	0.130298	2.24415	0.111377	3.64303	2.3384	2.30411
Inflamed	0.324341	3.65823	0.0303693	1.35059	0	2.63212	2.89621	1.22397
Inflamed	0.339993	2.57237	0.497854	1.25906	0	1.51656	2.97319	0.766622
Inflamed	0.150196	1.38262	0.576061	1.30784	0.321158	2.82465	1.41703	1.0375
Inflamed	0.0926676	3.12915	0.18277	1.168	0.0557909	2.49708	2.8112	0.949948
Inflamed	0.115811	2.97046	0.173205	1.35992	0.0417358	3.09313	3.43237	1.22642
Inflamed	0.249644	1.86514	0.056829	1.27831	0	2.91314	4.12064	0.89066

## Sheet: Figure 8A
Figure 8A
module	type	prop
orange	lncRNA	0.0386152
orange	protein-coding	0.0518395
yellow	lncRNA	0.0503145
yellow	protein-coding	0.0180505
grey	lncRNA	0.0190667
grey	protein-coding	0.0303458
blue	lncRNA	0.03059
blue	protein-coding	0.0344828
darkred	lncRNA	0.0422535
darkred	protein-coding	0.0325203
cyan	lncRNA	0.0188679
cyan	protein-coding	0.0171429
darkmagenta	lncRNA	0.0487805
darkmagenta	protein-coding	0.0483871
magenta	lncRNA	0.0123457
magenta	protein-coding	0.0262391
brown4	lncRNA	0.104167
brown4	protein-coding	0.059867
lightyellow	lncRNA	0.116279
lightyellow	protein-coding	0.0534351
darkturquoise	lncRNA	0.0280374
darkturquoise	protein-coding	0.0269006
green	lncRNA	0.0405405
green	protein-coding	0.0279146
lightsteelblue1	lncRNA	0.0625
lightsteelblue1	protein-coding	0.0318471
black	lncRNA	0
black	protein-coding	0.0177515
darkorange2	lncRNA	0
darkorange2	protein-coding	0.0362319
bisque4	lncRNA	0
bisque4	protein-coding	0
navajowhite2	lncRNA	0
navajowhite2	protein-coding	0.0212766
darkgreen	lncRNA	0
darkgreen	protein-coding	0.0185529
honeydew1	lncRNA	0
honeydew1	protein-coding	0.030303
mediumpurple3	lncRNA	0.0294118
mediumpurple3	protein-coding	0.0434783
midnightblue	lncRNA	0
midnightblue	protein-coding	0.0145773
thistle2	lncRNA	0
thistle2	protein-coding	0.0357143
lightcyan	lncRNA	0
lightcyan	protein-coding	0.0138122
darkolivegreen	lncRNA	0.0512821
darkolivegreen	protein-coding	0.0958904
lightcyan1	lncRNA	0.0384615
lightcyan1	protein-coding	0.0376712
lavenderblush3	lncRNA	0
lavenderblush3	protein-coding	0
white	lncRNA	0.0384615
white	protein-coding	0.030303
maroon	lncRNA	0
maroon	protein-coding	0
darkseagreen4	lncRNA	0
darkseagreen4	protein-coding	0
plum2	lncRNA	0
plum2	protein-coding	0.0344828
lightpink4	lncRNA	0
lightpink4	protein-coding	0.0465116
salmon4	lncRNA	0
salmon4	protein-coding	0
palevioletred3	lncRNA	0.0666667
palevioletred3	protein-coding	0.0588235
coral1	lncRNA	0.0625
coral1	protein-coding	0

## Sheet: Figure 8D
Figure 8D
geneModuleMembership	geneTraitSignificance	gene_name	biotype
0.514441	0.359917	AATBC	lncRNA
0.892666	0.634593	B3GALT5-AS1	lncRNA
0.753026	0.592303	SEMA3F	protein-coding
0.336744	0.252299	CD99	protein-coding
0.83058	0.619097	SLC7A2	protein-coding
0.710091	0.544666	ETV1	protein-coding
0.734127	0.535128	CYTH3	protein-coding
0.4914	0.432328	MAPK8IP2	protein-coding
0.5807	0.436468	MLXIPL	protein-coding
0.399079	0.255535	STARD3NL	protein-coding
0.338439	0.25895	PPP5C	protein-coding
0.437899	0.358276	MBTPS2	protein-coding
0.847784	0.653522	NR1H4	protein-coding
0.555498	0.393243	ZMYND11	protein-coding
0.62664	0.409733	DPEP1	protein-coding
0.742346	0.568423	XYLT2	protein-coding
0.408497	0.283926	NUDCD3	protein-coding
0.891409	0.702578	ISL1	protein-coding
0.44408	0.340865	PRDM11	protein-coding
0.772232	0.539095	GCLM	protein-coding
0.694818	0.500864	FAS	protein-coding
0.477368	0.341945	RNASET2	protein-coding
0.447543	0.315104	TBPL1	protein-coding
0.80881	0.623931	HMGB3	protein-coding
0.45843	0.316674	PNPLA6	protein-coding
0.721879	0.593355	SLC18A1	protein-coding
0.515887	0.426875	RTN4R	protein-coding
0.527789	0.333837	ATOSA	protein-coding
0.550229	0.410838	PTPRN	protein-coding
0.77935	0.589992	CCDC85A	protein-coding
0.632636	0.398515	DCBLD2	protein-coding
0.764488	0.540216	SOAT1	protein-coding
0.581897	0.456357	ATP11B	protein-coding
0.552228	0.417791	CAMK2B	protein-coding
0.380703	0.208825	BICRA	protein-coding
0.598449	0.433953	RFXANK	protein-coding
0.464184	0.285346	DGKA	protein-coding
0.65116	0.439162	MYLK	protein-coding
0.884747	0.691615	FAM107B	protein-coding
0.858659	0.634952	SLC9A3	protein-coding
0.42719	0.313908	MPPED2	protein-coding
0.382381	0.287706	LRRC40	protein-coding
0.400921	0.286036	THUMPD1	protein-coding
0.687108	0.461844	KIF26A	protein-coding
0.349242	0.228691	FECH	protein-coding
0.431043	0.290933	EVI5	protein-coding
0.515583	0.305685	TP53BP1	protein-coding
0.421328	0.366405	MAST4	protein-coding
0.419907	0.349437	FUNDC1	protein-coding
0.55028	0.408187	CLTCL1	protein-coding
0.398015	0.419693	WIPI1	protein-coding
0.546696	0.378605	ST6GALNAC2	protein-coding
0.753598	0.514833	SIDT1	protein-coding
0.798586	0.612801	CYP2W1	protein-coding
0.755458	0.620849	ATP12A	protein-coding
0.504963	0.349178	BCAP29	protein-coding
0.400195	0.228086	RBMS2	protein-coding
0.416278	0.319354	GPC4	protein-coding
0.615371	0.408992	TOP2B	protein-coding
0.864935	0.655505	PPP1R12B	protein-coding
0.486257	0.318205	MAP2	protein-coding
0.67276	0.422633	PIAS2	protein-coding
0.351541	0.284782	ADCY2	protein-coding
0.671965	0.502081	RFX3	protein-coding
0.700803	0.483877	KCNN2	protein-coding
0.759927	0.617325	CDH7	protein-coding
0.609711	0.386188	ARG2	protein-coding
0.782169	0.571704	NCOA1	protein-coding
0.551917	0.355036	FTL	protein-coding
0.399422	0.274774	NID2	protein-coding
0.466578	0.27695	SULT2B1	protein-coding
0.498946	0.349132	SLC15A1	protein-coding
0.419147	0.370393	RBBP9	protein-coding
0.473367	0.404836	SI	protein-coding
0.488491	0.348601	SLC7A8	protein-coding
0.503695	0.386193	MYO3A	protein-coding
0.53469	0.334354	GADD45B	protein-coding
0.473254	0.288886	ARVCF	protein-coding
0.48291	0.367991	PRODH	protein-coding
0.594607	0.446679	RBFOX2	protein-coding
0.478864	0.316294	COCH	protein-coding
0.379907	0.306475	TRIM9	protein-coding
0.87619	0.631445	WFDC2	protein-coding
0.723718	0.57207	DNTTIP1	protein-coding
0.864287	0.597996	APMAP	protein-coding
0.537679	0.34985	PRPS2	protein-coding
0.500844	0.362909	PCSK1N	protein-coding
0.514438	0.324851	KLF8	protein-coding
0.516748	0.397518	FGF14	protein-coding
0.423621	0.356524	MSLN	protein-coding
0.795108	0.654109	PLLP	protein-coding
0.767321	0.603856	HAS3	protein-coding
0.670439	0.524075	CPPED1	protein-coding
0.785351	0.550483	QPRT	protein-coding
0.424021	0.308381	AP3B2	protein-coding
0.699865	0.468086	BMF	protein-coding
0.746559	0.549422	SCG3	protein-coding
0.781326	0.527748	TUSC3	protein-coding
0.422641	0.228758	NUCB1	protein-coding
0.53258	0.372989	STX10	protein-coding
0.546464	0.429105	SULT2A1	protein-coding
0.572354	0.34244	CDK6	protein-coding
0.492016	0.381587	PALS2	protein-coding
0.692913	0.406948	HOXA13	protein-coding
0.745462	0.537268	EVX1	protein-coding
0.481476	0.364671	PRUNE2	protein-coding
0.570744	0.362196	MEGF9	protein-coding
0.505764	0.342306	KANK1	protein-coding
0.79672	0.533297	CYP2C18	protein-coding
0.667033	0.481516	KRT23	protein-coding
0.460643	0.345164	RUNDC3A	protein-coding
0.627947	0.397058	PSMD11	protein-coding
0.669738	0.557379	CCL8	protein-coding
0.66321	0.491701	PPY	protein-coding
0.543453	0.390455	ALDOC	protein-coding
0.675158	0.484636	INPP4B	protein-coding
0.648732	0.488457	CPE	protein-coding
0.602151	0.437548	SLC2A9	protein-coding
0.435819	0.380536	SNX25	protein-coding
0.439217	0.298164	ZBTB16	protein-coding
0.773142	0.508113	ST3GAL4	protein-coding
0.603643	0.391559	LIN7A	protein-coding
0.410306	0.318504	SLC6A12	protein-coding
0.869426	0.681146	NT5DC3	protein-coding
0.749863	0.521127	APOBEC1	protein-coding
0.780555	0.604018	MAN1A1	protein-coding
0.882277	0.663676	RBM24	protein-coding
0.783146	0.595742	CAP2	protein-coding
0.666	0.512166	UNC93A	protein-coding
0.462452	0.325753	VEGFA	protein-coding
0.488912	0.372315	TENT5A	protein-coding
0.60904	0.37018	CEP72	protein-coding
0.424871	0.331645	THBS4	protein-coding
0.747932	0.491741	PDE4D	protein-coding
0.561099	0.40085	SMAD5	protein-coding
0.877381	0.696269	TNNC1	protein-coding
0.586055	0.414747	STEAP3	protein-coding
0.860438	0.622247	GCG	protein-coding
0.828563	0.612605	FN1	protein-coding
0.428705	0.266325	GLS	protein-coding
0.408607	0.295046	UNC50	protein-coding
0.764564	0.581914	IGFBP2	protein-coding
0.536496	0.394627	UXS1	protein-coding
0.629451	0.464482	RAB3GAP1	protein-coding
0.650007	0.424095	EPHA4	protein-coding
0.626008	0.519065	MARK1	protein-coding
0.846972	0.634607	PAPPA2	protein-coding
0.461621	0.398333	DNAJC6	protein-coding
0.632341	0.40579	IVNS1ABP	protein-coding
0.512373	0.372255	RO60	protein-coding
0.407684	0.340162	WARS2	protein-coding
0.502845	0.37972	LGALS8	protein-coding
0.468666	0.341779	ACTL8	protein-coding
0.578025	0.418419	IGSF21	protein-coding
0.454087	0.337862	ARTN	protein-coding
0.635294	0.455165	CNN3	protein-coding
0.420312	0.259226	PROX1	protein-coding
0.620962	0.456999	ESYT2	protein-coding
0.396928	0.310287	MREG	protein-coding
0.492853	0.402694	PPL	protein-coding
0.356685	0.278966	BBOF1	protein-coding
0.825905	0.62669	DENND10	protein-coding
0.645293	0.4907	HOXB8	protein-coding
0.592942	0.475657	CCDC170	protein-coding
0.569628	0.395836	ARAP3	protein-coding
0.404094	0.270738	SEC16B	protein-coding
0.331853	0.427459	PLXDC2	protein-coding
0.443473	0.313686	DNAJC15	protein-coding
0.406746	0.162049	SMAD9	protein-coding
0.404705	0.287754	TRIM6	protein-coding
0.631932	0.540799	PLBD1	protein-coding
0.393936	0.232137	DESI2	protein-coding
0.348968	0.272971	GTDC1	protein-coding
0.627035	0.397388	SV2C	protein-coding
0.798598	0.591605	FMOD	protein-coding
0.348595	0.36685	ODF2L	protein-coding
0.39507	0.292737	EEPD1	protein-coding
0.498712	0.386717	BHLHE41	protein-coding
0.568052	0.383798	SSPN	protein-coding
0.752565	0.53992	ITPR2	protein-coding
0.551013	0.334567	PEPD	protein-coding
0.735822	0.546836	TBCC	protein-coding
0.545415	0.411649	EREG	protein-coding
0.553342	0.349385	PTGER2	protein-coding
0.38619	0.328668	SOX9	protein-coding
0.505243	0.381913	GTF3C4	protein-coding
0.71675	0.549133	TGM3	protein-coding
0.883643	0.664904	FOXA2	protein-coding
0.479743	0.3398	FLRT3	protein-coding
0.424071	0.330103	TUBGCP3	protein-coding
0.510343	0.305462	HSPA2	protein-coding
0.328241	0.21614	SGPP1	protein-coding
0.649763	0.474365	APOBEC3A	protein-coding
0.351813	0.296536	PDE11A	protein-coding
0.57221	0.418306	HOXD9	protein-coding
0.646645	0.47963	HOXD10	protein-coding
0.67604	0.523796	HOXD11	protein-coding
0.866113	0.718282	HOXD13	protein-coding
0.889898	0.647221	CGNL1	protein-coding
0.460588	0.307709	MINDY2	protein-coding
0.454542	0.31502	SUMF2	protein-coding
0.528343	0.360723	DNAAF11	protein-coding
0.551568	0.347493	EPB41L4A	protein-coding
0.767125	0.583515	FGF13	protein-coding
0.593703	0.473589	SH3BP4	protein-coding
0.549041	0.408989	KIF1A	protein-coding
0.692954	0.597354	GDF15	protein-coding
0.511364	0.408579	FIBCD1	protein-coding
0.772805	0.509251	PYY	protein-coding
0.787824	0.567414	EFR3A	protein-coding
0.716874	0.441643	POPDC3	protein-coding
0.530908	0.387093	SLC52A1	protein-coding
0.591712	0.467572	PCED1A	protein-coding
0.551386	0.428913	SNAP25	protein-coding
0.773655	0.503921	RBM38	protein-coding
0.640549	0.480721	VSTM2L	protein-coding
0.760195	0.490419	SLC14A2	protein-coding
0.568785	0.422203	BEX1	protein-coding
0.313978	0.225384	EPHB2	protein-coding
0.534645	0.325278	NTS	protein-coding
0.829737	0.62451	SPINK5	protein-coding
0.400266	0.311181	ELP3	protein-coding
0.391917	0.30476	PRPF38B	protein-coding
0.436068	0.289519	AP4B1	protein-coding
0.341565	0.149145	SLC37A2	protein-coding
0.608776	0.4097	ENTREP1	protein-coding
0.803926	0.555395	OASL	protein-coding
0.408193	0.263546	PRPH	protein-coding
0.71511	0.512281	AHI1	protein-coding
0.35954	0.249146	TEC	protein-coding
0.823799	0.604853	CHST5	protein-coding
0.466602	0.331773	FHOD1	protein-coding
0.540717	0.415841	EDAR	protein-coding
0.771334	0.553834	SCEL	protein-coding
0.568823	0.496555	ALPK3	protein-coding
0.651235	0.517954	CFC1	protein-coding
0.790115	0.527465	CCN3	protein-coding
0.365572	0.235435	IGFBPL1	protein-coding
0.802912	0.568852	KIF13A	protein-coding
0.320856	0.218171	CAPN11	protein-coding
0.557561	0.396132	KIAA0319	protein-coding
0.455892	0.325901	UNC13C	protein-coding
0.587673	0.44899	LRRC49	protein-coding
0.635904	0.454453	SLC28A2	protein-coding
0.599397	0.387793	KHK	protein-coding
0.499298	0.321471	ABCG5	protein-coding
0.793408	0.569081	CYP2C9	protein-coding
0.336902	0.201368	STAMBPL1	protein-coding
0.775002	0.612779	RBP4	protein-coding
0.728017	0.575414	BMPR1B	protein-coding
0.860311	0.625482	FRAS1	protein-coding
0.751922	0.534583	SLC39A8	protein-coding
0.658765	0.47036	PIK3C2G	protein-coding
0.524064	0.422508	SINHCAF	protein-coding
0.881692	0.624216	ETNK1	protein-coding
0.756969	0.587838	COL2A1	protein-coding
0.565639	0.424398	TMEM19	protein-coding
0.111635	0.0845957	LGR5	protein-coding
0.381983	0.277289	TMTC3	protein-coding
0.372635	0.270805	CBLN3	protein-coding
0.474591	0.386738	LINS1	protein-coding
0.474171	0.347171	NTRK3	protein-coding
0.472487	0.321719	CHST4	protein-coding
0.427403	0.361304	NOL3	protein-coding
0.451955	0.323074	MBTPS1	protein-coding
0.405793	0.301597	ZCCHC2	protein-coding
0.597918	0.373502	LMTK3	protein-coding
0.421584	0.350517	PRDM16	protein-coding
0.612897	0.423067	PADI1	protein-coding
0.553044	0.394502	MYOM3	protein-coding
0.846963	0.612985	GPR161	protein-coding
0.383079	0.262726	TBX19	protein-coding
0.38556	0.277543	POU2F1	protein-coding
0.459048	0.339308	OAZ3	protein-coding
0.611879	0.469372	SLC27A3	protein-coding
0.74778	0.594449	EFNA3	protein-coding
0.480967	0.351512	ATP6V1C2	protein-coding
0.61618	0.446387	ABCG8	protein-coding
0.629238	0.458557	EML4	protein-coding
0.814913	0.584137	ST6GAL2	protein-coding
0.809634	0.553984	SLC20A1	protein-coding
0.645692	0.457925	CNGA3	protein-coding
0.425085	0.324591	UNC80	protein-coding
0.359398	0.314344	VGLL4	protein-coding
0.755201	0.534099	IL17RD	protein-coding
0.80373	0.597469	AGTR1	protein-coding
0.496696	0.434051	ALDH1L1	protein-coding
0.61746	0.464067	STXBP5L	protein-coding
0.676496	0.498976	SRD5A1	protein-coding
0.615973	0.435906	BTF3	protein-coding
0.671824	0.456519	N4BP3	protein-coding
0.48365	0.358725	CPLX2	protein-coding
0.561076	0.331914	DCDC2	protein-coding
0.638565	0.467027	TTBK1	protein-coding
0.58722	0.426002	CYP39A1	protein-coding
0.48362	0.339865	FAXC	protein-coding
0.41604	0.360614	CLVS2	protein-coding
0.485466	0.414007	RNF217	protein-coding
0.504313	0.360828	SLC18B1	protein-coding
0.771729	0.584757	SLC2A12	protein-coding
0.724278	0.550342	SLC22A3	protein-coding
0.495508	0.290086	EPHA1	protein-coding
0.646692	0.462514	DENND2A	protein-coding
0.483773	0.48464	IL2RG	protein-coding
0.503	0.452681	NXF3	protein-coding
0.718834	0.569946	FRMPD3	protein-coding
0.694683	0.432783	GPC3	protein-coding
0.698546	0.502042	MFHAS1	protein-coding
0.37102	0.242114	ZNF185	protein-coding
0.497587	0.294206	HMCN2	protein-coding
0.491038	0.382488	USP6NL	protein-coding
0.505356	0.315004	MINDY3	protein-coding
0.528914	0.41545	RSU1	protein-coding
0.737994	0.523464	FUOM	protein-coding
0.383411	0.299969	SYT8	protein-coding
0.425043	0.345704	ZC3H12C	protein-coding
0.876886	0.624464	ADRA2A	protein-coding
0.464741	0.299757	DIP2C	protein-coding
0.546692	0.391368	MGAT5	protein-coding
0.46849	0.337481	SPOCK1	protein-coding
0.475773	0.287046	CCDC50	protein-coding
0.560879	0.365015	SPEF2	protein-coding
0.444756	0.263554	SLC16A12	protein-coding
0.826786	0.725991	CPB1	protein-coding
0.513338	0.346695	DAB2	protein-coding
0.706928	0.535632	CLGN	protein-coding
0.353003	0.255869	HS2ST1	protein-coding
0.850899	0.582069	BTG3	protein-coding
0.426953	0.320301	PXYLP1	protein-coding
0.647573	0.40441	HKDC1	protein-coding
0.521655	0.381487	LHFPL4	protein-coding
0.945597	0.704916	B3GNT7	protein-coding
0.461512	0.308194	PDE6D	protein-coding
0.727493	0.533605	SST	protein-coding
0.440307	0.389142	STEAP2	protein-coding
0.484657	0.400418	FAM81A	protein-coding
0.708435	0.567916	KCNJ6	protein-coding
0.855539	0.627396	PRAC1	protein-coding
0.914067	0.672989	HOXB13	protein-coding
0.544176	0.35348	CBR1	protein-coding
0.72014	0.566971	PTMS	protein-coding
0.498188	0.387136	LRRC36	protein-coding
0.42711	0.312848	CBS	protein-coding
0.719509	0.481295	CSTB	protein-coding
0.903162	0.656043	ST6GALNAC6	protein-coding
0.456058	0.355124	SPTBN4	protein-coding
0.530578	0.345237	PCYT1A	protein-coding
0.479418	0.344355	ELAVL4	protein-coding
0.514313	0.388398	DIRAS3	protein-coding
0.840921	0.670304	LRRC53	protein-coding
0.614999	0.458088	B3GALT2	protein-coding
0.469704	0.374133	TRIM58	protein-coding
0.805131	0.579062	VANGL2	protein-coding
0.691557	0.518972	AXDND1	protein-coding
0.493671	0.376501	WDR26	protein-coding
0.676309	0.541285	KCNF1	protein-coding
0.475838	0.326121	SMC6	protein-coding
0.515395	0.388149	HIPK1	protein-coding
0.756563	0.529565	CRYBA2	protein-coding
0.549506	0.34131	NFASC	protein-coding
0.567619	0.480822	CFAP20DC	protein-coding
0.5316	0.384052	APBB2	protein-coding
0.506172	0.420895	PCOLCE2	protein-coding
0.357251	0.220684	MTMR14	protein-coding
0.409597	0.328488	FYCO1	protein-coding
0.502676	0.374022	DNALI1	protein-coding
0.481503	0.335226	TASOR	protein-coding
0.454268	0.402079	RNF168	protein-coding
0.645902	0.465723	MELTF	protein-coding
0.813389	0.577348	PITX2	protein-coding
0.541236	0.407841	ELOVL7	protein-coding
0.708737	0.5059	TMEM200A	protein-coding
0.681939	0.542822	STEAP1	protein-coding
0.496281	0.36297	ADCY1	protein-coding
0.359104	0.294108	PHAX	protein-coding
0.627419	0.502621	FREM1	protein-coding
0.613399	0.408227	C9orf64	protein-coding
0.365317	0.299568	ATP7A	protein-coding
0.610871	0.407995	HPRT1	protein-coding
0.475283	0.328779	RET	protein-coding
0.468118	0.398141	BTNL9	protein-coding
0.709927	0.508193	CYP2C19	protein-coding
0.425033	0.313586	SMCO4	protein-coding
0.492319	0.353656	FRS2	protein-coding
0.554055	0.37257	ATP9B	protein-coding
0.758223	0.572188	GALR1	protein-coding
0.533533	0.361799	SCNN1G	protein-coding
0.579942	0.410493	SCG5	protein-coding
0.80737	0.690794	OR51E2	protein-coding
0.469155	0.393695	PSCA	protein-coding
0.88255	0.653523	KIF5C	protein-coding
0.458673	0.379608	KCTD6	protein-coding
0.495885	0.366244	PKIG	protein-coding
0.436907	0.399387	NPNT	protein-coding
0.395268	0.300699	CPLX1	protein-coding
0.367078	0.234199	SLC49A3	protein-coding
0.799426	0.615551	IRS1	protein-coding
0.831361	0.557756	RAB3B	protein-coding
0.450869	0.334854	GP2	protein-coding
0.486447	0.402645	CLIC3	protein-coding
0.784485	0.512236	DRD5	protein-coding
0.490095	0.327779	LINGO1	protein-coding
0.830478	0.704926	HOXD12	protein-coding
0.464175	0.326215	USP47	protein-coding
0.671841	0.48883	ADORA2B	protein-coding
0.428974	0.34597	CHCHD7	protein-coding
0.539549	0.461802	GSTA4	protein-coding
0.704386	0.466089	PKHD1	protein-coding
0.437228	0.345483	XKR6	protein-coding
0.580139	0.447443	CLCN5	protein-coding
0.843457	0.62713	SCG2	protein-coding
0.925652	0.731767	INSL5	protein-coding
0.670285	0.507667	COL6A5	protein-coding
0.578114	0.460901	RARG	protein-coding
0.478481	0.345316	STOX2	protein-coding
0.711013	0.450338	NDNF	protein-coding
0.817473	0.607476	INSM1	protein-coding
0.504272	0.343514	TNFRSF10D	protein-coding
0.606532	0.429218	ZNF622	protein-coding
0.673288	0.509887	SLC19A1	protein-coding
0.453412	0.365606	ADGRG2	protein-coding
0.4011	0.301843	CCS	protein-coding
0.837648	0.720544	EVX2	protein-coding
0.839688	0.561417	MFSD4A	protein-coding
0.5712	0.43424	FGFBP3	protein-coding
0.576788	0.455295	SEZ6L2	protein-coding
0.588864	0.45485	MARCKSL1	protein-coding
0.543445	0.37628	SMAD2	protein-coding
0.38811	0.311153	DOK7	protein-coding
0.645262	0.473384	NUPR1	protein-coding
0.781456	0.509768	FZD8	protein-coding
0.641998	0.490479	ZNF518B	protein-coding
0.756381	0.549316	UCN3	protein-coding
0.530498	0.355506	CA8	protein-coding
0.450272	0.293153	ERBB4	protein-coding
0.901024	0.659668	KCTD12	protein-coding
0.754092	0.533991	RPP25	protein-coding
0.512577	0.307306	CPNE7	protein-coding
0.423017	0.283593	RIIAD1	protein-coding
0.803604	0.558361	TMEM139	protein-coding
0.587391	0.405225	C9orf50	protein-coding
0.602202	0.479492	GPC5	protein-coding
0.508092	0.386739	NLRP11	protein-coding
0.686758	0.491041	TDRP	protein-coding
0.755509	0.563573	MTURN	protein-coding
0.552151	0.374644	SLC36A4	protein-coding
0.51939	0.42486	ANKRD30B	protein-coding
0.632276	0.45466	NQO1	protein-coding
0.561525	0.401614	SLC25A42	protein-coding
0.654857	0.600565	CHRM2	protein-coding
0.70956	0.569413	CCL13	protein-coding
0.611844	0.439689	SYNE4	protein-coding
0.510145	0.452426	AATK	protein-coding
0.695876	0.446113	ZNF678	protein-coding
0.373534	0.283321	FAM181B	protein-coding
0.476127	0.258293	UNC5C	protein-coding
0.798408	0.571926	C8orf33	protein-coding
0.370217	0.299566	XKRX	protein-coding
0.562282	0.39046	EPHB3	protein-coding
0.534616	0.335152	NDN	protein-coding
0.609729	0.450067	KCNB2	protein-coding
0.609389	0.430067	HOXB4	protein-coding
0.557694	0.415588	NGRN	protein-coding
0.793716	0.593845	KRTAP13-2	protein-coding
0.746729	0.618365	PLCXD3	protein-coding
0.810666	0.593502	IGSF5	protein-coding
0.429642	0.308733	CEP57L1	protein-coding
0.426406	0.37044	GJD3	protein-coding
0.609491	0.471643	POTEC	protein-coding
0.490979	0.425239	BCOR	protein-coding
0.8273	0.786155	URAD	protein-coding
0.630976	0.389413	TNFAIP8L3	protein-coding
0.489373	0.319087	HMCES	protein-coding
0.522806	0.425717	EFHC2	protein-coding
0.562562	0.410043	ASCL2	protein-coding
0.569768	0.557341	KREMEN1	protein-coding
0.819603	0.568507	B3GALT5	protein-coding
0.498891	0.371798	CFAP91	protein-coding
0.812414	0.507756	FAM3B	protein-coding
0.394788	0.307598	SCN5A	protein-coding
0.601971	0.460938	KCNH8	protein-coding
0.791467	0.559867	PROS1	protein-coding
0.438789	0.362034	OSBP2	protein-coding
0.432943	0.338621	RBM33	protein-coding
0.790257	0.575571	RFX6	protein-coding
0.418032	0.233436	NPY2R	protein-coding
0.671467	0.468109	MFSD6L	protein-coding
0.486804	0.409834	TCEAL9	protein-coding
0.591882	0.410043	SFTPA2	protein-coding
0.5114	0.3321	TCN2	protein-coding
0.888936	0.663591	GPRIN3	protein-coding
0.787741	0.539136	ROR1	protein-coding
0.91243	0.699281	GLDN	protein-coding
0.440088	0.322059	ZNF197	protein-coding
0.431607	0.358725	HPDL	protein-coding
0.362831	0.347885	CARMIL3	protein-coding
0.518329	0.370619	SPIN4	protein-coding
0.756247	0.60567	TMPRSS6	protein-coding
0.667698	0.486048	LYPD6	protein-coding
0.498599	0.320767	EPOR	protein-coding
0.737911	0.563291	LHFPL3	protein-coding
0.427159	0.320745	PLEKHG7	protein-coding
0.467282	0.342649	EIF4EBP1	protein-coding
0.4589	0.349699	NHS	protein-coding
0.401967	0.292341	LRRIQ4	protein-coding
0.839397	0.540913	PTAR1	protein-coding
0.622681	0.455397	SHISA6	protein-coding
0.771637	0.597161	GJB3	protein-coding
0.78204	0.589098	GSPT2	protein-coding
0.893548	0.650923	RASSF10	protein-coding
0.706081	0.493633	MYBPC1	protein-coding
0.524201	0.350436	ESRRG	protein-coding
0.45091	0.356347	TRAPPC4	protein-coding
0.859303	0.703442	FAM3C	protein-coding
0.459975	0.341725	C6orf141	protein-coding
0.425423	0.281558	SIPA1L1	protein-coding
0.806507	0.63123	MFAP5	protein-coding
0.430148	0.370662	DPP4	protein-coding
0.646281	0.471005	PHF2	protein-coding
0.663099	0.468294	AVPR1B	protein-coding
0.626849	0.395419	TMEM229B	protein-coding
0.518503	0.311231	CCDC152	protein-coding
0.645869	0.484114	SAMD5	protein-coding
0.562522	0.369894	CHIC1	protein-coding
0.48222	0.405849	MACO1	protein-coding
0.339987	0.302121	RNF39	protein-coding
0.766342	0.552267	TMEM231	protein-coding
0.832172	0.630126	MUC12	protein-coding
0.665786	0.452007	RGL3	protein-coding
0.533761	0.369949	CPT1B	protein-coding
0.676973	0.493873	SFT2D2	protein-coding
0.606382	0.406573	CRIP1	protein-coding
0.771688	0.542721	VDAC1	protein-coding
0.767868	0.599302	VPS16	protein-coding
0.501239	0.311911	TNFRSF25	protein-coding
0.743594	0.571834	PPP1R3G	protein-coding
0.445062	0.298763	ZNF880	protein-coding
0.855213	0.600865	PRAC2	protein-coding
0.534905	0.373407	C12orf75	protein-coding
0.777141	0.586757	L1TD1	protein-coding
0.776855	0.631712	C4orf48	protein-coding
0.524232	0.32522	SELENOP	protein-coding
0.352346	0.229706	CHKB-CPT1B	protein-coding
0.323052	0.214209	SLC5A8	protein-coding
0.399538	0.258617	MGAM	protein-coding
0.869354	0.638829	ST6GALNAC6	protein-coding
0.789119	0.580236	ENSG00000260092	protein-coding
0.669786	0.503224	CCDC187	protein-coding
0.853205	0.605657	SPON1	protein-coding
0.398386	0.290014	ZNF488	protein-coding
0.698491	0.490999	ENSG00000276490	protein-coding
0.475949	0.339025	NEFL	protein-coding
0.481322	0.36725	ENSG00000283321	protein-coding
0.587074	0.487411	ENSG00000286231	protein-coding
0.637559	0.439429	DUS4L-BCAP29	protein-coding
0.625844	0.459984	ENSG00000288656	protein-coding
0.37431	0.268462	GASAL1	lncRNA
0.709111	0.410052	HOTTIP	lncRNA
0.640366	0.323224	HOXA11-AS	lncRNA
0.43386	0.35368	INGMG_000468	lncRNA
0.468934	0.373145	INGMG_001162	lncRNA
0.373337	0.282158	INGMG_001587	lncRNA
0.430158	0.286134	KCNQ1OT1	lncRNA
0.797223	0.596002	LHFPL3-AS2	lncRNA
0.797476	0.552627	LINC00513	lncRNA
0.549258	0.433529	LINC00535	lncRNA
0.650341	0.472861	LINC00607	lncRNA
0.376454	0.286542	LINC00937	lncRNA
0.385516	0.325049	LINC01124	lncRNA
0.450398	0.349627	LINC01315	lncRNA
0.418167	0.318561	LINC01714	lncRNA
0.454828	0.313763	LINC01765	lncRNA
0.3767	0.290877	LINC01836	lncRNA
0.671614	0.457672	LINC02035	lncRNA
0.516872	0.408458	LINC02251	lncRNA
0.844283	0.634622	LINC02541	lncRNA
0.458523	0.362524	lnc-ADORA2B-1	lncRNA
0.695409	0.517646	lnc-ANK2-13	lncRNA
0.417274	0.314827	lnc-ANKRD30B-13	lncRNA
0.425918	0.382128	lnc-ANO2-10	lncRNA
0.360221	0.28353	lnc-ANXA10-5	lncRNA
0.402463	0.233924	lnc-ANXA2R-8	lncRNA
0.591249	0.441523	lnc-ATIC-2	lncRNA
0.779326	0.554239	lnc-B3GALT5-1	lncRNA
0.450904	0.366124	lnc-B3GNT7-1	lncRNA
0.551677	0.402201	lnc-BCL2L11-8	lncRNA
0.629444	0.483483	lnc-BRF2-9	lncRNA
0.369898	0.282279	lnc-BRINP2-3	lncRNA
0.744115	0.522935	lnc-BTBD10-2	lncRNA
0.453766	0.319009	lnc-C12orf75-1	lncRNA
0.446535	0.326419	lnc-C1QTNF8-4	lncRNA
0.746346	0.512546	lnc-C2CD5-3	lncRNA
0.528083	0.444934	lnc-C6orf201-19	lncRNA
0.36246	0.229921	lnc-C9-1	lncRNA
0.580908	0.448553	lnc-CABLES1-6	lncRNA
0.372452	0.307444	lnc-CBFA2T3-1	lncRNA
0.451461	0.266007	lnc-CEP72-2	lncRNA
0.372273	0.270589	lnc-CIB1-1	lncRNA
0.483157	0.342104	lnc-CLVS1-5	lncRNA
0.436837	0.314177	lnc-CMAS-6	lncRNA
0.42739	0.299266	lnc-COL21A1-3	lncRNA
0.678928	0.555708	lnc-CRACR2A-8	lncRNA
0.45872	0.342789	lnc-CSNK1E-1	lncRNA
0.374602	0.273443	lnc-CTAGE1-9	lncRNA
0.77396	0.560833	lnc-CYP2C8-3	lncRNA
0.528147	0.44857	lnc-DLX3-3	lncRNA
0.606305	0.431012	lnc-EFCAB8-1	lncRNA
0.639186	0.473154	lnc-EFEMP1-3	lncRNA
0.565058	0.391859	lnc-EIF2AK3-30	lncRNA
0.7993	0.606966	lnc-EMB-4	lncRNA
0.479853	0.357	lnc-ERG-9	lncRNA
0.494704	0.301019	lnc-ETNK1-3	lncRNA
0.738071	0.536702	lnc-EXOC3-3	lncRNA
0.812195	0.735143	lnc-F11-2	lncRNA
0.369916	0.294168	lnc-F13A1-3	lncRNA
0.805984	0.584682	lnc-FAM13A-2	lncRNA
0.475397	0.374514	lnc-FAM167A-5	lncRNA
0.506975	0.410014	lnc-FAM167A-6	lncRNA
0.372963	0.314288	lnc-FAM237B-6	lncRNA
0.565369	0.390071	lnc-FGFR1OP2-2	lncRNA
0.478581	0.344122	lnc-FGFR1OP2-5	lncRNA
0.422199	0.2438	lnc-FNBP1-7	lncRNA
0.32402	0.282707	lnc-FOXB2-9	lncRNA
0.82087	0.612945	lnc-FRMD4A-4	lncRNA
0.439162	0.32982	lnc-GCNT3-1	lncRNA
0.530729	0.37048	lnc-GLRX2-1	lncRNA
0.49294	0.337159	lnc-GMDS-4	lncRNA
0.404097	0.278761	lnc-GMFB-3	lncRNA
0.537424	0.400885	lnc-GNGT2-1	lncRNA
0.447913	0.252332	lnc-GPATCH2-6	lncRNA
0.404014	0.385762	lnc-GRAMD4-2	lncRNA
0.507421	0.333987	lnc-GSDME-3	lncRNA
0.74431	0.50015	lnc-HMCN1-1	lncRNA
0.579745	0.334029	lnc-HOXA11-3	lncRNA
0.698622	0.382041	lnc-HOXA13-1	lncRNA
0.699827	0.392779	lnc-HOXA13-2	lncRNA
0.657738	0.379335	lnc-HOXA13-3	lncRNA
0.396797	0.301151	lnc-IFT74-1	lncRNA
0.596646	0.44485	lnc-IGHMBP2-1	lncRNA
0.806252	0.565754	lnc-IGSF5-1	lncRNA
0.479894	0.334419	lnc-IL11RA-2	lncRNA
0.649975	0.446241	lnc-ITGB3BP-8	lncRNA
0.472347	0.278535	lnc-IVNS1ABP-3	lncRNA
0.495935	0.384607	lnc-KCNJ15-3	lncRNA
0.597109	0.498088	lnc-KCNT2-2	lncRNA
0.381419	0.315728	lnc-KCNV2-7	lncRNA
0.340874	0.253726	lnc-KCTD6-1	lncRNA
0.365556	0.246467	lnc-KLRB1-12	lncRNA
0.574952	0.409523	lnc-KMT2E-1	lncRNA
0.838953	0.607083	lnc-LGR6-5	lncRNA
0.847928	0.638414	lnc-LOX-4	lncRNA
0.52132	0.370406	lnc-LRRC72-10	lncRNA
0.685471	0.521841	lnc-MARCKS-14	lncRNA
0.616803	0.460627	lnc-MC5R-1	lncRNA
0.476685	0.353705	lnc-MC5R-11	lncRNA
0.752071	0.578285	lnc-MMADHC-2	lncRNA
0.686495	0.459668	lnc-MSR1-7	lncRNA
0.432452	0.310437	lnc-MTMR9-3	lncRNA
0.695921	0.444936	lnc-NDNF-1	lncRNA
0.598345	0.403275	lnc-NDNF-2	lncRNA
0.641331	0.494601	lnc-NPHS2-1	lncRNA
0.726203	0.549405	lnc-NT5DC3-1	lncRNA
0.460954	0.317631	lnc-OTP-5	lncRNA
0.714347	0.560832	lnc-PARP8-2	lncRNA
0.440507	0.317261	lnc-PHF20L1-8	lncRNA
0.418338	0.302359	lnc-PIGZ-2	lncRNA
0.669105	0.486476	lnc-PINX1-84	lncRNA
0.45619	0.354767	lnc-PINX1-86	lncRNA
0.491429	0.387051	lnc-POMP-6	lncRNA
0.548901	0.38539	lnc-POTEI-2	lncRNA
0.433664	0.333867	lnc-PPIL4-1	lncRNA
0.482148	0.353401	lnc-PPP4R1-2	lncRNA
0.702501	0.475469	lnc-PQLC1-10	lncRNA
0.890486	0.77891	lnc-PRAC2-1	lncRNA
0.878032	0.792884	lnc-PRAC2-10	lncRNA
0.494099	0.411077	lnc-RASAL2-3	lncRNA
0.542876	0.450883	lnc-REEP3-2	lncRNA
0.649251	0.446821	lnc-RGPD2-3	lncRNA
0.37709	0.269418	lnc-RPIA-27	lncRNA
0.386255	0.306114	lnc-RTL1-8	lncRNA
0.494432	0.353527	lnc-RUNDC3A-2	lncRNA
0.377667	0.254615	lnc-SCN2A-6	lncRNA
0.486893	0.397058	lnc-SEC16B-2	lncRNA
0.490065	0.347829	lnc-SEMA5B-1	lncRNA
0.874079	0.632215	lnc-SH3BGR-5	lncRNA
0.506675	0.369533	lnc-SHF-3	lncRNA
0.74059	0.459978	lnc-SLC14A1-3	lncRNA
0.871152	0.648272	lnc-SLC9A3-1	lncRNA
0.386887	0.259807	lnc-SMAD6-2	lncRNA
0.429478	0.316678	lnc-SNX10-2	lncRNA
0.687426	0.51231	lnc-SNX13-2	lncRNA
0.355151	0.276405	lnc-SPATA31A3-4	lncRNA
0.365372	0.273819	lnc-ST18-4	lncRNA
0.848783	0.637953	lnc-ST6GALNAC6-1	lncRNA
0.497757	0.339764	lnc-TDRP-2	lncRNA
0.533785	0.377282	lnc-TDRP-3	lncRNA
0.401406	0.260293	lnc-TH-1	lncRNA
0.393754	0.269505	lnc-TMEM132B-2	lncRNA
0.720269	0.531863	lnc-TMEM185B-10	lncRNA
0.34425	0.229196	lnc-TRMT1L-4	lncRNA
0.408767	0.28748	lnc-TTR-1	lncRNA
0.372612	0.276624	lnc-TXNDC16-4	lncRNA
0.3451	0.314087	lnc-USP14-2	lncRNA
0.525891	0.437551	lnc-XKR6-3	lncRNA
0.46724	0.377393	lnc-ZNF518B-2	lncRNA
0.62117	0.470311	MGAT3-AS1	lncRNA
0.448396	0.324738	MKLN1-AS	lncRNA
0.363073	0.270766	NNT-AS1	lncRNA
0.410756	0.314175	NRIR	lncRNA
0.415262	0.327008	PCA3	lncRNA
0.371592	0.262211	PITPNM2-AS1	lncRNA
0.762316	0.617604	RMST	lncRNA
0.372514	0.324037	RNF217-AS1	lncRNA

## Sheet: Figure 8E
Figure 8D
geneModuleMembership	geneTraitSignificance	gene_name	biotype
0.514441	0.0402469	AATBC	lncRNA
0.892666	0.182018	B3GALT5-AS1	lncRNA
0.753026	0.00503977	SEMA3F	protein-coding
0.336744	0.0639387	CD99	protein-coding
0.83058	0.108525	SLC7A2	protein-coding
0.710091	0.114829	ETV1	protein-coding
0.734127	0.163602	CYTH3	protein-coding
0.4914	0.0961797	MAPK8IP2	protein-coding
0.5807	0.106732	MLXIPL	protein-coding
0.399079	0.0965631	STARD3NL	protein-coding
0.338439	0.0696531	PPP5C	protein-coding
0.437899	0.00132511	MBTPS2	protein-coding
0.847784	0.0246991	NR1H4	protein-coding
0.555498	0.1435	ZMYND11	protein-coding
0.62664	0.108826	DPEP1	protein-coding
0.742346	0.0409539	XYLT2	protein-coding
0.408497	0.0144606	NUDCD3	protein-coding
0.891409	0.149885	ISL1	protein-coding
0.44408	0.181058	PRDM11	protein-coding
0.772232	0.134778	GCLM	protein-coding
0.694818	0.0685226	FAS	protein-coding
0.477368	0.0536119	RNASET2	protein-coding
0.447543	0.050194	TBPL1	protein-coding
0.80881	0.112591	HMGB3	protein-coding
0.45843	0.0842447	PNPLA6	protein-coding
0.721879	0.0557677	SLC18A1	protein-coding
0.515887	0.0512849	RTN4R	protein-coding
0.527789	0.0111226	ATOSA	protein-coding
0.550229	0.0673956	PTPRN	protein-coding
0.77935	0.0938626	CCDC85A	protein-coding
0.632637	0.173639	DCBLD2	protein-coding
0.764488	0.105452	SOAT1	protein-coding
0.581897	0.102289	ATP11B	protein-coding
0.552228	0.181193	CAMK2B	protein-coding
0.380703	0.0623492	BICRA	protein-coding
0.598449	0.0635562	RFXANK	protein-coding
0.464184	0.0183639	DGKA	protein-coding
0.65116	0.136079	MYLK	protein-coding
0.884747	0.100986	FAM107B	protein-coding
0.858659	0.100756	SLC9A3	protein-coding
0.42719	0.116631	MPPED2	protein-coding
0.382381	0.0530552	LRRC40	protein-coding
0.400921	0.0420971	THUMPD1	protein-coding
0.687108	0.16292	KIF26A	protein-coding
0.349242	0.0493124	FECH	protein-coding
0.431043	0.0396024	EVI5	protein-coding
0.515583	0.125294	TP53BP1	protein-coding
0.421328	0.0346629	MAST4	protein-coding
0.419907	0.0448057	FUNDC1	protein-coding
0.55028	0.122996	CLTCL1	protein-coding
0.398015	0.209706	WIPI1	protein-coding
0.546696	0.0813693	ST6GALNAC2	protein-coding
0.753598	0.100331	SIDT1	protein-coding
0.798586	0.159862	CYP2W1	protein-coding
0.755458	0.188506	ATP12A	protein-coding
0.504963	0.151219	BCAP29	protein-coding
0.400195	0.022224	RBMS2	protein-coding
0.416278	0.161454	GPC4	protein-coding
0.615371	0.201679	TOP2B	protein-coding
0.864935	0.100045	PPP1R12B	protein-coding
0.486257	0.0564712	MAP2	protein-coding
0.67276	0.0881338	PIAS2	protein-coding
0.351541	0.103257	ADCY2	protein-coding
0.671965	0.12671	RFX3	protein-coding
0.700803	0.151979	KCNN2	protein-coding
0.759927	0.14498	CDH7	protein-coding
0.609711	0.118805	ARG2	protein-coding
0.782169	0.0897828	NCOA1	protein-coding
0.551917	0.0569173	FTL	protein-coding
0.399422	0.0185858	NID2	protein-coding
0.466578	0.0656703	SULT2B1	protein-coding
0.498946	0.00031482	SLC15A1	protein-coding
0.419147	0.103257	RBBP9	protein-coding
0.473367	0.196762	SI	protein-coding
0.488491	0.0350549	SLC7A8	protein-coding
0.503695	0.152673	MYO3A	protein-coding
0.53469	0.166958	GADD45B	protein-coding
0.473254	0.0820157	ARVCF	protein-coding
0.48291	0.159353	PRODH	protein-coding
0.594607	0.00320716	RBFOX2	protein-coding
0.478864	0.03091	COCH	protein-coding
0.379907	0.0431004	TRIM9	protein-coding
0.87619	0.131222	WFDC2	protein-coding
0.723718	0.0555946	DNTTIP1	protein-coding
0.864287	0.0776058	APMAP	protein-coding
0.537679	0.0621337	PRPS2	protein-coding
0.500844	0.0566012	PCSK1N	protein-coding
0.514438	0.0781755	KLF8	protein-coding
0.516748	0.157944	FGF14	protein-coding
0.423621	0.117501	MSLN	protein-coding
0.795108	0.092268	PLLP	protein-coding
0.767321	0.0812319	HAS3	protein-coding
0.670439	0.0854437	CPPED1	protein-coding
0.785351	0.114875	QPRT	protein-coding
0.424021	0.147433	AP3B2	protein-coding
0.699865	0.0412263	BMF	protein-coding
0.746559	0.14511	SCG3	protein-coding
[truncated: 616 more rows]

## Sheet: Figure 9A
Figure 9A
IRF1-AS1	IRF1
[truncated: 1,792 more rows]

## Sheet: Figure 9B
Figure 9B data points
[truncated: 18 more rows]

[truncated: 9 more sheets: Figure 9D, Figure 9E, Figure 10B, Figure 10C, Figure 10D, Figure 10E, Figure 10F, Supplemental Figure2A, Supplemental Figure 2B]
